# Supplementary material for: Immuno-transcriptomic profiling of extracranial pediatric solid malignancies
Source: Cell Rep. Author manuscript; Available in PMC 2021 Dec 4. (PMC8642810; doi:10.1016/j.celrep.2021.110047)
Supplement: 2 [file NIHMS1759318-supplement-2.xlsx]

## Sheet: Table S1A_Patient Samples
Supplemental Table S1A. Sample Table
Patient ID	SampleID	RNAseq Library Type	Diagnosis	Diagnosis Abbreviation	Tissue Sub Type
ASPS001	ASPS001	PolyA	Alveolar soft part sarcoma	ASPS	Tumor
ASPS002	ASPS002	PolyA	Alveolar soft part sarcoma	ASPS	Tumor
ASPS003	ASPS003	PolyA	Alveolar soft part sarcoma	ASPS	Tumor
ASPS004	ASPS004	PolyA	Alveolar soft part sarcoma	ASPS	Tumor
ASPS1	ASPS005	PolyA	Alveolar soft part sarcoma	ASPS	Tumor
ASPS007	ASPS007	PolyA	Alveolar soft part sarcoma	ASPS	Tumor
ASPS008	ASPS008	PolyA	Alveolar soft part sarcoma	ASPS	Tumor
ASPS009	ASPS009	PolyA	Alveolar soft part sarcoma	ASPS	Tumor
ASPS010	ASPS010	PolyA	Alveolar soft part sarcoma	ASPS	Tumor
ASPS012	ASPS012	PolyA	Alveolar soft part sarcoma	ASPS	Tumor
ASPS013	ASPS013	PolyA	Alveolar soft part sarcoma	ASPS	Tumor
ASPS014	ASPS014	PolyA	Alveolar soft part sarcoma	ASPS	Tumor
ASPS015	ASPS015	PolyA	Alveolar soft part sarcoma	ASPS	Tumor
ASPS017	ASPS017	PolyA	Alveolar soft part sarcoma	ASPS	Tumor
ASPS1	ASPS4c159	Ribozero Stranded	Alveolar soft part sarcoma	ASPS	Cell Line
ASPS1	ASPS1	Ribozero Stranded	Alveolar soft part sarcoma	ASPS	Cell Line
FUUR1	FUUR1	Ribozero Stranded	Alveolar soft part sarcoma	ASPS	Cell Line
NCI0163	ASPS.NCI0163.T3	PolyA	Alveolar soft part sarcoma	ASPS	Tumor
NCI0163	ASPS.NCI0163.T4	PolyA	Alveolar soft part sarcoma	ASPS	Tumor
CCS001	CCS001	PolyA	Clear cell sarcoma of the kidney	CCSK	Tumor
CCSK002	CCSK002	Ribozero Stranded	Clear cell sarcoma of the kidney	CCSK	Tumor
CCSK003	CCSK003	Ribozero Stranded	Clear cell sarcoma of the kidney	CCSK	Tumor
CCSK004	CCSK004	Ribozero Stranded	Clear cell sarcoma of the kidney	CCSK	Tumor
CCSK005	CCSK005	Ribozero Stranded	Clear cell sarcoma of the kidney	CCSK	Tumor
CCSK006	CCSK006	Ribozero Stranded	Clear cell sarcoma of the kidney	CCSK	Tumor
CCSK007	CCSK007	Ribozero Stranded	Clear cell sarcoma of the kidney	CCSK	Tumor
CCSK008	CCSK008	Ribozero Stranded	Clear cell sarcoma of the kidney	CCSK	Tumor
CCSK009	CCSK009	Ribozero Stranded	Clear cell sarcoma of the kidney	CCSK	Tumor
CCSK010	CCSK010	Ribozero Stranded	Clear cell sarcoma of the kidney	CCSK	Tumor
CCSK011	CCSK011	Ribozero Stranded	Clear cell sarcoma of the kidney	CCSK	Tumor
CCSK012	CCSK012	Ribozero Stranded	Clear cell sarcoma of the kidney	CCSK	Tumor
CCSK013	CCSK013	Ribozero Stranded	Clear cell sarcoma of the kidney	CCSK	Tumor
CCSK014	CCSK014	Ribozero Stranded	Clear cell sarcoma of the kidney	CCSK	Tumor
NCI0078	CCSK.NCI0078	PolyA	Clear cell sarcoma of the kidney	CCSK	Tumor
NCI0174	CCSK.NCI0174	Ribozero Stranded	Clear cell sarcoma of the kidney	CCSK	Tumor
MSKCC5000	MSKCC5000tumor1	PolyA	Desmoplastic Small Round Cell Tumor	DSRCT	Tumor
MSKCC5000	MSKCC5000tumor2	PolyA	Desmoplastic Small Round Cell Tumor	DSRCT	Tumor
DRCT001	DRCT001	PolyA	Desmoplastic Small Round Cell Tumor	DSRCT	Tumor
DRCT002	DRCT002	PolyA	Desmoplastic Small Round Cell Tumor	DSRCT	Tumor
DRCT001	DRCT003	PolyA	Desmoplastic Small Round Cell Tumor	DSRCT	Tumor
DRCT004	DRCT004	PolyA	Desmoplastic Small Round Cell Tumor	DSRCT	Tumor
DRCT005	DRCT005	PolyA	Desmoplastic Small Round Cell Tumor	DSRCT	Tumor
DRCT007	DRCT007	PolyA	Desmoplastic Small Round Cell Tumor	DSRCT	Tumor
DRCT008	DRCT008	PolyA	Desmoplastic Small Round Cell Tumor	DSRCT	Tumor
DRCT009	DRCT009	PolyA	Desmoplastic Small Round Cell Tumor	DSRCT	Tumor
DRCT010	DRCT010	PolyA	Desmoplastic Small Round Cell Tumor	DSRCT	Tumor
DRCT011	DRCT011	PolyA	Desmoplastic Small Round Cell Tumor	DSRCT	Tumor
DRCT012	DRCT012	PolyA	Desmoplastic Small Round Cell Tumor	DSRCT	Tumor
DRCT001	DRCT013	PolyA	Desmoplastic Small Round Cell Tumor	DSRCT	Tumor
DRCT014	DRCT014	PolyA	Desmoplastic Small Round Cell Tumor	DSRCT	Tumor
DRCT015	DRCT015	PolyA	Desmoplastic Small Round Cell Tumor	DSRCT	Tumor
DRCT016	DRCT016	PolyA	Desmoplastic Small Round Cell Tumor	DSRCT	Tumor
DRCT017	DRCT017	PolyA	Desmoplastic Small Round Cell Tumor	DSRCT	Tumor
DRCT018	DRCT018	PolyA	Desmoplastic Small Round Cell Tumor	DSRCT	Tumor
DRCT019	DRCT019	PolyA	Desmoplastic Small Round Cell Tumor	DSRCT	Tumor
DRCT020	DRCT020	PolyA	Desmoplastic Small Round Cell Tumor	DSRCT	Tumor
DRCT021	DRCT021	PolyA	Desmoplastic Small Round Cell Tumor	DSRCT	Tumor
DRCT022	DRCT022	PolyA	Desmoplastic Small Round Cell Tumor	DSRCT	Tumor
DRCT023	DRCT023	PolyA	Desmoplastic Small Round Cell Tumor	DSRCT	Tumor
DRCT024	DRCT024	PolyA	Desmoplastic Small Round Cell Tumor	DSRCT	Tumor
DRCT025	DRCT025	PolyA	Desmoplastic Small Round Cell Tumor	DSRCT	Tumor
MSKCC5001	MSKCC5001tumor1	PolyA	Desmoplastic Small Round Cell Tumor	DSRCT	Tumor
MSKCC5001	MSKCC5001tumor2	PolyA	Desmoplastic Small Round Cell Tumor	DSRCT	Tumor
MSKCC5002	MSKCC5002tumor1	PolyA	Desmoplastic Small Round Cell Tumor	DSRCT	Tumor
MSKCC5002	MSKCC5002tumor2	PolyA	Desmoplastic Small Round Cell Tumor	DSRCT	Tumor
MSKCC5003	MSKCC5003tumor1	PolyA	Desmoplastic Small Round Cell Tumor	DSRCT	Tumor
MSKCC5003	MSKCC5003tumor2	PolyA	Desmoplastic Small Round Cell Tumor	DSRCT	Tumor
NCI0014	DRCT.NCI0014	PolyA	Desmoplastic Small Round Cell Tumor	DSRCT	Tumor
NCI0132	DRCT.NCI0132.T2	Ribozero Stranded	Desmoplastic Small Round Cell Tumor	DSRCT	Tumor
NCI0132	DRCT.NCI0132.T4	Ribozero Stranded	Desmoplastic Small Round Cell Tumor	DSRCT	Tumor
NCI0175	DRCT.NCI0175	Ribozero Stranded	Desmoplastic Small Round Cell Tumor	DSRCT	Tumor
MSKCC5004	MSKCC5004tumor1	PolyA	Desmoplastic Small Round Cell Tumor	DSRCT	Tumor
MSKCC5004	MSKCC5004tumor2	PolyA	Desmoplastic Small Round Cell Tumor	DSRCT	Tumor
MSKCC5005	MSKCC5005tumor1	PolyA	Desmoplastic Small Round Cell Tumor	DSRCT	Tumor
MSKCC5005	MSKCC5005tumor2	PolyA	Desmoplastic Small Round Cell Tumor	DSRCT	Tumor
NCI0039	EWS.NCI0039.T1	PolyA	Ewing Sarcoma	EWS	Tumor
NCI0039	EWS.NCI0039.T2	PolyA	Ewing Sarcoma	EWS	Tumor
NCI0041	EWS.NCI0041	PolyA	Ewing Sarcoma	EWS	Tumor
NCI0047	EWS.NCI0047	PolyA	Ewing Sarcoma	EWS	Tumor
NCI0071	EWS.NCI0071	PolyA	Ewing Sarcoma	EWS	Tumor
NCI0074	EWS.NCI0074	PolyA	Ewing Sarcoma	EWS	Tumor
NCI0097	EWS.NCI0097.T3	PolyA	Ewing Sarcoma	EWS	Tumor
NCI0097	EWS.NCI0097.T4	PolyA	Ewing Sarcoma	EWS	Tumor
NCI0115	EWS.NCI0115	PolyA	Ewing Sarcoma	EWS	Tumor
NCI0135	EWS.NCI0135.T1	PolyA	Ewing Sarcoma	EWS	Tumor
NCI0135	EWS.NCI0135.T5	PolyA	Ewing Sarcoma	EWS	Tumor
NCI0150	EWS.NCI0150.T1	PolyA	Ewing Sarcoma	EWS	Tumor
NCI0150	EWS.NCI0150.T2	PolyA	Ewing Sarcoma	EWS	Tumor
NCI0165	EWS.NCI0165.T1	PolyA	Ewing Sarcoma	EWS	Tumor
NCI0165	EWS.NCI0165.T2	PolyA	Ewing Sarcoma	EWS	Tumor
NCI0167	EWS.NCI0167	PolyA	Ewing Sarcoma	EWS	Tumor
NCI0167	EWS.NCI0167.T3	Ribozero Stranded	Ewing Sarcoma	EWS	Tumor
NCI0167	EWS.NCI0167.T4	Ribozero Stranded	Ewing Sarcoma	EWS	Tumor
NCI0198	EWS.NCI0198	Ribozero Stranded	Ewing Sarcoma	EWS	Tumor
NCI0204	EWS.NCI0204	Ribozero Stranded	Ewing Sarcoma	EWS	Tumor
NCI0205	EWS.NCI0205	Ribozero Stranded	Ewing Sarcoma	EWS	Tumor
NCI0218	EWS.NCI0218	Ribozero Stranded	Ewing Sarcoma	EWS	Tumor
RDES	RDES	Ribozero Stranded	Ewing Sarcoma	EWS	Cell Line
SKES1	SKES1	Ribozero Stranded	Ewing Sarcoma	EWS	Cell Line
SKNEP1	SKNEP1	Ribozero Stranded	Ewing Sarcoma	EWS	Cell Line
TC167_TC177_SKNLO	SKNLO	Ribozero Stranded	Ewing Sarcoma	EWS	Cell Line
SKNMC	SKNMC	Ribozero Stranded	Ewing Sarcoma	EWS	Cell Line
SKPNETLI	SKPNETLI	Ribozero Stranded	Ewing Sarcoma	EWS	Cell Line
TC106	TC106	Ribozero Stranded	Ewing Sarcoma	EWS	Cell Line
TC138	TC138	Ribozero Stranded	Ewing Sarcoma	EWS	Cell Line
TC167_TC177_SKNLO	TC167	Ribozero Stranded	Ewing Sarcoma	EWS	Cell Line
TC167_TC177_SKNLO	TC177	Ribozero Stranded	Ewing Sarcoma	EWS	Cell Line
TC215	TC215	Ribozero Stranded	Ewing Sarcoma	EWS	Cell Line
TC233_TC240	TC233	Ribozero Stranded	Ewing Sarcoma	EWS	Cell Line
TC233_TC240	TC240	Ribozero Stranded	Ewing Sarcoma	EWS	Cell Line
TC244	TC244	Ribozero Stranded	Ewing Sarcoma	EWS	Cell Line
TC248	TC248	Ribozero Stranded	Ewing Sarcoma	EWS	Cell Line
TC253	TC253	Ribozero Stranded	Ewing Sarcoma	EWS	Cell Line
TC32	TC32	Ribozero Stranded	Ewing Sarcoma	EWS	Cell Line
TC487_TTC547	TC487	Ribozero Stranded	Ewing Sarcoma	EWS	Cell Line
TC4C	TC4C	Ribozero Stranded	Ewing Sarcoma	EWS	Cell Line
TC71	TC71	Ribozero Stranded	Ewing Sarcoma	EWS	Cell Line
CHLA25_TTC466	TTC466	Ribozero Stranded	Ewing Sarcoma	EWS	Cell Line
CHLA32_TTC475	TTC475	Ribozero Stranded	Ewing Sarcoma	EWS	Cell Line
TC487_TTC547	TTC547	Ribozero Stranded	Ewing Sarcoma	EWS	Cell Line
6647	6647	Ribozero Stranded	Ewing Sarcoma	EWS	Cell Line
A673	A673	Ribozero Stranded	Ewing Sarcoma	EWS	Cell Line
CHLA10	CHLA10	Ribozero Stranded	Ewing Sarcoma	EWS	Cell Line
CHLA25_TTC466	CHLA25	Ribozero Stranded	Ewing Sarcoma	EWS	Cell Line
CHLA258	CHLA258	Ribozero Stranded	Ewing Sarcoma	EWS	Cell Line
CHLA32_TTC475	CHLA32	Ribozero Stranded	Ewing Sarcoma	EWS	Cell Line
CHLA352_COGE352	CHLA352	Ribozero Stranded	Ewing Sarcoma	EWS	Cell Line
CHLA9	CHLA9	Ribozero Stranded	Ewing Sarcoma	EWS	Cell Line
CHP100L	CHP100L	Ribozero Stranded	Ewing Sarcoma	EWS	Cell Line
CHLA352_COGE352	COGE352	Ribozero Stranded	Ewing Sarcoma	EWS	Cell Line
ES1	ES1	Ribozero Stranded	Ewing Sarcoma	EWS	Cell Line
ES2	ES2	Ribozero Stranded	Ewing Sarcoma	EWS	Cell Line
ES3	ES3	Ribozero Stranded	Ewing Sarcoma	EWS	Cell Line
ES4	ES4	Ribozero Stranded	Ewing Sarcoma	EWS	Cell Line
ES6	ES6	Ribozero Stranded	Ewing Sarcoma	EWS	Cell Line
ES7	ES7	Ribozero Stranded	Ewing Sarcoma	EWS	Cell Line
ES8	ES8	Ribozero Stranded	Ewing Sarcoma	EWS	Cell Line
EW8_RH1	EW8	Ribozero Stranded	Ewing Sarcoma	EWS	Cell Line
EWS101	EWS101	PolyA	Ewing Sarcoma	EWS	Tumor
EWS102	EWS102	PolyA	Ewing Sarcoma	EWS	Tumor
EWS103	EWS103	PolyA	Ewing Sarcoma	EWS	Tumor
EWS104	EWS104	PolyA	Ewing Sarcoma	EWS	Tumor
EWS105	EWS105	PolyA	Ewing Sarcoma	EWS	Tumor
EWS106	EWS106	PolyA	Ewing Sarcoma	EWS	Tumor
EWS107	EWS107	PolyA	Ewing Sarcoma	EWS	Tumor
EWS108	EWS108	PolyA	Ewing Sarcoma	EWS	Tumor
EWS109	EWS109	PolyA	Ewing Sarcoma	EWS	Tumor
EWS110	EWS110	PolyA	Ewing Sarcoma	EWS	Tumor
EWS111	EWS111	PolyA	Ewing Sarcoma	EWS	Tumor
EWS112	EWS112	PolyA	Ewing Sarcoma	EWS	Tumor
EWS113	EWS113	PolyA	Ewing Sarcoma	EWS	Tumor
EWS114	EWS114	PolyA	Ewing Sarcoma	EWS	Tumor
EWS115	EWS115	PolyA	Ewing Sarcoma	EWS	Tumor
EWS116	EWS116	PolyA	Ewing Sarcoma	EWS	Tumor
EWS118	EWS118	PolyA	Ewing Sarcoma	EWS	Tumor
EWS119	EWS119	PolyA	Ewing Sarcoma	EWS	Tumor
EWS120	EWS120	PolyA	Ewing Sarcoma	EWS	Tumor
EWS121	EWS121	PolyA	Ewing Sarcoma	EWS	Tumor
EWS122	EWS122	PolyA	Ewing Sarcoma	EWS	Tumor
EWS123	EWS123	PolyA	Ewing Sarcoma	EWS	Tumor
EWS124	EWS124	PolyA	Ewing Sarcoma	EWS	Tumor
EWS125	EWS125	PolyA	Ewing Sarcoma	EWS	Tumor
EWS126	EWS126	PolyA	Ewing Sarcoma	EWS	Tumor
EWS127	EWS127	PolyA	Ewing Sarcoma	EWS	Tumor
EWS128	EWS128	PolyA	Ewing Sarcoma	EWS	Tumor
EWS129	EWS129	PolyA	Ewing Sarcoma	EWS	Tumor
EWS130	EWS130	PolyA	Ewing Sarcoma	EWS	Tumor
EWS132	EWS132	PolyA	Ewing Sarcoma	EWS	Tumor
EWS133	EWS133	PolyA	Ewing Sarcoma	EWS	Tumor
EWS135	EWS135	PolyA	Ewing Sarcoma	EWS	Tumor
EWS136	EWS136	PolyA	Ewing Sarcoma	EWS	Tumor
EWS137	EWS137	PolyA	Ewing Sarcoma	EWS	Tumor
EWS138	EWS138	PolyA	Ewing Sarcoma	EWS	Tumor
EWS139	EWS139	PolyA	Ewing Sarcoma	EWS	Tumor
EWS140	EWS140	PolyA	Ewing Sarcoma	EWS	Tumor
EWS2001	EWS2001	PolyA	Ewing Sarcoma	EWS	Tumor
EWS2004	EWS2004	PolyA	Ewing Sarcoma	EWS	Tumor
EWS2005	EWS2005	PolyA	Ewing Sarcoma	EWS	Tumor
EWS2006	EWS2006	PolyA	Ewing Sarcoma	EWS	Tumor
EWS2007	EWS2007	PolyA	Ewing Sarcoma	EWS	Tumor
EWS2008	EWS2008	PolyA	Ewing Sarcoma	EWS	Tumor
EWS2009	EWS2009	PolyA	Ewing Sarcoma	EWS	Tumor
EWS2012	EWS2012	PolyA	Ewing Sarcoma	EWS	Tumor
EWS2013	EWS2013	PolyA	Ewing Sarcoma	EWS	Tumor
EWS2016	EWS2016	PolyA	Ewing Sarcoma	EWS	Tumor
EWS2017	EWS2017	PolyA	Ewing Sarcoma	EWS	Tumor
EWS2019	EWS2019	PolyA	Ewing Sarcoma	EWS	Tumor
EWS2020	EWS2020	PolyA	Ewing Sarcoma	EWS	Tumor
EWS2023	EWS2023	PolyA	Ewing Sarcoma	EWS	Tumor
NCI0021	EWS.NCI0021	PolyA	Ewing Sarcoma	EWS	Tumor
EWS5202	EWS5202tumor	Ribozero Stranded	Ewing Sarcoma	EWS	Tumor
EWS5201	EWS5201tumor1	Ribozero Stranded	Ewing Sarcoma	EWS	Tumor
EWS5201	EWS5201tumor2	Ribozero Stranded	Ewing Sarcoma	EWS	Tumor
EWS5000	EWS5000tumor13	PolyA	Ewing Sarcoma	EWS	Tumor
EWS5000	EWS5000tumor	PolyA	Ewing Sarcoma	EWS	Tumor
EWS5000	NCIEWS5000	Ribozero Stranded	Ewing Sarcoma	EWS	Cell Line
HBL001	HBL001	PolyA	Hepatoblastoma	HBL	Tumor
HBL003	HBL003	PolyA	Hepatoblastoma	HBL	Tumor
HBL004	HBL004	PolyA	Hepatoblastoma	HBL	Tumor
HBL006	HBL006	PolyA	Hepatoblastoma	HBL	Tumor
HBL008	HBL008	PolyA	Hepatoblastoma	HBL	Tumor
HBL009	HBL009	PolyA	Hepatoblastoma	HBL	Tumor
HBL010	HBL010	PolyA	Hepatoblastoma	HBL	Tumor
HBL011	HBL011	PolyA	Hepatoblastoma	HBL	Tumor
HBL013	HBL013	PolyA	Hepatoblastoma	HBL	Tumor
HBL014	HBL014	PolyA	Hepatoblastoma	HBL	Tumor
HBL015	HBL015	PolyA	Hepatoblastoma	HBL	Tumor
HBL016	HBL016	PolyA	Hepatoblastoma	HBL	Tumor
HBL017	HBL017	PolyA	Hepatoblastoma	HBL	Tumor
HBL019	HBL019	PolyA	Hepatoblastoma	HBL	Tumor
HBL020	HBL020	PolyA	Hepatoblastoma	HBL	Tumor
HBL021	HBL021	PolyA	Hepatoblastoma	HBL	Tumor
HBL022	HBL022	PolyA	Hepatoblastoma	HBL	Tumor
HBL023	HBL023	PolyA	Hepatoblastoma	HBL	Tumor
HBL024	HBL024	PolyA	Hepatoblastoma	HBL	Tumor
HBL025	HBL025	PolyA	Hepatoblastoma	HBL	Tumor
HBL026	HBL026	PolyA	Hepatoblastoma	HBL	Tumor
HBL027	HBL027	PolyA	Hepatoblastoma	HBL	Tumor
HBL028	HBL028	PolyA	Hepatoblastoma	HBL	Tumor
HBL029	HBL029	PolyA	Hepatoblastoma	HBL	Tumor
HBL030	HBL030	PolyA	Hepatoblastoma	HBL	Tumor
HBL031	HBL031	PolyA	Hepatoblastoma	HBL	Tumor
HBL033	HBL033	PolyA	Hepatoblastoma	HBL	Tumor
HBL034	HBL034	PolyA	Hepatoblastoma	HBL	Tumor
HBL035	HBL035	PolyA	Hepatoblastoma	HBL	Tumor
NCI0153	HBL.NCI0153	PolyA	Hepatoblastoma	HBL	Tumor
NCI0037	ML.NCI0037	PolyA	Melanoma	ML	Tumor
NCI0072	ML.NCI0072	PolyA	Melanoma	ML	Tumor
NCI0155	ML.NCI0155	PolyA	Melanoma	ML	Tumor
NCI0155	ML.NCI0155.T2	Ribozero Stranded	Melanoma	ML	Tumor
NCI0211	ML.NCI0211	Ribozero Stranded	Melanoma	ML	Tumor
NCI0215	ML.NCI0215	Ribozero Stranded	Melanoma	ML	Tumor
CHP134_GILIN_IMR32_IMR5	CHP134	Ribozero Stranded	Neuroblastoma	NB.MYCN.A	Cell Line
CHP-212	CHP-212	Ribozero Stranded	Neuroblastoma	NB.MYCN.A	Cell Line
COG-N-415	COGN415	Ribozero Stranded	Neuroblastoma	NB.MYCN.A	Cell Line
COG-N-440	COGN440	Ribozero Stranded	Neuroblastoma	NB.MYCN.A	Cell Line
COG-N-453	COGN453	Ribozero Stranded	Neuroblastoma	NB.MYCN.A	Cell Line
COG-N-471nb	COGN471	Ribozero Stranded	Neuroblastoma	NB.MYCN.A	Cell Line
COG-N-496	COGN496	Ribozero Stranded	Neuroblastoma	NB.MYCN.A	Cell Line
COG-N-519	COGN519	Ribozero Stranded	Neuroblastoma	NB.MYCN.A	Cell Line
COG-N-534	COGN534	Ribozero Stranded	Neuroblastoma	NB.MYCN.NA	Cell Line
COG-N-549	COGN549	Ribozero Stranded	Neuroblastoma	NB.MYCN.NA	Cell Line
COG-N-561	COGN561	Ribozero Stranded	Neuroblastoma	NB.MYCN.A	Cell Line
COG-N-573	COGN573	Ribozero Stranded	Neuroblastoma	NB.MYCN.A	Cell Line
Felix-COG-N-426	FELIX	Ribozero Stranded	Neuroblastoma	NB.MYCN.NA	Cell Line
CHP134_GILIN_IMR32_IMR5	GILIN	Ribozero Stranded	Neuroblastoma	NB.MYCN.A	Cell Line
CHP134_GILIN_IMR32_IMR5	IMR32	Ribozero Stranded	Neuroblastoma	NB.MYCN.A	Cell Line
CHP134_GILIN_IMR32_IMR5	IMR5	Ribozero Stranded	Neuroblastoma	NB.MYCN.A	Cell Line
KCNR	KCNR	Ribozero Stranded	Neuroblastoma	NB.MYCN.A	Cell Line
KELLY	KELLY	Ribozero Stranded	Neuroblastoma	NB.MYCN.A	Cell Line
LAN1_SKNBE2	LAN1	Ribozero Stranded	Neuroblastoma	NB.MYCN.A	Cell Line
LAN5	LAN5	Ribozero Stranded	Neuroblastoma	NB.MYCN.A	Cell Line
LAN6	LAN6	Ribozero Stranded	Neuroblastoma	NB.MYCN.NA	Cell Line
NB1	NB1	Ribozero Stranded	Neuroblastoma	NB.MYCN.A	Cell Line
NB106	NB106	PolyA	Neuroblastoma	NB.MYCN.NA	Tumor
NB107	NB107	PolyA	Neuroblastoma	NB.MYCN.NA	Tumor
NB12	NB012	PolyA	Neuroblastoma	NB.MYCN.NA	Tumor
NB16	NB16	Ribozero Stranded	Neuroblastoma	NB.MYCN.NA	Cell Line
NB1643	NB1643	Ribozero Stranded	Neuroblastoma	NB.MYCN.A	Cell Line
NB1691	NB1691	Ribozero Stranded	Neuroblastoma	NB.MYCN.A	Cell Line
PALBFW	PALBFW	PolyA	Neuroblastoma	NB.MYCN.NA	Tumor
PALWVJ	PALWVJ	PolyA	Neuroblastoma	NB.MYCN.NA	Tumor
PALETP	PALETP	PolyA	Neuroblastoma	NB.MYCN.NA	Tumor
PALIIN	PALIIN	PolyA	Neuroblastoma	NB.MYCN.NA	Tumor
PALKUC	PALKUC	PolyA	Neuroblastoma	NB.MYCN.A	Tumor
PALUYS	PALUYS	PolyA	Neuroblastoma	NB.MYCN.NA	Tumor
PALVKK	PALVKK	PolyA	Neuroblastoma	NB.MYCN.NA	Tumor
PAMBMJ	PAMBMJ	PolyA	Neuroblastoma	NB.MYCN.A	Tumor
PALZZV	PALZZV	PolyA	Neuroblastoma	NB.MYCN.A	Tumor
PAMEZH	PAMEZH	PolyA	Neuroblastoma	NB.MYCN.A	Tumor
PAMMXF	PAMMXF	PolyA	Neuroblastoma	NB.MYCN.A	Tumor
PAMVRA	PAMVRA	PolyA	Neuroblastoma	NB.MYCN.NA	Tumor
PANBJH	PANBJH	PolyA	Neuroblastoma	NB.MYCN.NA	Tumor
PAMZMG	PAMZMG	PolyA	Neuroblastoma	NB.MYCN.A	Tumor
PANBSP	PANBSP	PolyA	Neuroblastoma	NB.MYCN.NA	Tumor
PANUKV	PANUKV	PolyA	Neuroblastoma	NB.MYCN.A	Tumor
PANYGR	PANYGR	PolyA	Neuroblastoma	NB.MYCN.NA	Tumor
PAPBGH	PAPBGH	PolyA	Neuroblastoma	NB.MYCN.NA	Tumor
PAPKWN	PAPKWN	PolyA	Neuroblastoma	NB.MYCN.A	Tumor
PAIVHE	PAIVHE	PolyA	Neuroblastoma	NB.MYCN.NA	Tumor
PAITEG	PAITEG	PolyA	Neuroblastoma	NB.MYCN.NA	Tumor
PAKYZS	PAKYZS	PolyA	Neuroblastoma	NB.MYCN.NA	Tumor
PAITCI	PAITCI	PolyA	Neuroblastoma	NB.MYCN.NA	Tumor
PAPEFE	PAPEFE	PolyA	Neuroblastoma	NB.MYCN.A	Tumor
PAIXIF	PAIXIF	PolyA	Neuroblastoma	NB.MYCN.NA	Tumor
PALCBW	PALCBW	PolyA	Neuroblastoma	NB.MYCN.NA	Tumor
PALTEG	PALTEG	PolyA	Neuroblastoma	NB.MYCN.NA	Tumor
PAMYCE	PAMYCE	PolyA	Neuroblastoma	NB.MYCN.NA	Tumor
NB205	NB205	PolyA	Neuroblastoma	NB.MYCN.NA	Tumor
PAMZGT	PAMZGT	PolyA	Neuroblastoma	NB.MYCN.A	Tumor
PANGXK	PANGXK	PolyA	Neuroblastoma	NB.MYCN.NA	Tumor
PANJLH	PANJLH	PolyA	Neuroblastoma	NB.MYCN.A	Tumor
PANKFE	PANKFE	PolyA	Neuroblastoma	NB.MYCN.NA	Tumor
PANZPV	PANZPV	PolyA	Neuroblastoma	NB.MYCN.NA	Tumor
PANZVU	PANZVU	PolyA	Neuroblastoma	NB.MYCN.NA	Tumor
PAPBZI	PAPBZI	PolyA	Neuroblastoma	NB.MYCN.NA	Tumor
PANBMJ	PANBMJ	PolyA	Neuroblastoma	NB.MYCN.NA	Tumor
PAPHPE	PAPHPE	PolyA	Neuroblastoma	NB.MYCN.NA	Tumor
PAIPGU	PAIPGU	PolyA	Neuroblastoma	NB.MYCN.NA	Tumor
NB206	NB206	PolyA	Neuroblastoma	NB.MYCN.NA	Tumor
PALEVG	PALEVG	PolyA	Neuroblastoma	NB.MYCN.A	Tumor
PANRHJ	PANRHJ	PolyA	Neuroblastoma	NB.MYCN.NA	Tumor
PAPUAR	PAPUAR	PolyA	Neuroblastoma	NB.MYCN.NA	Tumor
PAPUEB	PAPUEB	PolyA	Neuroblastoma	NB.MYCN.NA	Tumor
PAPUNH	PAPUNH	PolyA	Neuroblastoma	NB.MYCN.A	Tumor
PAPZYP	PAPZYP	PolyA	Neuroblastoma	NB.MYCN.A	Tumor
PARACM	PARACM	PolyA	Neuroblastoma	NB.MYCN.NA	Tumor
PANRRW	PANRRW	PolyA	Neuroblastoma	NB.MYCN.NA	Tumor
NB207	NB207	PolyA	Neuroblastoma	NB.MYCN.NA	Tumor
NB209	NB209	PolyA	Neuroblastoma	NB.MYCN.NA	Tumor
NB21	NB021	PolyA	Neuroblastoma	NB.MYCN.A	Tumor
NB210	NB210	PolyA	Neuroblastoma	NB.MYCN.NA	Tumor
PANLET	PANLET	PolyA	Neuroblastoma	NB.MYCN.NA	Tumor
PANRVJ	PANRVJ	PolyA	Neuroblastoma	NB.MYCN.NA	Tumor
PANSBN	PANSBN	PolyA	Neuroblastoma	NB.MYCN.NA	Tumor
PANUIF	PANUIF	PolyA	Neuroblastoma	NB.MYCN.NA	Tumor
PANWRR	PANWRR	PolyA	Neuroblastoma	NB.MYCN.NA	Tumor
PAPBJE	PAPBJE	PolyA	Neuroblastoma	NB.MYCN.A	Tumor
PAPCTS	PAPCTS	PolyA	Neuroblastoma	NB.MYCN.A	Tumor
PAPKXS	PAPKXS	PolyA	Neuroblastoma	NB.MYCN.NA	Tumor
PAPTAN	PAPTAN	PolyA	Neuroblastoma	NB.MYCN.NA	Tumor
PAPTCR	PAPTCR	PolyA	Neuroblastoma	NB.Unknown	Tumor
PAPUWY	PAPUWY	PolyA	Neuroblastoma	NB.MYCN.NA	Tumor
PAPVFD	PAPVFD	PolyA	Neuroblastoma	NB.MYCN.NA	Tumor
PAPVXS	PAPVXS	PolyA	Neuroblastoma	NB.MYCN.NA	Tumor
PAPZYZ	PAPZYZ	PolyA	Neuroblastoma	NB.MYCN.A	Tumor
PARACS	PARACS	PolyA	Neuroblastoma	NB.MYCN.NA	Tumor
PARAMT	PARAMT	PolyA	Neuroblastoma	NB.MYCN.NA	Tumor
PARBGP	PARBGP	PolyA	Neuroblastoma	NB.MYCN.NA	Tumor
PARDIW	PARDIW	PolyA	Neuroblastoma	NB.MYCN.NA	Tumor
PARFWB	PARFWB	PolyA	Neuroblastoma	NB.MYCN.NA	Tumor
PARDCK	PARDCK	PolyA	Neuroblastoma	NB.MYCN.NA	Tumor
PARGKK	PARGKK	PolyA	Neuroblastoma	NB.MYCN.NA	Tumor
PARKGJ	PARKGJ	PolyA	Neuroblastoma	NB.MYCN.NA	Tumor
PARSBI	PARSBI	PolyA	Neuroblastoma	NB.MYCN.NA	Tumor
PAIFXV	PAIFXV	PolyA	Neuroblastoma	NB.MYCN.NA	Tumor
PARVLK	PARVLK	PolyA	Neuroblastoma	NB.MYCN.NA	Tumor
PARYNK	PARYNK	PolyA	Neuroblastoma	NB.MYCN.NA	Tumor
PARZIP	PARZIP	PolyA	Neuroblastoma	NB.MYCN.NA	Tumor
PASEGA	PASEGA	PolyA	Neuroblastoma	NB.MYCN.NA	Tumor
PASFGG	PASFGG	PolyA	Neuroblastoma	NB.MYCN.NA	Tumor
PASGUT	PASGUT	PolyA	Neuroblastoma	NB.MYCN.NA	Tumor
PASMJG	PASMJG	PolyA	Neuroblastoma	NB.MYCN.NA	Tumor
PASMNT	PASMNT	PolyA	Neuroblastoma	NB.MYCN.NA	Tumor
PASNZU	PASNZU	PolyA	Neuroblastoma	NB.MYCN.A	Tumor
PASPER	PASPER	PolyA	Neuroblastoma	NB.MYCN.NA	Tumor
PASRFS	PASRFS	PolyA	Neuroblastoma	NB.MYCN.NA	Tumor
PASSRS	PASSRS	PolyA	Neuroblastoma	NB.MYCN.NA	Tumor
PASTCN	PASTCN	PolyA	Neuroblastoma	NB.MYCN.NA	Tumor
PASTKC	PASTKC	PolyA	Neuroblastoma	NB.MYCN.NA	Tumor
PASUCB	PASUCB	PolyA	Neuroblastoma	NB.MYCN.NA	Tumor
PASUYG	PASUYG	PolyA	Neuroblastoma	NB.MYCN.NA	Tumor
PASVRU	PASVRU	PolyA	Neuroblastoma	NB.MYCN.A	Tumor
PASWFB	PASWFB	PolyA	Neuroblastoma	NB.MYCN.A	Tumor
PASWVY	PASWVY	PolyA	Neuroblastoma	NB.MYCN.NA	Tumor
PASXGP	PASXGP	PolyA	Neuroblastoma	NB.MYCN.NA	Tumor
PASXHE	PASXHE	PolyA	Neuroblastoma	NB.MYCN.NA	Tumor
PASXRJ	PASXRJ	PolyA	Neuroblastoma	NB.MYCN.NA	Tumor
PASZPI	PASZPI	PolyA	Neuroblastoma	NB.MYCN.A	Tumor
PATBMM	PATBMM	PolyA	Neuroblastoma	NB.MYCN.NA	Tumor
PATDWN	PATDWN	PolyA	Neuroblastoma	NB.MYCN.A	Tumor
PATDXG	PATDXG	PolyA	Neuroblastoma	NB.MYCN.A	Tumor
PATEKG	PATEKG	PolyA	Neuroblastoma	NB.MYCN.NA	Tumor
PATEPF	PATEPF	PolyA	Neuroblastoma	NB.MYCN.NA	Tumor
PATESI	PATESI	PolyA	Neuroblastoma	NB.MYCN.A	Tumor
PATFCY	PATFCY	PolyA	Neuroblastoma	NB.MYCN.NA	Tumor
PATFXV	PATFXV	PolyA	Neuroblastoma	NB.MYCN.A	Tumor
PATGLU	PATGLU	PolyA	Neuroblastoma	NB.MYCN.NA	Tumor
PATHVK	PATHVK	PolyA	Neuroblastoma	NB.MYCN.NA	Tumor
PATINJ	PATINJ	PolyA	Neuroblastoma	NB.MYCN.NA	Tumor
PANXJL	PANXJL	PolyA	Neuroblastoma	NB.MYCN.NA	Tumor
PAPLSD	PAPLSD	PolyA	Neuroblastoma	NB.MYCN.NA	Tumor
PAPTFZ	PAPTFZ	PolyA	Neuroblastoma	NB.MYCN.A	Tumor
PAPTLV	PAPTLV	PolyA	Neuroblastoma	NB.MYCN.A	Tumor
PAPVRN	PAPVRN	PolyA	Neuroblastoma	NB.MYCN.NA	Tumor
PAKZRH	PAKZRH	PolyA	Neuroblastoma	NB.MYCN.NA	Tumor
PANZRV	PANZRV	PolyA	Neuroblastoma	NB.MYCN.NA	Tumor
PAPICY	PAPICY	PolyA	Neuroblastoma	NB.MYCN.NA	Tumor
PAPTDH	PAPTDH	PolyA	Neuroblastoma	NB.MYCN.NA	Tumor
PARFRE	PARFRE	PolyA	Neuroblastoma	NB.MYCN.NA	Tumor
PARJVP	PARJVP	PolyA	Neuroblastoma	NB.MYCN.NA	Tumor
PARNNC	PARNNC	PolyA	Neuroblastoma	NB.MYCN.NA	Tumor
PARZHA	PARZHA	PolyA	Neuroblastoma	NB.MYCN.NA	Tumor
PASCFC	PASCFC	PolyA	Neuroblastoma	NB.MYCN.NA	Tumor
PASCTR	PASCTR	PolyA	Neuroblastoma	NB.MYCN.NA	Tumor
PASFIC	PASFIC	PolyA	Neuroblastoma	NB.MYCN.NA	Tumor
PASJZC	PASJZC	PolyA	Neuroblastoma	NB.MYCN.A	Tumor
PASMDM	PASMDM	PolyA	Neuroblastoma	NB.MYCN.NA	Tumor
PASNML	PASNML	PolyA	Neuroblastoma	NB.MYCN.NA	Tumor
PASPBZ	PASPBZ	PolyA	Neuroblastoma	NB.MYCN.NA	Tumor
PASSWW	PASSWW	PolyA	Neuroblastoma	NB.MYCN.NA	Tumor
PASUML	PASUML	PolyA	Neuroblastoma	NB.MYCN.NA	Tumor
PASZKE	PASZKE	PolyA	Neuroblastoma	NB.MYCN.NA	Tumor
PATAYJ	PATAYJ	PolyA	Neuroblastoma	NB.MYCN.NA	Tumor
PATGJU	PATGJU	PolyA	Neuroblastoma	NB.MYCN.NA	Tumor
PATHKB	PATHKB	PolyA	Neuroblastoma	NB.MYCN.NA	Tumor
PASGAP	PASGAP_D	PolyA	Neuroblastoma	NB.MYCN.NA	Tumor
PASGAP	PASGAP_R	PolyA	Neuroblastoma	NB.MYCN.NA	Tumor
PASHFA	PASHFA_D	PolyA	Neuroblastoma	NB.MYCN.A	Tumor
PARBAJ	PARBAJ_D	PolyA	Neuroblastoma	NB.MYCN.NA	Tumor
PARBAJ	PARBAJ_R	PolyA	Neuroblastoma	NB.MYCN.NA	Tumor
PARHAM	PARHAM_D	PolyA	Neuroblastoma	NB.MYCN.NA	Tumor
PARHAM	PARHAM_R	PolyA	Neuroblastoma	NB.MYCN.NA	Tumor
PARZCJ	PARZCJ_D	PolyA	Neuroblastoma	NB.MYCN.NA	Tumor
PASNPG	PASNPG_D	PolyA	Neuroblastoma	NB.MYCN.NA	Tumor
PASNPG	PASNPG_R	PolyA	Neuroblastoma	NB.MYCN.NA	Tumor
PASYPX	PASYPX	PolyA	Neuroblastoma	NB.MYCN.NA	Tumor
PATNKP	PATNKP_R	PolyA	Neuroblastoma	NB.MYCN.NA	Tumor
PAPVEB	PAPVEB_R	PolyA	Neuroblastoma	NB.MYCN.NA	Tumor
PASWYR	PASWYR	PolyA	Neuroblastoma	NB.MYCN.A	Tumor
PASXIE	PASXIE	PolyA	Neuroblastoma	NB.MYCN.A	Tumor
PATYIL	PATYIL_D	PolyA	Neuroblastoma	NB.MYCN.NA	Tumor
PATYIL	PATYIL_R	PolyA	Neuroblastoma	NB.MYCN.NA	Tumor
PAUDDK	PAUDDK_D	PolyA	Neuroblastoma	NB.MYCN.NA	Tumor
PAUDDK	PAUDDK_R	PolyA	Neuroblastoma	NB.MYCN.NA	Tumor
PALNVP	PALNVP	PolyA	Neuroblastoma	NB.MYCN.NA	Tumor
PALXTB	PALXTB	PolyA	Neuroblastoma	NB.MYCN.NA	Tumor
PAMNLH	PAMNLH	PolyA	Neuroblastoma	NB.MYCN.NA	Tumor
PANNMS	PANNMS	PolyA	Neuroblastoma	NB.MYCN.NA	Tumor
PAPEAV	PAPEAV	PolyA	Neuroblastoma	NB.MYCN.NA	Tumor
PAISNS	PAISNS	PolyA	Neuroblastoma	NB.MYCN.NA	Tumor
PASNEF	PASNEF	PolyA	Neuroblastoma	NB.MYCN.NA	Tumor
PASSRN	PASSRN	PolyA	Neuroblastoma	NB.MYCN.A	Tumor
PASWIJ	PASWIJ	PolyA	Neuroblastoma	NB.MYCN.NA	Tumor
PASXRG	PASXRG	PolyA	Neuroblastoma	NB.MYCN.A	Tumor
PATCFL	PATCFL	PolyA	Neuroblastoma	NB.MYCN.NA	Tumor
PATDXC	PATDXC	PolyA	Neuroblastoma	NB.MYCN.NA	Tumor
NB236	NB236	PolyA	Neuroblastoma	NB.MYCN.NA	Tumor
NB239	NB239	PolyA	Neuroblastoma	NB.MYCN.NA	Tumor
NB265	NB265	PolyA	Neuroblastoma	NB.MYCN.A	Tumor
NB266	NB266	PolyA	Neuroblastoma	NB.MYCN.A	Tumor
NB27	NB027	PolyA	Neuroblastoma	NB.MYCN.A	Tumor
NB278	NB278	PolyA	Neuroblastoma	NB.MYCN.A	Tumor
NB283	NB283	PolyA	Neuroblastoma	NB.MYCN.NA	Tumor
NB40	NB040	PolyA	Neuroblastoma	NB.MYCN.NA	Tumor
NB536	NB536	PolyA	Neuroblastoma	NB.MYCN.NA	Tumor
NB540	NB540	PolyA	Neuroblastoma	NB.MYCN.NA	Tumor
NB541	NB541	PolyA	Neuroblastoma	NB.MYCN.A	Tumor
NB545	NB545	PolyA	Neuroblastoma	NB.MYCN.A	Tumor
NB547	NB547	PolyA	Neuroblastoma	NB.MYCN.A	Tumor
NB581	NB581	PolyA	Neuroblastoma	NB.MYCN.A	Tumor
NB583	NB583	PolyA	Neuroblastoma	NB.MYCN.A	Tumor
NB586	NB586	PolyA	Neuroblastoma	NB.MYCN.NA	Tumor
NB62	NB062	PolyA	Neuroblastoma	NB.Unknown	Tumor
NB69	NB69	Ribozero Stranded	Neuroblastoma	NB.MYCN.NA	Cell Line
NB8	NB008	PolyA	Neuroblastoma	NB.MYCN.NA	Tumor
NB82	NB082	PolyA	Neuroblastoma	NB.MYCN.NA	Tumor
NB84	NB084	PolyA	Neuroblastoma	NB.MYCN.NA	Tumor
NB89	NB089	PolyA	Neuroblastoma	NB.MYCN.NA	Tumor
NBEB	NBEB	Ribozero Stranded	Neuroblastoma	NB.MYCN.NA	Cell Line
NBLS	NBLS	Ribozero Stranded	Neuroblastoma	NB.MYCN.NA	Cell Line
NBSD	NBSD	Ribozero Stranded	Neuroblastoma	NB.MYCN.A	Cell Line
NCI0002	NB.NCI0002	PolyA	Neuroblastoma	NB.Unknown	Tumor
NCI0005	NB.NCI0005	PolyA	Neuroblastoma	NB.Unknown	Tumor
NCI0010	NB.NCI0010	PolyA	Neuroblastoma	NB.MYCN.A	Tumor
NCI0011	NB.NCI0011	PolyA	Neuroblastoma	NB.Unknown	Tumor
NCI0015	NB.NCI0015	PolyA	Neuroblastoma	NB.Unknown	Tumor
NCI0017	NB.NCI0017	PolyA	Neuroblastoma	NB.Unknown	Tumor
NCI0017	NB.NCI0017.T3	PolyA	Neuroblastoma	NB.Unknown	Tumor
NCI0017	NB.NCI0017.T4	PolyA	Neuroblastoma	NB.Unknown	Tumor
NCI0102	NB.NCI0102.T2	PolyA	Neuroblastoma	NB.MYCN.A	Tumor
NCI0108	NB.NCI0108	PolyA	Neuroblastoma	NB.Unknown	Tumor
NCI0117	NB.NCI0117.T3	PolyA	Neuroblastoma	NB.Unknown	Tumor
NCI0136	NB.NCI0136.T2	PolyA	Neuroblastoma	NB.MYCN.A	Tumor
NCI0138	NB.NCI0138.T1	Ribozero Stranded	Neuroblastoma	NB.MYCN.A	Tumor
NCI0157	NB.NCI0157	Ribozero Stranded	Neuroblastoma	NB.MYCN.NA	Tumor
NCI0231	NB.NCI0231	Ribozero Stranded	Neuroblastoma	NB.Unknown	Tumor
NGP	NGP	Ribozero Stranded	Neuroblastoma	NB.MYCN.A	Cell Line
NLF	NLF	Ribozero Stranded	Neuroblastoma	NB.MYCN.A	Cell Line
NMB	NMB	Ribozero Stranded	Neuroblastoma	NB.MYCN.A	Cell Line
SHSY5Y_SKNSH	SHSY5Y	Ribozero Stranded	Neuroblastoma	NB.MYCN.NA	Cell Line
SKNAS	SKNAS	Ribozero Stranded	Neuroblastoma	NB.MYCN.NA	Cell Line
LAN1_SKNBE2	SKNBE2	Ribozero Stranded	Neuroblastoma	NB.MYCN.A	Cell Line
SKNDZ	SKNDZ	Ribozero Stranded	Neuroblastoma	NB.MYCN.A	Cell Line
SKNFI	SKNFI	Ribozero Stranded	Neuroblastoma	NB.MYCN.NA	Cell Line
SHSY5Y_SKNSH	SKNSH	Ribozero Stranded	Neuroblastoma	NB.MYCN.NA	Cell Line
SMSKAN	SMSKAN	Ribozero Stranded	Neuroblastoma	NB.MYCN.A	Cell Line
SMSSAN	SMSSAN	Ribozero Stranded	Neuroblastoma	NB.MYCN.A	Cell Line
UMB1326	NS005	Ribozero Stranded	Normal Sample	NS	Normal-adrenal gland
UMB1363	NS024	Ribozero Stranded	Normal Sample	NS	Normal-cerebellum
UMB1185	NS028	PolyA Stranded	Normal Sample	NS	Normal-cerebellum
UMB1363	NS035	PolyA Stranded	Normal Sample	NS	Normal-cerebrum
UMB1185	NS057	PolyA Stranded	Normal Sample	NS	Normal-heart
UMB1363	NS084	Ribozero Stranded	Normal Sample	NS	Normal-liver
UMB1185	NS088	Ribozero Stranded	Normal Sample	NS	Normal-liver
UMB120	NS105	Ribozero Stranded	Normal Sample	NS	Normal-ovary
UMB1157	NS106	Ribozero Stranded	Normal Sample	NS	Normal-ovary
UMB1326	NS124	Ribozero Stranded	Normal Sample	NS	Normal-prostate
UMB1136	NS180	Ribozero Stranded	Normal Sample	NS	Normal-uterus
UMB1284	NS184	Ribozero Stranded	Normal Sample	NS	Normal-uterus
UMB120	NS186	PolyA Stranded	Normal Sample	NS	Normal-uterus
EWS5000	NCIEWS5000muscle	Ribozero Stranded	Normal Sample	NS	Normal-Skeletal muscle
UMB61	NS001	Ribozero Stranded	Normal Sample	NS	Normal-adrenal gland
UMB917	NS002	Ribozero Stranded	Normal Sample	NS	Normal-adrenal gland
UMB1078	NS003	Ribozero Stranded	Normal Sample	NS	Normal-adrenal gland
UMB856	NS006	PolyA Stranded	Normal Sample	NS	Normal-adrenal gland
UMB738	NS007	Ribozero Stranded	Normal Sample	NS	Normal-adrenal gland
UMB103	NS008	Ribozero Stranded	Normal Sample	NS	Normal-adrenal gland
UMB937	NS009	PolyA Stranded	Normal Sample	NS	Normal-adrenal gland
UMB1078	NS011	Ribozero Stranded	Normal Sample	NS	Normal-bladder
UMB101	NS012	Ribozero Stranded	Normal Sample	NS	Normal-bladder
UMB1101	NS013	Ribozero Stranded	Normal Sample	NS	Normal-bladder
UMB1104	NS014	PolyA Stranded	Normal Sample	NS	Normal-bladder
UMB695	NS015	Ribozero Stranded	Normal Sample	NS	Normal-bladder
UMB856	NS016	Ribozero Stranded	Normal Sample	NS	Normal-bladder
UMB738	NS017	Ribozero Stranded	Normal Sample	NS	Normal-bladder
UMB103	NS019	PolyA Stranded	Normal Sample	NS	Normal-bladder
UMB917	NS020	Ribozero Stranded	Normal Sample	NS	Normal-cerebellum
UMB1078	NS021	Ribozero Stranded	Normal Sample	NS	Normal-cerebellum
UMB1101	NS022	Ribozero Stranded	Normal Sample	NS	Normal-cerebellum
UMB1104	NS023	Ribozero Stranded	Normal Sample	NS	Normal-cerebellum
UMB856	NS025	Ribozero Stranded	Normal Sample	NS	Normal-cerebellum
UMB738	NS026	PolyA Stranded	Normal Sample	NS	Normal-cerebellum
UMB859	NS027	Ribozero Stranded	Normal Sample	NS	Normal-cerebellum
UMB103	NS029	Ribozero Stranded	Normal Sample	NS	Normal-cerebellum
UMB142	NS030	Ribozero Stranded	Normal Sample	NS	Normal-cerebrum
UMB917	NS031	Ribozero Stranded	Normal Sample	NS	Normal-cerebrum
UMB1078	NS032	Ribozero Stranded	Normal Sample	NS	Normal-cerebrum
UMB1101	NS033	Ribozero Stranded	Normal Sample	NS	Normal-cerebrum
UMB1104	NS034	PolyA Stranded	Normal Sample	NS	Normal-cerebrum
UMB856	NS036	Ribozero Stranded	Normal Sample	NS	Normal-cerebrum
UMB738	NS037	Ribozero Stranded	Normal Sample	NS	Normal-cerebrum
UMB101	NS039	Ribozero Stranded	Normal Sample	NS	Normal-colon
UMB61	NS040	PolyA Stranded	Normal Sample	NS	Normal-colon
UMB64	NS041	Ribozero Stranded	Normal Sample	NS	Normal-colon
UMB856	NS048	PolyA Stranded	Normal Sample	NS	Normal-colon
UMB103	NS043	Ribozero Stranded	Normal Sample	NS	Normal-colon
UMB290	NS044	Ribozero Stranded	Normal Sample	NS	Normal-colon
UMB602	NS045	Ribozero Stranded	Normal Sample	NS	Normal-colon
UMB917	NS046	Ribozero Stranded	Normal Sample	NS	Normal-colon
UMB695	NS047	Ribozero Stranded	Normal Sample	NS	Normal-colon
UMB101	NS049	Ribozero Stranded	Normal Sample	NS	Normal-heart
UMB1101	NS051	Ribozero Stranded	Normal Sample	NS	Normal-heart
UMB1104	NS052	Ribozero Stranded	Normal Sample	NS	Normal-heart
UMB856	NS054	PolyA Stranded	Normal Sample	NS	Normal-heart
NS055	NS055	Ribozero Stranded	Normal Sample	NS	Normal-heart
UMB859	NS056	Ribozero Stranded	Normal Sample	NS	Normal-heart
UMB290	NS059	Ribozero Stranded	Normal Sample	NS	Normal-ileum
UMB61	NS060	Ribozero Stranded	Normal Sample	NS	Normal-ileum
UMB917	NS061	Ribozero Stranded	Normal Sample	NS	Normal-ileum
UMB1078	NS062	Ribozero Stranded	Normal Sample	NS	Normal-ileum
UMB602	NS063	PolyA Stranded	Normal Sample	NS	Normal-ileum
UMB695	NS064	Ribozero Stranded	Normal Sample	NS	Normal-ileum
UMB1021	NS065	PolyA Stranded	Normal Sample	NS	Normal-ileum
UMB103	NS068	Ribozero Stranded	Normal Sample	NS	Normal-ileum
UMB61	NS069	Ribozero Stranded	Normal Sample	NS	Normal-kidney
UMB917	NS070	PolyA Stranded	Normal Sample	NS	Normal-kidney
UMB1101	NS072	Ribozero Stranded	Normal Sample	NS	Normal-kidney
UMB1104	NS073	Ribozero Stranded	Normal Sample	NS	Normal-kidney
UMB695	NS074	Ribozero Stranded	Normal Sample	NS	Normal-kidney
UMB856	NS076	PolyA Stranded	Normal Sample	NS	Normal-kidney
UMB738	NS077	Ribozero Stranded	Normal Sample	NS	Normal-kidney
UMB103	NS078	Ribozero Stranded	Normal Sample	NS	Normal-kidney
UMB927	NS079	Ribozero Stranded	Normal Sample	NS	Normal-liver
UMB1078	NS080	Ribozero Stranded	Normal Sample	NS	Normal-liver
UMB1101	NS081	Ribozero Stranded	Normal Sample	NS	Normal-liver
UMB695	NS083	Ribozero Stranded	Normal Sample	NS	Normal-liver
UMB856	NS086	PolyA Stranded	Normal Sample	NS	Normal-liver
UMB738	NS087	PolyA Stranded	Normal Sample	NS	Normal-liver
UMB61	NS089	Ribozero Stranded	Normal Sample	NS	Normal-lung
UMB1078	NS091	Ribozero Stranded	Normal Sample	NS	Normal-lung
UMB1101	NS092	PolyA Stranded	Normal Sample	NS	Normal-lung
UMB1104	NS093	Ribozero Stranded	Normal Sample	NS	Normal-lung
UMB856	NS095	Ribozero Stranded	Normal Sample	NS	Normal-lung
UMB738	NS096	PolyA Stranded	Normal Sample	NS	Normal-lung
UMB859	NS097	Ribozero Stranded	Normal Sample	NS	Normal-lung
UMB103	NS098	Ribozero Stranded	Normal Sample	NS	Normal-lung
UMB61	NS127	PolyA	Normal Sample	NS	Normal-muscle
UMB917	NS128	PolyA	Normal Sample	NS	Normal-muscle
UMB1078	NS129	PolyA	Normal Sample	NS	Normal-muscle
UMB695	NS132	PolyA	Normal Sample	NS	Normal-muscle
UMB1104	NS134	PolyA	Normal Sample	NS	Normal-muscle
UMB1078	NS099	PolyA Stranded	Normal Sample	NS	Normal-ovary
UMB856	NS102	Ribozero Stranded	Normal Sample	NS	Normal-ovary
UMB738	NS103	PolyA Stranded	Normal Sample	NS	Normal-ovary
UMB61	NS108	PolyA Stranded	Normal Sample	NS	Normal-pancreas
UMB1101	NS111	Ribozero Stranded	Normal Sample	NS	Normal-pancreas
UMB856	NS112	PolyA Stranded	Normal Sample	NS	Normal-pancreas
UMB738	NS113	Ribozero Stranded	Normal Sample	NS	Normal-pancreas
UMB859	NS114	Ribozero Stranded	Normal Sample	NS	Normal-pancreas
UMB103	NS116	Ribozero Stranded	Normal Sample	NS	Normal-pancreas
UMB64	NS118	Ribozero Stranded	Normal Sample	NS	Normal-prostate
UMB917	NS119	PolyA Stranded	Normal Sample	NS	Normal-prostate
NS120	NS120	Ribozero Stranded	Normal Sample	NS	Normal-prostate
UMB1104	NS121	Ribozero Stranded	Normal Sample	NS	Normal-prostate
UMB695	NS122	Ribozero Stranded	Normal Sample	NS	Normal-prostate
UMB1021	NS123	Ribozero Stranded	Normal Sample	NS	Normal-prostate
UMB1055	NS125	Ribozero Stranded	Normal Sample	NS	Normal-prostate
UMB1028	NS126	PolyA Stranded	Normal Sample	NS	Normal-prostate
UMB738	NS130	Ribozero Stranded	Normal Sample	NS	Normal-Skeletal muscle
UMB103	NS131	Ribozero Stranded	Normal Sample	NS	Normal-Skeletal muscle
UMB1101	NS133	Ribozero Stranded	Normal Sample	NS	Normal-Skeletal muscle
UMB856	NS135	Ribozero Stranded	Normal Sample	NS	Normal-Skeletal muscle
UMB859	NS136	Ribozero Stranded	Normal Sample	NS	Normal-Skeletal muscle
UMB61	NS137	PolyA Stranded	Normal Sample	NS	Normal-spleen
UMB1078	NS139	PolyA Stranded	Normal Sample	NS	Normal-spleen
UMB856	NS143	Ribozero Stranded	Normal Sample	NS	Normal-spleen
UMB859	NS145	Ribozero Stranded	Normal Sample	NS	Normal-spleen
UMB103	NS146	Ribozero Stranded	Normal Sample	NS	Normal-spleen
UMB61	NS147	PolyA Stranded	Normal Sample	NS	Normal-stomach
UMB1078	NS149	Ribozero Stranded	Normal Sample	NS	Normal-stomach
UMB1101	NS150	Ribozero Stranded	Normal Sample	NS	Normal-stomach
UMB602	NS151	Ribozero Stranded	Normal Sample	NS	Normal-stomach
UMB1021	NS152	PolyA Stranded	Normal Sample	NS	Normal-stomach
UMB856	NS153	Ribozero Stranded	Normal Sample	NS	Normal-stomach
UMB103	NS156	Ribozero Stranded	Normal Sample	NS	Normal-stomach
UMB64	NS158	Ribozero Stranded	Normal Sample	NS	Normal-testis
UMB142	NS159	Ribozero Stranded	Normal Sample	NS	Normal-testis
UMB927	NS160	Ribozero Stranded	Normal Sample	NS	Normal-testis
UMB917	NS161	Ribozero Stranded	Normal Sample	NS	Normal-testis
UMB1104	NS162	Ribozero Stranded	Normal Sample	NS	Normal-testis
UMB1021	NS165	PolyA Stranded	Normal Sample	NS	Normal-testis
UMB1028	NS166	PolyA Stranded	Normal Sample	NS	Normal-testis
NCI0228	NCI0228normal	Ribozero Stranded	Normal Sample	NS	Normal-thyroid
UMB101	NS169	Ribozero Stranded	Normal Sample	NS	Normal-ureter
NS170	NS170	Ribozero Stranded	Normal Sample	NS	Normal-ureter
UMB1101	NS171	Ribozero Stranded	Normal Sample	NS	Normal-ureter
UMB433	NS172	PolyA Stranded	Normal Sample	NS	Normal-ureter
UMB858	NS173	PolyA Stranded	Normal Sample	NS	Normal-ureter
UMB1021	NS174	Ribozero Stranded	Normal Sample	NS	Normal-ureter
UMB1026	NS175	PolyA Stranded	Normal Sample	NS	Normal-ureter
UMB1078	NS177	Ribozero Stranded	Normal Sample	NS	Normal-uterus
UMB1101	NS178	Ribozero Stranded	Normal Sample	NS	Normal-uterus
UMB856	NS181	Ribozero Stranded	Normal Sample	NS	Normal-uterus
UMB103	NS185	PolyA Stranded	Normal Sample	NS	Normal-uterus
0A4HMC	0A4HMC	PolyA	Osteosarcoma	OS	Tumor
0A4HX8	0A4HX8	PolyA	Osteosarcoma	OS	Tumor
0A4HXS	0A4HXS	PolyA	Osteosarcoma	OS	Tumor
0A4HY5	0A4HY5	PolyA	Osteosarcoma	OS	Tumor
0A4I0Q	0A4I0Q	PolyA	Osteosarcoma	OS	Tumor
0A4I0W	0A4I0W	PolyA	Osteosarcoma	OS	Tumor
0A4I3S	0A4I3S	PolyA	Osteosarcoma	OS	Tumor
0A4I42	0A4I42	PolyA	Osteosarcoma	OS	Tumor
0A4I48	0A4I48	PolyA	Osteosarcoma	OS	Tumor
0A4I4E	0A4I4E	PolyA	Osteosarcoma	OS	Tumor
0A4I4M	0A4I4M	PolyA	Osteosarcoma	OS	Tumor
0A4I4O	0A4I4O	PolyA	Osteosarcoma	OS	Tumor
0A4I5B	0A4I5B	PolyA	Osteosarcoma	OS	Tumor
0A4I65	0A4I65	PolyA	Osteosarcoma	OS	Tumor
0A4I6O	0A4I6O	PolyA	Osteosarcoma	OS	Tumor
0A4I8U	0A4I8U	PolyA	Osteosarcoma	OS	Tumor
0A4I9K	0A4I9K	PolyA	Osteosarcoma	OS	Tumor
CHA59	CHA59	Ribozero Stranded	Osteosarcoma	OS	Cell Line
KHOS_HOS	HOS	Ribozero Stranded	Osteosarcoma	OS	Cell Line
KHOS_HOS	KHOS240S	Ribozero Stranded	Osteosarcoma	OS	Cell Line
KHOS_HOS	KHOS312H	Ribozero Stranded	Osteosarcoma	OS	Cell Line
KHOS_HOS	KHOSNP	Ribozero Stranded	Osteosarcoma	OS	Cell Line
NCI0013	OS.NCI0013	PolyA	Osteosarcoma	OS	Tumor
NCI0043	OS.NCI0043	PolyA	Osteosarcoma	OS	Tumor
NCI0107	OS.NCI0107.T1	PolyA	Osteosarcoma	OS	Tumor
NCI0107	OS.NCI0107.T2	PolyA	Osteosarcoma	OS	Tumor
NCI0203	OS.NCI0203.T2	Ribozero Stranded	Osteosarcoma	OS	Tumor
NCI0203	OS.NCI0203.T4	Ribozero Stranded	Osteosarcoma	OS	Tumor
NCI0243	OS.NCI0243	PolyA Stranded	Osteosarcoma	OS	Tumor
NCI0254	OS.NCI0254	Ribozero Stranded	Osteosarcoma	OS	Tumor
OHS	OHS	Ribozero Stranded	Osteosarcoma	OS	Cell Line
PAKFVX	PAKFVX	PolyA	Osteosarcoma	OS	Tumor
PAKUZU	PAKUZU	PolyA	Osteosarcoma	OS	Tumor
PAKXLD	PAKXLD	PolyA	Osteosarcoma	OS	Tumor
PAKZZK	PAKZZK	PolyA	Osteosarcoma	OS	Tumor
PALECC	PALECC	PolyA	Osteosarcoma	OS	Tumor
PALFYN	PALFYN	PolyA	Osteosarcoma	OS	Tumor
PALHRL	PALHRL	PolyA	Osteosarcoma	OS	Tumor
PALKDP	PALKDP	PolyA	Osteosarcoma	OS	Tumor
PALKGN	PALKGN	PolyA	Osteosarcoma	OS	Tumor
PALWWX	PALWWX	PolyA	Osteosarcoma	OS	Tumor
PALZGU	PALZGU	PolyA	Osteosarcoma	OS	Tumor
PAMEKS	PAMEKS	PolyA	Osteosarcoma	OS	Tumor
PAMHLF	PAMHLF	PolyA	Osteosarcoma	OS	Tumor
PAMHYN	PAMHYN	PolyA	Osteosarcoma	OS	Tumor
PAMJXS	PAMJXS	PolyA	Osteosarcoma	OS	Tumor
PAMLKS	PAMLKS	PolyA	Osteosarcoma	OS	Tumor
PAMRHD	PAMRHD	PolyA	Osteosarcoma	OS	Tumor
PAMTCM	PAMTCM	PolyA	Osteosarcoma	OS	Tumor
PAMYYJ	PAMYYJ	PolyA	Osteosarcoma	OS	Tumor
PANGPE	PANGPE	PolyA	Osteosarcoma	OS	Tumor
PANGRW	PANGRW	PolyA	Osteosarcoma	OS	Tumor
PANMIG	PANMIG	PolyA	Osteosarcoma	OS	Tumor
PANPUM	PANPUM	PolyA	Osteosarcoma	OS	Tumor
PANSEN	PANSEN	PolyA	Osteosarcoma	OS	Tumor
PANVJJ	PANVJJ	PolyA	Osteosarcoma	OS	Tumor
PANXSC	PANXSC	PolyA	Osteosarcoma	OS	Tumor
PANZHX	PANZHX	PolyA	Osteosarcoma	OS	Tumor
PANZZJ	PANZZJ	PolyA	Osteosarcoma	OS	Tumor
PAPFLB	PAPFLB	PolyA	Osteosarcoma	OS	Tumor
PAPIJR	PAPIJR	PolyA	Osteosarcoma	OS	Tumor
PAPKWD	PAPKWD	PolyA	Osteosarcoma	OS	Tumor
PAPNVD	PAPNVD	PolyA	Osteosarcoma	OS	Tumor
PAPWWC	PAPWWC	PolyA	Osteosarcoma	OS	Tumor
PAPXGT	PAPXGT	PolyA	Osteosarcoma	OS	Tumor
PARBGW	PARBGW	PolyA	Osteosarcoma	OS	Tumor
PARDAX	PARDAX	PolyA	Osteosarcoma	OS	Tumor
PARFTG	PARFTG	PolyA	Osteosarcoma	OS	Tumor
PARGTM	PARGTM	PolyA	Osteosarcoma	OS	Tumor
PARJXU	PARJXU	PolyA	Osteosarcoma	OS	Tumor
PARKAF	PARKAF	PolyA	Osteosarcoma	OS	Tumor
PASEBY	PASEBY	PolyA	Osteosarcoma	OS	Tumor
PASEFS	PASEFS	PolyA	Osteosarcoma	OS	Tumor
PASFCV	PASFCV	PolyA	Osteosarcoma	OS	Tumor
PASKZZ	PASKZZ	PolyA	Osteosarcoma	OS	Tumor
PASNZV	PASNZV	PolyA	Osteosarcoma	OS	Tumor
PASRNE	PASRNE	PolyA	Osteosarcoma	OS	Tumor
PASSLM	PASSLM	PolyA	Osteosarcoma	OS	Tumor
PASUUH	PASUUH	PolyA	Osteosarcoma	OS	Tumor
PASYUK	PASYUK	PolyA	Osteosarcoma	OS	Tumor
PATAWV	PATAWV	PolyA	Osteosarcoma	OS	Tumor
PATEEM	PATEEM	PolyA	Osteosarcoma	OS	Tumor
PATJVI	PATJVI	PolyA	Osteosarcoma	OS	Tumor
PATKSS	PATKSS	PolyA	Osteosarcoma	OS	Tumor
PATMPU	PATMPU	PolyA	Osteosarcoma	OS	Tumor
PATMXR	PATMXR	PolyA	Osteosarcoma	OS	Tumor
PATPBS	PATPBS	PolyA	Osteosarcoma	OS	Tumor
PATUXZ	PATUXZ	PolyA	Osteosarcoma	OS	Tumor
PAUBIT	PAUBIT	PolyA	Osteosarcoma	OS	Tumor
PAUTWB	PAUTWB	PolyA	Osteosarcoma	OS	Tumor
PAUTYB	PAUTYB	PolyA	Osteosarcoma	OS	Tumor
PAUUML	PAUUML	PolyA	Osteosarcoma	OS	Tumor
PAUVUL	PAUVUL	PolyA	Osteosarcoma	OS	Tumor
PAUXPZ	PAUXPZ	PolyA	Osteosarcoma	OS	Tumor
PAUYTT	PAUYTT	PolyA	Osteosarcoma	OS	Tumor
PAVALD	PAVALD	PolyA	Osteosarcoma	OS	Tumor
PAVCLP	PAVCLP	PolyA	Osteosarcoma	OS	Tumor
PAVDTY	PAVDTY	PolyA	Osteosarcoma	OS	Tumor
PAVECB	PAVECB	PolyA	Osteosarcoma	OS	Tumor
SAOS2	SAOS2	Ribozero Stranded	Osteosarcoma	OS	Cell Line
SJSA1	SJSA1	Ribozero Stranded	Osteosarcoma	OS	Cell Line
U2OS	U2OS	Ribozero Stranded	Osteosarcoma	OS	Cell Line
7556	7556	Ribozero Stranded	Rhabdomyosarcoma	RMS.FN	Cell Line
BIRCH_RH36	BIRCH	Ribozero Stranded	Rhabdomyosarcoma	RMS.FN	Cell Line
CCA	CC-A	Ribozero Stranded	Rhabdomyosarcoma	RMS.FN	Cell Line
CT10_CTR	CT-10	Ribozero Stranded	Rhabdomyosarcoma	RMS.FN	Cell Line
CT10_CTR	CTR	Ribozero Stranded	Rhabdomyosarcoma	RMS.FN	Cell Line
CW9109	CW9109	Ribozero Stranded	Rhabdomyosarcoma	RMS.FP	Cell Line
H170	H170	Ribozero Stranded	Rhabdomyosarcoma	RMS.FN	Cell Line
HR	HR	Ribozero Stranded	Rhabdomyosarcoma	RMS.FN	Cell Line
Hs729	Hs729	Ribozero Stranded	Rhabdomyosarcoma	RMS.FN	Cell Line
JR	JR	Ribozero Stranded	Rhabdomyosarcoma	RMS.FP	Cell Line
JR1	JR1	Ribozero Stranded	Rhabdomyosarcoma	RMS.FN	Cell Line
MP4	MP4	Ribozero Stranded	Rhabdomyosarcoma	RMS.FP	Cell Line
NCI0003	RMS.NCI0003	PolyA	Rhabdomyosarcoma	RMS.FP	Tumor
NCI0040	RMS.NCI0040	PolyA	Rhabdomyosarcoma	RMS.FP	Tumor
NCI0064	RMS.NCI0064	Ribozero Stranded	Rhabdomyosarcoma	RMS.FP	Tumor
NCI0064	RMS.NCI0064.T2	Ribozero Stranded	Rhabdomyosarcoma	RMS.FP	Tumor
NCI0075	RMS.NCI0075	PolyA	Rhabdomyosarcoma	RMS.FN	Tumor
NCI0082	RMS.NCI0082	PolyA	Rhabdomyosarcoma	RMS.FP	Tumor
NCIARMS1	NCI-ARMS1	Ribozero Stranded	Rhabdomyosarcoma	RMS.FP	Cell Line
NCIRMS052	NCI-RMS-052	Ribozero Stranded	Rhabdomyosarcoma	RMS.FP	Cell Line
RD	RD	Ribozero Stranded	Rhabdomyosarcoma	RMS.FN	Cell Line
EW8_RH1	RH1	Ribozero Stranded	Ewing Sarcoma	EWS	Cell Line
RH18	RH18	Ribozero Stranded	Rhabdomyosarcoma	RMS.FN	Cell Line
RH2	RH2	Ribozero Stranded	Rhabdomyosarcoma	RMS.FN	Cell Line
RH28	RH28	Ribozero Stranded	Rhabdomyosarcoma	RMS.FP	Cell Line
RH3	RH3	Ribozero Stranded	Rhabdomyosarcoma	RMS.FP	Cell Line
RH30	RH30	Ribozero Stranded	Rhabdomyosarcoma	RMS.FP	Cell Line
BIRCH_RH36	RH36	Ribozero Stranded	Rhabdomyosarcoma	RMS.FN	Cell Line
RH41_RH4	RH4	Ribozero Stranded	Rhabdomyosarcoma	RMS.FP	Cell Line
RH41_RH4	RH41	Ribozero Stranded	Rhabdomyosarcoma	RMS.FP	Cell Line
RH5	RH5	Ribozero Stranded	Rhabdomyosarcoma	RMS.FP	Cell Line
RMS2071	RMS2071	PolyA	Rhabdomyosarcoma	RMS.FP	Tumor
RMS2072	RMS2072	PolyA	Rhabdomyosarcoma	RMS.FP	Tumor
RMS2074	RMS2074	PolyA	Rhabdomyosarcoma	RMS.FP	Tumor
RMS2075	RMS2075	PolyA	Rhabdomyosarcoma	RMS.FN	Tumor
RMS2076	RMS2076	PolyA	Rhabdomyosarcoma	RMS.FP	Tumor
RMS2078	RMS2078	PolyA	Rhabdomyosarcoma	RMS.FN	Tumor
RMS2079	RMS2079	PolyA	Rhabdomyosarcoma	RMS.FP	Tumor
RMS208	RMS208	PolyA	Rhabdomyosarcoma	RMS.FN	Tumor
RMS2080	RMS2080	PolyA	Rhabdomyosarcoma	RMS.FN	Tumor
RMS2081	RMS2081	PolyA	Rhabdomyosarcoma	RMS.FN	Tumor
RMS2083	RMS2083	PolyA	Rhabdomyosarcoma	RMS.FN	Tumor
RMS2085	RMS2085	PolyA	Rhabdomyosarcoma	RMS.FN	Tumor
RMS209	RMS209	PolyA	Rhabdomyosarcoma	RMS.FP	Tumor
RMS2090	RMS2090	PolyA	Rhabdomyosarcoma	RMS.FN	Tumor
RMS2093	RMS2093	PolyA	Rhabdomyosarcoma	RMS.FP	Tumor
RMS2094	RMS2094	PolyA	Rhabdomyosarcoma	RMS.FN	Tumor
RMS2096	RMS2096	PolyA	Rhabdomyosarcoma	RMS.FP	Tumor
RMS210	RMS210	PolyA	Rhabdomyosarcoma	RMS.FP	Tumor
RMS2103	RMS2103	PolyA	Rhabdomyosarcoma	RMS.FP	Tumor
RMS2104	RMS2104	PolyA	Rhabdomyosarcoma	RMS.FP	Tumor
RMS2105	RMS2105	PolyA	Rhabdomyosarcoma	RMS.FP	Tumor
RMS2107	RMS2107	PolyA	Rhabdomyosarcoma	RMS.FN	Tumor
RMS211	RMS211	PolyA	Rhabdomyosarcoma	RMS.FN	Tumor
RMS2110	RMS2110	PolyA	Rhabdomyosarcoma	RMS.FN	Tumor
RMS2111	RMS2111	PolyA	Rhabdomyosarcoma	RMS.FN	Tumor
RMS2114	RMS2114	PolyA	Rhabdomyosarcoma	RMS.FP	Tumor
RMS2117	RMS2117	PolyA	Rhabdomyosarcoma	RMS.FN	Tumor
RMS2119	RMS2119	PolyA	Rhabdomyosarcoma	RMS.FN	Tumor
RMS212	RMS212	PolyA	Rhabdomyosarcoma	RMS.FN	Tumor
RMS214	RMS214	PolyA	Rhabdomyosarcoma	RMS.FN	Tumor
RMS216	RMS216	PolyA	Rhabdomyosarcoma	RMS.FN	Tumor
RMS217	RMS217	PolyA	Rhabdomyosarcoma	RMS.FN	Tumor
RMS222	RMS222	PolyA	Rhabdomyosarcoma	RMS.FN	Tumor
RMS223	RMS223	PolyA	Rhabdomyosarcoma	RMS.FN	Tumor
RMS224	RMS224	PolyA	Rhabdomyosarcoma	RMS.FP	Tumor
RMS225	RMS225	PolyA	Rhabdomyosarcoma	RMS.FP	Tumor
RMS226	RMS226	PolyA	Rhabdomyosarcoma	RMS.FN	Tumor
RMS227	RMS227	PolyA	Rhabdomyosarcoma	RMS.FP	Tumor
RMS228	RMS228	PolyA	Rhabdomyosarcoma	RMS.FN	Tumor
RMS230	RMS230	PolyA	Rhabdomyosarcoma	RMS.FN	Tumor
RMS231	RMS231	PolyA	Rhabdomyosarcoma	RMS.FN	Tumor
RMS232	RMS232	PolyA	Rhabdomyosarcoma	RMS.FP	Tumor
RMS235	RMS235	PolyA	Rhabdomyosarcoma	RMS.FP	Tumor
RMS238	RMS238	PolyA	Rhabdomyosarcoma	RMS.FP	Tumor
RMS239	RMS239	PolyA	Rhabdomyosarcoma	RMS.FN	Tumor
RMS240	RMS240	PolyA	Rhabdomyosarcoma	RMS.FN	Tumor
RMS242	RMS242	PolyA	Rhabdomyosarcoma	RMS.FN	Tumor
RMS244	RMS244	PolyA	Rhabdomyosarcoma	RMS.FP	Tumor
RMS246	RMS246	PolyA	Rhabdomyosarcoma	RMS.FP	Tumor
RMS247	RMS247	PolyA	Rhabdomyosarcoma	RMS.FP	Tumor
RMS248	RMS248	PolyA	Rhabdomyosarcoma	RMS.FP	Tumor
RMS559	RMS559	Ribozero Stranded	Rhabdomyosarcoma	RMS.FN	Cell Line
RMSYM	RMS-YM	Ribozero Stranded	Rhabdomyosarcoma	RMS.FN	Cell Line
RUCH2	RUCH2	Ribozero Stranded	Rhabdomyosarcoma	RMS.FN	Cell Line
RUCH3	RUCH3	Ribozero Stranded	Rhabdomyosarcoma	RMS.FN	Cell Line
SCMC	SCMC	Ribozero Stranded	Rhabdomyosarcoma	RMS.FP	Cell Line
T9195	T91-95	Ribozero Stranded	Rhabdomyosarcoma	RMS.FN	Cell Line
TE617	TE617	Ribozero Stranded	Rhabdomyosarcoma	RMS.FN	Cell Line
TTC442	TTC-442	Ribozero Stranded	Rhabdomyosarcoma	RMS.FN	Cell Line
TTC516	TTC-516	Ribozero Stranded	Rhabdomyosarcoma	RMS.FN	Cell Line
RMS007	RMS007	PolyA	Rhabdomyosarcoma	RMS.FP	Tumor
RMS008	RMS008	PolyA	Rhabdomyosarcoma	RMS.FN	Tumor
RMS049	RMS049	PolyA	Rhabdomyosarcoma	RMS.FP	Tumor
RMS051	RMS051	PolyA	Rhabdomyosarcoma	RMS.FN	Tumor
RMS055	RMS055	PolyA	Rhabdomyosarcoma	RMS.FN	Tumor
RMS057	RMS057	PolyA	Rhabdomyosarcoma	RMS.FP	Tumor
RMS061	RMS061	PolyA	Rhabdomyosarcoma	RMS.FP	Tumor
RMS2015	RMS2015	PolyA	Rhabdomyosarcoma	RMS.FN	Tumor
RMS202	RMS202	PolyA	Rhabdomyosarcoma	RMS.FN	Tumor
RMS2021	RMS2021	PolyA	Rhabdomyosarcoma	RMS.FN	Tumor
RMS2022	RMS2022	PolyA	Rhabdomyosarcoma	RMS.FN	Tumor
RMS2024	RMS2024	PolyA	Rhabdomyosarcoma	RMS.FN	Tumor
RMS2026	RMS2026	PolyA	Rhabdomyosarcoma	RMS.FN	Tumor
RMS2028	RMS2028	PolyA	Rhabdomyosarcoma	RMS.FN	Tumor
RMS2029	RMS2029	PolyA	Rhabdomyosarcoma	RMS.FN	Tumor
RMS2030	RMS2030	PolyA	Rhabdomyosarcoma	RMS.FN	Tumor
RMS2031	RMS2031	PolyA	Rhabdomyosarcoma	RMS.FP	Tumor
RMS2032	RMS2032	PolyA	Rhabdomyosarcoma	RMS.FN	Tumor
RMS2033	RMS2033	PolyA	Rhabdomyosarcoma	RMS.FN	Tumor
RMS2034	RMS2034	PolyA	Rhabdomyosarcoma	RMS.FN	Tumor
RMS2037	RMS2037	PolyA	Rhabdomyosarcoma	RMS.FN	Tumor
RMS2038	RMS2038	PolyA	Rhabdomyosarcoma	RMS.FP	Tumor
RMS2039	RMS2039	PolyA	Rhabdomyosarcoma	RMS.FP	Tumor
RMS2040	RMS2040	PolyA	Rhabdomyosarcoma	RMS.FN	Tumor
RMS2041	RMS2041	PolyA	Rhabdomyosarcoma	RMS.FN	Tumor
RMS2046	RMS2046	PolyA	Rhabdomyosarcoma	RMS.FP	Tumor
RMS2047	RMS2047	PolyA	Rhabdomyosarcoma	RMS.FN	Tumor
RMS2049	RMS2049	PolyA	Rhabdomyosarcoma	RMS.FP	Tumor
RMS205	RMS205	PolyA	Rhabdomyosarcoma	RMS.FN	Tumor
RMS2051	RMS2051	PolyA	Rhabdomyosarcoma	RMS.FN	Tumor
RMS2052	RMS2052	PolyA	Rhabdomyosarcoma	RMS.FN	Tumor
RMS2053	RMS2053	PolyA	Rhabdomyosarcoma	RMS.FN	Tumor
RMS2054	RMS2054	PolyA	Rhabdomyosarcoma	RMS.FN	Tumor
RMS2056	RMS2056	PolyA	Rhabdomyosarcoma	RMS.FN	Tumor
RMS2058	RMS2058	PolyA	Rhabdomyosarcoma	RMS.FN	Tumor
RMS2059	RMS2059	PolyA	Rhabdomyosarcoma	RMS.FN	Tumor
RMS206	RMS206	PolyA	Rhabdomyosarcoma	RMS.FN	Tumor
RMS2060	RMS2060	PolyA	Rhabdomyosarcoma	RMS.FN	Tumor
RMS2061	RMS2061	PolyA	Rhabdomyosarcoma	RMS.FP	Tumor
RMS2063	RMS2063	PolyA	Rhabdomyosarcoma	RMS.FN	Tumor
RMS2065	RMS2065	PolyA	Rhabdomyosarcoma	RMS.FN	Tumor
HSSY11	HSSY11	Ribozero Stranded	Synovial Sarcoma	SS	Cell Line
NCI0070	SS.NCI0070	PolyA	Synovial Sarcoma	SS	Tumor
NCI0152	SS.NCI0152.T1	PolyA	Synovial Sarcoma	SS	Tumor
NCI0152	SS.NCI0152.T2	PolyA	Synovial Sarcoma	SS	Tumor
NCI0213	SS.NCI0213	Ribozero Stranded	Synovial Sarcoma	SS	Tumor
NCI0229	SS.NCI0229.T1	Ribozero Stranded	Synovial Sarcoma	SS	Tumor
NCI0229	SS.NCI0229.T2	Ribozero Stranded	Synovial Sarcoma	SS	Tumor
NCI0241	SS.NCI0241	Ribozero Stranded	Synovial Sarcoma	SS	Tumor
NCI0242	SS.NCI0242	Ribozero Stranded	Synovial Sarcoma	SS	Tumor
NCI0245	SS.NCI0245.T1	Ribozero Stranded	Synovial Sarcoma	SS	Tumor
NCI0245	SS.NCI0245.T2	Ribozero Stranded	Synovial Sarcoma	SS	Tumor
SS001	SS001	PolyA	Synovial Sarcoma	SS	Tumor
SS002	SS002	PolyA	Synovial Sarcoma	SS	Tumor
SS003	SS003	PolyA	Synovial Sarcoma	SS	Tumor
SS004	SS004	PolyA	Synovial Sarcoma	SS	Tumor
SS005	SS005	PolyA	Synovial Sarcoma	SS	Tumor
SS006	SS006	PolyA	Synovial Sarcoma	SS	Tumor
SS007	SS007	PolyA	Synovial Sarcoma	SS	Tumor
SS008	SS008	PolyA	Synovial Sarcoma	SS	Tumor
SS009	SS009	PolyA	Synovial Sarcoma	SS	Tumor
SS010	SS010	PolyA	Synovial Sarcoma	SS	Tumor
SS011	SS011	PolyA	Synovial Sarcoma	SS	Tumor
SS012	SS012	PolyA	Synovial Sarcoma	SS	Tumor
SS013	SS013	PolyA	Synovial Sarcoma	SS	Tumor
SS014	SS014	PolyA	Synovial Sarcoma	SS	Tumor
SS015	SS015	PolyA	Synovial Sarcoma	SS	Tumor
SS016	SS016	PolyA	Synovial Sarcoma	SS	Tumor
SS017	SS017	PolyA	Synovial Sarcoma	SS	Tumor
SS018	SS018	PolyA	Synovial Sarcoma	SS	Tumor
SS019	SS019	PolyA	Synovial Sarcoma	SS	Tumor
SS020	SS020	PolyA	Synovial Sarcoma	SS	Tumor
SS021	SS021	PolyA	Synovial Sarcoma	SS	Tumor
SW982	SW982	Ribozero Stranded	Synovial Sarcoma	SS	Cell Line
SYO1	SYO1	Ribozero Stranded	Synovial Sarcoma	SS	Cell Line
Teratoma001	Teratoma001	PolyA	Teratoma	Teratoma	Tumor
Teratoma002	Teratoma002	PolyA	Teratoma	Teratoma	Tumor
Teratoma003	Teratoma003	PolyA	Teratoma	Teratoma	Tumor
Teratoma004	Teratoma004	PolyA	Teratoma	Teratoma	Tumor
NCI0019	UDS.NCI0019	PolyA	Undifferentiated sarcoma	UDS	Tumor
NCI0173	UDS.NCI0173	Ribozero Stranded	Undifferentiated sarcoma	UDS	Tumor
UDS002	UDS002	PolyA	Undifferentiated sarcoma	UDS	Tumor
UDS003	UDS003	PolyA	Undifferentiated sarcoma	UDS	Tumor
UDS004	UDS004	PolyA	Undifferentiated sarcoma	UDS	Tumor
UDS005	UDS005	PolyA	Undifferentiated sarcoma	UDS	Tumor
NCI0238	WT.NCI0238	Ribozero Stranded	Wilms' tumor	WT	Tumor
WT101	WT101	Ribozero Stranded	Wilms' tumor	WT	Tumor
WT102	WT102	Ribozero Stranded	Wilms' tumor	WT	Tumor
WT105	WT105	Ribozero Stranded	Wilms' tumor	WT	Tumor
WT106	WT106	Ribozero Stranded	Wilms' tumor	WT	Tumor
WT107	WT107	Ribozero Stranded	Wilms' tumor	WT	Tumor
WT109	WT109	Ribozero Stranded	Wilms' tumor	WT	Tumor
WT110	WT110	Ribozero Stranded	Wilms' tumor	WT	Tumor
WT111	WT111	Ribozero Stranded	Wilms' tumor	WT	Tumor
WT112	WT112	Ribozero Stranded	Wilms' tumor	WT	Tumor
WT113	WT113	Ribozero Stranded	Wilms' tumor	WT	Tumor
WT115	WT115	Ribozero Stranded	Wilms' tumor	WT	Tumor
WT116	WT116	Ribozero Stranded	Wilms' tumor	WT	Tumor
WT117	WT117	Ribozero Stranded	Wilms' tumor	WT	Tumor
WT118	WT118	Ribozero Stranded	Wilms' tumor	WT	Tumor
WT119	WT119	Ribozero Stranded	Wilms' tumor	WT	Tumor
WT120	WT120	Ribozero Stranded	Wilms' tumor	WT	Tumor
WT121	WT121	Ribozero Stranded	Wilms' tumor	WT	Tumor
WT122	WT122	Ribozero Stranded	Wilms' tumor	WT	Tumor
WT123	WT123	Ribozero Stranded	Wilms' tumor	WT	Tumor
WT124	WT124	Ribozero Stranded	Wilms' tumor	WT	Tumor
WT125	WT125	Ribozero Stranded	Wilms' tumor	WT	Tumor
WT126	WT126	Ribozero Stranded	Wilms' tumor	WT	Tumor
WT127	WT127	Ribozero Stranded	Wilms' tumor	WT	Tumor
WT128	WT128	Ribozero Stranded	Wilms' tumor	WT	Tumor
WT129	WT129	Ribozero Stranded	Wilms' tumor	WT	Tumor
WT130	WT130	Ribozero Stranded	Wilms' tumor	WT	Tumor
YST001	YST001	PolyA	Yolk sac tumor	YST	Tumor
YST002	YST002	PolyA	Yolk sac tumor	YST	Tumor
YST003	YST003	PolyA	Yolk sac tumor	YST	Tumor
YST004	YST004	PolyA	Yolk sac tumor	YST	Tumor
YST006	YST006	PolyA	Yolk sac tumor	YST	Tumor

## Sheet: Table S1B.RNA-Seq_QC
Supplemental Table S1B: Transcriptome library/sample QC information
Patient.ID	Sample.Data.ID	SampleID	Tissue_type	DIAGNOSIS	RNA Library Type	RNA_RIN	Mapping Rate	Unique Rate of Mapped	Duplication Rate of Mapped	Exonic Rate	Intronic Rate	Intragenic Rate	Intergenic Rate	Fragment Length Mean	Fragment Length StdDev	Read Length	Estimated Library Size	Mapped	Mapped Pairs	Mapped Unique	Base Mismatch Rate	Mean Per Base Cov.	rRNA
ASPS001	Sample_ASPS001tumor_T_D1PR6ACXX	ASPS001	Tumor	ASPS	PolyA	9	0.971427	0.368519	0.631481	0.682819	0.0325972	0.715416	0.284082	294	289	101	47890859	238321050	119101743	87825900	0.00245207	125.24	11590158
ASPS002	Sample_ASPS002tumor_T_D1PR6ACXX	ASPS002	Tumor	ASPS	PolyA	9.5	0.97003	0.631791	0.368209	0.694557	0.0684656	0.763023	0.236447	298	307	101	96186461	192612610	96255760	121691000	0.00246768	147.6	5042386
ASPS003	Sample_ASPS003tumor_T_D1UALACXX	ASPS003	Tumor	ASPS	PolyA	N/A	0.954869	0.387629	0.612371	0.396624	0.0631622	0.459787	0.539934	283	276	101	46136501	214846456	107394228	83280660	0.00310954	92.9274	12418056
ASPS004	Sample_ASPS004tumor_T_D1UALACXX	ASPS004	Tumor	ASPS	PolyA	N/A	0.959497	0.72196	0.27804	0.789821	0.0729209	0.862742	0.136604	290	298	101	109558026	151459984	75681525	109347980	0.00273039	138.097	3081204
ASPS1	Sample_ASPS005tumor_T_D1UALACXX	ASPS005	Tumor	ASPS	PolyA	N/A	0.949933	0.671989	0.328011	0.660783	0.0689785	0.729762	0.269431	254	199	101	74396708	127318542	63608950	85556664	0.00374337	101.262	3154816
ASPS007	Sample_ASPS007tumor_T_D1UALACXX	ASPS007	Tumor	ASPS	PolyA	N/A	0.950793	0.733004	0.266996	0.728981	0.0822945	0.811276	0.188218	240	213	101	77940585	102422698	51186722	75076260	0.00352695	86.8968	2428817
ASPS008	Sample_ASPS008tumor_T_D1UALACXX	ASPS008	Tumor	ASPS	PolyA	N/A	0.958123	0.677551	0.322449	0.714445	0.0803735	0.794818	0.204181	302	316	101	116012448	194093300	96949829	131508044	0.0024806	152.541	2246816
ASPS009	Sample_ASPS009tumor_T_D1UALACXX	ASPS009	Tumor	ASPS	PolyA	N/A	0.961814	0.538789	0.461211	0.620627	0.0593675	0.679994	0.319596	296	282	101	77001639	215128802	107520983	115909028	0.00261148	149.136	9250938
ASPS010	Sample_ASPS010tumor_T_D1UALACXX	ASPS010	Tumor	ASPS	PolyA	N/A	0.95451	0.586566	0.413434	0.63773	0.0583857	0.696116	0.303405	292	280	101	77868131	184088334	92001042	107979908	0.00397497	132.354	3708117
ASPS012	Sample_ASPS012tumor_T_D1UALACXX	ASPS012	Tumor	ASPS	PolyA	9.1	0.955225	0.703702	0.296298	0.702107	0.0838335	0.785941	0.213417	284	287	101	95029071	142426212	71168053	100225562	0.00378999	112.482	1457264
ASPS013	Sample_ASPS013tumor_T_D1UALACXX	ASPS013	Tumor	ASPS	PolyA	8.4	0.959248	0.397478	0.602522	0.524638	0.0512206	0.575859	0.423816	310	297	101	67747411	304990660	152446903	121227184	0.00242194	155.456	5991783
ASPS014	Sample_ASPS014tumor_T_D1UALACXX	ASPS014	Tumor	ASPS	PolyA	N/A	0.962182	0.704977	0.295023	0.738435	0.0742333	0.812668	0.186541	261	207	101	78824857	117488754	58698429	82826840	0.00199147	94.9432	1697434
ASPS015	Sample_ASPS015tumor_T_C1PMAACXX	ASPS015	Tumor	ASPS	PolyA	N/A	0.963811	0.592576	0.407424	0.678403	0.0569313	0.735334	0.263833	294	282	101	82038091	189813400	94828063	112478876	0.00223433	141.842	3011511
ASPS017	Sample_ASPS017tumor_T_C1PMAACXX	ASPS017	Tumor	ASPS	PolyA	8.6	0.962973	0.588066	0.411934	0.724946	0.0542633	0.779209	0.220328	314	274	101	110632649	260148096	130014554	152984190	0.00223866	213.735	6166020
NCI0163	Sample_NCI0163tumor3_T_C1J9VACXX	ASPS.NCI0163.T3	Tumor	ASPS	PolyA	8.6	0.965824	0.562862	0.437138	0.738795	0.0550097	0.793804	0.205621	289	272	101	71361908	183435666	91665754	103249026	0.00258926	147.462	6254403
NCI0163	Sample_NCI0163tumor4_T_C1J9VACXX	ASPS.NCI0163.T4	Tumor	ASPS	PolyA	10	0.963482	0.676648	0.323353	0.741432	0.0981634	0.839595	0.159635	309	343	101	138247156	232148584	115986150	157082762	0.00255196	188.128	3892525
ASPS1	Sample_ASPS4c159_T_D2ED5ACXX	ASPS4c159	CellLine	ASPS	Ribozero	9.4	0.937214	0.512703	0.487297	0.467322	0.100633	0.567955	0.431541	297	329	101	63364289	193478478	96693571	99197040	0.00265882	116.299	8077045
ASPS1	Sample_ASPS1dtp_T_C28HYACXX	ASPS1	CellLine	ASPS	Ribozero	N/A	0.922631	0.551125	0.448875	0.460325	0.16059	0.620916	0.378329	265	253	101	72470461	194043606	96957230	106942334	0.00203095	114.907	14883845
FUUR1	Sample_FUUR1p28_T_D2ED5ACXX	FUUR1	CellLine	ASPS	Ribozero	10	0.942904	0.636187	0.363813	0.525948	0.17681	0.702759	0.296764	288	277	101	85901120	169170384	84547623	107624068	0.00275563	112.126	6062851
CCS001	Sample_CCS001tumor_T_D21H2ACXX	CCS001	Tumor	CCSK	PolyA	10	0.883838	0.341852	0.658148	0.732542	0.177303	0.909845	0.0890709	300	269	101	29724904	162625350	81224089	55593826	0.00167663	58.6404	4044588
CCSK002	Sample_CCSK002tumor_T_C2D7YACXX	CCSK002	Tumor	CCSK	Ribozero	8.1	0.951525	0.703309	0.296691	0.465211	0.299972	0.765183	0.233302	286	280	101	131167264	196922850	98374809	138497670	0.00188125	99.4365	3218068
CCSK003	Sample_CCSK003tumor_T_C2D7YACXX	CCSK003	Tumor	CCSK	Ribozero	8.3	0.950689	0.732969	0.267031	0.435602	0.336807	0.772409	0.226574	280	207	101	152323886	200203902	100009727	146743164	0.00179834	99.1366	4308351
CCSK004	Sample_CCSK004tumor_T_C2D7YACXX	CCSK004	Tumor	CCSK	Ribozero	7.7	0.952205	0.704585	0.295415	0.446	0.315102	0.761102	0.237502	282	276	101	129117613	192777536	96263138	135828200	0.00168893	91.8126	4159265
CCSK005	Sample_CCSK005tumor_T_C2D7YACXX	CCSK005	Tumor	CCSK	Ribozero	7.4	0.949661	0.733068	0.266932	0.367476	0.383702	0.751178	0.247925	241	207	101	141425611	185794028	92821559	136199620	0.00165159	75.1491	3486336
CCSK006	Sample_CCSK006tumor_T_C2D7YACXX	CCSK006	Tumor	CCSK	Ribozero	8.7	0.952647	0.708706	0.291294	0.504055	0.256941	0.760995	0.237939	283	273	101	116774688	171245916	85539457	121363024	0.00169488	99.1619	2643101
CCSK007	Sample_CCSK007tumor_T_C2D7YACXX	CCSK007	Tumor	CCSK	Ribozero	8.1	0.951859	0.62094	0.37906	0.50722	0.206024	0.713245	0.285772	289	278	101	100361048	209325638	104572275	129978756	0.00192233	113.667	6707531
CCSK008	Sample_CCSK008tumor_T_C2D7YACXX	CCSK008	Tumor	CCSK	Ribozero	8.9	0.950289	0.646791	0.353209	0.565614	0.174666	0.74028	0.258623	290	273	101	97685895	184704364	92260149	119465086	0.0017564	118.439	4371661
CCSK009	Sample_CCSK009tumor_T_C2D7YACXX	CCSK009	Tumor	CCSK	Ribozero	9.1	0.949442	0.633717	0.366283	0.539828	0.195955	0.735783	0.263202	290	267	101	107206944	213121020	106465489	135058370	0.00179871	128.732	5488155
CCSK010	Sample_CCSK010tumor_T_C2D7YACXX	CCSK010	Tumor	CCSK	Ribozero	8.7	0.959895	0.68542	0.31458	0.548817	0.235202	0.784019	0.215003	302	308	101	126293111	204544470	102182351	140198794	0.00169807	126.659	3252658
CCSK011	Sample_CCSK011tumor_T_C2D7YACXX	CCSK011	Tumor	CCSK	Ribozero	8.1	0.95036	0.746276	0.253724	0.430579	0.332439	0.763018	0.236062	284	274	101	152641497	188340782	94093088	140554132	0.00170218	92.6279	2887382
CCSK012	Sample_CCSK012tumor_T_C2D7YACXX	CCSK012	Tumor	CCSK	Ribozero	8.5	0.95452	0.605283	0.394717	0.464063	0.2366	0.700663	0.298352	279	205	101	81865391	180893620	90366441	109491794	0.00164758	88.6609	4311862
CCSK013	Sample_CCSK013tumor_T_C2D7YACXX	CCSK013	Tumor	CCSK	Ribozero	9.1	0.959826	0.576299	0.423701	0.548493	0.158285	0.706779	0.292275	294	292	101	76121433	186646048	93243672	107563964	0.00155824	104.294	5423485
CCSK014	Sample_CCSK014tumor_T_C2D7YACXX	CCSK014	Tumor	CCSK	Ribozero	8.5	0.958553	0.630003	0.369997	0.45789	0.244541	0.702431	0.296539	288	271	101	95852196	193244694	96531597	121744662	0.00165131	94.9607	5612065
NCI0078	Sample_NCI0078tumor_T_D1MF5ACXX	CCSK.NCI0078	Tumor	CCSK	PolyA	9.6	0.95387	0.658545	0.341455	0.703136	0.109572	0.812708	0.186153	287	269	101	111282011	200959258	100365918	132340792	0.00225275	162.413	4566206
NCI0174	Sample_NCI0174tumor_T_C28HYACXX	CCSK.NCI0174	Tumor	CCSK	Ribozero	9.6	0.974094	0.581292	0.418708	0.698804	0.096663	0.795467	0.20393	297	266	101	84922635	204573604	102225464	118917038	0.00194563	145.737	5012414
DRCT001	Sample_DRCT001tumor_T_C1NELACXX	DRCT001	Tumor	DSRCT	PolyA	6.3	0.950283	0.628371	0.371629	0.766553	0.0597263	0.826279	0.173133	315	282	101	108078945	219238782	109555195	137763204	0.00215486	173.257	2903945
DRCT002	Sample_DRCT002tumor_T_C1JC7ACXX	DRCT002	Tumor	DSRCT	PolyA	9	0.958807	0.738269	0.261731	0.75661	0.110627	0.867238	0.131956	298	268	101	147032004	188500902	94176114	139164358	0.00226916	170.363	4754662
DRCT001	Sample_DRCT003tumor_T_C1JC7ACXX	DRCT003	Tumor	DSRCT	PolyA	9.3	0.956753	0.765559	0.234441	0.769347	0.103843	0.87319	0.1261	292	271	101	143622472	160972466	80429750	123233874	0.00207172	146.602	3280199
DRCT004	Sample_DRCT004tumor_T_C1JC7ACXX	DRCT004	Tumor	DSRCT	PolyA	9.7	0.959661	0.737865	0.262135	0.719324	0.11913	0.838454	0.160769	304	274	101	181407435	233016052	116418582	171934354	0.00214266	214.634	4982315
DRCT005	Sample_DRCT005tumor_T_C1JC7ACXX	DRCT005	Tumor	DSRCT	PolyA	9.9	0.960662	0.759662	0.240338	0.744374	0.129861	0.874235	0.125153	292	266	101	137909820	159279048	79591136	120998300	0.00182242	143.557	3130325
DRCT007	Sample_DRCT007tumor_T_C1JC7ACXX	DRCT007	Tumor	DSRCT	PolyA	7.1	0.960517	0.605451	0.394549	0.688781	0.103925	0.792706	0.205377	292	267	101	92756368	204833256	102220807	124016440	0.00197767	159.895	8122215
DRCT008	Sample_DRCT008tumor_T_C1PTMACXX	DRCT008	Tumor	DSRCT	PolyA	9.4	0.970396	0.796495	0.203505	0.690704	0.159393	0.850097	0.149397	292	265	101	162291894	153766794	76844975	122474532	0.00187842	135.57	2452144
DRCT009	Sample_DRCT009tumor_T_C1PTMACXX	DRCT009	Tumor	DSRCT	PolyA	8.7	0.972824	0.736505	0.263495	0.80282	0.0958373	0.898657	0.100798	292	266	101	125640677	162421614	81166970	119624398	0.00186674	149.517	3142777
DRCT010	Sample_DRCT010tumor_T_C1PTMACXX	DRCT010	Tumor	DSRCT	PolyA	9.7	0.969827	0.79897	0.20103	0.784776	0.123194	0.90797	0.0913238	296	266	101	179595713	167743898	83813434	134022414	0.00160429	164.969	2533306
DRCT011	Sample_DRCT011tumor_T_C1PTMACXX	DRCT011	Tumor	DSRCT	PolyA	9.5	0.971955	0.755223	0.244777	0.776293	0.0877367	0.86403	0.135338	285	264	101	117812636	139125488	69519095	105070820	0.00161936	137.282	2918610
DRCT012	Sample_DRCT012tumor_T_C1PTMACXX	DRCT012	Tumor	DSRCT	PolyA	8.1	0.969109	0.710967	0.289033	0.786538	0.0850556	0.871593	0.127851	291	267	101	104563401	151823594	75870083	107941596	0.00171804	140.395	3588406
DRCT001	Sample_DRCT013tumor_T_C1PTMACXX	DRCT013	Tumor	DSRCT	PolyA	8.1	0.969084	0.797594	0.202406	0.746698	0.12659	0.873288	0.125999	293	270	101	174556028	164341928	82113002	131078208	0.00173755	157.88	1834024
DRCT014	Sample_DRCT014tumor_T_C1PTMACXX	DRCT014	Tumor	DSRCT	PolyA	8.4	0.969682	0.65701	0.34299	0.793788	0.0720533	0.865842	0.133609	285	265	101	77806605	141361158	70642156	92875676	0.00173934	105.397	3018932
DRCT015	Sample_DRCT015tumor_T_C1PTMACXX	DRCT015	Tumor	DSRCT	PolyA	9.3	0.965669	0.805997	0.194003	0.67782	0.155795	0.833615	0.165637	280	205	101	138468916	124082164	61995265	100009908	0.00188279	110.171	2097375
DRCT016	Sample_DRCT016tumor_T_C1PTMACXX	DRCT016	Tumor	DSRCT	PolyA	8	0.964822	0.710863	0.289137	0.645677	0.157587	0.803264	0.196139	294	270	101	127134263	184680518	92285994	131282578	0.00214204	152.481	4775626
DRCT017	Sample_DRCT017tumor_T_C1PTMACXX	DRCT017	Tumor	DSRCT	PolyA	9.3	0.966366	0.779583	0.220417	0.762667	0.107068	0.869736	0.12948	291	267	101	137230555	142862480	71375687	111373158	0.00213954	130.156	2561181
DRCT018	Sample_DRCT018tumor_T_C1PTMACXX	DRCT018	Tumor	DSRCT	PolyA	9.3	0.965818	0.777636	0.222364	0.723167	0.142221	0.865388	0.133718	294	275	101	161510323	169907528	84878346	132126252	0.00197518	147.572	1907038
DRCT019	Sample_DRCT019tumor_T_C1PTMACXX	DRCT019	Tumor	DSRCT	PolyA	9	0.968264	0.742304	0.257696	0.764524	0.0836083	0.848132	0.151239	285	264	101	97626870	122782796	61353161	91142198	0.00189959	110.675	2912873
DRCT020	Sample_DRCT020tumor_T_C1PTMACXX	DRCT020	Tumor	DSRCT	PolyA	9.1	0.95278	0.65811	0.34189	0.628438	0.107728	0.736166	0.260066	282	263	101	75874042	137253172	68369554	90327724	0.00200645	103.396	5243299
DRCT021	Sample_DRCT021tumor_T_C1PTMACXX	DRCT021	Tumor	DSRCT	PolyA	8.5	0.972602	0.658382	0.341618	0.834493	0.0537171	0.88821	0.111235	294	264	101	81568066	147394976	73656965	97042266	0.00178111	118.313	2254253
DRCT022	Sample_DRCT022tumor_T_C1PTMACXX	DRCT022	Tumor	DSRCT	PolyA	10	0.972009	0.762537	0.237463	0.784475	0.115552	0.900027	0.0991825	295	276	101	136951756	155885916	77881760	118868840	0.00164608	151.063	1867726
DRCT023	Sample_DRCT023tumor_T_C1PTMACXX	DRCT023	Tumor	DSRCT	PolyA	7.5	0.968743	0.727342	0.272658	0.66798	0.151142	0.819122	0.18037	286	266	101	113697593	153374432	76648658	111555718	0.00184809	126.09	3091329
DRCT024	Sample_DRCT024tumor_T_C1NELACXX	DRCT024	Tumor	DSRCT	PolyA	9.7	0.951058	0.749127	0.250873	0.717588	0.129023	0.846611	0.152735	305	271	101	174614157	212488372	106176095	159180680	0.00252956	196.266	6394060
DRCT025	Sample_DRCT025tumor_T_C1NELACXX	DRCT025	Tumor	DSRCT	PolyA	9.5	0.949632	0.787723	0.212277	0.754697	0.118586	0.873282	0.125672	301	281	101	193233710	192393804	96097324	151553098	0.00245308	180.538	3597262
MSKCC5000	Sample_MSKCC5000tumor1_T	MSKCC5000tumor1	Tumor	DSRCT	PolyA	N/A	0.956876	0.861326	0.138673	0.213898	0.526686	0.740584	0.259177	81	75	50	120296472	73712740	36850512	63490738	0.00170175	9.99204	1132677
MSKCC5000	Sample_MSKCC5000tumor2_T	MSKCC5000tumor2	Tumor	DSRCT	PolyA	N/A	0.94199	0.508856	0.491144	0.162595	0.318403	0.480998	0.518762	74	66	50	33353969	103177720	51580716	52502630	0.00186631	10.1325	25268127
MSKCC5001	Sample_MSKCC5001tumor1_T	MSKCC5001tumor1	Tumor	DSRCT	PolyA	N/A	0.967905	0.741524	0.258476	0.308331	0.413462	0.721792	0.277981	80	98	50	62244781	78575968	39281152	58265976	0.00176294	11.9889	3612507
MSKCC5001	Sample_MSKCC5001tumor2_T	MSKCC5001tumor2	Tumor	DSRCT	PolyA	N/A	0.954394	0.712559	0.287441	0.182578	0.450234	0.632812	0.366999	78	69	50	46499638	67044044	33517801	47772812	0.00194097	7.29057	5390412
MSKCC5002	Sample_MSKCC5002tumor1_T	MSKCC5002tumor1	Tumor	DSRCT	PolyA	N/A	0.947115	0.6964	0.3036	0.229463	0.411252	0.640715	0.35908	76	78	50	63655272	98441844	49212253	68554886	0.00188839	12.1454	5436689
MSKCC5002	Sample_MSKCC5002tumor2_T	MSKCC5002tumor2	Tumor	DSRCT	PolyA	N/A	0.938969	0.505138	0.494862	0.160777	0.30647	0.467247	0.532627	77	100	50	31766192	99507624	49747847	50265124	0.00176367	8.91312	11555754
MSKCC5003	Sample_MSKCC5003tumor1_T	MSKCC5003tumor1	Tumor	DSRCT	PolyA	N/A	0.950406	0.850187	0.149813	0.200893	0.566658	0.767551	0.232252	80	82	50	154956619	103473608	51726826	87971900	0.00176374	12.1813	2156083
MSKCC5003	Sample_MSKCC5003tumor2_T	MSKCC5003tumor2	Tumor	DSRCT	PolyA	N/A	0.954791	0.718403	0.281597	0.247093	0.441536	0.688629	0.311195	83	84	50	83300650	117019722	58501200	84067350	0.00173415	16.2493	4879319
MSKCC5004	Sample_MSKCC5004tumor1_T	MSKCC5004tumor1	Tumor	DSRCT	PolyA	N/A	0.962129	0.722061	0.277939	0.216615	0.435826	0.65244	0.347365	80	88	50	75014732	103657678	51820473	74847134	0.00167599	12.7497	4514807
MSKCC5004	Sample_MSKCC5004tumor2_T	MSKCC5004tumor2	Tumor	DSRCT	PolyA	N/A	0.961063	0.712635	0.287365	0.21473	0.448917	0.663647	0.336177	80	71	50	61321398	88384524	44185474	62985898	0.00165882	11.6614	8655048
MSKCC5005	Sample_MSKCC5005tumor1_T	MSKCC5005tumor1	Tumor	DSRCT	PolyA	N/A	0.964042	0.768466	0.231534	0.274071	0.460268	0.734339	0.265397	84	117	50	105962054	116992930	58483919	89905060	0.00162128	18.6497	8490489
MSKCC5005	Sample_MSKCC5005tumor2_T	MSKCC5005tumor2	Tumor	DSRCT	PolyA	N/A	0.960759	0.781554	0.218446	0.238571	0.495568	0.734138	0.265678	81	79	50	99203252	102178252	51081773	79857844	0.00168048	14.4495	4390520
NCI0014	Sample_NCI0014tumor_T_D1MF5ACXX	DRCT.NCI0014	Tumor	DSRCT	PolyA	9.6	0.959413	0.683236	0.316764	0.797725	0.0891066	0.886832	0.11243	290	269	101	120384433	196749250	98302465	134426180	0.00220052	182.865	5374676
NCI0132	Sample_NCI0132tumor4-T_C28D2ACXX	DRCT.NCI0132.T4	Tumor	DSRCT	Ribozero	9.6	0.929092	0.561872	0.438128	0.274268	0.2851	0.559368	0.440131	182	125	101	66154726	170639772	85279699	95877672	0.00269081	51.7646	31247795
NCI0132	Sample_NCI0132tumor2_T_C28D2ACXX	DRCT.NCI0132.T2	Tumor	DSRCT	Ribozero	9	0.914189	0.529159	0.470841	0.28662	0.224874	0.511493	0.487762	205	155	101	61996165	179007874	89445581	94723634	0.00283902	58.8986	43331323
NCI0175	Sample_NCI0175tumor_T_H2N5CBGXX	DRCT.NCI0175	Tumor	DSRCT	Ribozero	6	0.837321	0.551148	0.448852	0.231041	0.301931	0.532972	0.46668	96	77	80	53458107	143125896	71539321	78883504	0.00478697	29.9603	9019204
6647	Sample_6647seq_T_D2AHCACXX	6647	CellLine	EWS	Ribozero	N/A	0.945013	0.649761	0.350239	0.528316	0.190291	0.718607	0.280792	271	190	101	89809818	167866046	83884430	109072754	0.00181075	122.67	3172339
A673	Sample_A673seq_T_D26GWACXX	A673	CellLine	EWS	Ribozero	N/A	0.706796	0.740264	0.259736	0.529465	0.27326	0.802725	0.19677	248	195	101	114424684	145315842	72624384	107572108	0.00171208	101.283	2118273
CHLA10	Sample_CHLA10dtp_T_D26RRACXX	CHLA10	CellLine	EWS	Ribozero	N/A	0.935112	0.547026	0.452973	0.460117	0.16441	0.624527	0.374313	275	191	101	70475581	191393882	95626787	104697524	0.00217444	110.47	19776822
CHLA25_TTC466	Sample_CHLA25dtp_T_D26RRACXX	CHLA25	CellLine	EWS	Ribozero	N/A	0.913845	0.547816	0.452184	0.441951	0.181645	0.623596	0.375877	243	190	101	65101318	176317874	88115390	96589684	0.00195877	99.7437	19843766
CHLA258	Sample_CHLA258seq_T_D2AHCACXX	CHLA258	CellLine	EWS	Ribozero	N/A	0.948306	0.640836	0.359164	0.671903	0.1296	0.197774	0.197774	292	276	101	106046957	205167514	102511741	131478780	0.0017154	176.251	1928309
CHLA32_TTC475	Sample_CHLA32dtp_T_D26RRACXX	CHLA32	CellLine	EWS	Ribozero	N/A	0.925045	0.5769	0.4231	0.486807	0.197232	0.684039	0.315274	281	264	101	78076006	191032110	95452970	110206450	0.00185103	112.971	13870653
CHLA352_COGE352	Sample_CHLA352seq_T_D2AHCACXX	CHLA352	CellLine	EWS	Ribozero	N/A	0.946884	0.594957	0.405043	0.628178	0.102226	0.730404	0.268951	281	265	101	66577572	152727074	76313416	90866058	0.00163858	121.021	18010326
CHLA9	Sample_CHLA9dtp_T_D26RRACXX	CHLA9	CellLine	EWS	Ribozero	N/A	0.921913	0.527286	0.472714	0.38669	0.194926	0.581616	0.417889	236	195	101	61704079	179306042	89610693	94545578	0.0019971	89.1139	20808249
CHP100L	Sample_CHP100Lseq_T_D2AHCACXX	CHP100L	CellLine	EWS	Ribozero	N/A	0.950874	0.604372	0.395628	0.607395	0.126794	0.73419	0.265156	289	264	101	75356596	167065696	83482095	100969790	0.00183797	130.309	4091118
CHLA352_COGE352	Sample_COGE352dtp_T_D26RRACXX	COGE352	CellLine	EWS	Ribozero	N/A	0.92571	0.565434	0.434566	0.429316	0.185886	0.615202	0.384254	234	192	101	64017122	163082532	81496790	92212458	0.00181028	96.3235	18928591
ES1	Sample_ES1dtp_T_D2ARAACXX	ES1	CellLine	EWS	Ribozero	N/A	0.919716	0.577147	0.422853	0.474137	0.188257	0.662394	0.33694	276	191	101	83256279	203529384	101708758	117466284	0.00229922	126.145	14326876
ES2	Sample_ES2dtp_T_D2ARAACXX	ES2	CellLine	EWS	Ribozero	N/A	0.919876	0.609733	0.390267	0.517773	0.184626	0.702399	0.297054	282	267	101	91830055	199634338	99763990	121723608	0.00214859	133.705	11945176
ES3	Sample_ES3dtp_T_D2ARAACXX	ES3	CellLine	EWS	Ribozero	N/A	0.93139	0.635021	0.364979	0.457171	0.232606	0.689778	0.309677	264	192	101	100771676	199338308	99615047	126584052	0.00213358	117.799	10721494
ES4	Sample_ES4dtp_T_D2ARAACXX	ES4	CellLine	EWS	Ribozero	N/A	0.920964	0.572148	0.427852	0.43656	0.19904	0.6356	0.363687	245	196	101	74551096	185492978	92697427	106129456	0.00197488	103.644	12510561
ES6	Sample_ES6dtp_T_D2ARAACXX	ES6	CellLine	EWS	Ribozero	N/A	0.924925	0.610275	0.389725	0.410865	0.235576	0.646441	0.352995	243	190	101	86781893	188284516	94090221	114905394	0.00183234	101.308	14202005
ES7	Sample_ES7dtp_T_D2ARAACXX	ES7	CellLine	EWS	Ribozero	N/A	0.900655	0.657424	0.342577	0.46465	0.233277	0.697927	0.301539	229	190	101	77729316	140990732	70459595	92690620	0.00177398	86.0296	8064570
ES8	Sample_ES8dtp_T_D2ARAACXX	ES8	CellLine	EWS	Ribozero	N/A	0.9272	0.651966	0.348034	0.475632	0.241008	0.71664	0.282778	260	193	101	99839890	185016018	92454583	120624182	0.00177283	114.511	8257164
EW8_RH1	Sample_EW8dtp_T_C28RYACXX	EW8	CellLine	EWS	Ribozero	N/A	0.932323	0.58359	0.41641	0.454349	0.184676	0.639026	0.360334	260	192	101	86138495	205813632	102845051	120110694	0.00234694	127.664	6455008
EWS5000	Sample_NCIEWS5000_T_C28PUACXX	NCIEWS5000	CellLine	EWS	Ribozero	N/A	0.942724	0.437147	0.562853	0.357772	0.118248	0.47602	0.523589	127	68	101	28704394	112972610	56464166	49385608	0.00183698	51.6414	5496226
RDES	Sample_RDESdtp_T_C2DAHACXX	RDES	CellLine	EWS	Ribozero	N/A	0.945686	0.65943	0.34057	0.484429	0.235195	0.719624	0.279867	251	191	101	90095159	162131230	81027327	106914114	0.00190535	106.207	3673055
SKES1	Sample_SKES1seq_T_D26RRACXX	SKES1	CellLine	EWS	Ribozero	10	0.948526	0.652028	0.347972	0.588264	0.152793	0.741056	0.257862	227	145	101	70339096	130315578	65085842	84969466	0.00324101	97.1056	2406940
SKNEP1	Sample_SKNEP1ucsf_T_C28D2ACXX	SKNEP1	CellLine	EWS	Ribozero	9.7	0.767084	0.594674	0.405326	0.472222	0.178744	0.650966	0.348589	215	139	101	57680622	132452834	66198590	78766254	0.00252736	83.351	24793518
TC167_TC177_SKNLO	Sample_SKNLOseq_T_D2AHCACXX	SKNLO	CellLine	EWS	Ribozero	N/A	0.935263	0.643655	0.356345	0.607217	0.154713	0.76193	0.237295	284	264	101	86399852	165355202	82615188	106431716	0.00167614	127.463	2716192
SKNMC	Sample_SKNMCseq_T_D2AHCACXX	SKNMC	CellLine	EWS	Ribozero	N/A	0.949685	0.542572	0.457428	0.600397	0.100575	0.700972	0.298148	298	266	101	75118873	207158748	103489966	112398524	0.00182207	155.577	4557425
SKPNETLI	Sample_SKPNETLiucsf_T_C2YY9ACXX	SKPNETLI	CellLine	EWS	Ribozero	10	0.857479	0.505738	0.494262	0.416545	0.152238	0.568783	0.430763	231	190	101	54200651	169440102	84683826	85692370	0.00226559	92.0976	45796127
TC106	Sample_TC106seq_T_D2AHCACXX	TC106	CellLine	EWS	Ribozero	N/A	0.943824	0.633959	0.366041	0.702544	0.110231	0.812775	0.186468	286	267	101	81526626	161921246	80901410	102651422	0.00164758	141.791	1638404
TC138	Sample_TC138seq_T_C28PUACXX	TC138	CellLine	EWS	Ribozero	N/A	0.920033	0.710957	0.289043	0.467824	0.230107	0.697932	0.30138	139	69	101	62169027	90271950	45107836	64179490	0.00153803	52.9446	1569869
TC167_TC177_SKNLO	Sample_TC167seq_T_D2AHCACXX	TC167	CellLine	EWS	Ribozero	N/A	0.939675	0.562435	0.437565	0.62966	0.11608	0.745741	0.253523	284	265	101	68090816	175288820	87581779	98588544	0.00161253	132.958	3017667
TC167_TC177_SKNLO	Sample_TC177seq_T_D2AHCACXX	TC177	CellLine	EWS	Ribozero	N/A	0.953108	0.55774	0.44226	0.603612	0.103935	0.707546	0.291693	294	264	101	65151889	170489618	85187633	95088948	0.0016794	126.774	6480552
TC215	Sample_TC215seq_T_D26RRACXX	TC215	CellLine	EWS	Ribozero	N/A	0.949369	0.66669	0.33331	0.590931	0.1623	0.753231	0.246212	278	197	101	83457302	145906162	72914813	97274142	0.00164101	113.665	3153351
TC233_TC240	Sample_TC233seq_T_D2AHCACXX	TC233	CellLine	EWS	Ribozero	N/A	0.947407	0.581413	0.418587	0.559992	0.115778	0.67577	0.323568	284	265	101	69098838	166383600	83140843	96737580	0.00191004	122.907	4016964
TC233_TC240	Sample_TC240ucsf_T_C28D2ACXX	TC240	CellLine	EWS	Ribozero	10	0.943731	0.52214	0.47786	0.364359	0.180263	0.544621	0.454987	226	143	101	59891154	177113088	88523239	92477816	0.00264448	87.4541	36447496
TC244	Sample_TC244seq_T_D26RRACXX	TC244	CellLine	EWS	Ribozero	N/A	0.952969	0.625113	0.374887	0.622232	0.123849	0.746081	0.253203	290	265	101	72399956	148671438	74287139	92936384	0.0013971	111.839	3523525
TC248	Sample_TC248seq_T_D2AHCACXX	TC248	CellLine	EWS	Ribozero	N/A	0.949801	0.637694	0.362306	0.626602	0.138296	0.764899	0.23443	300	266	101	76594022	149977674	74942403	95639820	0.00163815	111.069	3037076
TC253	Sample_TC253seq_T_C28PUACXX	TC253	CellLine	EWS	Ribozero	N/A	0.938636	0.697119	0.302881	0.700924	0.11675	0.817674	0.18153	241	189	101	69286159	106822230	53369555	74467776	0.00137828	98.7455	1069599
TC32	Sample_TC32seq_T_D26RRACXX	TC32	CellLine	EWS	Ribozero	10	0.941049	0.675314	0.324686	0.670304	0.115946	0.78625	0.213075	248	191	101	78358392	132299524	66108180	89343722	0.00319302	114.825	2654413
TC487_TTC547	Sample_TC487seq_T_D2AHCACXX	TC487	CellLine	EWS	Ribozero	N/A	0.95699	0.58938	0.41062	0.568424	0.113836	0.682259	0.317203	293	265	101	76060151	178012774	88961396	104917126	0.00181632	133.041	15917815
TC4C	Sample_TC4Cseq_T_D26RRACXX	TC4C	CellLine	EWS	Ribozero	N/A	0.409628	0.670859	0.329141	0.568299	0.168003	0.736302	0.263056	182	107	101	51470501	88487232	44216611	59362484	0.00166603	65.3868	2076441
TC71	Sample_TC71dtp_T_C290CACXX	TC71	CellLine	EWS	Ribozero	N/A	0.935566	0.591487	0.408513	0.473391	0.206585	0.679975	0.319377	285	270	101	109523107	254400074	127124824	150474258	0.00346995	151.968	6858796
CHLA25_TTC466	Sample_TTC466seq_T_D26RRACXX	TTC466	CellLine	EWS	Ribozero	N/A	0.94863	0.686129	0.313871	0.643607	0.147677	0.791284	0.208037	281	263	101	82627289	133428778	66675066	91549354	0.00149931	111.251	2505008
CHLA32_TTC475	Sample_TTC475seq_T_D2AHCACXX	TTC475	CellLine	EWS	Ribozero	N/A	0.9403	0.68226	0.31774	0.69343	0.147724	0.841153	0.158071	288	264	101	96417637	158216722	79050717	107944936	0.00152216	134.098	934373
TC487_TTC547	Sample_TTC547seq_T_C28PUACXX	TTC547	CellLine	EWS	Ribozero	N/A	0.941988	0.684373	0.315628	0.68316	0.119057	0.802218	0.197073	237	191	101	65321475	106255936	53094563	72718636	0.00141835	95.7105	1111290
EWS101	Sample_EWS101tumor_T_C1NELACXX	EWS101	Tumor	EWS	PolyA	N/A	0.956336	0.747577	0.252423	0.777776	0.0990682	0.876844	0.122444	311	294	101	172016357	210911838	105382115	157672908	0.00223791	203.889	3764639
EWS102	Sample_EWS102tumor_T_C1NELACXX	EWS102	Tumor	EWS	PolyA	N/A	0.940746	0.671913	0.328087	0.775917	0.0941569	0.870073	0.12935	305	271	101	113244268	193859650	96875021	130256866	0.00230053	163.578	9200191
EWS103	Sample_EWS103tumor_T_C1NELACXX	EWS103	Tumor	EWS	PolyA	N/A	0.961938	0.673525	0.326475	0.800608	0.0600964	0.860705	0.13869	311	270	101	125285194	213075160	106473690	143511464	0.00207838	214.857	8059915
EWS104	Sample_EWS104tumor_T_C1NELACXX	EWS104	Tumor	EWS	PolyA	N/A	0.962612	0.744428	0.255572	0.772554	0.100477	0.873032	0.126258	298	269	101	155443702	193516350	96690082	144058898	0.00202686	190.166	4390981
EWS105	Sample_EWS105tumor_T_C1NELACXX	EWS105	Tumor	EWS	PolyA	N/A	0.958626	0.727304	0.272696	0.700816	0.153328	0.854144	0.145313	304	267	101	152607811	205898940	102894139	149751200	0.0020227	183.825	6012945
EWS106	Sample_EWS106tumor_T_C1NELACXX	EWS106	Tumor	EWS	PolyA	N/A	0.961001	0.74023	0.25977	0.794442	0.0927184	0.88716	0.112087	298	275	101	147011676	186730340	93295256	138223462	0.00192239	183.358	4357173
EWS107	Sample_EWS107tumor_T_C1P2WACXX	EWS107	Tumor	EWS	PolyA	N/A	0.963194	0.686009	0.313991	0.744851	0.114273	0.859124	0.140195	301	269	101	140521386	227030968	113439269	155745330	0.00237382	212.013	4827992
EWS108	Sample_EWS108tumor_T_C1P2WACXX	EWS108	Tumor	EWS	PolyA	N/A	0.955734	0.706128	0.293872	0.670972	0.134519	0.805491	0.1938	299	270	101	125631622	186319910	93094822	131565654	0.00247393	159.951	7007624
EWS109	Sample_EWS109tumor_T_C1P2WACXX	EWS109	Tumor	EWS	PolyA	N/A	0.962357	0.614372	0.385628	0.704439	0.0983008	0.802739	0.196652	303	269	101	99023843	211628624	105750911	130018708	0.00215255	171.029	9370790
EWS110	Sample_EWS110tumor_T_C1P2WACXX	EWS110	Tumor	EWS	PolyA	N/A	0.961925	0.737949	0.262051	0.703544	0.133806	0.83735	0.162054	294	265	101	139579383	179217028	89555787	132253040	0.0021407	161.267	3189522
EWS111	Sample_EWS111tumor_T_C1P2WACXX	EWS111	Tumor	EWS	PolyA	N/A	0.957411	0.744307	0.255693	0.697097	0.145336	0.842433	0.156872	301	270	101	190051397	236737928	118288223	176205652	0.00269874	198.669	3995161
EWS112	Sample_EWS112tumor_T_C1P2WACXX	EWS112	Tumor	EWS	PolyA	7.7	0.959933	0.540939	0.459061	0.643093	0.0598053	0.702898	0.296724	292	265	101	66814937	185295888	92613642	100233790	0.00283154	128.487	6115429
EWS113	Sample_EWS113tumor_T_C1P2WACXX	EWS113	Tumor	EWS	PolyA	N/A	0.962292	0.76252	0.23748	0.735989	0.126346	0.862335	0.136867	300	268	101	154651827	176048562	87954487	134240572	0.00172032	166.802	4512937
EWS114	Sample_EWS114tumor_T_C1P2WACXX	EWS114	Tumor	EWS	PolyA	N/A	0.959049	0.099921	0.900079	0.0708969	0.0102843	0.0811812	0.918755	109	65	101	8373218	167589152	83789285	16745680	0.00258446	10.6912	22335583
EWS115	Sample_EWS115tumor_T_C1P2WACXX	EWS115	Tumor	EWS	PolyA	N/A	0.942568	0.793988	0.206012	0.716658	0.145108	0.861765	0.137431	245	190	101	125782921	120898660	60401161	95992046	0.00722769	108.146	3428839
EWS116	Sample_EWS116tumor_T_C1P2WACXX	EWS116	Tumor	EWS	PolyA	N/A	0.94082	0.811284	0.188716	0.720138	0.132762	0.8529	0.146455	159	91	101	99847659	86655884	43300514	70302574	0.00687294	80.5165	2116641
EWS118	Sample_EWS118tumor_T_C1P2WACXX	EWS118	Tumor	EWS	PolyA	N/A	0.938242	0.801147	0.198853	0.769868	0.119645	0.889513	0.109741	170	113	101	95032151	87640510	43788389	70212900	0.00544211	75.4052	1577796
EWS119	Sample_EWS119tumor_T_C1P2WACXX	EWS119	Tumor	EWS	PolyA	N/A	0.941618	0.828515	0.171485	0.747016	0.119476	0.866493	0.13285	148	88	101	99517963	77389950	38670316	64118718	0.00531139	78.769	1605452
EWS120	Sample_EWS120tumor_T_D1UALACXX	EWS120	Tumor	EWS	PolyA	N/A	0.952353	0.789378	0.210622	0.772298	0.107663	0.879962	0.119348	241	190	101	106489267	105052438	52491154	82926096	0.0034636	109.058	2113871
EWS121	Sample_EWS121tumor_T_D1UALACXX	EWS121	Tumor	EWS	PolyA	N/A	0.950373	0.793896	0.206104	0.796205	0.102402	0.898607	0.100693	259	192	101	122703929	118000528	58960054	93680198	0.00344518	102.854	2376570
EWS122	Sample_EWS122tumor_T_D1UALACXX	EWS122	Tumor	EWS	PolyA	N/A	0.950663	0.784047	0.215953	0.737559	0.108223	0.845783	0.15348	252	192	101	117372383	119258546	59586800	93504300	0.00491604	112.502	2943005
EWS123	Sample_EWS123tumor_T_D1UALACXX	EWS123	Tumor	EWS	PolyA	N/A	0.951607	0.819034	0.180966	0.774081	0.0937935	0.867874	0.131362	176	106	101	95916708	79320664	39630941	64966306	0.00474894	79.7621	1776973
EWS124	Sample_EWS124tumor_T_D1UALACXX	EWS124	Tumor	EWS	PolyA	N/A	0.910965	0.152366	0.847634	0.0860194	0.0398362	0.125856	0.874053	107	66	101	8308743	108907694	54448998	16593810	0.0119898	9.46859	42495923
EWS125	Sample_EWS125tumor_T_D1UALACXX	EWS125	Tumor	EWS	PolyA	N/A	0.931434	0.736683	0.263317	0.784563	0.0870841	0.871647	0.127602	287	267	101	125443426	162031422	80954960	119365738	0.0105586	154.543	3142839
EWS126	Sample_EWS126tumor_T_C1P2WACXX	EWS126	Tumor	EWS	PolyA	9.9	0.934133	0.712888	0.287112	0.728336	0.141397	0.869733	0.129523	299	269	101	168097066	242012946	120918259	172528084	0.00292995	208.82	6185554
EWS127	Sample_EWS127tumor_T_C1P2WACXX	EWS127	Tumor	EWS	PolyA	8.9	0.940789	0.666726	0.333274	0.697253	0.113883	0.811136	0.188373	288	265	101	89693871	156786392	78355833	104533616	0.00297341	118.497	3631454
EWS128	Sample_EWS128tumor_T_C1P2WACXX	EWS128	Tumor	EWS	PolyA	6.4	0.952769	0.0873587	0.912641	0.12632	0.0127347	0.139055	0.860849	110	66	101	5524149	126469156	63228587	11048178	0.00281136	7.13267	19752785
EWS129	Sample_EWS129tumor_T_C1P2WACXX	EWS129	Tumor	EWS	PolyA	9.7	0.950845	0.717502	0.282498	0.731367	0.130076	0.861443	0.137827	321	275	101	172262206	242970496	121397100	174331858	0.00198132	197.911	3500102
EWS130	Sample_EWS130tumor_T_D1MF5ACXX	EWS130	Tumor	EWS	PolyA	9.3	0.955209	0.631899	0.368101	0.819286	0.0800074	0.899293	0.100054	301	267	101	97391071	194945176	97409935	123185748	0.00250884	170.045	3457865
EWS132	Sample_EWS132tumor_T_D1MF5ACXX	EWS132	Tumor	EWS	PolyA	9.4	0.955898	0.646774	0.353226	0.794757	0.0767007	0.871458	0.12756	306	273	101	112170810	212106562	105950152	137184924	0.00258961	176.89	3023038
EWS133	Sample_EWS133tumor_T_D1MF5ACXX	EWS133	Tumor	EWS	PolyA	9.4	0.95238	0.677526	0.322474	0.710822	0.134836	0.845657	0.153741	299	268	101	124927770	209030452	104452883	141623474	0.00224183	177.778	3797242
EWS135	Sample_EWS135tumor_T_D1MF5ACXX	EWS135	Tumor	EWS	PolyA	10	0.954967	0.682013	0.317987	0.686112	0.16418	0.850292	0.149178	299	265	101	117259679	192613744	96256454	131365116	0.00226815	155.351	4685099
EWS136	Sample_EWS136tumor_T_D1MF5ACXX	EWS136	Tumor	EWS	PolyA	9.8	0.954781	0.74958	0.25042	0.75653	0.11736	0.873891	0.1253	310	273	101	170295038	206773866	103304161	154993598	0.0024393	190.746	2522934
EWS137	Sample_EWS137tumor_T_D1MF5ACXX	EWS137	Tumor	EWS	PolyA	9.7	0.9544	0.745747	0.254253	0.750809	0.141841	0.892649	0.106676	300	266	101	152298280	188398466	94136520	140497526	0.0024018	168.725	1396861
EWS138	Sample_EWS138tumor_T_D1MF5ACXX	EWS138	Tumor	EWS	PolyA	9.8	0.95538	0.713828	0.286172	0.678012	0.168314	0.846326	0.153137	308	266	101	148910166	213497984	106692584	152400930	0.00200864	175.387	3486131
EWS139	Sample_EWS139tumor_T_D1MF5ACXX	EWS139	Tumor	EWS	PolyA	8.1	0.962942	0.639668	0.360332	0.729533	0.0838731	0.813406	0.186065	300	267	101	90085876	175069784	87489080	111986532	0.00207878	130.528	3278576
EWS140	Sample_EWS140tumor_T_D1MF5ACXX	EWS140	Tumor	EWS	PolyA	9.9	0.959486	0.667945	0.332055	0.790384	0.107087	0.897471	0.101824	296	275	101	107464294	186932820	93401075	124860856	0.0024041	163.994	4296261
EWS2001	Sample_EWS2001tumor_T_D1MF5ACXX	EWS2001	Tumor	EWS	PolyA	9.4	0.963478	0.66293	0.33707	0.811815	0.0683778	0.880193	0.119047	306	267	101	124789891	221468228	110650676	146817932	0.00233057	210.175	3552600
EWS2004	Sample_EWS2004tumor_T_D1MF5ACXX	EWS2004	Tumor	EWS	PolyA	9.5	0.960291	0.732303	0.267697	0.736933	0.143419	0.880353	0.118889	310	271	101	186051753	245292064	122553686	179628134	0.00220087	216.583	2412621
EWS2005	Sample_EWS2005tumor_T_D1MF5ACXX	EWS2005	Tumor	EWS	PolyA	9.2	0.96027	0.715465	0.284535	0.78649	0.0897116	0.876201	0.122479	285	264	101	100206617	142628862	71220787	102046022	0.00225579	131.084	1239298
EWS2006	Sample_EWS2006tumor_T_C1JC7ACXX	EWS2006	Tumor	EWS	PolyA	9.1	0.962975	0.720202	0.279798	0.812591	0.0883919	0.900983	0.0982969	304	266	101	132435728	184546322	92207470	132910584	0.00197632	164.348	1388574
EWS2007	Sample_EWS2007tumor_T_C1JC7ACXX	EWS2007	Tumor	EWS	PolyA	8.1	0.96248	0.631882	0.368118	0.854001	0.0526518	0.906653	0.0928672	301	270	101	90146479	180455604	90185040	114026692	0.00204605	153.481	1280987
EWS2008	Sample_EWS2008tumor_T_C1JC7ACXX	EWS2008	Tumor	EWS	PolyA	9.5	0.962717	0.724932	0.275068	0.762504	0.103002	0.865506	0.133431	299	271	101	143557363	195801558	97797392	141942748	0.00199662	183.626	3686000
EWS2009	Sample_EWS2009tumor_T_C1JC7ACXX	EWS2009	Tumor	EWS	PolyA	9.4	0.964052	0.750681	0.249319	0.767686	0.114155	0.88184	0.117389	294	269	101	158985800	192004794	95928792	144134356	0.00197526	175.026	2947120
EWS2012	Sample_EWS2012tumor_T_C1JC7ACXX	EWS2012	Tumor	EWS	PolyA	9.3	0.962388	0.777601	0.222399	0.766991	0.125326	0.892316	0.106961	289	272	101	158599730	166876904	83379198	129763686	0.00194485	160.814	2562048
EWS2013	Sample_EWS2013tumor_T_C1JC7ACXX	EWS2013	Tumor	EWS	PolyA	9.2	0.963963	0.689099	0.310901	0.79993	0.0872784	0.887208	0.112046	299	269	101	137391913	219128644	109483774	151001276	0.00189936	200.675	3219334
EWS2016	Sample_EWS2016tumor_T_C1JC7ACXX	EWS2016	Tumor	EWS	PolyA	9.8	0.963371	0.63573	0.36427	0.802714	0.0726391	0.875353	0.124061	293	273	101	96246147	189874056	94881819	120708560	0.00185156	174.081	3903626
EWS2017	Sample_EWS2017tumor_T_C1JC7ACXX	EWS2017	Tumor	EWS	PolyA	9.8	0.963614	0.614256	0.385744	0.671977	0.0976748	0.769652	0.229866	284	263	101	84267557	180169186	90041416	110670064	0.00200068	137.797	4082009
EWS2019	Sample_EWS2019tumor_T_C1JC7ACXX	EWS2019	Tumor	EWS	PolyA	9.6	0.955986	0.598691	0.401309	0.746618	0.0828355	0.829453	0.170085	304	269	101	99450253	225079324	112489143	134752880	0.00256363	191.735	13047828
EWS2020	Sample_EWS2020tumor_T_C1JC7ACXX	EWS2020	Tumor	EWS	PolyA	9.8	0.960169	0.62491	0.37509	0.747341	0.0844725	0.831814	0.167662	292	265	101	89919713	184787736	92346287	115475764	0.00255176	153.986	6180171
EWS2023	Sample_EWS2023tumor_T_D1PR6ACXX	EWS2023	Tumor	EWS	PolyA	9.3	0.961042	0.639199	0.360801	0.784146	0.11048	0.894626	0.104768	324	296	101	162415513	316200120	158003814	202114678	0.00263472	272.76	5752997
EWS5000	Sample_EWS5000tumor_T_D23N9ACXX	EWS5000tumor	Tumor	EWS	PolyA	N/A	0.951033	0.695623	0.304377	0.730007	0.134671	0.864678	0.134743	291	265	101	99829538	154895602	77403207	107748984	0.0015744	131.188	2207263
EWS5000	Sample_EWS5000tumor13_T_D23N9ACXX	EWS5000tumor13	Tumor	EWS	PolyA	N/A	0.949536	0.66592	0.33408	0.709215	0.178703	0.887918	0.111538	295	270	101	89537305	157019246	78467214	104562212	0.00161272	117.293	3426162
EWS5201	Sample_EWS5201tumor1_T_C3WFVACXX	EWS5201tumor1	Tumor	EWS	Ribozero	N/A	0.877419	0.884794	0.115206	0.159005	0.55273	0.711736	0.287454	102	56	101	144352468	72178240	36060889	63862868	0.00317609	13.3797	1381482
EWS5201	Sample_EWS5201tumor2_T_C3JV2ACXX	EWS5201tumor2	Tumor	EWS	Ribozero	N/A	0.922169	0.797989	0.202011	0.166351	0.540278	0.706629	0.292441	102	56	101	94245016	88528248	44223923	70644536	0.00296537	15.8995	2862337
EWS5202	Sample_EWS5202tumor_T_C3WFVACXX	EWS5202tumor	Tumor	EWS	Ribozero	N/A	0.889522	0.879436	0.120564	0.150857	0.561715	0.712572	0.286521	101	59	101	205909229	108182802	54047423	95139900	0.00313413	18.8721	1409261
NCI0021	Sample_NCI0021tumor_T_C1JC7ACXX	EWS.NCI0021	Tumor	EWS	PolyA	9.7	0.962295	0.680315	0.319685	0.838202	0.0851276	0.92333	0.0759279	304	276	101	134963505	223252358	111544397	151881832	0.00211357	200.569	3010281
NCI0039	Sample_NCI0039tumor1_T_D1UE8ACXX	EWS.NCI0039.T1	Tumor	EWS	PolyA	N/A	0.958626	0.706669	0.293331	0.724637	0.140848	0.865485	0.133867	297	280	101	107294392	158749878	79324202	112183624	0.00149929	132.959	3293296
NCI0039	Sample_NCI0039tumor2_T_D1UE8ACXX	EWS.NCI0039.T2	Tumor	EWS	PolyA	N/A	0.961699	0.746695	0.253305	0.692454	0.172465	0.864919	0.134391	294	279	101	130786840	161047174	80468561	120253188	0.00151032	132.493	3158651
NCI0041	Sample_NCI0041tumor_T_C1N2HACXX	EWS.NCI0041	Tumor	EWS	PolyA	10	0.970351	0.727321	0.272679	0.754091	0.119524	0.873615	0.125678	290	267	101	126478283	170631766	85256022	124104092	0.00168803	151.715	1885912
NCI0047	Sample_NCI0047tumor_T_C1N2HACXX	EWS.NCI0047	Tumor	EWS	PolyA	9.4	0.967001	0.69948	0.30052	0.74944	0.10119	0.850629	0.148056	297	267	101	128896261	196729834	98236002	137608672	0.00206193	171.56	3207406
NCI0071	Sample_NCI0071tumor_T_D1PR6ACXX	EWS.NCI0071	Tumor	EWS	PolyA	9.9	0.97146	0.636656	0.363344	0.799715	0.0809602	0.880676	0.118583	302	267	101	108526285	213346232	106594254	135828198	0.00226995	179.22	3585026
NCI0074	Sample_NCI0074tumor_T_D1PR6ACXX	EWS.NCI0074	Tumor	EWS	PolyA	8	0.974094	0.581292	0.418708	0.698804	0.096663	0.795467	0.20393	297	266	101	84922635	204573604	102225464	118917038	0.00194563	145.737	5012414
NCI0097	Sample_NCI0097tumor3_T_D1UE8ACXX	EWS.NCI0097.T3	Tumor	EWS	PolyA	8.4	0.952284	0.491342	0.508658	0.798051	0.0963713	0.894423	0.104921	295	268	101	47136892	154678426	77288907	76000012	0.0014785	97.0372	4135249
NCI0097	Sample_NCI0097tumor4_T_D1UE8ACXX	EWS.NCI0097.T4	Tumor	EWS	PolyA	7.7	0.946989	0.321941	0.678059	0.759339	0.0726021	0.831941	0.167478	295	266	101	26676544	156982274	78446100	50539096	0.00165295	63.0509	9676295
NCI0115	Sample_NCI0115tumor_T_C1N2HACXX	EWS.NCI0115	Tumor	EWS	PolyA	9.8	0.9695	0.707306	0.292694	0.77228	0.10174	0.87402	0.125172	298	270	101	130984754	193264220	96554683	136696858	0.00189633	175.001	5104715
NCI0135	Sample_NCI0135tumor1_T_D1UE8ACXX	EWS.NCI0135.T1	Tumor	EWS	PolyA	7.3	0.941164	0.570491	0.429509	0.721798	0.151542	0.87334	0.126049	284	265	101	55580139	139099740	69507717	79355098	0.00180528	89.282	6873930
NCI0135	Sample_NCI0135tumor5_T_D1UE8ACXX	EWS.NCI0135.T5	Tumor	EWS	PolyA	8.3	0.943776	0.632326	0.367674	0.729164	0.161906	0.891071	0.108376	275	193	101	63079630	126061240	62995968	79711788	0.00172376	89.383	4974695
NCI0150	Sample_NCI0150tumor1_T_C1NGHACXX	EWS.NCI0150.T1	Tumor	EWS	PolyA	8.1	0.940734	0.473849	0.526151	0.632678	0.116377	0.749055	0.249833	302	268	101	57336673	199525038	99652065	94544678	0.00193839	104.957	15092853
NCI0150	Sample_NCI0150tumor2_T_C1NGHACXX	EWS.NCI0150.T2	Tumor	EWS	PolyA	N/A	0.926087	0.262833	0.737167	0.596634	0.0924126	0.689046	0.310538	275	195	101	21435363	159124434	79529464	41823166	0.00186016	47.8464	11388308
NCI0165	Sample_NCI0165tumor1_T_D247WACXX	EWS.NCI0165.T1	Tumor	EWS	PolyA	10	0.968089	0.677264	0.322735	0.77466	0.0869382	0.861599	0.137734	292	267	101	101401040	169846584	84867075	115031066	0.00173934	149.703	7122368
NCI0165	Sample_NCI0165tumor2_T_D247WACXX	EWS.NCI0165.T2	Tumor	EWS	PolyA	9.8	0.966995	0.689433	0.310567	0.790663	0.0895269	0.88019	0.119158	294	267	101	105108362	167404144	83647945	115413988	0.00170255	146.993	4112401
NCI0167	Sample_NCI0167tumor_T_D247WACXX	EWS.NCI0167	Tumor	EWS	PolyA	10	0.966866	0.721705	0.278295	0.753253	0.114235	0.867488	0.131873	302	275	101	141452136	195777856	97826850	141293826	0.00170415	180.336	3610068
NCI0167	Sample_NCI0167tumor3_T_C3JV2ACXX	EWS.NCI0167.T3	Tumor	EWS	Ribozero	10	0.97016	0.666724	0.333276	0.413292	0.243411	0.656704	0.342839	140	92	101	56503504	98769936	49363376	65852302	0.00190826	48.3762	3510091
NCI0167	Sample_NCI0167tumor4_T_C3JV2ACXX	EWS.NCI0167.T4	Tumor	EWS	Ribozero	9.5	0.969884	0.643195	0.356805	0.423568	0.228847	0.652415	0.347056	145	109	101	51396340	98538630	49244845	63379554	0.0018573	50.0467	3440750
NCI0198	Sample_NCI0198tumor_T_C2D7YACXX	EWS.NCI0198	Tumor	EWS	Ribozero	10	0.962569	0.682649	0.317351	0.435854	0.2793	0.715154	0.284316	288	262	101	116954431	191608142	95757064	130801138	0.00168129	102.718	5528353
NCI0204	Sample_NCI0204tumor_T_C291CACXX	EWS.NCI0204	Tumor	EWS	Ribozero	9.7	0.960484	0.573067	0.426933	0.295935	0.259274	0.555209	0.444421	170	111	101	65035728	161294546	80618506	92432548	0.00195602	56.1056	26128281
NCI0205	Sample_NCI0205tumor_T_H142KBGXX	EWS.NCI0205	Tumor	EWS	Ribozero	9	0.924182	0.576023	0.423977	0.249177	0.290158	0.539336	0.460368	107	99	80	68483097	168081308	84017125	96818682	0.00291502	36.9409	24341807
NCI0218	Sample_NCI0218tumor_T_C2V4TACXX	EWS.NCI0218	Tumor	EWS	Ribozero	10	0.937963	0.633138	0.366862	0.456839	0.216283	0.673122	0.326131	241	197	101	73814101	147060470	73478907	93109562	0.0017874	84.0767	3259777
HBL001	Sample_HBL001tumor_T_D1T6TACXX	HBL001	Tumor	HBL	PolyA	9.7	0.948117	0.659217	0.340783	0.743266	0.123076	0.866342	0.133121	292	264	101	93566691	168519998	84214976	111091254	0.00197088	138.702	4602685
HBL003	Sample_HBL003tumor_T_D2259ACXX	HBL003	Tumor	HBL	PolyA	10	0.955096	0.507878	0.492122	0.780965	0.0841268	0.865092	0.134306	299	266	101	58324892	181020446	90455953	91936330	0.00152598	119.876	4885037
HBL004	Sample_HBL004tumor_T_D2259ACXX	HBL004	Tumor	HBL	PolyA	9.1	0.943868	0.539935	0.460065	0.769829	0.0788931	0.848722	0.150919	300	267	101	52639024	146486848	73217513	79093310	0.00150097	103.599	8285608
HBL006	Sample_HBL006tumor_T_D2259ACXX	HBL006	Tumor	HBL	PolyA	9.3	0.946053	0.615641	0.384359	0.819412	0.0738384	0.893251	0.106227	296	264	101	77703480	165286836	82600785	101757414	0.00139774	136.773	4841687
HBL008	Sample_HBL008tumor_T_D2259ACXX	HBL008	Tumor	HBL	PolyA	9.4	0.94226	0.574246	0.425754	0.779601	0.107116	0.886716	0.112702	287	263	101	53367568	131807270	65865545	75689758	0.00136793	93.4168	3188122
HBL009	Sample_HBL009tumor_T_D2259ACXX	HBL009	Tumor	HBL	PolyA	9.6	0.963998	0.60567	0.39433	0.777011	0.0837125	0.860723	0.138786	297	263	101	77215785	170378416	85147925	103193156	0.00154536	140.206	3313901
HBL010	Sample_HBL010tumor_T_D2259ACXX	HBL010	Tumor	HBL	PolyA	9.7	0.947901	0.649517	0.350483	0.754334	0.0956805	0.850015	0.149588	298	267	101	81554598	152580758	76260280	99103742	0.00151639	127.917	6113267
HBL011	Sample_HBL011tumor_T_D2259ACXX	HBL011	Tumor	HBL	PolyA	8.6	0.907106	0.434259	0.565741	0.689865	0.104637	0.794502	0.20507	289	265	101	34465817	136972042	68456932	59481354	0.00155486	71.5457	7050082
HBL013	Sample_HBL013tumor_T_D21HAACXX	HBL013	Tumor	HBL	PolyA	8.3	0.94428	0.288917	0.711083	0.377444	0.0936611	0.471105	0.528702	235	192	101	24788889	165507406	82737815	47817970	0.00196011	49.357	69015167
HBL014	Sample_HBL014tumor_T_D21HAACXX	HBL014	Tumor	HBL	PolyA	9.4	0.950271	0.594447	0.405553	0.787166	0.0978893	0.885055	0.114358	299	269	101	88775626	204023756	101952330	121281254	0.0016651	157.308	5911307
HBL015	Sample_HBL015tumor_T_D21HAACXX	HBL015	Tumor	HBL	PolyA	N/A	0.911359	0.4311	0.5689	0.678472	0.0819878	0.760459	0.239218	286	267	101	41368280	166161330	83054265	71632136	0.00185169	91.0405	8274585
HBL016	Sample_HBL016tumor_T_D21HAACXX	HBL016	Tumor	HBL	PolyA	N/A	0.948301	0.498252	0.501748	0.751092	0.0732788	0.824371	0.175207	308	278	101	69672580	223374928	111640928	111297064	0.00176198	160.566	7521006
HBL017	Sample_HBL017tumor_T_D21HAACXX	HBL017	Tumor	HBL	PolyA	N/A	0.953481	0.534799	0.465201	0.685657	0.088143	0.7738	0.225831	288	264	101	58909943	166849960	83394776	89231150	0.0018247	117.301	6898024
HBL019	Sample_HBL019tumor_T_D21HAACXX	HBL019	Tumor	HBL	PolyA	N/A	0.945235	0.338475	0.661525	0.650835	0.0827097	0.733545	0.266176	298	272	101	41529767	230003628	114970382	77850388	0.00180545	101.01	13365303
HBL020	Sample_HBL020tumor_T_D21HAACXX	HBL020	Tumor	HBL	PolyA	N/A	0.929109	0.544466	0.455534	0.764159	0.085744	0.849903	0.149562	290	265	101	58551161	160419860	80167549	87343184	0.00160733	105.836	4515505
HBL021	Sample_HBL021tumor_T_D21HAACXX	HBL021	Tumor	HBL	PolyA	N/A	0.945165	0.351866	0.648134	0.772196	0.0733567	0.845553	0.153904	292	269	101	35815606	189033070	94465654	66514282	0.00167088	85.6497	6595462
HBL022	Sample_HBL022tumor_T_D21HAACXX	HBL022	Tumor	HBL	PolyA	N/A	0.939985	0.491291	0.508709	0.649081	0.0914023	0.740483	0.259144	295	275	101	55976795	183717518	91824830	90258858	0.00195239	115.362	14069887
HBL023	Sample_HBL023tumor_T_D21HAACXX	HBL023	Tumor	HBL	PolyA	N/A	0.943587	0.641259	0.358741	0.773009	0.104316	0.877325	0.1221	301	267	101	105951208	204650156	102266573	131233736	0.00169255	169.624	3956357
HBL024	Sample_HBL024tumor_T_D21HAACXX	HBL024	Tumor	HBL	PolyA	N/A	0.929474	0.498124	0.501876	0.719377	0.0813283	0.800705	0.198877	306	266	101	54672236	175358260	87643051	87350244	0.00167064	112.797	7614317
HBL025	Sample_HBL025tumor_T_D21HAACXX	HBL025	Tumor	HBL	PolyA	N/A	0.938017	0.512339	0.487661	0.682824	0.126649	0.809473	0.19016	306	268	101	53355229	163117268	81529322	83571392	0.00171076	107.171	10533509
HBL026	Sample_HBL026tumor_T_D21HAACXX	HBL026	Tumor	HBL	PolyA	10	0.936933	0.528304	0.471695	0.770361	0.0646729	0.835034	0.164351	294	264	101	57331001	166020860	82959701	87709572	0.00158431	116.533	11293413
HBL027	Sample_HBL027tumor_T_D21HAACXX	HBL027	Tumor	HBL	PolyA	9	0.88851	0.0980912	0.901909	0.270844	0.0409716	0.311816	0.687926	205	142	101	8856331	180566632	90260350	17711998	0.00182141	16.0929	86477806
HBL028	Sample_HBL028tumor_T_D21HAACXX	HBL028	Tumor	HBL	PolyA	10	0.930955	0.705662	0.294338	0.768949	0.114071	0.88302	0.116079	298	263	101	95843644	142430706	71151406	100507928	0.00155764	116.381	4602579
HBL029	Sample_HBL029tumor_T_D21HAACXX	HBL029	Tumor	HBL	PolyA	10	0.954354	0.727045	0.272955	0.749945	0.123308	0.873253	0.125996	302	264	101	119385576	161266948	80573390	117248370	0.00161106	144.356	2938354
HBL030	Sample_HBL030tumor_T_D24DGACXX	HBL030	Tumor	HBL	PolyA	10	0.945137	0.606708	0.393292	0.784729	0.105181	0.889911	0.109345	298	267	101	92401467	203114756	101482098	123231276	0.00169401	153.705	6132647
HBL031	Sample_HBL031tumor_T_D24DGACXX	HBL031	Tumor	HBL	PolyA	10	0.946197	0.619606	0.380394	0.795313	0.0972595	0.892572	0.106862	293	267	101	86127070	180531926	90215250	111858598	0.00171546	130.617	3132122
HBL033	Sample_HBL033tumor_T_D24DGACXX	HBL033	Tumor	HBL	PolyA	10	0.94775	0.558759	0.441241	0.792922	0.0869444	0.879867	0.119399	299	267	101	72544198	189162042	94512098	105696024	0.00153027	139.336	5522728
HBL034	Sample_HBL034tumor_T_D24DGACXX	HBL034	Tumor	HBL	PolyA	9.9	0.950242	0.60305	0.39695	0.787454	0.104598	0.892053	0.107384	296	266	101	81068149	180595604	90247450	108908180	0.00155496	125.569	2207523
HBL035	Sample_HBL035tumor_T_D23N9ACXX	HBL035	Tumor	HBL	PolyA	9.9	0.946746	0.63966	0.36034	0.795768	0.0690562	0.864824	0.134511	276	191	101	60335935	117258488	58590456	75005528	0.00154962	95.3482	2712043
NCI0153	Sample_NCI0153tumor_T_D1T6TACXX	HBL.NCI0153	Tumor	HBL	PolyA	9.8	0.920402	0.646426	0.353574	0.743983	0.104585	0.848568	0.150724	296	264	101	82176685	155599372	77745082	100583420	0.00196278	119.533	3095514
NCI0037	Sample_NCI0037tumor_T_C1N2HACXX	ML.NCI0037	Tumor	ML	PolyA	9.7	0.973182	0.62534	0.374661	0.725161	0.0788181	0.803979	0.195501	293	269	101	103270392	211882848	105886950	132498714	0.00286315	183.806	3540702
NCI0072	Sample_NCI0072tumor_T_C1N2HACXX	ML.NCI0072	Tumor	ML	PolyA	9.1	0.969936	0.59463	0.40537	0.812794	0.0496495	0.862444	0.137028	308	278	101	92351588	212102218	105995204	126122250	0.00192804	158.282	8200421
NCI0155	Sample_NCI0155tumor_T_C1N2HACXX	ML.NCI0155	Tumor	ML	PolyA	10	0.971989	0.548895	0.451105	0.599331	0.081183	0.680514	0.319044	284	266	101	67617743	182452052	91186013	100146956	0.00226614	142.192	5175285
NCI0155	Sample_NCI0155tumor2_T_C2V4TACXX	ML.NCI0155.T2	Tumor	ML	Ribozero	9.9	0.937367	0.332656	0.667344	0.286672	0.0749236	0.361596	0.63818	124	76	101	24218974	137003312	68486834	45574992	0.00284452	49.8226	12222370
NCI0211	Sample_NCI0211tumor_T_C3WFVACXX	ML.NCI0211	Tumor	ML	Ribozero	9.5	0.936121	0.725374	0.274626	0.326894	0.381439	0.708333	0.291214	113	64	101	63902174	86981928	43471922	63094464	0.00225332	33.6805	4596328
NCI0215	Sample_NCI0215tumor_T_C2V4TACXX	ML.NCI0215	Tumor	ML	Ribozero	10	0.935403	0.622998	0.377002	0.487907	0.168537	0.656444	0.342875	231	189	101	60614782	125459226	62690456	78160874	0.00194319	76.6205	3731149
CHP134_GILIN_IMR32_IMR5	Sample_CHP134seq_T_C259NACXX	CHP134	CellLine	NB.MYCN.A	Ribozero	N/A	0.923669	0.720303	0.279697	0.574689	0.246827	0.821517	0.177884	287	264	101	145481484	202633184	101259956	145957216	0.00254406	148.819	2010916
CHP-212	Sample_CHP-212_GSM2371223_R_T	CHP-212	CellLine	NB.MYCN.A	Ribozero	N/A	0.938756	0.730493	0.269507	0.613271	0.225474	0.838745	0.159911	284	291	101	130108892	172962065	86411821	126347636	0.00185818	132.815	2378280
COG-N-415	Sample_COG-N-415_GSM2371224_R_T	COGN415	CellLine	NB.MYCN.A	Ribozero	N/A	0.950023	0.780841	0.219159	0.45285	0.355252	0.808102	0.191276	253	188	101	154576203	159812063	79853771	124787760	0.00181337	96.6226	5494512
COG-N-440	Sample_COG-N-440_GSM2371225_R_T	COGN440	CellLine	NB.MYCN.A	PolyA	N/A	0.943367	0.765702	0.234299	0.441893	0.35256	0.794453	0.204844	240	188	101	140391386	157218354	78550891	120382325	0.00208754	94.7129	3102890
COG-N-453	Sample_COG-N-453_GSM2371226_R_T	COGN453	CellLine	NB.MYCN.A	Ribozero	N/A	0.939339	0.691832	0.308168	0.479193	0.27527	0.754462	0.244779	250	189	101	99158637	156334558	78113089	108157212	0.00190566	92.3421	10016179
COG-N-471nb	Sample_COG-N-471nb_GSM2371227_R_T	COGN471	CellLine	NB.MYCN.A	Ribozero	N/A	0.941833	0.478048	0.521952	0.210147	0.244306	0.454453	0.545157	114	65	101	41964830	143988298	71955300	68833367	0.00318958	41.7428	61086272
COG-N-496	Sample_COG-N-496_GSM2371228_R_T	COGN496	CellLine	NB.MYCN.A	Ribozero	N/A	0.940263	0.808714	0.191286	0.447151	0.36597	0.813121	0.186153	248	189	101	177148273	156147361	78015621	126278546	0.00181911	92.8807	5949728
COG-N-519	Sample_COG-N-519_GSM2371229_R_T	COGN519	CellLine	NB.MYCN.A	PolyA	N/A	0.924758	0.736868	0.263132	0.445016	0.315795	0.760812	0.238523	208	137	101	98509363	127094034	63498864	93651549	0.00301775	78.0955	7385821
COG-N-561	Sample_COG-N-561_GSM2371233_R_T	COGN561	CellLine	NB.MYCN.A	Ribozero	N/A	0.93129	0.74253	0.25747	0.454262	0.32184	0.776102	0.223233	256	193	101	128065875	160875534	80381237	119454988	0.00199219	96.4599	10759165
COG-N-573	Sample_COG-N-573_GSM2371234_R_T	COGN573	CellLine	NB.MYCN.A	Ribozero	N/A	0.944097	0.400323	0.599677	0.189956	0.20613	0.396087	0.603519	123	65	101	42903404	191279324	95597198	76573450	0.00231301	48.5133	91529962
CHP134_GILIN_IMR32_IMR5	Sample_GILINseq_T_C259NACXX	GILIN	CellLine	NB.MYCN.A	Ribozero	N/A	0.943161	0.770313	0.229687	0.55572	0.289612	0.845332	0.154037	268	193	101	150278516	164335072	82118469	126589414	0.00222139	118.491	1129249
CHP134_GILIN_IMR32_IMR5	Sample_IMR32TGENseq_T_C259NACXX	IMR32	CellLine	NB.MYCN.A	Ribozero	N/A	0.93636	0.754527	0.245473	0.577298	0.234633	0.811932	0.187307	230	188	101	100999718	119684080	59799612	90304898	0.00307649	88.4694	1079459
CHP134_GILIN_IMR32_IMR5	Sample_IMR5TGENseq_T_D26GWACXX	IMR5	CellLine	NB.MYCN.A	Ribozero	N/A	0.894529	0.703807	0.296193	0.582163	0.229922	0.812086	0.187205	286	265	101	122544807	183582070	91725865	129206352	0.0017366	135.577	1746177
KCNR	Sample_KCNRseq_T_C259NACXX	KCNR	CellLine	NB.MYCN.A	Ribozero	N/A	0.925516	0.734495	0.265505	0.577554	0.226326	0.803879	0.195237	248	189	101	106616806	139134348	69513887	102193548	0.00359854	107.843	1438165
KELLY	Sample_KELLY_GSM2371238_R_T	KELLY	CellLine	NB.MYCN.A	Ribozero	N/A	0.937323	0.725993	0.274007	0.574376	0.253793	0.828169	0.171059	274	191	101	118211910	160435159	80151907	116474851	0.00197376	114.337	2138537
LAN1_SKNBE2	Sample_LAN1seq_T_C259NACXX	LAN1	CellLine	NB.MYCN.A	Ribozero	N/A	0.937499	0.473804	0.526196	0.270718	0.191726	0.462444	0.537094	108	62	101	21554882	75019844	37494318	35544674	0.00348714	27.9049	31613998
LAN5	Sample_LAN5seq_T_C259NACXX	LAN5	CellLine	NB.MYCN.A	Ribozero	N/A	0.920144	0.76565	0.23435	0.532742	0.26946	0.802203	0.197036	226	142	101	108496362	121546044	60730044	93061716	0.00356282	87.3622	1154715
NB1	Sample_NB-1_GSM2371241_R_T	NB1	CellLine	NB.MYCN.A	Ribozero	N/A	0.932378	0.770291	0.229709	0.481378	0.340701	0.822079	0.176709	268	195	101	161036240	176094275	87936771	135643765	0.002034	113.354	1980678
NB1643	Sample_NB-1643_GSM2371243_R_T	NB1643	CellLine	NB.MYCN.A	PolyA	N/A	0.935011	0.811308	0.188692	0.392382	0.433458	0.82584	0.173417	244	192	101	209550770	181805230	90831512	147500024	0.00203044	92.9161	2542989
NB1691	Sample_NB1691seq_T_C259NACXX	NB1691	CellLine	NB.MYCN.A	Ribozero	N/A	0.915904	0.78137	0.21863	0.506921	0.307755	0.814676	0.184652	201	136	101	105264841	108530446	54229458	84802382	0.0024094	71.7238	690844
NBSD	Sample_NB-SD_GSM2371247_R_T	NBSD	CellLine	NB.MYCN.A	Ribozero	N/A	0.942064	0.577511	0.422489	0.315715	0.25127	0.566985	0.432527	149	84	101	58346441	142438279	71173602	82259659	0.00314016	60.5872	44585067
NGP	Sample_NGP_GSM2371249_R_T	NGP	CellLine	NB.MYCN.A	Ribozero	N/A	0.93954	0.716117	0.283883	0.597821	0.230182	0.828003	0.171155	278	204	101	120132848	170490680	85174700	122091192	0.00206298	129.491	3119032
NLF	Sample_NLF_GSM2371250_R_T	NLF	CellLine	NB.MYCN.A	Ribozero	N/A	0.943529	0.78793	0.21207	0.491734	0.320436	0.81217	0.187112	242	191	101	150609029	149621042	74727656	117890913	0.00220371	96.2246	5440612
NMB	Sample_NMB_GSM2371251_R_T	NMB	CellLine	NB.MYCN.A	Ribozero	N/A	0.942351	0.496677	0.503323	0.290906	0.212544	0.503451	0.496109	156	83	101	50138485	161583046	80724463	80254587	0.00257278	64.1403	64011938
LAN1_SKNBE2	Sample_SKNBE2seq_T_C259NACXX	SKNBE2	CellLine	NB.MYCN.A	Ribozero	N/A	0.914638	0.678663	0.321337	0.583979	0.237869	0.821848	0.177404	287	264	101	120210232	200201594	100027580	135869476	0.00246329	141.714	1678602
SKNDZ	Sample_SKNDZseq_T_C259NACXX	SKNDZ	CellLine	NB.MYCN.A	Ribozero	N/A	0.941024	0.797876	0.202123	0.494359	0.346303	0.840662	0.158695	268	190	101	197561073	185697712	92792856	148163848	0.00253404	119.57	1193452
SMSKAN	Sample_SMS-KAN_GSM2371260_R_T	SMSKAN	CellLine	NB.MYCN.A	Ribozero	N/A	0.929135	0.829024	0.170976	0.401384	0.422912	0.824295	0.175002	227	172	101	190210570	147334660	73606470	122143970	0.00282413	79.5774	3346738
SMSSAN	Sample_SMS-SAN_GSM2371261_R_T	SMSSAN	CellLine	NB.MYCN.A	Ribozero	N/A	0.932228	0.727007	0.272993	0.574962	0.232105	0.807067	0.19189	280	270	101	128705428	173866984	86844653	126402499	0.00186738	130.015	1975641
PALKUC	Sample_NB2006_T_804MFABXX	PALKUC	Tumor	NB.MYCN.A	PolyA	8.2	0.853716	0.217993	0.782007	0.846426	0.101569	0.947995	0.0515215	180	109	103	12680600	115095336	57520902	25090034	0.00476737	30.2262	415350
PAMBMJ	Sample_NB2011_T_D0A13ACXX	PAMBMJ	Tumor	NB.MYCN.A	PolyA	6.9	0.939004	0.40143	0.59857	0.682062	0.159742	0.841805	0.1576	268	257	101	72302672	321130910	160470947	128911508	0.00296312	146.732	1370185
PALZZV	Sample_NB2012_T_804MFABXX	PALZZV	Tumor	NB.MYCN.A	PolyA	8.5	0.81105	0.551171	0.448829	0.617716	0.258918	0.876635	0.122725	192	124	103	39729431	106360718	53147530	58622990	0.00409145	55.2887	451507
PAMEZH	Sample_NB2013_T_804MFABXX	PAMEZH	Tumor	NB.MYCN.A	PolyA	8	0.793254	0.278724	0.721276	0.723255	0.149816	0.873072	0.125775	217	141	103	18260469	126979712	63419093	35392330	0.00473926	36.5635	865253
PAMMXF	Sample_NB2014_T_81GRYABXX	PAMMXF	Tumor	NB.MYCN.A	PolyA	6.8	0.90434	0.330762	0.669238	0.678369	0.106218	0.784587	0.214804	261	188	101	22632463	128919480	64422366	42641652	0.00411929	52.3043	2495769
PAMZMG	Sample_NB2017_819G4ABXX	PAMZMG	Tumor	NB.MYCN.A	PolyA	6.7	0.879553	0.246581	0.753419	0.613197	0.104289	0.717486	0.282168	207	136	103	15042525	119728306	59845046	29522700	0.00424932	33.9917	8213837
PANUKV	Sample_NB2019_T_81GTFABXX	PANUKV	Tumor	NB.MYCN.A	PolyA	8.5	0.897973	0.175692	0.824308	0.740568	0.134351	0.87492	0.124574	275	193	100	13467589	152781834	76352683	26842512	0.00327311	30.1072	468571
PAPKWN	Sample_NB2022_819G4ABXX	PAPKWN	Tumor	NB.MYCN.A	PolyA	6.8	0.887589	0.422891	0.577109	0.638809	0.153388	0.792197	0.207151	205	136	103	28093223	116008184	57967816	49058842	0.00425341	50.7334	585389
PAPEFE	Sample_NB2027_T_804MFABXX	PAPEFE	Tumor	NB.MYCN.A	PolyA	7	0.880601	0.400704	0.599296	0.594644	0.229404	0.824048	0.175334	228	141	103	27637003	123053810	61490321	49308154	0.00408516	45.382	1179668
PAMZGT	Sample_NB2050tumor_T_D1T6TACXX	PAMZGT	Tumor	NB.MYCN.A	PolyA	5.1	0.943475	0.431127	0.568873	0.698806	0.0849019	0.783708	0.21587	290	267	101	44706921	179554780	89740022	77410996	0.00212461	90.2523	1515048
PANJLH	Sample_NB2052_T_81NC5ABXX	PANJLH	Tumor	NB.MYCN.A	PolyA	6.5	0.900279	0.470523	0.529477	0.696365	0.12336	0.819725	0.179808	260	188	103	38801022	136536768	68236495	64243640	0.00379826	73.1993	764262
PALEVG	Sample_NB2060_T_2081FABXX	PALEVG	Tumor	NB.MYCN.A	PolyA	7.1	0.851314	0.237229	0.762771	0.738191	0.149155	0.887346	0.111636	202	128	101	15604951	129483880	64675830	30717308	0.005806	34.0641	1343605
PAPUNH	Sample_NB2064tumor_T_C1NELACXX	PAPUNH	Tumor	NB.MYCN.A	PolyA	7.9	0.953461	0.747786	0.252214	0.672822	0.169562	0.842384	0.156991	299	268	101	177943868	217958074	108912002	162986096	0.0021239	180.644	596164
PAPZYP	Sample_NB2065tumor_T_C1NELACXX	PAPZYP	Tumor	NB.MYCN.A	PolyA	7.1	0.95494	0.73974	0.26026	0.696884	0.133756	0.83064	0.168882	294	266	101	142716138	181697170	90806157	134408636	0.00216857	149.939	520452
NB21	Sample_NB021tumor_T_C1E55ACXX	NB021	Tumor	NB.MYCN.A	PolyA	N/A	0.963829	0.779218	0.220781	0.660153	0.212231	0.872384	0.126739	287	265	101	168668366	175935866	87891549	137092480	0.00177718	139.753	1129263
PAPBJE	Sample_NB2222tumor_T_D1JJVACXX	PAPBJE	Tumor	NB.MYCN.A	PolyA	6.4	0.947721	0.673313	0.326687	0.731647	0.173963	0.90561	0.0938206	288	268	101	98382012	167464322	83684773	112755944	0.00167788	120.947	2942444
PAPCTS	Sample_NB2223tumor_T_C0N83ACXX	PAPCTS	Tumor	NB.MYCN.A	PolyA	7.9	0.953919	0.767085	0.232915	0.720018	0.184534	0.904552	0.0947719	287	267	101	163489725	181804076	90841139	139459242	0.00270805	160.587	1127469
PAPZYZ	Sample_NB2230tumor_T_C1E55ACXX	PAPZYZ	Tumor	NB.MYCN.A	PolyA	6	0.948213	0.567955	0.432045	0.784943	0.115436	0.900379	0.0990727	286	268	101	70838933	178873856	89388123	101592282	0.00181032	112.223	2512804
PASNZU	Sample_NB2249tumor_T_C0N8BACXX	PASNZU	Tumor	NB.MYCN.A	PolyA	8.8	0.962962	0.75264	0.24736	0.721503	0.152694	0.874197	0.12519	289	265	101	160996813	192569654	96226424	144935600	0.00270553	163.188	667022
PASVRU	Sample_NB2257tumor_T_D1JJVACXX	PASVRU	Tumor	NB.MYCN.A	PolyA	6.7	0.95233	0.71241	0.28759	0.762289	0.110586	0.872876	0.126689	289	265	101	96882085	139778062	69859055	99579314	0.00158926	131.054	1122272
PASWFB	Sample_NB2258tumor_T_C0N8BACXX	PASWFB	Tumor	NB.MYCN.A	PolyA	8.3	0.960654	0.792258	0.207742	0.703558	0.15192	0.855478	0.143893	300	266	101	182308955	176958672	88424188	140196932	0.00172011	160.957	562915
PASZPI	Sample_NB2263tumor_T_D1JJVACXX	PASZPI	Tumor	NB.MYCN.A	PolyA	6.2	0.922743	0.600408	0.399592	0.731039	0.113515	0.844554	0.154842	284	265	101	70926920	159528110	79716619	95781982	0.00162602	117.562	1256709
PATDWN	Sample_NB2265tumor_T_C0N8BACXX	PATDWN	Tumor	NB.MYCN.A	PolyA	8.4	0.961096	0.729672	0.270328	0.718168	0.156743	0.874911	0.124566	289	265	101	137741487	183826686	91866923	134133256	0.0027895	158.574	752153
PATDXG	Sample_NB2266tumor_T_C0N8BACXX	PATDXG	Tumor	NB.MYCN.A	PolyA	8.4	0.96418	0.726564	0.273436	0.759368	0.13219	0.891558	0.107935	297	265	101	139933620	189440424	94673552	137640654	0.00204343	175.543	891035
PATESI	Sample_NB2269tumor_T_C0N83ACXX	PATESI	Tumor	NB.MYCN.A	PolyA	8.2	0.958311	0.707693	0.292307	0.757775	0.118346	0.87612	0.123355	300	266	101	125067753	184221554	92063197	130372388	0.00173686	166.096	749668
PATFXV	Sample_NB2271tumor_T_C1DYFACXX	PATFXV	Tumor	NB.MYCN.A	PolyA	7.7	0.948404	0.72487	0.27513	0.698242	0.13194	0.830182	0.169364	281	263	101	96847033	132129470	66035215	95776648	0.00163307	111.17	1219484
PAPTFZ	Sample_NB2277tumor_T_C0N8BACXX	PAPTFZ	Tumor	NB.MYCN.A	PolyA	7.9	0.96168	0.740934	0.259066	0.689014	0.154073	0.843088	0.156318	292	266	101	158797901	201026738	100453962	148947512	0.00226855	170.577	673343
PAPTLV	Sample_NB2278tumor_T_C1E55ACXX	PAPTLV	Tumor	NB.MYCN.A	PolyA	5.6	0.948337	0.584322	0.415678	0.62756	0.124479	0.752039	0.247595	278	196	101	62865179	149814552	74880361	87539916	0.00182499	95.9713	2356815
PASHFA	Sample_NB2306tumor_T_C2568ACXX	PASHFA_D	Tumor	NB.MYCN.A	PolyA	5.8	0.963866	0.494968	0.505032	0.760799	0.0682018	0.829	0.170616	297	269	101	51198058	165968722	82952682	82149270	0.00146037	109	1366853
PASWYR	Sample_NB2314tumor_T_C3WFVACXX	PASWYR	Tumor	NB.MYCN.A	PolyA	8.5	0.970791	0.812307	0.187693	0.707492	0.155538	0.86303	0.136357	279	193	101	133854000	115442730	57687585	93774936	0.00226526	105.86	529900
PASXIE	Sample_NB2315tumor_T_C3WFVACXX	PASXIE	Tumor	NB.MYCN.A	PolyA	7.2	0.971599	0.77876	0.22124	0.654096	0.162014	0.816111	0.183478	229	187	101	83499721	87312682	43639495	67995636	0.00222714	76.9785	562098
PASSRN	Sample_NB2327tumor_T_C3WFVACXX	PASSRN	Tumor	NB.MYCN.A	PolyA	6.2	0.974327	0.758815	0.241185	0.700569	0.126503	0.827073	0.172515	244	188	101	75589665	87675428	43819835	66529464	0.00206495	77.247	336474
PASXRG	Sample_NB2329tumor_T_C3WFVACXX	PASXRG	Tumor	NB.MYCN.A	PolyA	6.7	0.964294	0.690974	0.309026	0.613974	0.132838	0.746812	0.252661	237	189	101	58518585	92600106	46275840	63984296	0.0023802	73.3995	2382840
NB265	Sample_NB265tumor_T_D1JLEACXX	NB265	Tumor	NB.MYCN.A	PolyA	N/A	0.963918	0.779018	0.220982	0.705581	0.163241	0.868821	0.130578	282	264	101	142362399	148656936	74284111	115806416	0.00163866	125.915	554741
NB266	Sample_NB266tumor_T_D1JLEACXX	NB266	Tumor	NB.MYCN.A	PolyA	N/A	0.965175	0.748154	0.251846	0.698272	0.162284	0.860556	0.138711	282	265	101	119024027	145528284	72711160	108877634	0.00171742	110.928	579543
NB27	Sample_NB027tumor_T_C1E55ACXX	NB027	Tumor	NB.MYCN.A	PolyA	N/A	0.964955	0.749673	0.250327	0.68024	0.194387	0.874627	0.12467	291	265	101	168785079	204847882	102352560	153568858	0.00175383	164.447	978920
NB278	Sample_NB278tumor_T_D1JLEACXX	NB278	Tumor	NB.MYCN.A	PolyA	N/A	0.967305	0.74234	0.25766	0.635097	0.173965	0.809062	0.190392	284	264	101	114814281	144374274	72147994	107174806	0.00156127	114.211	841482
NB541	Sample_NB541tumor_T_D1JLEACXX	NB541	Tumor	NB.MYCN.A	PolyA	8.2	0.964067	0.776878	0.223122	0.714549	0.181123	0.895672	0.103642	296	268	101	212349742	224298586	112073238	174252564	0.00187664	197.759	1439029
NB545	Sample_NB545tumor_T_D1JLEACXX	NB545	Tumor	NB.MYCN.A	PolyA	7.3	0.957657	0.740078	0.259922	0.69108	0.199705	0.890785	0.108614	293	270	101	161077904	204745320	102311907	151527458	0.00184783	160.92	1274898
NB547	Sample_NB547tumor_T_D1JLEACXX	NB547	Tumor	NB.MYCN.A	PolyA	9.5	0.963507	0.744677	0.255323	0.693497	0.182361	0.875857	0.123477	286	265	101	152831222	190035714	94955146	141515210	0.00169104	157.111	1727820
NB581	Sample_NB581tumor_T_D1JLEACXX	NB581	Tumor	NB.MYCN.A	PolyA	7.6	0.96424	0.689832	0.310168	0.721006	0.164733	0.885739	0.113654	297	267	101	136865859	217619456	108744418	150120848	0.00167416	174.885	1806041
NB583	Sample_NB583tumor_T_D1MF5ACXX	NB583	Tumor	NB.MYCN.A	PolyA	7.3	0.95562	0.743634	0.256366	0.707282	0.174877	0.882159	0.117228	281	268	101	132437255	165504710	82701935	123074994	0.0023573	128.716	1152044
NCI0010	Sample_NCI0010tumor_T_C1N2HACXX	NB.NCI0010	Tumor	NB.MYCN.A	PolyA	N/A	0.970126	0.6137	0.3863	0.746521	0.0403906	0.786911	0.212367	309	265	101	81134424	173826662	86850622	106677466	0.00181803	148.558	7995000
NCI0102	Sample_NCI0102tumor2_T_C1N2HACXX	NB.NCI0102.T2	Tumor	NB.MYCN.A	PolyA	9	0.969698	0.656617	0.343383	0.834951	0.0427276	0.877679	0.121713	311	266	101	101540111	184766200	92327369	121320698	0.00172574	161.403	2994418
NCI0136	Sample_NCI0136tumor2_T_C1N2HACXX	NB.NCI0136.T2	Tumor	NB.MYCN.A	PolyA	9.6	0.96745	0.795638	0.204362	0.720159	0.15063	0.870789	0.128604	296	265	101	152308330	145020296	72466538	115383596	0.00166299	128.998	3267633
NCI0138	Sample_NCI0138tumor1_T_H142KBGXX	NB.NCI0138.T1	Tumor	NB.MYCN.A	Ribozero	9.2	0.923466	0.63048	0.36952	0.349317	0.278407	0.627724	0.371751	165	113	80	86885904	174852990	87384630	110241242	0.00283839	59.2969	7584870
PASJZC	Sample_NB2294tumor_T_C2568ACXX	PASJZC	Tumor	NB.MYCN.A	PolyA	8.4	0.965105	0.736811	0.263189	0.714957	0.166643	0.881601	0.117812	314	271	101	168116129	217019218	108446456	159902160	0.00189149	173.233	601332
COG-N-534	Sample_COG-N-534_GSM2371230_R_T	COGN534	CellLine	NB.MYCN.NA	Ribozero	N/A	0.934589	0.785121	0.214879	0.427647	0.344756	0.772403	0.22688	225	141	101	131616036	132930350	66419077	104366465	0.00193471	77.8683	5481318
COG-N-549	Sample_COG-N-549_GSM2371231_R_T	COGN549	CellLine	NB.MYCN.NA	Ribozero	N/A	0.884272	0.569161	0.430839	0.267486	0.288614	0.5561	0.443366	132	72	101	55197366	138786804	69352924	78992083	0.00230384	48.9713	47684072
Felix-COG-N-426	Sample_Felix-COG-N-426_GSM2371235_R_T	FELIX	CellLine	NB.MYCN.NA	Ribozero	N/A	0.935351	0.851772	0.148228	0.472329	0.375708	0.848036	0.151058	244	193	101	230980387	152309112	76074249	129732583	0.00284514	100.195	1587286
LAN6	Sample_LA-N-6_GSM2371240_R_T	LAN6	CellLine	NB.MYCN.NA	Ribozero	N/A	0.926036	0.805423	0.194577	0.455212	0.353591	0.808803	0.19021	271	192	101	194114278	174516626	87186364	140559629	0.00202484	115.004	4810244
NB16	Sample_NB-16_GSM2371242_R_T	NB16	CellLine	NB.MYCN.NA	Ribozero	N/A	0.92788	0.738993	0.261007	0.613341	0.214684	0.828025	0.170998	273	200	101	114190536	145891411	72874987	107812708	0.00201957	115.115	2707133
NB69	Sample_NB-69_GSM2371245_R_T	NB69	CellLine	NB.MYCN.NA	Ribozero	N/A	0.927988	0.777154	0.222846	0.540836	0.298545	0.839381	0.159856	276	191	101	157558718	166153698	83011047	129126986	0.00194258	113.743	1503645
NBEB	Sample_NBEBTGENseq_T_D26GWACXX	NBEB	CellLine	NB.MYCN.NA	Ribozero	N/A	0.940448	0.780614	0.219386	0.515221	0.294061	0.809281	0.189947	286	264	101	183130444	189586604	94723262	147993978	0.00172787	127.787	1708272
NBLS	Sample_NBL-S_GSM2371248_R_T	NBLS	CellLine	NB.MYCN.NA	Ribozero	N/A	0.931477	0.774685	0.225315	0.540571	0.283885	0.824457	0.174383	272	200	101	156533434	167257543	83545667	129571921	0.00196056	119.333	2471125
SHSY5Y_SKNSH	Sample_SHSY5Yseq_T_C259NACXX	SHSY5Y	CellLine	NB.MYCN.NA	Ribozero	N/A	0.934148	0.736007	0.263994	0.522376	0.290603	0.812979	0.186275	270	189	101	156947590	203370024	101612635	149681650	0.00369397	137.86	2011624
SKNAS	Sample_SKNASTGENseq_T_D26GWACXX	SKNAS	CellLine	NB.MYCN.NA	Ribozero	N/A	0.917867	0.711339	0.288661	0.612151	0.213252	0.825403	0.173967	299	280	101	132958432	192736678	96311536	137101098	0.00166171	156.242	1851723
SKNFI	Sample_SKNFIseq_T_C259NACXX	SKNFI	CellLine	NB.MYCN.NA	Ribozero	N/A	0.933536	0.76012	0.23988	0.602425	0.20626	0.808685	0.190311	256	195	101	138670235	159788100	79815402	121458098	0.0036943	131.184	1656945
SHSY5Y_SKNSH	Sample_SKNSHseq_T_C259NACXX	SKNSH	CellLine	NB.MYCN.NA	Ribozero	N/A	0.946062	0.637958	0.362042	0.580547	0.171723	0.75227	0.247095	296	302	101	120565022	235838354	117850458	150455036	0.00229694	166.819	5076260
NB106	Sample_NB106tumor_T_C1E55ACXX	NB106	Tumor	NB.MYCN.NA	PolyA	4.8	0.969099	0.719642	0.280358	0.692973	0.146743	0.839716	0.15969	297	267	101	129963424	181558300	90725639	130656936	0.00168678	144.285	1265704
NB107	Sample_NB107tumor_T_C1E55ACXX	NB107	Tumor	NB.MYCN.NA	PolyA	8.8	0.966897	0.817746	0.182254	0.706811	0.178236	0.885047	0.114242	291	264	101	185554650	154703500	77297272	126508162	0.00160926	135.991	621727
NB12	Sample_NB012tumor_T_C1E55ACXX	NB012	Tumor	NB.MYCN.NA	PolyA	N/A	0.964866	0.830882	0.169118	0.677097	0.20397	0.881067	0.118124	290	267	101	236492510	181023966	90439025	150409564	0.00184425	148.318	479605
PAKZRH	Sample_NB2281tumor_T_D247WACXX	PAKZRH	Tumor	NB.MYCN.NA	PolyA	5.7	0.968777	0.63068	0.36932	0.820307	0.057612	0.877919	0.121665	301	269	101	84316407	169553624	84742081	106934092	0.00161795	157.008	1578124
PANZRV	Sample_NB2283tumor_T_D247WACXX	PANZRV	Tumor	NB.MYCN.NA	PolyA	9	0.961504	0.834773	0.165227	0.69151	0.192082	0.883592	0.11579	297	267	101	208289480	155282000	77593580	129625294	0.00172046	134.894	471094
PAPICY	Sample_NB2284tumor_T_D247WACXX	PAPICY	Tumor	NB.MYCN.NA	PolyA	8.7	0.964952	0.727599	0.272401	0.759716	0.105911	0.865627	0.133619	308	270	101	138324117	186375236	93117930	135606410	0.00168678	171.55	725646
PAPTDH	Sample_NB2285tumor_T_D247WACXX	PAPTDH	Tumor	NB.MYCN.NA	PolyA	7.2	0.957002	0.763821	0.236179	0.693823	0.220728	0.914551	0.0849236	300	271	101	172767110	195370196	97634679	149227804	0.00186196	156.067	1121283
PARFRE	Sample_NB2287tumor_T_D247WACXX	PARFRE	Tumor	NB.MYCN.NA	PolyA	6.9	0.964582	0.715075	0.284925	0.662535	0.136228	0.798763	0.200825	295	268	101	124272651	177190502	88559080	126704554	0.00188572	154.614	4166840
PARJVP	Sample_NB2288tumor_T_D247WACXX	PARJVP	Tumor	NB.MYCN.NA	PolyA	9.4	0.963321	0.790185	0.209815	0.720207	0.152604	0.872811	0.126484	304	266	101	187820017	184449730	92160376	145749456	0.00174549	166.409	561393
PARNNC	Sample_NB2289tumor_T_D247WACXX	PARNNC	Tumor	NB.MYCN.NA	PolyA	8.3	0.96272	0.785292	0.214708	0.725556	0.141917	0.867472	0.131913	299	268	101	173969396	175559700	87726210	137865614	0.00177458	161.371	1342245
PARZHA	Sample_NB2290tumor_T_D247WACXX	PARZHA	Tumor	NB.MYCN.NA	PolyA	7.4	0.96393	0.746153	0.253847	0.743886	0.125435	0.869321	0.130219	300	268	101	146805327	181247524	90582485	135238304	0.00174167	174.397	692084
PASCFC	Sample_NB2291tumor_T_D247WACXX	PASCFC	Tumor	NB.MYCN.NA	PolyA	8.9	0.965007	0.783109	0.216891	0.683168	0.174715	0.857883	0.141425	298	267	101	178553490	182356798	91115619	142805230	0.00173981	153.195	3055078
PASCTR	Sample_NB2292tumor_T_D247WACXX	PASCTR	Tumor	NB.MYCN.NA	PolyA	8.7	0.961715	0.763202	0.236798	0.737518	0.134084	0.871602	0.12783	293	264	101	143018387	162241384	81074980	123822888	0.00171389	143.002	311134
PASFIC	Sample_NB2293tumor_T_D247WACXX	PASFIC	Tumor	NB.MYCN.NA	PolyA	8.8	0.963755	0.82316	0.17684	0.738268	0.169052	0.90732	0.0921021	295	265	101	209261953	168542210	84222640	138737152	0.00171417	149.771	389751
PASMDM	Sample_NB2295tumor_T_C2568ACXX	PASMDM	Tumor	NB.MYCN.NA	PolyA	7.7	0.965804	0.647383	0.352617	0.701524	0.13648	0.838004	0.161524	299	266	101	93829715	177006466	88461871	114591006	0.00195295	129.672	493534
PASNML	Sample_NB2296tumor_T_C2568ACXX	PASNML	Tumor	NB.MYCN.NA	PolyA	9.4	0.961236	0.687214	0.312786	0.691664	0.187373	0.879036	0.120266	303	267	101	110946589	178350962	89113836	122565266	0.00161486	131.905	598943
PASPBZ	Sample_NB2297tumor_T_C2568ACXX	PASPBZ	Tumor	NB.MYCN.NA	PolyA	9	0.965824	0.735069	0.264931	0.735132	0.169295	0.904427	0.094881	306	269	101	143146398	186304588	93088016	136946668	0.00160906	159.417	391232
PASSWW	Sample_NB2299tumor_T_C2568ACXX	PASSWW	Tumor	NB.MYCN.NA	PolyA	9.2	0.965141	0.736951	0.263049	0.703279	0.195348	0.898627	0.100631	299	267	101	140403665	181125950	90496237	133480982	0.00168354	141.442	364280
PASUML	Sample_NB2300tumor_T_C2568ACXX	PASUML	Tumor	NB.MYCN.NA	PolyA	8.5	0.966701	0.667333	0.332667	0.764938	0.115846	0.880785	0.118632	312	270	101	115932728	202159796	101021365	134907910	0.00173278	167.445	740705
PASZKE	Sample_NB2301tumor_T_C2568ACXX	PASZKE	Tumor	NB.MYCN.NA	PolyA	8.2	0.954857	0.70028	0.29972	0.697214	0.192378	0.889592	0.109904	305	268	101	125699066	191193358	95548997	133888810	0.0016826	148.262	1126975
PATAYJ	Sample_NB2302tumor_T_C2568ACXX	PATAYJ	Tumor	NB.MYCN.NA	PolyA	8.4	0.964844	0.72954	0.27046	0.670457	0.178291	0.848748	0.150725	307	267	101	139249756	185952886	92927606	135660136	0.00170914	146.77	456713
PATGJU	Sample_NB2303tumor_T_C2568ACXX	PATGJU	Tumor	NB.MYCN.NA	PolyA	7.4	0.967021	0.74283	0.25717	0.707435	0.140809	0.848244	0.151138	308	271	101	167065279	209585872	104728809	155686636	0.00178786	175.918	611441
PATHKB	Sample_NB2304tumor_T_C2568ACXX	PATHKB	Tumor	NB.MYCN.NA	PolyA	7.3	0.966277	0.719903	0.280097	0.736729	0.149003	0.885732	0.113779	303	268	101	134143798	187177714	93543461	134749886	0.00169251	164.905	527028
NB236	Sample_NB236tumor_T_D1JLEACXX	NB236	Tumor	NB.MYCN.NA	PolyA	N/A	0.964486	0.842619	0.157381	0.699034	0.187495	0.886528	0.112723	295	267	101	238713597	168457496	84166145	141945528	0.00186308	147.542	452422
NB239	Sample_NB239tumor_T_D1JLEACXX	NB239	Tumor	NB.MYCN.NA	PolyA	N/A	0.966456	0.823963	0.176037	0.691398	0.175737	0.867134	0.132201	290	268	101	200198630	160405626	80149948	132168282	0.00179644	141.795	412392
NB40	Sample_NB040tumor_T_C1E55ACXX	NB040	Tumor	NB.MYCN.NA	PolyA	N/A	0.966049	0.684259	0.315741	0.603799	0.161616	0.765415	0.234049	295	266	101	124951945	203350446	101620487	139144322	0.00206972	147.342	1467940
NB82	Sample_NB082tumor_T_C1E55ACXX	NB082	Tumor	NB.MYCN.NA	PolyA	N/A	0.967063	0.744106	0.255894	0.708305	0.145388	0.853693	0.145723	299	268	101	154803511	193017300	96452730	143625400	0.00158951	163.044	772372
NB84	Sample_NB084tumor_T_C1E55ACXX	NB084	Tumor	NB.MYCN.NA	PolyA	N/A	0.959549	0.707779	0.292221	0.742732	0.116984	0.859716	0.139808	293	264	101	103143492	151870798	75899896	107490988	0.00169785	129.323	757393
NB89	Sample_NB089tumor_T_C1E55ACXX	NB089	Tumor	NB.MYCN.NA	PolyA	N/A	0.9693	0.788738	0.211262	0.695638	0.153948	0.849586	0.149858	304	267	101	192759106	190839646	95367128	150522482	0.00169519	167.867	760264
PALBFW	Sample_NB2001_T_81K4NABXX	PALBFW	Tumor	NB.MYCN.NA	PolyA	6.8	0.920198	0.507684	0.492316	0.651829	0.14619	0.79802	0.201338	262	214	100	44248983	137423732	68667906	69767838	0.0031811	72.911	1082040
PALWVJ	Sample_NB2002_T_81NC5ABXX	PALWVJ	Tumor	NB.MYCN.NA	PolyA	6.5	0.91559	0.307868	0.692132	0.734123	0.133956	0.868079	0.13141	264	244	103	27222920	168897768	84406644	51998302	0.00368083	59.2807	935498
PALETP	Sample_NB2003_T_81GRYABXX	PALETP	Tumor	NB.MYCN.NA	PolyA	7	0.876372	0.592585	0.407415	0.660071	0.129718	0.789789	0.20957	160	83	101	35389823	81879574	40914917	48520616	0.0043332	53.3629	862292
PALIIN	Sample_NB2005_T_81GTFABXX	PALIIN	Tumor	NB.MYCN.NA	PolyA	7.6	0.877661	0.119225	0.880775	0.705355	0.156115	0.861469	0.137949	265	193	100	10571844	177302524	88600425	21138864	0.00327622	20.6459	656100
PALUYS	Sample_NB2008_T_804MFABXX	PALUYS	Tumor	NB.MYCN.NA	PolyA	8.4	0.848841	0.362891	0.637109	0.732953	0.15782	0.890772	0.108542	208	154	103	23194093	117726516	58824198	42721862	0.00444453	47.7191	598358
PALVKK	Sample_NB2009_T_81GTFABXX	PALVKK	Tumor	NB.MYCN.NA	PolyA	7.1	0.861243	0.24134	0.75866	0.72568	0.12404	0.84972	0.149654	263	193	100	17642282	143713476	71812156	34683790	0.00320176	35.144	633052
PAMVRA	Sample_NB2015tumor_T_C3WGRACXX	PAMVRA	Tumor	NB.MYCN.NA	PolyA	8.1	0.969763	0.710712	0.289288	0.807321	0.0669031	0.874224	0.12532	300	269	101	97436436	141634678	70785452	100661406	0.00170246	142.032	1262464
PANBJH	Sample_NB2016_T_81GTFABXX	PANBJH	Tumor	NB.MYCN.NA	PolyA	7.4	0.831247	0.184742	0.815258	0.690788	0.142329	0.833117	0.166332	263	193	100	12122221	130633974	65281438	24133640	0.00312668	25.5144	371683
PANBSP	Sample_NB2018_T_804MFABXX	PANBSP	Tumor	NB.MYCN.NA	PolyA	8.1	0.890053	0.488182	0.511818	0.674582	0.199655	0.874237	0.125061	259	190	103	40971648	135882560	67895298	66335408	0.00421097	73.7872	1064007
PANYGR	Sample_NB2020_T_81GTFABXX	PANYGR	Tumor	NB.MYCN.NA	PolyA	8.5	0.840687	0.324776	0.675224	0.748063	0.123518	0.871582	0.127887	263	193	100	27128893	157975760	78946800	51306712	0.00302903	56.9553	1253582
PAPBGH	Sample_NB2021_T_81GTFABXX	PAPBGH	Tumor	NB.MYCN.NA	PolyA	9	0.895759	0.272663	0.727337	0.709529	0.165755	0.875284	0.124107	261	195	100	20060905	142978306	71446207	38984898	0.00294711	38.605	706732
PAIVHE	Sample_NB2023_T_81GTFABXX	PAIVHE	Tumor	NB.MYCN.NA	PolyA	7	0.925442	0.574584	0.425416	0.691315	0.190431	0.881746	0.117758	263	208	100	52752361	130132400	65034310	74771984	0.00316319	75.9278	1407459
PAITEG	Sample_NB2024_T_D0A13ACXX	PAITEG	Tumor	NB.MYCN.NA	PolyA	5.9	0.940297	0.271572	0.728428	0.763673	0.087775	0.851448	0.148019	276	283	101	44735456	320268484	160050578	86975804	0.00269763	113.634	2154939
PAKYZS	Sample_NB2025_T_804MFABXX	PAKYZS	Tumor	NB.MYCN.NA	PolyA	7.1	0.868018	0.309866	0.690134	0.603661	0.121369	0.725029	0.274497	255	191	103	21589046	132931996	66435681	41191058	0.00427492	43.7349	1543098
PAITCI	Sample_NB2026_T_81NC5ABXX	PAITCI	Tumor	NB.MYCN.NA	PolyA	6.1	0.902265	0.350914	0.649086	0.693142	0.118887	0.812029	0.187378	262	198	103	25128476	133078146	66500684	46698968	0.00390151	57.6492	1167757
PAIXIF	Sample_NB2045_T_804MFABXX	PAIXIF	Tumor	NB.MYCN.NA	PolyA	7.5	0.85117	0.127624	0.872376	0.740701	0.0656526	0.806353	0.193148	243	192	103	7281477	114062706	57004079	14557176	0.00432283	14.9456	1449364
PALCBW	Sample_NB2047tumor_T_D1T6TACXX	PALCBW	Tumor	NB.MYCN.NA	PolyA	7.1	0.940748	0.429952	0.570048	0.797389	0.0578593	0.855248	0.143827	296	279	101	42840625	172741688	86291286	74270712	0.00203783	88.4315	3404344
PALTEG	Sample_NB2048tumor_T_D1T6TACXX	PALTEG	Tumor	NB.MYCN.NA	PolyA	5.5	0.94971	0.494183	0.505817	0.748196	0.0770498	0.825245	0.174315	292	267	101	55441055	180198972	90060269	89051188	0.00201971	110.164	703813
PAMYCE	Sample_NB2049_T_819CAABXX	PAMYCE	Tumor	NB.MYCN.NA	PolyA	6.3	0.87057	0.380663	0.619337	0.631863	0.146441	0.778304	0.220937	190	104	103	19178420	91484942	45707838	34824954	0.00393728	34.9678	511764
NB205	Sample_NB205tumor_T_C1E55ACXX	NB205	Tumor	NB.MYCN.NA	PolyA	N/A	0.96636	0.794716	0.205284	0.687826	0.170454	0.85828	0.140998	295	268	101	184164405	176279454	88076495	140092072	0.00166831	148.993	668135
PANGXK	Sample_NB2051_T_81NC5ABXX	PANGXK	Tumor	NB.MYCN.NA	PolyA	6	0.866501	0.204652	0.795348	0.726084	0.10162	0.827704	0.171898	262	193	103	11395367	110489958	55223259	22611966	0.00374581	24.1053	999259
PANKFE	Sample_NB2053_T_81NC5ABXX	PANKFE	Tumor	NB.MYCN.NA	PolyA	6.6	0.889993	0.300683	0.699316	0.662108	0.122339	0.784447	0.214871	266	194	103	22497532	143473162	71687514	43140016	0.00388698	45.8408	1185337
PANZPV	Sample_NB2054_T_81MG7ABXX	PANZPV	Tumor	NB.MYCN.NA	PolyA	6.8	0.886075	0.505683	0.494317	0.602942	0.164443	0.767386	0.231698	196	138	101	38331664	119853438	59873047	60607856	0.00486381	58.4565	1254612
PANZVU	Sample_NB2055_T_81KU5ABXX	PANZVU	Tumor	NB.MYCN.NA	PolyA	8	0.935352	0.592785	0.407215	0.679129	0.176252	0.855381	0.143794	261	232	100	66810074	154464110	77168398	91563944	0.003022	92.621	397035
PAPBZI	Sample_NB2056_T_2081FABXX	PAPBZI	Tumor	NB.MYCN.NA	PolyA	8.3	0.90041	0.414139	0.585861	0.674574	0.133639	0.808213	0.191137	191	122	101	29275697	124525088	62222635	51570762	0.0055942	56.9297	1619432
PANBMJ	Sample_NB2057tumor_T_C1NELACXX	PANBMJ	Tumor	NB.MYCN.NA	PolyA	N/A	0.953281	0.691835	0.308165	0.62125	0.13263	0.753879	0.24554	295	267	101	119333984	188151754	94021560	130169908	0.0022452	140.401	938017
PAPHPE	Sample_NB2058_T_81K4NABXX	PAPHPE	Tumor	NB.MYCN.NA	PolyA	7.2	0.925677	0.640848	0.359152	0.672851	0.159201	0.832052	0.167226	262	230	100	78848755	152540782	76215576	97755426	0.00331134	102.855	673084
PAIPGU	Sample_NB2059_T_81MG7ABXX	PAIPGU	Tumor	NB.MYCN.NA	PolyA	6.4	0.904747	0.414408	0.585592	0.655364	0.127731	0.783095	0.21645	216	140	101	25385850	107881216	53917261	44706852	0.00424652	51.2123	749430
NB206	Sample_NB206tumor_T_D1JLEACXX	NB206	Tumor	NB.MYCN.NA	PolyA	N/A	0.966277	0.711601	0.288399	0.623107	0.122099	0.745205	0.254142	288	266	101	102829487	148889840	74396638	105950106	0.00189687	115.586	1033937
PANRHJ	Sample_NB2061_T_D03LHACXX	PANRHJ	Tumor	NB.MYCN.NA	PolyA	6.2	0.94237	0.127307	0.872693	0.677118	0.150938	0.828056	0.171139	274	243	101	24263618	381035888	190366399	48508360	0.00616071	53.3581	10447043
PAPUAR	Sample_NB2062tumor_T_C1NELACXX	PAPUAR	Tumor	NB.MYCN.NA	PolyA	8.1	0.951438	0.801176	0.198824	0.700438	0.160267	0.860705	0.138537	317	270	101	256236605	236265566	118044133	189290330	0.00205101	204.653	534737
PAPUEB	Sample_NB2063tumor_T_C1NELACXX	PAPUEB	Tumor	NB.MYCN.NA	PolyA	8	0.953422	0.818212	0.181788	0.688939	0.162775	0.851714	0.147474	291	266	101	189415646	157458384	78666264	128834404	0.00202502	141.552	312748
PARACM	Sample_NB2066tumor_T_C1NELACXX	PARACM	Tumor	NB.MYCN.NA	PolyA	7.4	0.950721	0.751267	0.248733	0.669254	0.134622	0.803877	0.195077	298	267	101	168236658	202593412	101191488	152201774	0.00256246	168.409	499109
PANRRW	Sample_NB2067tumor_T_C1NELACXX	PANRRW	Tumor	NB.MYCN.NA	PolyA	N/A	0.948654	0.793648	0.206352	0.649979	0.172322	0.822301	0.176534	302	270	101	218480426	210403160	105079601	166986028	0.00247443	163.25	524986
NB207	Sample_NB207tumor_T_D1JLEACXX	NB207	Tumor	NB.MYCN.NA	PolyA	N/A	0.966508	0.713833	0.286167	0.618706	0.131221	0.749928	0.249526	292	267	101	122261204	175286666	87595837	125125444	0.00187087	136.218	947801
NB209	Sample_NB209tumor_T_D1JLEACXX	NB209	Tumor	NB.MYCN.NA	PolyA	N/A	0.963952	0.749944	0.250056	0.648989	0.177871	0.82686	0.172563	290	266	101	130186534	157793078	78851017	118335924	0.00199214	122.513	512227
NB210	Sample_NB210tumor_T_D1JLEACXX	NB210	Tumor	NB.MYCN.NA	PolyA	N/A	0.965614	0.785445	0.214555	0.709582	0.16785	0.877432	0.121943	293	266	101	160889612	162223218	81060958	127417458	0.00188862	147.174	735579
PANLET	Sample_NB2217tumor_T_D1JJVACXX	PANLET	Tumor	NB.MYCN.NA	PolyA	6.9	0.9507	0.771916	0.228084	0.653193	0.158957	0.81215	0.187073	288	267	101	155131270	168223244	84046971	129854278	0.00172076	139.909	716146
PANRVJ	Sample_NB2218tumor_T_C0N8BACXX	PANRVJ	Tumor	NB.MYCN.NA	PolyA	8.4	0.960104	0.813946	0.186054	0.714822	0.165099	0.879921	0.119354	300	268	101	217878165	186018278	92943488	151408794	0.00283234	161.342	804234
PANSBN	Sample_NB2219tumor_T_C1DYFACXX	PANSBN	Tumor	NB.MYCN.NA	PolyA	7.8	0.944558	0.752779	0.247221	0.722534	0.123038	0.845572	0.15382	287	271	101	115281702	137794706	68855729	103728984	0.00424855	115.873	9667685
PANUIF	Sample_NB2220tumor_T_C0N83ACXX	PANUIF	Tumor	NB.MYCN.NA	PolyA	8.2	0.927034	0.67679	0.32321	0.729396	0.153039	0.882435	0.117028	294	272	101	107584149	180553092	90229363	122196562	0.00186691	142.166	4365094
PANWRR	Sample_NB2221tumor_T_D1JJVACXX	PANWRR	Tumor	NB.MYCN.NA	PolyA	7.3	0.948091	0.741743	0.258257	0.652005	0.151535	0.80354	0.195876	284	264	101	120187538	151562572	75737641	112420516	0.00180302	128.152	1467381
PAPKXS	Sample_NB2224tumor_T_C0N8BACXX	PAPKXS	Tumor	NB.MYCN.NA	PolyA	8.9	0.955602	0.819438	0.180562	0.679927	0.18151	0.861437	0.137821	310	270	101	276987503	228474732	114154184	187220868	0.00241195	199.549	748727
PAPTAN	Sample_NB2225tumor_T_C0N83ACXX	PAPTAN	Tumor	NB.MYCN.NA	PolyA	7.9	0.952116	0.782964	0.217036	0.693095	0.186816	0.879911	0.119457	322	275	101	186730511	190858648	95369757	149435516	0.00205353	144.711	666132
PAPUWY	Sample_NB2227tumor_T_D1JJVACXX	PAPUWY	Tumor	NB.MYCN.NA	PolyA	6.4	0.953842	0.726043	0.273956	0.662174	0.142201	0.804376	0.19486	289	268	101	143976307	195378470	97614860	141853270	0.00178854	161.526	1868975
PAPVFD	Sample_NB2228tumor_T_C0N8BACXX	PAPVFD	Tumor	NB.MYCN.NA	PolyA	8.9	0.960072	0.82585	0.17415	0.674305	0.174861	0.849165	0.150048	289	275	101	232841470	184279030	92068210	152186748	0.00236234	153.56	722721
PAPVXS	Sample_NB2229tumor_T_C1DYFACXX	PAPVXS	Tumor	NB.MYCN.NA	PolyA	7.6	0.944786	0.767737	0.232263	0.707664	0.152611	0.860275	0.138753	288	271	101	165500263	183420782	91621982	140818906	0.00218226	161.068	1216528
PARACS	Sample_NB2231tumor_T_C1DYFACXX	PARACS	Tumor	NB.MYCN.NA	PolyA	7.4	0.945187	0.765569	0.234431	0.680584	0.156598	0.837182	0.162145	287	266	101	142770318	160009104	79951055	122497972	0.00195982	129.159	668877
PARAMT	Sample_NB2232tumor_T_C1DYFACXX	PARAMT	Tumor	NB.MYCN.NA	PolyA	7.3	0.949262	0.779904	0.220096	0.669546	0.198169	0.867714	0.13156	287	265	101	181415998	188534740	94199603	147038920	0.00189217	157.452	867867
PARBGP	Sample_NB2233tumor_T_C0N8BACXX	PARBGP	Tumor	NB.MYCN.NA	PolyA	9.1	0.958614	0.829852	0.170148	0.6786	0.176571	0.855171	0.143972	295	268	101	260688840	200926658	100378570	166739420	0.00245693	175.007	389572
PARDIW	Sample_NB2234tumor_T_D1JJVACXX	PARDIW	Tumor	NB.MYCN.NA	PolyA	7.2	0.947086	0.759244	0.240756	0.715118	0.134307	0.849425	0.149979	286	266	101	129019844	149326324	74619501	113375050	0.00168755	131.308	947227
PARFWB	Sample_NB2235tumor_T_D1JJVACXX	PARFWB	Tumor	NB.MYCN.NA	PolyA	7.3	0.956089	0.772166	0.227834	0.699597	0.154299	0.853896	0.145477	297	267	101	156659849	169658444	84776958	131004438	0.00175028	144.454	707356
PARDCK	Sample_NB2236tumor_T_C0N83ACXX	PARDCK	Tumor	NB.MYCN.NA	PolyA	8.1	0.95633	0.754167	0.245833	0.641539	0.141981	0.78352	0.215852	292	272	101	161983559	192293132	96086450	145021050	0.0021219	164.811	5222452
PARGKK	Sample_NB2237tumor_T_C0N83ACXX	PARGKK	Tumor	NB.MYCN.NA	PolyA	8	0.955729	0.807507	0.192493	0.683715	0.148736	0.832451	0.166836	285	263	101	163645113	145320188	72608680	117346998	0.00251131	128.291	515459
PARKGJ	Sample_NB2238tumor_T_D1JJVACXX	PARKGJ	Tumor	NB.MYCN.NA	PolyA	6.1	0.943996	0.647295	0.352705	0.723232	0.106982	0.830214	0.169366	287	280	101	81138740	153117906	76527173	99112400	0.00165393	117.278	2564709
PARSBI	Sample_NB2239tumor_T_C1DYFACXX	PARSBI	Tumor	NB.MYCN.NA	PolyA	7.5	0.943645	0.757843	0.242157	0.698273	0.14257	0.840843	0.158448	281	265	101	134340921	156582854	78236591	118665196	0.00207636	133.502	827060
PAIFXV	Sample_NB2240tumor_T_D1JJVACXX	PAIFXV	Tumor	NB.MYCN.NA	PolyA	6.7	0.952632	0.616892	0.383108	0.585173	0.0998753	0.685048	0.314436	288	268	101	83661447	177138796	88524263	109275430	0.00187888	125.469	1180324
PARVLK	Sample_NB2241tumor_T_D1JJVACXX	PARVLK	Tumor	NB.MYCN.NA	PolyA	6.7	0.949706	0.774739	0.225261	0.700456	0.130258	0.830713	0.168762	284	264	101	104981067	112157872	56049853	86893060	0.00157078	103.22	7457567
PARYNK	Sample_NB2242tumor_T_D1JJVACXX	PARYNK	Tumor	NB.MYCN.NA	PolyA	7	0.951918	0.789238	0.210762	0.636699	0.166782	0.803481	0.195664	283	264	101	164803111	162706928	81283877	128414492	0.00188075	132.387	520186
PARZIP	Sample_NB2243tumor_T_C0N83ACXX	PARZIP	Tumor	NB.MYCN.NA	PolyA	7.9	0.953547	0.771853	0.228147	0.66048	0.159602	0.820082	0.179303	305	265	101	175449251	190319676	95102291	146898730	0.0019792	166.147	5778404
PASEGA	Sample_NB2244tumor_T_C1DYFACXX	PASEGA	Tumor	NB.MYCN.NA	PolyA	7.5	0.948917	0.751619	0.248381	0.711052	0.137214	0.848266	0.151141	291	266	101	161582056	194243730	97064548	145997270	0.00196041	168.593	4753876
PASFGG	Sample_NB2245tumor_T_C0N83ACXX	PASFGG	Tumor	NB.MYCN.NA	PolyA	8.1	0.959881	0.778166	0.221834	0.727679	0.135663	0.863342	0.136161	293	269	101	189914631	199221652	99561879	155027564	0.00206617	186.25	755190
PASGUT	Sample_NB2246tumor_T_C0N8BACXX	PASGUT	Tumor	NB.MYCN.NA	PolyA	8.5	0.959384	0.799032	0.200968	0.658443	0.17363	0.832073	0.16707	303	267	101	229946745	214694798	107256747	171548108	0.00218306	180.543	1818491
PASMJG	Sample_NB2247tumor_T_D1JJVACXX	PASMJG	Tumor	NB.MYCN.NA	PolyA	7.2	0.953864	0.712513	0.287487	0.777043	0.0949795	0.872022	0.127431	302	271	101	140323604	202361704	101125720	144185410	0.00178513	186.913	970482
PASMNT	Sample_NB2248tumor_T_C1DYFACXX	PASMNT	Tumor	NB.MYCN.NA	PolyA	7.7	0.946615	0.784972	0.215028	0.670024	0.160157	0.830182	0.169096	292	270	101	186294539	188329254	94097373	147833132	0.00212219	167.201	1021886
PASPER	Sample_NB2250tumor_T_C0N8BACXX	PASPER	Tumor	NB.MYCN.NA	PolyA	9	0.960344	0.809494	0.190506	0.663487	0.187667	0.851154	0.147999	295	270	101	240639716	211139450	105481160	170916132	0.00237746	170.77	612996
PASRFS	Sample_NB2251tumor_T_C1DYFACXX	PASRFS	Tumor	NB.MYCN.NA	PolyA	7.4	0.952683	0.757525	0.242476	0.662628	0.160373	0.823001	0.176237	292	268	101	173616381	202683904	101265671	153538022	0.00221031	167.421	3586446
PASSRS	Sample_NB2252tumor_T_C0N83ACXX	PASSRS	Tumor	NB.MYCN.NA	PolyA	8	0.95398	0.842954	0.157046	0.640781	0.195512	0.836292	0.163066	286	266	101	253329840	178344878	89115731	150336470	0.00238386	161.876	773267
PASTCN	Sample_NB2253tumor_T_C0N83ACXX	PASTCN	Tumor	NB.MYCN.NA	PolyA	7.9	0.94805	0.789451	0.210549	0.675201	0.162787	0.837988	0.161434	298	268	101	176596155	174142538	87021472	137476970	0.00184163	149.989	1308190
PASTKC	Sample_NB2254tumor_T_D1JJVACXX	PASTKC	Tumor	NB.MYCN.NA	PolyA	7.2	0.937717	0.734223	0.265777	0.665645	0.144116	0.809762	0.189465	287	264	101	122830096	160496830	80187121	117840496	0.00167544	125.984	1490836
PASUCB	Sample_NB2255tumor_T_C0N8BACXX	PASUCB	Tumor	NB.MYCN.NA	PolyA	8.7	0.961943	0.79451	0.20549	0.708959	0.159297	0.868255	0.131169	296	267	101	210681995	201899072	100892215	160410792	0.00211801	177.485	618997
PASUYG	Sample_NB2256tumor_T_C1DYFACXX	PASUYG	Tumor	NB.MYCN.NA	PolyA	7.8	0.946833	0.710495	0.289505	0.645752	0.123311	0.769063	0.230493	279	223	101	95987267	139661086	69799930	99228518	0.00448263	111.857	6150711
PASWVY	Sample_NB2259tumor_T_C0N8BACXX	PASWVY	Tumor	NB.MYCN.NA	PolyA	8.8	0.960382	0.805621	0.194379	0.673263	0.165121	0.838384	0.160687	289	267	101	213264232	191536488	95680306	154305894	0.00270038	161.685	1030386
PASXGP	Sample_NB2260tumor_T_C0N83ACXX	PASXGP	Tumor	NB.MYCN.NA	PolyA	8.1	0.955141	0.818297	0.181703	0.687861	0.171481	0.859342	0.139993	285	265	101	198744738	165125000	82508593	135121330	0.00181292	151.003	623704
PASXHE	Sample_NB2261tumor_T_C1DYFACXX	PASXHE	Tumor	NB.MYCN.NA	PolyA	7.7	0.95024	0.753433	0.246567	0.638043	0.174123	0.812166	0.187098	296	266	101	176006886	209700618	104774363	157995330	0.00244303	165.593	1170539
PASXRJ	Sample_NB2262tumor_T_C0N83ACXX	PASXRJ	Tumor	NB.MYCN.NA	PolyA	7.9	0.947462	0.774676	0.225324	0.701182	0.139362	0.840544	0.158826	292	270	101	152878176	163383798	81640973	126569506	0.00184599	138.436	780704
PATBMM	Sample_NB2264tumor_T_C1DYFACXX	PATBMM	Tumor	NB.MYCN.NA	PolyA	7.7	0.946339	0.735933	0.264067	0.69909	0.127172	0.826262	0.173283	281	265	101	115762173	150054652	74993751	110430122	0.00172509	129.234	4949852
PATEKG	Sample_NB2267tumor_T_D1JJVACXX	PATEKG	Tumor	NB.MYCN.NA	PolyA	6.6	0.955765	0.715383	0.284617	0.733158	0.0848948	0.818053	0.181478	287	266	101	103935049	147989724	73960560	105869398	0.00169024	132.951	869046
PATEPF	Sample_NB2268tumor_T_C1DYFACXX	PATEPF	Tumor	NB.MYCN.NA	PolyA	7.5	0.938182	0.716565	0.283435	0.743899	0.120854	0.864753	0.134585	290	269	101	132347692	187455422	93666234	134324068	0.00193383	169.041	818010
PATFCY	Sample_NB2270tumor_T_C1DYFACXX	PATFCY	Tumor	NB.MYCN.NA	PolyA	7.4	0.951975	0.73774	0.26226	0.733351	0.125558	0.858909	0.140584	292	268	101	148308621	190612922	95259111	140622854	0.0021043	176.296	2141784
PATGLU	Sample_NB2272tumor_T_D1JJVACXX	PATGLU	Tumor	NB.MYCN.NA	PolyA	6.9	0.951919	0.749992	0.250008	0.655175	0.149298	0.804472	0.194965	291	265	101	129141084	156489296	78201380	117365650	0.00173006	124.976	1188213
PATHVK	Sample_NB2273tumor_T_C0N83ACXX	PATHVK	Tumor	NB.MYCN.NA	PolyA	8	0.9589	0.757446	0.242554	0.693027	0.141395	0.834422	0.165053	295	269	101	173042945	202094236	100995164	153075398	0.00184346	176.963	896022
PATINJ	Sample_NB2274tumor_T_C0N83ACXX	PATINJ	Tumor	NB.MYCN.NA	PolyA	8.7	0.954197	0.752817	0.247183	0.750209	0.127096	0.877305	0.122219	284	268	101	149555535	178728342	89322243	134549746	0.00271872	160.421	3428957
PANXJL	Sample_NB2275tumor_T_C1DYFACXX	PANXJL	Tumor	NB.MYCN.NA	PolyA	7.7	0.930864	0.620984	0.379016	0.753351	0.0819408	0.835292	0.164051	286	268	101	79449746	165683440	82787822	102886786	0.00201881	126.002	2479448
PAPLSD	Sample_NB2276tumor_T_C1E55ACXX	PAPLSD	Tumor	NB.MYCN.NA	PolyA	5.2	0.928684	0.611706	0.388294	0.710715	0.114482	0.825197	0.174299	283	266	101	69973763	151021000	75473199	92380412	0.0017323	108.482	2501289
PAPVRN	Sample_NB2279tumor_T_C0N8BACXX	PAPVRN	Tumor	NB.MYCN.NA	PolyA	8.2	0.963845	0.628999	0.371001	0.638915	0.0741336	0.713048	0.286432	301	266	101	95046071	192345838	96123493	120985344	0.0018378	144.156	1199956
PASGAP	Sample_NB2305tumor_T_C2568ACXX	PASGAP_D	Tumor	NB.MYCN.NA	PolyA	6.8	0.956487	0.500247	0.499753	0.74868	0.0647265	0.813406	0.186171	301	268	101	54158820	172474168	86200630	86279642	0.00179326	114.615	1338866
PASGAP	Sample_NB2305tumor2_T_C3WGRACXX	PASGAP_R	Tumor	NB.MYCN.NA	PolyA	9.4	0.969525	0.734693	0.265307	0.827826	0.0619805	0.889807	0.109594	287	262	101	83949119	109452098	54693344	80413652	0.0018418	96.1779	472947
PARBAJ	Sample_NB2307tumor_T_C2568ACXX	PARBAJ_D	Tumor	NB.MYCN.NA	PolyA	9	0.967152	0.790325	0.209675	0.738019	0.151535	0.889555	0.109793	298	266	101	174034355	170777646	85333304	134969802	0.00162287	154.619	372812
PARBAJ	Sample_NB2307tumor2_T_C3WGRACXX	PARBAJ_R	Tumor	NB.MYCN.NA	PolyA	9	0.973535	0.744525	0.255475	0.773197	0.05055	0.823747	0.175516	287	262	101	79200241	98552236	49240263	73374642	0.00158253	94.4945	750436
PARHAM	Sample_NB2308tumor_T_C2568ACXX	PARHAM_D	Tumor	NB.MYCN.NA	PolyA	8.1	0.967656	0.729928	0.270072	0.695532	0.120042	0.815574	0.183846	311	267	101	146077545	194721520	97304676	142132742	0.00171466	172.514	3059410
PARHAM	Sample_NB2308tumor2_T_C3WGRACXX	PARHAM_R	Tumor	NB.MYCN.NA	PolyA	9.3	0.971559	0.714535	0.285465	0.724087	0.057894	0.781981	0.217182	303	264	101	98924848	141388152	70635391	101026792	0.0016499	130.66	1051806
PARZCJ	Sample_NB2309tumor_T_C2568ACXX	PARZCJ_D	Tumor	NB.MYCN.NA	PolyA	7.4	0.962979	0.710784	0.289216	0.671524	0.135505	0.807029	0.192513	304	265	101	113199758	164496270	82210906	116921252	0.00170251	134.789	1221030
PASNPG	Sample_NB2310tumor_T_C2568ACXX	PASNPG_D	Tumor	NB.MYCN.NA	PolyA	8.1	0.968413	0.772444	0.227556	0.689434	0.150038	0.839472	0.159928	298	267	101	147397161	159393900	79649476	123122848	0.00157147	143.955	901938
PASNPG	Sample_NB2310tumor2_T_C3WFVACXX	PASNPG_R	Tumor	NB.MYCN.NA	PolyA	7.5	0.937791	0.758514	0.241486	0.741041	0.0680861	0.809127	0.190328	217	139	101	67185418	78045700	39002085	59198732	0.00461547	71.496	720602
PASYPX	Sample_NB2311tumor_T_C3WFVACXX	PASYPX	Tumor	NB.MYCN.NA	PolyA	8.4	0.936805	0.867262	0.132738	0.813978	0.0783814	0.892359	0.106909	116	68	101	76922344	44911214	22439515	38949776	0.00455	45.2423	162376
PATNKP	Sample_NB2312tumor_T_C3WFVACXX	PATNKP_R	Tumor	NB.MYCN.NA	PolyA	9.2	0.935545	0.795871	0.204129	0.815209	0.0880099	0.903218	0.0959052	285	261	101	135869965	129195138	64541768	102822712	0.00449918	138.067	540630
PAPVEB	Sample_NB2313tumor_T_C3WFVACXX	PAPVEB_R	Tumor	NB.MYCN.NA	PolyA	8	0.973411	0.640343	0.359657	0.619506	0.10668	0.726186	0.27327	247	192	101	57849955	112133110	56037188	71803704	0.00247569	84.0746	663464
PATYIL	Sample_NB2318tumor1_T_C3WFVACXX	PATYIL_D	Tumor	NB.MYCN.NA	PolyA	8.5	0.973592	0.835752	0.164248	0.760235	0.128041	0.888276	0.111097	215	137	101	97933766	72521752	36239189	60610164	0.00221285	73.3277	189469
PATYIL	Sample_NB2318tumor2_T_C3D6WACXX	PATYIL_R	Tumor	NB.MYCN.NA	PolyA	9.3	0.971614	0.776849	0.223151	0.811581	0.0740395	0.88562	0.113735	281	262	101	97829414	103350228	51642034	80287492	0.00179076	102.879	495842
PAUDDK	Sample_NB2319tumor1_T_C3D6WACXX	PAUDDK_D	Tumor	NB.MYCN.NA	PolyA	8.3	0.968176	0.744983	0.255017	0.820845	0.0637847	0.88463	0.114857	282	262	101	80220567	99602088	49775823	74201862	0.00189714	94.3901	1028323
PAUDDK	Sample_NB2319tumor2_T_C3D6WACXX	PAUDDK_R	Tumor	NB.MYCN.NA	PolyA	8.2	0.972	0.822304	0.177696	0.754645	0.0995557	0.854201	0.144879	259	188	101	114566218	92784144	46349421	76296748	0.00193333	88.1112	678278
PALNVP	Sample_NB2320tumor_T_C3D6WACXX	PALNVP	Tumor	NB.MYCN.NA	PolyA	8.7	0.97059	0.730627	0.269373	0.789735	0.045786	0.835521	0.163951	285	263	101	77762401	103322712	51634342	75490410	0.00179364	106.15	833914
PALXTB	Sample_NB2321tumor_T_C3WFVACXX	PALXTB	Tumor	NB.MYCN.NA	PolyA	6	0.969625	0.719537	0.280463	0.7814	0.0549248	0.836325	0.163126	266	192	101	65217586	91151568	45550967	65586934	0.00202218	82.1234	910533
PAMNLH	Sample_NB2322tumor_T_C3WFVACXX	PAMNLH	Tumor	NB.MYCN.NA	PolyA	8.3	0.970388	0.793247	0.206753	0.826693	0.0694463	0.896139	0.103162	255	191	101	94667571	91375858	45656428	72483592	0.00195218	102.935	949909
PANNMS	Sample_NB2323tumor_T_C3WFVACXX	PANNMS	Tumor	NB.MYCN.NA	PolyA	8.6	0.972859	0.796281	0.203719	0.819483	0.0751848	0.894668	0.10471	267	192	101	99319062	94217688	47079980	75023798	0.00194401	93.3022	586871
PAPEAV	Sample_NB2324tumor_T_C3WFVACXX	PAPEAV	Tumor	NB.MYCN.NA	PolyA	7.6	0.970904	0.700708	0.299292	0.826714	0.0605481	0.887262	0.112348	254	192	101	56507809	85792660	42880002	60115590	0.00194141	83.5202	774815
PAISNS	Sample_NB2325tumor_T_C3WFVACXX	PAISNS	Tumor	NB.MYCN.NA	PolyA	8.8	0.970195	0.787646	0.212354	0.804074	0.0939104	0.897984	0.101395	249	192	101	87430967	87088626	43517350	68594966	0.00192296	81.7531	600589
PASNEF	Sample_NB2326tumor_T_C3WFVACXX	PASNEF	Tumor	NB.MYCN.NA	PolyA	7.2	0.972729	0.780431	0.219569	0.708187	0.116375	0.824562	0.174979	259	192	101	93246794	96629778	48293024	75412894	0.00218861	90.587	622004
PASWIJ	Sample_NB2328tumor_T_C3WFVACXX	PASWIJ	Tumor	NB.MYCN.NA	PolyA	6.7	0.969473	0.768869	0.231131	0.642419	0.149857	0.792277	0.207341	239	188	101	81652438	89963828	44965156	69170440	0.00214794	72.7627	337073
PATCFL	Sample_NB2330tumor_T_C3WFVACXX	PATCFL	Tumor	NB.MYCN.NA	PolyA	6.6	0.96979	0.748761	0.251239	0.637299	0.120402	0.757701	0.241876	234	189	101	72309923	88151316	44057330	66004228	0.0022817	75.3705	633816
PATDXC	Sample_NB2331tumor_T_C3WFVACXX	PATDXC	Tumor	NB.MYCN.NA	PolyA	7.1	0.969864	0.766991	0.233009	0.756134	0.112001	0.868135	0.131457	258	188	101	81303016	90454972	45209396	69378108	0.00220468	85.8715	314009
NB283	Sample_NB283tumor_T_D1JLEACXX	NB283	Tumor	NB.MYCN.NA	PolyA	N/A	0.965478	0.840848	0.159151	0.656937	0.186583	0.84352	0.155678	283	265	101	205260100	146685308	73284428	123340128	0.00156288	124.867	555664
NB536	Sample_NB536tumor_T_D1JLEACXX	NB536	Tumor	NB.MYCN.NA	PolyA	7.2	0.960275	0.796705	0.203295	0.681398	0.16758	0.848978	0.150422	286	264	101	141769688	134160372	67040412	106886280	0.00156908	118.112	619731
NB540	Sample_NB540tumor_T_D1JLEACXX	NB540	Tumor	NB.MYCN.NA	PolyA	6.6	0.959991	0.763964	0.236036	0.635691	0.189074	0.824764	0.174541	285	265	101	130185813	147110144	73504248	112386870	0.00161775	115.732	3564459
NB586	Sample_NB586tumor_T_D1MF5ACXX	NB586	Tumor	NB.MYCN.NA	PolyA	7.8	0.95632	0.694029	0.305971	0.633049	0.131094	0.764143	0.235182	287	265	101	134253926	209722564	104791114	145553474	0.00256353	160.814	1596499
NB8	Sample_NB008tumor_T_C1E55ACXX	NB008	Tumor	NB.MYCN.NA	PolyA	N/A	0.966095	0.732814	0.267186	0.68321	0.143779	0.826989	0.172371	297	267	101	158655852	208676444	104272327	152921002	0.00201497	172.713	1185540
NCI0157	Sample_NCI0157tumor_T_H142KBGXX	NB.NCI0157	Tumor	NB.MYCN.NA	Ribozero	8.5	0.924522	0.581666	0.418334	0.348267	0.219625	0.567893	0.431554	150	122	80	67910283	163374504	81646032	95029442	0.00287786	54.172	28611288
PAPTCR	Sample_NB2226tumor_T_C1DYFACXX	PAPTCR	Tumor	NB.Unknown	PolyA	7.5	0.947435	0.706394	0.293606	0.694177	0.134598	0.828774	0.170635	288	275	101	128483058	190327924	95108526	134446518	0.0021071	147.408	1582735
NB62	Sample_NB062tumor_T_C1E55ACXX	NB062	Tumor	NB.Unknown	PolyA	N/A	0.968011	0.726623	0.273377	0.755387	0.105542	0.86093	0.138323	303	268	101	151824489	205482604	102664176	149308454	0.00197737	177.489	4148935
NCI0002	Sample_NCI0002tumor_T_D1UTYACXX	NB.NCI0002	Tumor	NB.Unknown	PolyA	7.7	0.968727	0.6882	0.3118	0.683209	0.088193	0.771402	0.227937	306	267	101	122820499	196627034	98248965	135318700	0.0023319	167.463	1244649
NCI0005	Sample_NCI0005tumor_T_D1PR6ACXX	NB.NCI0005	Tumor	NB.Unknown	PolyA	8.7	0.965811	0.743862	0.256138	0.692485	0.120818	0.813303	0.185715	300	268	101	167298280	208841866	104318627	155349464	0.00245752	172.912	4827219
NCI0011	Sample_NCI0011tumor_T_C1N2HACXX	NB.NCI0011	Tumor	NB.Unknown	PolyA	8.7	0.96593	0.716982	0.283018	0.746628	0.103197	0.849824	0.14934	302	266	101	118034829	166872124	83366756	119644308	0.00167426	141.476	2484612
NCI0015	Sample_NCI0015tumor_T_C1N2HACXX	NB.NCI0015	Tumor	NB.Unknown	PolyA	9.3	0.966773	0.681171	0.318829	0.702279	0.0868458	0.789124	0.209947	317	267	101	127561763	210265992	105035826	143227000	0.00188391	189.552	2887692
NCI0017	Sample_NCI0017_D0A13ACXX	NB.NCI0017	Tumor	NB.Unknown	PolyA	8.9	0.942221	0.338295	0.661705	0.749152	0.0604948	0.809647	0.189449	270	201	101	59374864	329049536	164373191	111315696	0.00359589	149.671	5670517
NCI0017	Sample_NCI0017tumor3_T_D1PR6ACXX	NB.NCI0017.T3	Tumor	NB.Unknown	PolyA	8.1	0.971132	0.638323	0.361677	0.700861	0.0609464	0.761807	0.237426	291	263	101	83906229	163901046	81888546	104621876	0.00229059	138.402	2338011
NCI0017	Sample_NCI0017tumor4_T_D1PR6ACXX	NB.NCI0017.T4	Tumor	NB.Unknown	PolyA	7.4	0.972118	0.555861	0.444139	0.733902	0.0504131	0.784315	0.21501	300	266	101	80486540	211997588	105927550	117841228	0.00245365	167.607	2240729
NCI0108	Sample_NCI0108tumor_T_D1PR6ACXX	NB.NCI0108	Tumor	NB.Unknown	PolyA	8.4	0.971578	0.728077	0.271923	0.779925	0.0750564	0.854982	0.144127	300	265	101	139216431	187166260	93500244	136271366	0.00212668	180.569	1908396
NCI0117	Sample_NCI0117tumor3_T_C1N2HACXX	NB.NCI0117.T3	Tumor	NB.Unknown	PolyA	5.7	0.961331	0.47883	0.52117	0.667312	0.0523922	0.719704	0.279284	305	266	101	51613865	176635134	88228703	84578282	0.00183776	102.369	4007010
NCI0231	Sample_NCI0231tumor_T_HHC7WBGXX	NB.NCI0231	Tumor	NB.Unknown	Ribozero	N/A	0.95553	0.896938	0.103062	0.156375	0.64065	0.797026	0.202593	92	58	80	158830322	70402970	35188512	63147074	0.00294885	9.98	1047873
EWS5000	Sample_NCIEWS5000muscle_T_D23N9ACXX	NCIEWS5000muscle	Normal	NS	Ribozero	N/A	0.935775	0.371827	0.628173	0.86305	0.0397997	0.902849	0.0966559	302	285	101	27917900	137330762	68631557	51063308	0.00150083	83.7861	4169562
NCI0228	Sample_NCI0228normal_T_C3JV2ACXX	NCI0228normal	Normal	NS	Ribozero	9.5	0.978395	0.640989	0.359011	0.514544	0.195398	0.709942	0.289536	151	89	101	46972513	90823838	45389867	58217074	0.00185568	50.0404	3749675
NS055	Sample_NS055_T_C2V4TACXX	NS055	Normal	NS	Ribozero	7.9	0.946333	0.648466	0.351534	0.263283	0.365733	0.629017	0.370506	115	90	101	38710567	72720074	36344207	47156482	0.0021403	20.5691	2645507
NS120	Sample_NS120_T_C3W83ACXX	NS120	Normal	NS	Ribozero	7.1	0.907068	0.758666	0.241334	0.2913	0.415765	0.707064	0.29238	113	92	101	62715006	72796776	36379411	55228470	0.00235351	25.5087	1904710
NS170	Sample_NS170_T_C3WGRACXX	NS170	Normal	NS	Ribozero	7.9	0.907416	0.760477	0.239523	0.270938	0.455225	0.726163	0.273311	109	96	101	57628818	66285210	33126101	50408394	0.00233977	21.2317	1944698
UMB101	Sample_NS012_T_C28HYACXX	NS012	Normal	NS	Ribozero	7.2	0.873329	0.739924	0.260076	0.292948	0.449328	0.742276	0.257116	181	182	101	121774268	154900080	77404692	114614224	0.00206157	49.3278	7614133
UMB101	Sample_NS039_T_C2TDVACXX	NS039	Normal	NS	Ribozero	8.1	0.80403	0.623883	0.376117	0.413137	0.222651	0.635787	0.363578	119	150	101	31938176	65886852	32924380	41105658	0.00199667	28.8555	4115464
UMB101	Sample_NS049_T_C2V4TACXX	NS049	Normal	NS	Ribozero	7.8	0.947287	0.580906	0.419093	0.280008	0.297414	0.577422	0.422113	115	79	101	29262650	70588620	35278672	41005394	0.00206951	19.7753	2947403
UMB101	Sample_NS169_T_C3WGRACXX	NS169	Normal	NS	Ribozero	8.1	0.923934	0.81931	0.18069	0.290164	0.491914	0.782078	0.217354	115	116	101	88623054	73160766	36560375	59941332	0.00219382	25.0922	1472267
UMB1021	Sample_NS065_T2_HJMNNBGXY	NS065	Normal	NS	PolyA	8.2	0.967823	0.736457	0.263543	0.732822	0.096875	0.829697	0.169937	311	271	81	88320864	114202520	57082736	84105250	0.00176316	72.9656	2879550
UMB1021	Sample_NS123_T_C3W83ACXX	NS123	Normal	NS	Ribozero	7.4	0.896125	0.678087	0.321913	0.300082	0.352993	0.653075	0.34634	114	97	101	52445275	87550580	43750992	59366884	0.00222256	30.3904	3905520
UMB1021	Sample_NS152_T2_HJ5YLBGXY	NS152	Normal	NS	PolyA	8.5	0.96817	0.721068	0.278932	0.777322	0.088075	0.865397	0.134246	313	268	81	82871283	115029286	57496407	82943898	0.00229585	75.2515	2088485
UMB1021	Sample_NS165_T2_HGJ3VBGXY	NS165	Normal	NS	PolyA	9.7	0.953446	0.851552	0.148448	0.70223	0.173379	0.87561	0.123827	330	274	81	238701183	157773486	78845457	134352294	0.00241958	113.737	466489
UMB1021	Sample_NS174_T_C3WGRACXX	NS174	Normal	NS	Ribozero	7.4	0.936369	0.810505	0.189495	0.268674	0.501528	0.770202	0.229248	111	105	101	84236523	73456212	36708964	59536658	0.00230656	23.3087	1746338
UMB1026	Sample_NS175_T2_HGJ3VBGXY	NS175	Normal	NS	PolyA	8.4	0.968157	0.768915	0.231085	0.762822	0.0951887	0.858011	0.141597	196	152	81	82780013	91184510	45576793	70113154	0.00249657	63.5615	2611589
UMB1028	Sample_NS126_T2_HJ5YLBGXY	NS126	Normal	NS	PolyA	8.9	0.966891	0.812472	0.187528	0.713738	0.176935	0.890672	0.109006	243	194	81	124274932	107072164	53521056	86993186	0.00243559	76.2622	1913038
UMB1028	Sample_NS166_T2_HJ5YLBGXY	NS166	Normal	NS	PolyA	9.8	0.974207	0.879185	0.120815	0.705825	0.164482	0.870307	0.129155	231	202	81	218741427	115186106	57564391	101269928	0.00217252	85.4164	456007
UMB103	Sample_NS008_T_C28HYACXX	NS008	Normal	NS	Ribozero	7.6	0.907084	0.555597	0.444403	0.258662	0.30425	0.562912	0.436656	148	80	101	59419577	156651882	78294851	87035320	0.00213344	43.1449	5505123
UMB103	Sample_NS019_T2_HGKV2BGXY	NS019	Normal	NS	PolyA	8.6	0.971579	0.715473	0.284527	0.783906	0.0918802	0.875786	0.123706	152	133	81	56895502	80979230	40471345	57938482	0.0023095	54.4624	2771319
UMB103	Sample_NS029_T_D26RRACXX	NS029	Normal	NS	Ribozero	9.4	0.921869	0.875972	0.124028	0.220039	0.603078	0.823117	0.175985	116	60	101	263277925	142673368	71277197	124977928	0.0020292	39.5357	1196441
UMB103	Sample_NS043_T_C2V4TACXX	NS043	Normal	NS	Ribozero	8.6	0.903023	0.713997	0.286003	0.318455	0.390397	0.708853	0.29049	114	76	101	55492826	79502724	39727106	56764690	0.00239929	31.8249	3431241
UMB103	Sample_NS068_T_C2V4TACXX	NS068	Normal	NS	Ribozero	7.9	0.884906	0.650904	0.349096	0.284164	0.342098	0.626262	0.373029	113	81	101	40362153	75106896	37528517	48887364	0.00248168	25.1857	5330463
UMB103	Sample_NS078_T_C28RYACXX	NS078	Normal	NS	Ribozero	7.4	0.886454	0.660453	0.339547	0.254403	0.378774	0.633177	0.366407	133	77	101	81734143	146490376	73215631	96749966	0.00244418	45.0562	5932260
UMB103	Sample_NS098_T_C28RYACXX	NS098	Normal	NS	Ribozero	7.9	0.873192	0.80236	0.19764	0.286684	0.526332	0.813015	0.186465	137	111	101	144069393	131919132	65927615	105846686	0.00211087	40.5915	3508713
UMB103	Sample_NS116_T_C3W83ACXX	NS116	Normal	NS	Ribozero	7.6	0.932404	0.32297	0.67703	0.380979	0.162718	0.543697	0.455295	109	56	101	12708203	74498556	37214724	24060764	0.00217075	16.4342	6185318
UMB103	Sample_NS131_T_D2ARAACXX	NS131	Normal	NS	Ribozero	8.2	0.933054	0.552877	0.447123	0.391738	0.247658	0.639396	0.360278	243	208	101	55732965	148325396	74139128	82005742	0.0022795	55.6868	8151614
UMB103	Sample_NS146_T_D2ARAACXX	NS146	Normal	NS	Ribozero	8.4	0.883395	0.750129	0.249871	0.276685	0.453084	0.729769	0.269591	130	64	101	109341602	132407520	66164824	99322776	0.00204367	50.0822	8102030
UMB103	Sample_NS156_T_C3WGRACXX	NS156	Normal	NS	Ribozero	8.1	0.932538	0.655265	0.344735	0.431188	0.336776	0.767964	0.231606	114	77	101	46709987	85448528	42707368	55991404	0.00231056	33.7517	2189158
UMB103	Sample_NS185_T2_HJ5YLBGXY	NS185	Normal	NS	PolyA	6.5	0.967802	0.706313	0.293688	0.692303	0.108355	0.800659	0.198994	259	197	81	75334532	111636224	55801368	78850054	0.00239029	68.1769	4340640
UMB1055	Sample_NS125_T_C3W83ACXX	NS125	Normal	NS	Ribozero	7.3	0.915793	0.854778	0.145222	0.246262	0.540176	0.786438	0.212994	107	92	101	99707687	64308734	32136921	54969680	0.002044	19.7468	952901
UMB1078	Sample_NS003_T_C2TDVACXX	NS003	Normal	NS	Ribozero	7.8	0.916109	0.557319	0.442681	0.225703	0.298248	0.523951	0.475571	107	63	101	30016575	78662724	39313361	43840208	0.00234455	21.6948	3997383
UMB1078	Sample_NS011_T_C2TDVACXX	NS011	Normal	NS	Ribozero	7.5	0.81519	0.726006	0.273994	0.3124	0.392692	0.705093	0.294339	117	122	101	51537642	69949488	34955863	50783754	0.00204517	23.8997	2167010
UMB1078	Sample_NS021_T_C2TDVACXX	NS021	Normal	NS	Ribozero	9.6	0.899999	0.846231	0.153769	0.239245	0.528653	0.767898	0.231205	105	57	101	80271312	55188898	27571141	46702538	0.00201096	17.6438	792337
UMB1078	Sample_NS032_T_C2TDVACXX	NS032	Normal	NS	Ribozero	9.8	0.908727	0.704194	0.295806	0.332096	0.317171	0.649268	0.349528	111	59	101	43698111	65353680	32639809	46021672	0.00206997	26.2528	2016667
UMB1078	Sample_NS062_T_C2V4TACXX	NS062	Normal	NS	Ribozero	7.7	0.929035	0.529577	0.470423	0.338333	0.18062	0.518953	0.480473	115	121	101	21641337	62398252	31182077	33044662	0.00242961	22.9231	6756569
UMB1078	Sample_NS080_T_C3W83ACXX	NS080	Normal	NS	Ribozero	7.4	0.914021	0.577195	0.422805	0.395272	0.244021	0.639293	0.35995	115	56	101	33895373	82846970	41394418	47818828	0.00202721	27.7247	4643493
UMB1078	Sample_NS091_T_C3W83ACXX	NS091	Normal	NS	Ribozero	7.7	0.920318	0.831428	0.168572	0.253887	0.494383	0.748269	0.251112	109	118	101	77835191	59360708	29663717	49354172	0.00197214	17.566	1040647
UMB1078	Sample_NS099_T2_HGJ3VBGXY	NS099	Normal	NS	PolyA	9.5	0.955109	0.684503	0.315497	0.807679	0.0997161	0.907395	0.0921111	130	109	81	45800876	74462278	37214670	50969628	0.00245714	49.1549	3098972
UMB1078	Sample_NS129muscle_T_D24DGACXX	NS129	Normal	NS	PolyA	7.9	0.961862	0.456617	0.543383	0.595488	0.0697327	0.665221	0.3345	272	198	101	37000340	136411208	68186837	62287712	0.0020627	70.4373	1191282
UMB1078	Sample_NS139_T2_HJ5YLBGXY	NS139	Normal	NS	PolyA	8.5	0.970713	0.84653	0.15347	0.670204	0.216452	0.886656	0.112967	264	268	81	166124311	113965984	56964236	96475644	0.00228471	81.443	1261759
UMB1078	Sample_NS149_T_C3WGRACXX	NS149	Normal	NS	Ribozero	7.5	0.909571	0.423201	0.576799	0.446913	0.164093	0.611005	0.388553	114	93	101	21321543	87953100	43957644	37221846	0.00247405	28.0342	5266317
UMB1078	Sample_NS177_T_C3WB4ACXX	NS177	Normal	NS	Ribozero	7.9	0.953535	0.828374	0.171626	0.275552	0.520741	0.796293	0.203187	114	84	101	119167257	92756640	46355431	76837212	0.00218726	30.6393	1648804
UMB1101	Sample_NS013_T_C2TDVACXX	NS013	Normal	NS	Ribozero	7.2	0.916731	0.770804	0.229196	0.307505	0.435367	0.742873	0.256517	114	126	101	70630851	77039588	38497112	59382388	0.00196109	26.3451	2422631
UMB1101	Sample_NS022_T_C2TDVACXX	NS022	Normal	NS	Ribozero	9.8	0.918577	0.865021	0.134979	0.249371	0.537914	0.787285	0.211759	106	59	101	106435755	63300914	31621563	54756612	0.00186172	21.3778	675173
UMB1101	Sample_NS033_T_C2TDVACXX	NS033	Normal	NS	Ribozero	9.5	0.913259	0.742924	0.257076	0.313519	0.36356	0.677079	0.321805	111	59	101	53846795	67521282	33725173	50163150	0.00182973	25.4689	1866969
UMB1101	Sample_NS051_T_C2V4TACXX	NS051	Normal	NS	Ribozero	8.1	0.944503	0.51424	0.48576	0.261826	0.247579	0.509405	0.490215	114	86	101	22824009	69329782	34652339	35652172	0.0019539	18.5473	3442442
UMB1101	Sample_NS072_T_C2V4TACXX	NS072	Normal	NS	Ribozero	7.2	0.904242	0.763791	0.236209	0.274573	0.434818	0.709391	0.290032	113	88	101	69149224	78207752	39082381	59734402	0.00217245	26.9609	2148005
UMB1101	Sample_NS081_T_C28RYACXX	NS081	Normal	NS	Ribozero	7.6	0.916085	0.622004	0.377996	0.395869	0.31413	0.709999	0.28953	213	137	101	73074410	151810150	75867933	94426538	0.00187042	49.9903	7342897
UMB1101	Sample_NS092_T2_HGJ3VBGXY	NS092	Normal	NS	PolyA	9.5	0.960803	0.756902	0.243098	0.761714	0.134073	0.895787	0.103567	143	128	81	65025880	76149538	38053591	57637736	0.00242622	49.0102	1661538
UMB1101	Sample_NS111_T_C3W83ACXX	NS111	Normal	NS	Ribozero	7.6	0.947476	0.355933	0.644067	0.337139	0.214673	0.551812	0.445636	110	55	101	17374008	90381964	45058872	32169912	0.00201324	18.0166	4341871
UMB1101	Sample_NS133_T_C2V74ACXX	NS133	Normal	NS	Ribozero	9.7	0.965756	0.506867	0.493133	0.477147	0.171831	0.648979	0.350711	188	112	101	32255159	100451316	50210042	50915488	0.00202281	44.0971	3861979
UMB1101	Sample_NS150_T_C3WGRACXX	NS150	Normal	NS	Ribozero	7.4	0.916169	0.575254	0.424746	0.379583	0.323313	0.702897	0.296705	109	88	101	29089221	71589212	35781573	41182002	0.00218501	19.9948	2782971
UMB1101	Sample_NS171_T_C3WGRACXX	NS171	Normal	NS	Ribozero	7.7	0.91506	0.813364	0.186636	0.295191	0.470247	0.765439	0.233997	109	121	101	63080470	54050438	27010613	43962700	0.00212179	18.6545	1123160
UMB1101	Sample_NS178_T_C3WB4ACXX	NS178	Normal	NS	Ribozero	7.6	0.932281	0.840803	0.159197	0.316757	0.501064	0.817822	0.181494	119	165	101	121474741	86837610	43391782	73013328	0.00205632	31.4836	1119588
UMB1104	Sample_NS014_T2_HCW5HBGXY	NS014	Normal	NS	PolyA	8.2	0.975844	0.510829	0.489171	0.703995	0.0765152	0.78051	0.219094	198	162	81	33349668	102478800	51221633	52349106	0.00167102	47.7321	10243058
UMB1104	Sample_NS023_T_C2TDVACXX	NS023	Normal	NS	Ribozero	9.6	0.925142	0.868177	0.131823	0.245596	0.53917	0.784766	0.214372	106	59	101	109731288	63579992	31764155	55198714	0.00186436	21.3816	689429
UMB1104	Sample_NS034_T2_HCW5HBGXY	NS034	Normal	NS	PolyA	10	0.976768	0.766244	0.233756	0.716485	0.102799	0.819284	0.179492	258	193	81	96832471	108147980	54017018	82867766	0.00165369	75.7443	599410
UMB1104	Sample_NS052_T_C2V4TACXX	NS052	Normal	NS	Ribozero	7.1	0.950602	0.388487	0.611513	0.19286	0.182514	0.375374	0.62432	111	82	101	17068431	79248954	39613468	30787160	0.00203973	15.0483	5073859
UMB1104	Sample_NS073_T_C2V4TACXX	NS073	Normal	NS	Ribozero	7.6	0.904588	0.301812	0.698188	0.169868	0.127235	0.297104	0.702469	107	68	101	12171059	77281742	38626683	23324572	0.00223273	15.4951	8670855
UMB1104	Sample_NS093_T_C28RYACXX	NS093	Normal	NS	Ribozero	7.9	0.912478	0.806996	0.193004	0.296956	0.49181	0.788766	0.210637	194	192	101	169926714	151362574	75639318	122148982	0.00176662	49.8786	3666472
UMB1104	Sample_NS121_T_C3W83ACXX	NS121	Normal	NS	Ribozero	7.4	0.929509	0.808164	0.191836	0.303565	0.45495	0.758515	0.24082	114	95	101	85967458	76038740	37995977	61451772	0.00215459	27.4617	1642683
UMB1104	Sample_NS134muscle_T_D247WACXX	NS134	Normal	NS	PolyA	9.9	0.966477	0.54817	0.45183	0.820577	0.0705162	0.891093	0.10832	295	281	101	69729305	188620942	94255744	103396414	0.00176856	141.841	2515059
UMB1104	Sample_NS162_T_C3WGRACXX	NS162	Normal	NS	Ribozero	9.1	0.926157	0.872764	0.127236	0.345439	0.385378	0.730816	0.268573	115	79	101	127625606	71124718	35541302	62075104	0.00194442	32.2318	650085
UMB1136	Sample_NS180_T_C3WB4ACXX	NS180	Normal	NS	Ribozero	7.3	0.930291	0.82315	0.17685	0.279751	0.517465	0.797215	0.202173	133	125	101	163294911	131528370	65725510	108267522	0.00212831	43.7263	2064847
UMB1157	Sample_NS106_T_C3W83ACXX	NS106	Normal	NS	Ribozero	7	0.924766	0.761265	0.238735	0.26689	0.453642	0.720532	0.278901	113	115	101	65995168	75606072	37783190	57556286	0.00226188	22.1469	2912785
UMB1185	Sample_NS028_T2_HJMNNBGXY	NS028	Normal	NS	PolyA	9.9	0.969353	0.884204	0.115796	0.689096	0.19312	0.882216	0.116982	286	263	81	210687702	105933686	52930848	93666952	0.00166443	79.3539	377846
UMB1185	Sample_NS057_T2_HJMNNBGXY	NS057	Normal	NS	PolyA	8.8	0.972348	0.693584	0.306416	0.686065	0.119346	0.805411	0.19415	204	166	81	72096521	112836550	56395613	78261638	0.00177332	66.9412	881924
UMB1185	Sample_NS088_T_C3W83ACXX	NS088	Normal	NS	Ribozero	8.5	0.920932	0.533359	0.466641	0.412943	0.171893	0.584837	0.41476	114	74	101	23646174	67303458	33638770	35896920	0.00219932	23.4443	4536398
UMB120	Sample_NS105_T_C28RYACXX	NS105	Normal	NS	Ribozero	8.7	0.911165	0.830352	0.169648	0.297292	0.454948	0.75224	0.246913	164	119	101	198320319	152345512	76113135	126500418	0.00205617	56.0123	4502866
UMB120	Sample_NS186_T2_HGKV2BGXY	NS186	Normal	NS	PolyA	8.5	0.971445	0.746835	0.253165	0.794723	0.0903827	0.885105	0.114401	165	139	81	70090461	86249196	43105752	64413886	0.00221476	61.7652	3976790
UMB1284	Sample_NS184_T_C28HYACXX	NS184	Normal	NS	Ribozero	8.1	0.902262	0.774057	0.225942	0.278504	0.504379	0.782883	0.216472	215	208	101	178787298	191700216	95791070	148386990	0.00271969	60.9073	8062601
UMB1326	Sample_NS005_T_C2TDVACXX	NS005	Normal	NS	Ribozero	7.2	0.932746	0.481301	0.518699	0.237685	0.239086	0.476771	0.522829	108	56	101	22873588	77632964	38801802	37364812	0.002208	20.6328	5742387
UMB1326	Sample_NS124_T_C3W83ACXX	NS124	Normal	NS	Ribozero	8	0.917378	0.649936	0.350064	0.364808	0.275154	0.639962	0.359372	113	91	101	38165233	71287010	35618922	46332004	0.00216706	30.1738	3140790
UMB1363	Sample_NS024_T_C2TDVACXX	NS024	Normal	NS	Ribozero	9.1	0.919076	0.857184	0.142816	0.232653	0.542259	0.774912	0.224218	105	57	101	90656323	57394198	28673256	49197398	0.0019985	18.1487	734878
UMB1363	Sample_NS035_T2_HJMNNBGXY	NS035	Normal	NS	PolyA	9.8	0.97725	0.752135	0.247865	0.774823	0.0385642	0.813387	0.185631	307	263	81	85130875	102079350	50998171	76777468	0.00166079	80.8367	1683513
UMB1363	Sample_NS084_T_C3W83ACXX	NS084	Normal	NS	Ribozero	8.3	0.896519	0.53904	0.46096	0.303185	0.231942	0.535127	0.46438	112	55	101	25645122	71586198	35776562	38587822	0.0024541	20.7597	5314336
UMB142	Sample_NS030_T_C2TDVACXX	NS030	Normal	NS	Ribozero	9.6	0.950497	0.473497	0.526503	0.333439	0.125369	0.458808	0.540129	113	65	101	17056941	59426232	29684154	28138136	0.00218639	24.7884	3278095
UMB142	Sample_NS159_T_C3WGRACXX	NS159	Normal	NS	Ribozero	8.5	0.924955	0.874572	0.125428	0.329979	0.41266	0.742639	0.256768	114	77	101	126027689	69140642	34550410	60468482	0.0020214	30.0526	613855
UMB290	Sample_NS044_T_C2V4TACXX	NS044	Normal	NS	Ribozero	7	0.921929	0.707459	0.292541	0.26619	0.407983	0.674173	0.325338	111	113	101	45395669	66935046	33452333	47353824	0.00246335	20.973	3036896
UMB290	Sample_NS059_T_C2V4TACXX	NS059	Normal	NS	Ribozero	8.2	0.946959	0.417888	0.582112	0.256986	0.161427	0.418413	0.581302	109	75	101	14752158	61956934	30970486	25891062	0.00215653	17.9061	28522475
UMB433	Sample_NS172_T2_HGKV2BGXY	NS172	Normal	NS	PolyA	7.2	0.966142	0.730408	0.269592	0.680852	0.150262	0.831114	0.16861	147	119	81	60797025	80862966	40421623	59062952	0.00248595	51.3489	587736
UMB602	Sample_NS045_T_C2V4TACXX	NS045	Normal	NS	Ribozero	7.5	0.869679	0.498022	0.501978	0.268423	0.229788	0.498212	0.501162	111	101	101	22044409	70730572	35344412	35225408	0.00262816	20.3501	6563249
UMB602	Sample_NS063_T2_HCW5HBGXY	NS063	Normal	NS	PolyA	7.9	0.939853	0.630387	0.369613	0.702173	0.118005	0.820178	0.179361	163	139	81	43707908	87990524	43977671	55468064	0.00179815	43.0579	4669632
UMB602	Sample_NS151_T_C3WGRACXX	NS151	Normal	NS	Ribozero	7.3	0.949474	0.613384	0.386616	0.337772	0.284119	0.621891	0.377611	117	119	101	38479033	82535812	41248560	50626118	0.00246544	29.2226	4826900
UMB61	Sample_NS001_T_C2TDVACXX	NS001	Normal	NS	Ribozero	8.2	0.915225	0.681015	0.318985	0.248838	0.397003	0.645842	0.353683	112	69	101	50476652	83256206	41609253	56698766	0.00226141	25.3128	2484982
UMB61	Sample_NS040_T2_HCW5HBGXY	NS040	Normal	NS	PolyA	9.5	0.973956	0.727674	0.272326	0.761307	0.106974	0.86828	0.13107	220	200	81	81800057	110177914	55059158	80173576	0.0016961	74.0432	5037593
UMB61	Sample_NS060_T_C2V4TACXX	NS060	Normal	NS	Ribozero	7.8	0.872013	0.528647	0.471353	0.336737	0.18107	0.517807	0.481533	115	80	101	28894621	83576232	41762854	44182330	0.0025725	32.3379	6521827
UMB61	Sample_NS069_T_C2V4TACXX	NS069	Normal	NS	Ribozero	9	0.917007	0.480252	0.519748	0.281032	0.166242	0.447274	0.552299	109	69	101	19608217	66784812	33377950	32073556	0.00260361	22.9795	3871671
UMB61	Sample_NS089_T_C3W83ACXX	NS089	Normal	NS	Ribozero	8.1	0.908753	0.867423	0.132577	0.26482	0.529256	0.794076	0.205164	110	99	101	114134377	66548400	33250058	57725598	0.00194009	20.7844	899057
UMB61	Sample_NS108_T2_HGJ3VBGXY	NS108	Normal	NS	PolyA	8.3	0.953527	0.280572	0.719428	0.603255	0.100525	0.70378	0.295865	100	77	81	12994168	89689036	44822674	25164248	0.00252206	18.0048	18731480
UMB61	Sample_NS127muscle_T_D24DGACXX	NS127	Normal	NS	PolyA	8.1	0.968331	0.514312	0.485688	0.597383	0.077224	0.674607	0.32502	283	273	101	51912369	157649658	78795965	81081148	0.00191561	89.3703	3195796
UMB61	Sample_NS137_T2_HGJ3VBGXY	NS137	Normal	NS	PolyA	9.1	0.956522	0.832326	0.167674	0.660466	0.232892	0.893358	0.106208	156	125	81	119081730	90268310	45116775	75132692	0.00253473	61.9766	790848
UMB61	Sample_NS147_T2_HGJ3VBGXY	NS147	Normal	NS	PolyA	8.4	0.921736	0.558885	0.441115	0.724043	0.0670686	0.791111	0.208504	113	103	81	28249641	73629844	36803384	41150620	0.00266023	36.6708	5232450
UMB64	Sample_NS041_T_C2TDVACXX	NS041	Normal	NS	Ribozero	9	0.914256	0.62404	0.37596	0.369108	0.256695	0.625803	0.373419	119	139	101	38100265	78552758	39249159	49020038	0.00224115	32.029	4311202
UMB64	Sample_NS118_T_C3W83ACXX	NS118	Normal	NS	Ribozero	8.2	0.928739	0.774858	0.225142	0.306661	0.428754	0.735415	0.264036	113	74	101	82029427	87581842	43768318	67863488	0.00235654	31.6778	2134245
UMB64	Sample_NS158_T_C3WGRACXX	NS158	Normal	NS	Ribozero	7.6	0.929077	0.86916	0.13084	0.341017	0.386959	0.727977	0.271373	115	79	101	124162251	71351390	35653312	62015776	0.00206071	31.6185	787526
UMB695	Sample_NS015_T_C2TDVACXX	NS015	Normal	NS	Ribozero	8.1	0.912048	0.786909	0.213091	0.402255	0.38845	0.790705	0.208495	116	123	101	68033962	68045246	33996006	53545400	0.00187978	29.446	1274328
UMB695	Sample_NS047_T_C28HYACXX	NS047	Normal	NS	Ribozero	7.4	0.881916	0.679765	0.320235	0.268021	0.393307	0.661328	0.338055	148	174	101	89266133	147995352	73952526	100602064	0.0020579	44.701	9515738
UMB695	Sample_NS064_T_C2V4TACXX	NS064	Normal	NS	Ribozero	8.2	0.910657	0.579035	0.420965	0.373924	0.200153	0.574077	0.4252	115	111	101	27617826	67064778	33510666	38832866	0.00216703	27.7747	5146308
UMB695	Sample_NS074_T_C2V4TACXX	NS074	Normal	NS	Ribozero	8.1	0.899935	0.581796	0.418204	0.217732	0.307594	0.525326	0.474235	107	63	101	35282201	84840800	42402629	49360006	0.00219659	22.4046	3652479
UMB695	Sample_NS083_T_C3W83ACXX	NS083	Normal	NS	Ribozero	7.5	0.907088	0.663965	0.336035	0.382806	0.322403	0.705209	0.294368	114	51	101	42873587	75775958	37873365	50312552	0.00191581	25.6255	2230015
UMB695	Sample_NS122_T_D2ARAACXX	NS122	Normal	NS	Ribozero	7.9	0.923501	0.713858	0.286142	0.321619	0.401394	0.723013	0.276463	184	128	101	106157840	152182138	76052814	108636506	0.00265409	52.2769	9309551
UMB695	Sample_NS132muscle_T_D24DGACXX	NS132	Normal	NS	PolyA	9.1	0.968772	0.565913	0.434087	0.755877	0.0767125	0.83259	0.166914	284	275	101	55913098	142199160	71064750	80472342	0.00153201	94.0658	730508
UMB738	Sample_NS007_T_C2TDVACXX	NS007	Normal	NS	Ribozero	8.9	0.923979	0.653701	0.346299	0.266329	0.338094	0.604423	0.395061	108	65	101	35365526	65093602	32530823	42551762	0.00201276	21.8481	2415538
UMB738	Sample_NS017_T_C2TDVACXX	NS017	Normal	NS	Ribozero	7.2	0.906306	0.764019	0.235981	0.354443	0.398458	0.752901	0.246433	114	124	101	61740100	69746930	34851456	53287958	0.00201528	25.7334	1891509
UMB738	Sample_NS026_T2_HCW5HBGXY	NS026	Normal	NS	PolyA	9.5	0.970258	0.853431	0.146569	0.672332	0.19038	0.862713	0.136514	184	151	81	137716629	89741364	44841336	76588098	0.00182802	64.758	338700
UMB738	Sample_NS037_T_C2TDVACXX	NS037	Normal	NS	Ribozero	8.7	0.91052	0.669249	0.330751	0.297572	0.312364	0.609936	0.388926	110	58	101	43091658	74565298	37242420	49902740	0.00214273	26.2318	3256900
UMB738	Sample_NS077_T_C28RYACXX	NS077	Normal	NS	Ribozero	7.5	0.910435	0.557722	0.442278	0.202747	0.311051	0.513797	0.485771	115	73	101	54957457	143822162	71881680	80212740	0.00219198	36.2784	9210492
UMB738	Sample_NS087_T2_HJMNNBGXY	NS087	Normal	NS	PolyA	9.1	0.903174	0.59809	0.40191	0.672359	0.102906	0.775265	0.224494	150	118	81	42400191	96170556	48073467	57518620	0.0018613	43.1161	3174505
UMB738	Sample_NS096_T2_HJMNNBGXY	NS096	Normal	NS	PolyA	9.2	0.976859	0.798281	0.201719	0.760249	0.145231	0.90548	0.0939344	335	271	81	135068237	126660812	63298997	101110876	0.0016093	80.2496	2003161
UMB738	Sample_NS103_T2_HJ5YLBGXY	NS103	Normal	NS	PolyA	7.9	0.969458	0.80786	0.19214	0.750858	0.126507	0.877365	0.122222	198	162	81	108230349	95906228	47933723	77478802	0.00217569	70.9759	2345767
UMB738	Sample_NS113_T_D2ARAACXX	NS113	Normal	NS	Ribozero	5.4	0.900796	0.374303	0.625697	0.396647	0.245599	0.642245	0.356783	132	61	101	34500764	168253320	84044892	62977664	0.00291437	29.5123	19806475
UMB738	Sample_NS130_T_C2V74ACXX	NS130	Normal	NS	Ribozero	8.3	0.964596	0.446304	0.553696	0.293717	0.183165	0.476882	0.522864	122	96	101	22928414	87506410	43742151	39054454	0.00236353	22.1045	4910881
UMB856	Sample_NS006_T2_HCW5HBGXY	NS006	Normal	NS	PolyA	8.6	0.976697	0.645928	0.354072	0.657542	0.0792874	0.736829	0.262813	176	150	81	50564923	95927652	47947518	61962396	0.00200018	58.3907	7090999
UMB856	Sample_NS016_T_C2TDVACXX	NS016	Normal	NS	Ribozero	7.3	0.900189	0.8052	0.1948	0.373386	0.417499	0.790885	0.208432	114	145	101	68798776	61944980	30952149	49878108	0.00216621	24.8566	1193249
UMB856	Sample_NS025_T_C2TDVACXX	NS025	Normal	NS	Ribozero	9.1	0.921821	0.86418	0.13582	0.250877	0.534158	0.785034	0.214078	107	58	101	107753483	64525822	32235533	55761910	0.00208914	21.9331	583478
UMB856	Sample_NS036_T_C2TDVACXX	NS036	Normal	NS	Ribozero	9.6	0.905819	0.775248	0.224752	0.318047	0.386408	0.704456	0.294398	111	57	101	62072647	66137168	33032300	51272704	0.00223646	25.7836	1252111
UMB856	Sample_NS048_T2_HJMNNBGXY	NS048	Normal	NS	PolyA	8.8	0.97396	0.763428	0.236572	0.821634	0.0746418	0.896276	0.103098	227	204	81	83979219	95156682	47553048	72645308	0.00178887	67.0394	1658019
UMB856	Sample_NS054_T2_HCW5HBGXY	NS054	Normal	NS	PolyA	8.6	0.975598	0.674519	0.325481	0.708764	0.0971892	0.805953	0.193578	183	170	81	60305933	102150126	51053163	68902184	0.00201943	61.729	1078148
UMB856	Sample_NS076_T2_HJMNNBGXY	NS076	Normal	NS	PolyA	9.1	0.970239	0.654964	0.345036	0.665099	0.0627587	0.727858	0.27172	187	151	81	59008961	108075278	54016305	70785366	0.00219767	66.8428	1700247
UMB856	Sample_NS086_T2_HGJ3VBGXY	NS086	Normal	NS	PolyA	8.7	0.965796	0.44814	0.55186	0.484706	0.113579	0.598285	0.401557	121	92	81	22618530	85793416	42889635	38447492	0.002845	29.4698	17047896
UMB856	Sample_NS095_T_C3W83ACXX	NS095	Normal	NS	Ribozero	7.2	0.925108	0.845121	0.15488	0.290423	0.526755	0.817178	0.182285	114	100	101	124616786	86371960	43164819	72994712	0.00225554	25.9591	1118532
UMB856	Sample_NS102_T_C3W83ACXX	NS102	Normal	NS	Ribozero	7.7	0.920191	0.881827	0.118173	0.275673	0.567231	0.842904	0.156504	117	121	101	184288230	94731842	47340071	83537090	0.00236096	33.1213	713891
UMB856	Sample_NS112_T2_HJ5YLBGXY	NS112	Normal	NS	PolyA	9	0.953128	0.330064	0.669936	0.780112	0.0900974	0.87021	0.12954	98	76	81	18441548	105316260	52645026	34761122	0.00254567	27.5632	8213825
UMB856	Sample_NS135_T_C2V74ACXX	NS135	Normal	NS	Ribozero	8.7	0.955511	0.539165	0.460836	0.470394	0.185059	0.655453	0.344212	127	79	101	28089924	78377162	39175169	42258180	0.00266882	33.2535	2406766
UMB856	Sample_NS143_T_D2ARAACXX	NS143	Normal	NS	Ribozero	7.6	0.907399	0.683018	0.316982	0.253306	0.397833	0.651139	0.3483	126	79	101	83225327	136141368	68034530	92987012	0.00217299	44.3198	13470454
UMB856	Sample_NS153_T_D2ARAACXX	NS153	Normal	NS	Ribozero	7.8	0.914671	0.519894	0.480107	0.386637	0.282712	0.669349	0.329786	178	113	101	50406301	150205988	75033771	78091118	0.00206732	42.9726	12927979
UMB856	Sample_NS181_T_C3WB4ACXX	NS181	Normal	NS	Ribozero	7.7	0.923216	0.861159	0.138841	0.312715	0.540837	0.853552	0.145794	119	150	101	143406359	87991336	43968605	75774502	0.00231569	30.2405	1071299
UMB858	Sample_NS173_T2_HJ5YLBGXY	NS173	Normal	NS	PolyA	9.4	0.957128	0.750817	0.249183	0.690377	0.14679	0.837167	0.162464	197	157	81	86925550	104908922	52437431	78767362	0.00222351	69.2444	5513178
UMB859	Sample_NS027_T_C2TDVACXX	NS027	Normal	NS	Ribozero	7.9	0.920681	0.886808	0.113192	0.21716	0.574701	0.791862	0.207181	105	57	101	104983959	51497760	25725184	45668604	0.00184778	14.603	547470
UMB859	Sample_NS056_T_C2V4TACXX	NS056	Normal	NS	Ribozero	8.1	0.956177	0.439091	0.560909	0.255827	0.181209	0.437035	0.562649	113	80	101	16726432	65419938	32692740	28725297	0.00209207	17.1746	3580579
UMB859	Sample_NS097_T_C3W83ACXX	NS097	Normal	NS	Ribozero	7.6	0.906023	0.83115	0.16885	0.295828	0.506133	0.801961	0.197516	115	122	101	111141274	84920598	42439370	70581722	0.0022157	28.205	1692792
UMB859	Sample_NS114_T_C3W83ACXX	NS114	Normal	NS	Ribozero	7.4	0.926273	0.466775	0.533225	0.452801	0.202986	0.655787	0.34351	114	60	101	21288555	75859038	37903248	35409080	0.00219403	24.7894	4021318
UMB859	Sample_NS136_T_C2V74ACXX	NS136	Normal	NS	Ribozero	8.6	0.957734	0.612098	0.387902	0.453015	0.236837	0.689852	0.309791	134	105	101	37317597	80424532	40198203	49227712	0.00225929	35.3433	2882353
UMB859	Sample_NS145_T_C3WGRACXX	NS145	Normal	NS	Ribozero	7.7	0.910172	0.837706	0.162294	0.260246	0.517509	0.777755	0.221636	107	66	101	76037307	55550170	27759396	46534728	0.0021202	18.8953	1006025
UMB917	Sample_NS002_T_C2TDVACXX	NS002	Normal	NS	Ribozero	7.6	0.918401	0.572147	0.427853	0.21199	0.318937	0.530927	0.46861	106	67	101	30945484	76996630	38481297	44053426	0.00235418	20.3373	3305721
UMB917	Sample_NS020_T_C2TDVACXX	NS020	Normal	NS	Ribozero	9	0.903002	0.86414	0.13586	0.24159	0.544542	0.786132	0.212987	104	56	101	99308386	59487884	29718938	51405862	0.00197613	19.466	689228
UMB917	Sample_NS031_T_C2TDVACXX	NS031	Normal	NS	Ribozero	9.5	0.9262	0.782434	0.217566	0.315987	0.403048	0.719034	0.279949	108	63	101	50677077	51947628	25948753	40645570	0.00194023	20.3055	1054419
UMB917	Sample_NS046_T_C2V4TACXX	NS046	Normal	NS	Ribozero	8.3	0.897302	0.466465	0.533535	0.288858	0.180349	0.469207	0.529546	111	85	101	18395435	65617754	32773516	30608410	0.00267735	22.7387	4268189
UMB917	Sample_NS061_T_C2V4TACXX	NS061	Normal	NS	Ribozero	7.4	0.919971	0.549357	0.450643	0.292853	0.246896	0.53975	0.459617	111	92	101	23724476	63913278	31938912	35111196	0.00240152	21.6479	5468304
UMB917	Sample_NS070_T2_HCW5HBGXY	NS070	Normal	NS	PolyA	9.3	0.97662	0.569702	0.430298	0.573838	0.0731229	0.646961	0.352719	283	266	81	56283230	141250204	70604529	80470578	0.00186117	75.267	8424771
UMB917	Sample_NS119_T2_HGJ3VBGXY	NS119	Normal	NS	PolyA	8.9	0.959445	0.766745	0.233255	0.72069	0.173374	0.894065	0.105513	307	265	81	114388945	127426686	63685710	97703768	0.00250504	87.2525	1048573
UMB917	Sample_NS128muscle_T_D24DGACXX	NS128	Normal	NS	PolyA	9.4	0.971139	0.537602	0.462398	0.702156	0.0746055	0.776762	0.222784	289	277	101	60133102	168686688	84305434	90686254	0.00169377	109.974	2002247
UMB917	Sample_NS161_T_C28HYACXX	NS161	Normal	NS	Ribozero	9	0.934365	0.839473	0.160527	0.324982	0.403508	0.72849	0.270809	204	145	101	222009033	160201046	80045955	134484430	0.00193375	67.6895	2151400
UMB927	Sample_NS079_T_C28RYACXX	NS079	Normal	NS	Ribozero	6.8	0.900302	0.634656	0.365344	0.330685	0.355806	0.686492	0.313092	144	67	101	67322408	133356714	66652005	84635616	0.00188067	37.7315	5799284
UMB927	Sample_NS160_T_C28HYACXX	NS160	Normal	NS	Ribozero	9	0.928793	0.847842	0.152158	0.328217	0.406393	0.73461	0.264783	219	150	101	267899933	182027188	90960044	154330368	0.00185261	76.4727	2043675
UMB937	Sample_NS009_T2_HGKV2BGXY	NS009	Normal	NS	PolyA	9.5	0.976992	0.658999	0.341001	0.769139	0.0485715	0.817711	0.181908	182	152	81	49491138	89213692	44590392	58791760	0.00228564	64.1248	5278893
CHA59	Sample_CHA59dtp_T_D26RRACXX	CHA59	CellLine	OS	Ribozero	N/A	0.923624	0.66287	0.33713	0.43793	0.252334	0.690263	0.308983	274	199	101	120275747	213507868	106682655	141527952	0.00208908	122.816	16187936
KHOS_HOS	Sample_HOSdtp_T_C28RYACXX	HOS	CellLine	OS	Ribozero	N/A	0.923717	0.613548	0.386452	0.554505	0.197769	0.752274	0.247107	267	215	101	82674214	177225026	88558562	108736074	0.00181135	124.026	4831136
KHOS_HOS	Sample_KHOS240Sdtp_T_C2DAHACXX	KHOS240S	CellLine	OS	Ribozero	N/A	0.946096	0.578712	0.421288	0.4056	0.223772	0.629373	0.370151	244	213	101	68598982	166771056	83348820	96512358	0.00181419	83.6797	13026610
KHOS_HOS	Sample_KHOS312Hdtp_T_C2DAHACXX	KHOS312H	CellLine	OS	Ribozero	N/A	0.955971	0.569261	0.430739	0.532741	0.165818	0.698559	0.300947	291	282	101	70338309	176797388	88358209	100643814	0.00174522	118.412	3418332
KHOS_HOS	Sample_KHOSNPdtp_T_C2DAHACXX	KHOSNP	CellLine	OS	Ribozero	N/A	0.9368	0.580908	0.419092	0.538782	0.165465	0.704247	0.295239	287	275	101	76843568	185364636	92639072	107679740	0.00179726	131.578	3915745
0A4HMC	Sample_OS_0A4HMC_T1R_T_SRR1811159	0A4HMC	Tumor	OS	PolyA	N/A	0.798277	0.448214	0.551786	0.705025	0.101578	0.806603	0.192817	279	203	100	35893627	136113076	68019268	61007766	0.00317619	61.0067	2333449
0A4HX8	Sample_OS_0A4HX8_T1R_T_SRR1811140	0A4HX8	Tumor	OS	PolyA	N/A	0.877606	0.533321	0.466679	0.670556	0.143752	0.814308	0.184954	132	85	101	25234372	71833278	35891282	38310200	0.00483678	34.3963	1799613
0A4HXS	Sample_OS_0A4HXS_T1R_T_SRR1811150	0A4HXS	Tumor	OS	PolyA	N/A	0.895533	0.594793	0.405207	0.868101	0.0555295	0.923631	0.0758672	215	146	101	47801361	109720042	54833462	65260664	0.00317626	80.518	1267035
0A4HY5	Sample_OS_0A4HY5_T1R_T_SRR1811158	0A4HY5	Tumor	OS	PolyA	N/A	0.782807	0.425509	0.574491	0.806199	0.0911309	0.89733	0.102049	206	155	100	23955916	98053196	48997773	41722492	0.00319306	44.3683	1356161
0A4I0Q	Sample_OS_0A4I0Q_T1R_T_SRR1811163_SRR1811149_SRR1811166	0A4I0Q	Tumor	OS	PolyA	N/A	0.945421	0.530619	0.469381	0.777561	0.111455	0.889016	0.110342	324	266	101	76177253	218799487	109245588	116099238	0.00509805	106.484	6624571
0A4I0W	Sample_OS_0A4I0W_T1R_T_SRR1811161_SRR1811165_SRR1811137	0A4I0W	Tumor	OS	PolyA	N/A	0.889862	0.229098	0.770902	0.635763	0.0799577	0.715721	0.283874	258	192	101	17846363	153720207	76795777	35217002	0.00524574	25.213	8077552
0A4I3S	Sample_OS_0A4I3S_T1R_T_SRR1811139_SRR1811164_SRR1811160	0A4I3S	Tumor	OS	PolyA	N/A	0.952684	0.477587	0.522413	0.691177	0.123674	0.814851	0.184551	283	264	101	49494786	170089976	84960878	81232778	0.0054956	76.4677	5754427
0A4I42	Sample_OS_0A4I42_T1R_T_SRR1811138_SRR1811170_SRR1811171_SRR1811179_SRR1811182_SRR1811184	0A4I42	Tumor	OS	PolyA	N/A	0.4917	0.646421	0.353579	0.694344	0.168999	0.863343	0.135917	142	97	101	56721447	107402344	53663164	69427164	0.00582145	54.0538	4048710
0A4I48	Sample_OS_0A4I48_T1R_T_SRR1811135	0A4I48	Tumor	OS	PolyA	N/A	0.910592	0.285577	0.714423	0.715834	0.101178	0.817012	0.18229	269	191	101	18336580	124057820	61987350	35428018	0.00562153	37.1692	6205469
0A4I4E	Sample_OS_0A4I4E_T1R_T_SRR1811153	0A4I4E	Tumor	OS	PolyA	N/A	0.428727	0.386536	0.613464	0.757287	0.10056	0.857846	0.14159	159	129	101	12970891	60630270	30298699	23435780	0.00282071	22.1997	1868093
0A4I4M	Sample_OS_0A4I4M_T1R_T_SRR1811134	0A4I4M	Tumor	OS	PolyA	N/A	0.921122	0.475694	0.524306	0.67015	0.0750163	0.745166	0.25423	175	103	101	30006789	103776142	51856990	49365708	0.00483183	55.802	4565285
0A4I4O	Sample_OS_0A4I4O_T1R_T_SRR1811157	0A4I4O	Tumor	OS	PolyA	N/A	0.878648	0.558118	0.441882	0.759732	0.130688	0.89042	0.109025	197	139	100	36437879	95225704	47587191	53147136	0.0038918	52.2304	1273326
0A4I5B	Sample_OS_0A4I5B_T1R_T_SRR1811155	0A4I5B	Tumor	OS	PolyA	N/A	0.901881	0.731001	0.269	0.771157	0.0994975	0.870654	0.128318	227	164	100	83401740	110624398	55256697	80866488	0.00276981	90.4241	1313312
0A4I65	Sample_OS_0A4I65_T1R_T_SRR1811136	0A4I65	Tumor	OS	PolyA	N/A	0.914654	0.3446	0.6554	0.757926	0.0708322	0.828758	0.170678	247	189	101	23305560	126248734	63089586	43505276	0.00454177	48.4141	2461997
0A4I6O	Sample_OS_0A4I6O_T1R_T_SRR1811148	0A4I6O	Tumor	OS	PolyA	N/A	0.459039	0.229479	0.770521	0.809654	0.0744915	0.884146	0.115203	184	119	101	11963471	102849296	51391586	23601790	0.00454698	21.3482	1043830
0A4I8U	Sample_OS_0A4I8U_T1R_T_SRR1811133_SRR1811183_SRR1811168_SRR1811169	0A4I8U	Tumor	OS	PolyA	N/A	0.564755	0.257496	0.742504	0.6009	0.128924	0.729824	0.269485	357	367	101	35139217	266802086	133314313	68700514	0.0048577	60.7525	17052438
0A4I9K	Sample_OS_0A4I9K_T1R_T_SRR1811154	0A4I9K	Tumor	OS	PolyA	N/A	0.883501	0.679048	0.320952	0.854423	0.0667098	0.921133	0.0781767	231	181	101	65605312	109088612	54507607	74076412	0.00308202	80.1682	1687391
NCI0013	Sample_NCI0013tumor_T_D1UTYACXX	OS.NCI0013	Tumor	OS	PolyA	9.7	0.970684	0.700682	0.299318	0.865911	0.0638425	0.929753	0.0694616	302	271	101	123085961	186894944	93375119	130954012	0.00211902	174.04	3597081
NCI0043	Sample_NCI0043tumor_T_D1UTYACXX	OS.NCI0043	Tumor	OS	PolyA	9.4	0.968079	0.694354	0.305646	0.787003	0.0867656	0.873768	0.125437	312	273	101	131787760	205586648	102712193	142749882	0.00218587	173.308	2764073
NCI0107	Sample_NCI0107tumor1_T_D1UTYACXX	OS.NCI0107.T1	Tumor	OS	PolyA	10	0.970871	0.707559	0.292441	0.820932	0.0813995	0.902332	0.0969211	305	272	101	129946554	191520164	95688953	135511858	0.00188883	174.549	2300942
NCI0107	Sample_NCI0107tumor2_T_D1UTYACXX	OS.NCI0107.T2	Tumor	OS	PolyA	10	0.970282	0.705107	0.294893	0.796292	0.084665	0.880957	0.118348	303	269	101	126776875	188854922	94362820	133162852	0.00189255	166.07	4877091
NCI0203	Sample_NCI0203tumor2_T_C291CACXX	OS.NCI0203.T2	Tumor	OS	Ribozero	8.8	0.955682	0.658244	0.341756	0.365615	0.296353	0.661968	0.337387	230	208	101	91221338	164928680	82415597	108563332	0.00190109	67.1121	23193547
NCI0203	Sample_NCI0203tumor4_T_C291CACXX	OS.NCI0203.T4	Tumor	OS	Ribozero	9.9	0.962727	0.404077	0.595923	0.300358	0.151838	0.452196	0.547306	165	116	101	37210052	163781674	81853004	66180484	0.00208656	52.165	60268121
NCI0243	Sample_NCI0243_T_T_HHC2JBGXX	OS.NCI0243	Tumor	OS	PolyA	9.9	0.97495	0.707485	0.292515	0.819586	0.105263	0.924849	0.0747346	362	374	76	134826485	198776632	99351951	140631526	0.00189073	126.027	1489052
NCI0254	Sample_NCI0254tumor_T_H2N5CBGXX	OS.NCI0254	Tumor	OS	Ribozero	9.7	0.855748	0.691832	0.308168	0.418342	0.301091	0.719433	0.279973	136	111	80	92793848	146307816	73117330	101220484	0.00466744	55.1534	3232257
PAKFVX	Sample_OS_PAKFVX_T1R_T_SRR1811030_SRR1811026	PAKFVX	Tumor	OS	PolyA	N/A	0.966301	0.600371	0.399629	0.828339	0.0625314	0.89087	0.108636	184	142	81	57919918	130278337	65090154	78215278	0.00660273	77.1299	1774098
PAKUZU	Sample_OS_PAKUZU_T1R_T_SRR1811186	PAKUZU	Tumor	OS	PolyA	N/A	0.382106	0.28365	0.71635	0.661974	0.137119	0.799093	0.19957	130	81	101	9015799	61467056	30703633	17435128	0.00562333	17.6861	3197166
PAKXLD	Sample_OS_PAKXLD_T1R_T_SRR1811066_SRR1811205	PAKXLD	Tumor	OS	PolyA	N/A	0.40316	0.711592	0.288408	0.796854	0.0951047	0.891958	0.107273	126	91	101	21915253	31732956	15853595	22580916	0.0081501	19.2794	439786
PAKZZK	Sample_OS_PAKZZK_T1R_T_SRR1811095_SRR1811104	PAKZZK	Tumor	OS	PolyA	N/A	0.92041	0.485927	0.514073	0.690479	0.103407	0.793887	0.205758	139	101	81	24873163	83123828	41541956	40392099	0.00279503	31.8055	518831
PALECC	Sample_OS_PALECC_T1R_T_SRR1811099_SRR1811109_SRR1811117	PALECC	Tumor	OS	PolyA	N/A	0.396575	0.419235	0.580765	0.78055	0.0778029	0.858353	0.141225	136	93	101	12831574	53645634	26810712	22490140	0.00509724	22.0799	419346
PALFYN	Sample_OS_PALFYN_T1R_T_SRR1811031_SRR1811025_SRR1811046	PALFYN	Tumor	OS	PolyA	N/A	0.876398	0.202365	0.797635	0.27542	0.0572235	0.332644	0.667086	95	73	81	9613977	94324587	47140806	19088015	0.00591528	11.188	60455506
PALHRL	Sample_OS_PALHRL_T1R_T_SRR1811045_SRR1811028	PALHRL	Tumor	OS	PolyA	N/A	0.935434	0.471304	0.528696	0.817975	0.0700365	0.888012	0.11116	86	66	81	16347030	57372754	28658023	27039988	0.00992421	26.7102	1445569
PALKDP	Sample_OS_PALKDP_T1R_T_SRR1811032_SRR1811024	PALKDP	Tumor	OS	PolyA	N/A	0.959704	0.731141	0.268859	0.81397	0.0807092	0.894679	0.104612	219	194	81	108439903	143703563	71786189	105067502	0.00661005	97.5561	2792454
PALKGN	Sample_OS_PALKGN_T1R_T_SRR1811027_SRR1811029	PALKGN	Tumor	OS	PolyA	N/A	0.797532	0.526091	0.473909	0.797284	0.0558663	0.85315	0.146521	124	83	81	21870050	63811245	31889965	33570505	0.00268165	34.2075	1559201
PALWWX	Sample_OS_PALWWX_T1R_T_SRR1811201_SRR1811202	PALWWX	Tumor	OS	PolyA	N/A	0.901882	0.688874	0.311126	0.832525	0.0818509	0.914376	0.0850628	132	98	81	69075917	110244983	55070421	75944870	0.00732355	69.7071	1697733
PALZGU	Sample_OS_PALZGU_T1R_T_SRR1811043_SRR1811044	PALZGU	Tumor	OS	PolyA	N/A	0.88808	0.518261	0.481739	0.814614	0.0753306	0.889945	0.109308	99	77	81	30384889	91045006	45474865	47185028	0.00841302	43.2766	1410275
OHS	Sample_OHSdtp_T_C2DAHACXX	OHS	CellLine	OS	Ribozero	N/A	0.9444	0.597772	0.402228	0.510359	0.178502	0.68886	0.31055	260	197	101	75704581	171907696	85907157	102761642	0.0019261	112.034	5110532
PAMEKS	Sample_OS_PAMEKS_T1R_T_SRR1811065_SRR1811204	PAMEKS	Tumor	OS	PolyA	N/A	0.891487	0.739815	0.260185	0.843667	0.0848403	0.928507	0.0709163	128	90	101	38805901	49343418	24641008	36505001	0.006032	33.9011	701281
PAMHLF	Sample_OS_PAMHLF_T1R_T_SRR1811071_SRR1811073_SRR1811080_SRR1811078	PAMHLF	Tumor	OS	PolyA	N/A	0.895255	0.664131	0.335869	0.807803	0.0890398	0.896843	0.102733	139	116	81	50763175	89655441	44800435	59542921	0.00488053	49.5703	1173108
PAMHYN	Sample_OS_PAMHYN_T1R_T_SRR1811037_SRR1811042	PAMHYN	Tumor	OS	PolyA	N/A	0.836197	0.424293	0.575707	0.670663	0.129047	0.79971	0.199577	108	83	81	24898745	102351016	51118882	43426858	0.00881224	29.4509	3294581
PAMJXS	Sample_OS_PAMJXS_T1R_T_SRR1811041_SRR1811036	PAMJXS	Tumor	OS	PolyA	N/A	0.93533	0.687015	0.312985	0.859711	0.0647989	0.92451	0.0747084	129	100	81	75832289	121965938	60915808	83792436	0.00821986	80.4625	1354852
PAMLKS	Sample_OS_PAMLKS_T1R_T_SRR1811064_SRR1811081_SRR1811147	PAMLKS	Tumor	OS	PolyA	N/A	0.789938	0.561578	0.438422	0.794632	0.0969468	0.891579	0.10791	116	96	81	25839088	66704239	33316367	37459607	0.00563926	37.4517	828526
PAMRHD	Sample_OS_PAMRHD_T1R_T_SRR1811075_SRR1811068_SRR1811146	PAMRHD	Tumor	OS	PolyA	N/A	0.858406	0.704605	0.295395	0.749076	0.11357	0.862646	0.136987	127	113	81	21160067	31586273	15782722	22255850	0.00387261	17.0894	387237
PAMTCM	Sample_OS_PAMTCM_T1R_T_SRR1811102_SRR1811111_SRR1811114	PAMTCM	Tumor	OS	PolyA	N/A	0.713707	0.493354	0.506646	0.839419	0.06958	0.908999	0.0905511	216	147	101	42377365	138122616	69028636	68143364	0.0161973	86.3507	1203516
PAMYYJ	Sample_OS_PAMYYJ_T1R_T_SRR1811035_SRR1811040	PAMYYJ	Tumor	OS	PolyA	N/A	0.895903	0.660541	0.339459	0.790716	0.0702369	0.860953	0.138381	123	88	81	67077223	120156230	60022440	79368104	0.00788496	69.8302	2431714
PANGPE	Sample_OS_PANGPE_T1R_T_SRR1811125_SRR1811126	PANGPE	Tumor	OS	PolyA	N/A	0.905783	0.644495	0.355504	0.810639	0.0648941	0.875533	0.123994	99	76	81	28823499	54979319	27471453	35433925	0.00642976	31.4773	1808533
PANGRW	Sample_OS_PANGRW_T1R_T_SRR1811113_SRR1811096	PANGRW	Tumor	OS	PolyA	N/A	0.905025	0.393853	0.606147	0.729964	0.0638394	0.793804	0.205882	108	74	81	13669546	62307899	31136091	24540156	0.00290938	18.4388	505339
PANMIG	Sample_OS_PANMIG_T1R_T_SRR1811097_SRR1811098_SRR1811087_SRR1811088	PANMIG	Tumor	OS	PolyA	N/A	0.91896	0.445857	0.554143	0.765608	0.0857769	0.851385	0.148207	201	154	81	36115588	138046337	68982483	61548925	0.00423437	45.8981	2162284
PANPUM	Sample_OS_PANPUM_T1R_T_SRR1811039_SRR1811034	PANPUM	Tumor	OS	PolyA	N/A	0.923374	0.702609	0.297391	0.779666	0.118472	0.898137	0.101194	132	97	81	81455002	122630946	61254518	86161627	0.00697009	70.1178	1628853
PANSEN	Sample_OS_PANSEN_T1R_T_SRR1811033_SRR1811038	PANSEN	Tumor	OS	PolyA	N/A	0.879901	0.638311	0.361689	0.686458	0.165783	0.852241	0.147137	119	98	81	47429668	92652602	46272935	59141162	0.00697094	38.8018	2060783
PANVJJ	Sample_OS_PANVJJ_T1R_T_SRR1811079_SRR1811072_SRR1811145	PANVJJ	Tumor	OS	PolyA	N/A	0.903693	0.697642	0.302358	0.772516	0.10398	0.876496	0.122932	112	84	81	31180035	47959907	23962548	33458854	0.00620925	26.1996	838515
PANXSC	Sample_OS_PANXSC_T1R_T_SRR1811203_SRR1811200	PANXSC	Tumor	OS	PolyA	N/A	0.872052	0.667335	0.332665	0.630293	0.13489	0.765183	0.234178	93	74	81	47194812	82294351	41103781	54917904	0.00793548	39.3572	1401504
PANZHX	Sample_OS_PANZHX_T1R_T_SRR1811107_SRR1811092	PANZHX	Tumor	OS	PolyA	N/A	0.969075	0.530765	0.469235	0.846727	0.0506555	0.897383	0.102278	226	190	81	38920191	111759898	55854032	59318200	0.00244308	58.3054	543316
PANZZJ	Sample_OS_PANZZJ_T1R_T_SRR1811105_SRR1811094	PANZZJ	Tumor	OS	PolyA	N/A	0.910976	0.507192	0.492808	0.757469	0.0558492	0.813318	0.1864	122	95	81	22611673	70342345	35156885	35677092	0.00255221	28.54	581945
PAPFLB	Sample_OS_PAPFLB_T1R_T_SRR1811127_SRR1811124	PAPFLB	Tumor	OS	PolyA	N/A	0.944568	0.71127	0.28873	0.805266	0.0886222	0.893888	0.105582	203	140	81	85005366	123239794	61577420	87656808	0.00496556	83.2547	3170560
PAPIJR	Sample_OS_PAPIJR_T1R_T_SRR1811152	PAPIJR	Tumor	OS	PolyA	N/A	0.814197	0.513162	0.486838	0.705622	0.120723	0.826345	0.173207	172	119	101	25164783	76719772	38343962	39369648	0.0031599	37.9654	1383121
PAPKWD	Sample_OS_PAPKWD_T1R_T_SRR1811091_SRR1811108	PAPKWD	Tumor	OS	PolyA	N/A	0.920012	0.538237	0.461763	0.769451	0.0789396	0.84839	0.151112	128	102	81	28911461	80925354	40438258	43557037	0.00248165	37.6351	842707
PAPNVD	Sample_OS_PAPNVD_T1R_T_SRR1811053_SRR1811187	PAPNVD	Tumor	OS	PolyA	N/A	0.84695	0.356196	0.643804	0.211198	0.365202	0.5764	0.423226	125	84	101	12835896	66747571	33338861	23775236	0.0037595	11.7805	511682
PAPWWC	Sample_OS_PAPWWC_T1R_T_SRR1811112_SRR1811103_SRR1811116	PAPWWC	Tumor	OS	PolyA	N/A	0.35899	0.237262	0.762738	0.863017	0.060223	0.92324	0.0763563	170	140	101	6521790	54107242	27041876	12837582	0.00468205	12.03	317770
PAPXGT	Sample_OS_PAPXGT_T1R_T_SRR1811058_SRR1811059	PAPXGT	Tumor	OS	PolyA	N/A	0.916132	0.616765	0.383235	0.6897	0.0996043	0.789305	0.210269	237	189	81	66880309	141654261	70766382	87367330	0.00488344	73.1166	4628610
PARBGW	Sample_OS_PARBGW_T1R_T_SRR1811106_SRR1811093	PARBGW	Tumor	OS	PolyA	N/A	0.962099	0.512783	0.487217	0.697107	0.0823812	0.779488	0.220233	164	123	81	33616795	102622667	51287917	52623125	0.00255754	42.6147	712543
PARDAX	Sample_OS_PARDAX_T1R_T_SRR1811082_SRR1811063	PARDAX	Tumor	OS	PolyA	N/A	0.581844	0.71458	0.28542	0.769188	0.118052	0.887239	0.112099	122	86	81	23457743	33520216	16748631	23952882	0.00724478	19.7346	418591
PARFTG	Sample_OS_PARFTG_T1R_T_SRR1811062_SRR1811084	PARFTG	Tumor	OS	PolyA	N/A	0.89661	0.583679	0.416321	0.833337	0.0669265	0.900264	0.0993388	124	96	81	28748259	68666047	34312592	40078934	0.00511697	36.7433	896038
PARGTM	Sample_OS_PARGTM_T1R_T_SRR1811083_SRR1811061	PARGTM	Tumor	OS	PolyA	N/A	0.898814	0.732607	0.267393	0.829846	0.0724793	0.902326	0.0971348	105	87	81	46762375	61554978	30756229	45095625	0.00570656	40.4466	1011448
PARJXU	Sample_OS_PARJXU_T1R_T_SRR1811086_SRR1811060	PARJXU	Tumor	OS	PolyA	N/A	0.896911	0.741202	0.258798	0.823336	0.0981224	0.921458	0.0780549	106	91	81	46809483	59171633	29566491	43858146	0.00443568	35.9472	1065580
PARKAF	Sample_OS_PARKAF_T1R_T_SRR1811085	PARKAF	Tumor	OS	PolyA	N/A	0.916477	0.72411	0.27589	0.844386	0.065696	0.910082	0.0892695	114	88	81	31063218	42520743	21243032	30789711	0.00562852	26.0209	536959
PASEBY	Sample_OS_PASEBY_T1R_T_SRR1811052_SRR1811049	PASEBY	Tumor	OS	PolyA	N/A	0.894324	0.628736	0.371264	0.638613	0.114773	0.753386	0.246243	119	84	81	41611734	84301717	42120305	53003489	0.00372588	39.5801	8098192
PASEFS	Sample_OS_PASEFS_T1R_T_SRR1811054_SRR1811055	PASEFS	Tumor	OS	PolyA	N/A	0.952265	0.734678	0.265322	0.750733	0.0989651	0.849698	0.14969	272	266	81	101911454	132848107	66365957	97600535	0.0031681	89.406	2220232
PASFCV	Sample_OS_PASFCV_T1R_T_SRR1811051_SRR1811048	PASFCV	Tumor	OS	PolyA	N/A	0.960733	0.691866	0.308134	0.813624	0.0625465	0.87617	0.123421	190	137	81	60660904	95608178	47772346	66148000	0.00270912	58.5449	3152853
PASKZZ	Sample_OS_PASKZZ_T1R_T_SRR1811056_SRR1811057	PASKZZ	Tumor	OS	PolyA	N/A	0.911355	0.249441	0.75056	0.448483	0.0926979	0.541181	0.458585	122	88	81	12632184	99311091	49633098	24772210	0.00392475	14.3583	38312240
PASNZV	Sample_OS_PASNZV_T1R_T_SRR1811123_SRR1811128	PASNZV	Tumor	OS	PolyA	N/A	0.945327	0.665594	0.334406	0.803095	0.0711871	0.874282	0.125044	104	84	81	32710611	57431504	28691530	38226089	0.00463984	34.5922	2075346
PASRNE	Sample_OS_PASRNE_T1R_T_SRR1811077_SRR1811070_SRR1811144	PASRNE	Tumor	OS	PolyA	N/A	0.872632	0.729306	0.270694	0.708631	0.132761	0.841392	0.15822	136	116	81	22152040	29609953	14795005	21594703	0.0036254	15.9253	212120
PASSLM	Sample_OS_PASSLM_T1R_T_SRR1811050_SRR1811047	PASSLM	Tumor	OS	PolyA	N/A	0.965381	0.73406	0.265941	0.753397	0.116356	0.869753	0.129856	181	128	81	73668987	96310059	48120332	70697317	0.00244965	59.4926	1934527
PASUUH	Sample_OS_PASUUH_T1R_T_SRR1811100_SRR1811115_SRR1811110	PASUUH	Tumor	OS	PolyA	N/A	0.497865	0.620846	0.379154	0.757323	0.0891578	0.84648	0.153043	134	102	101	21149393	44127344	22053088	27396288	0.00519713	28.8063	292226
PASYUK	Sample_OS_PASYUK_T1R_T_SRR1811067_SRR1811074_SRR1811143	PASYUK	Tumor	OS	PolyA	N/A	0.837048	0.708641	0.291359	0.734631	0.10274	0.837371	0.162089	118	109	81	42867791	62876893	31411421	44557157	0.00351965	33.9039	703453
PATAWV	Sample_OS_PATAWV_T1R_T_SRR1811089_SRR1811090	PATAWV	Tumor	OS	PolyA	N/A	0.822688	0.768658	0.231342	0.800737	0.0938776	0.894615	0.104886	148	125	81	57017693	62875976	31416799	48330102	0.00416181	44.5185	643152
PATEEM	Sample_OS_PATEEM_T1R_T_SRR1811118_SRR1811101	PATEEM	Tumor	OS	PolyA	N/A	0.909083	0.50227	0.49773	0.739714	0.107152	0.846866	0.152681	234	196	101	45216321	142886537	71145768	71767574	0.0055887	65.5738	1779500
PATJVI	Sample_OS_PATJVI_T1R_T_SRR1811142_SRR1811076_SRR1811069	PATJVI	Tumor	OS	PolyA	N/A	0.886243	0.580873	0.419127	0.773196	0.116851	0.890046	0.109592	152	130	81	24876961	60021642	29988205	34864940	0.00313813	30.0518	388563
PATKSS	Sample_OS_PATKSS_T1R_T_SRR1811198	PATKSS	Tumor	OS	PolyA	N/A	0.627731	0.391727	0.608273	0.742391	0.134873	0.877264	0.122066	149	95	101	16734027	76835122	38389389	30098378	0.00420611	28.1531	1696520
PATMPU	Sample_OS_PATMPU_T1R_T_SRR1811122_SRR1811129	PATMPU	Tumor	OS	PolyA	N/A	0.932406	0.724125	0.275875	0.769871	0.106832	0.876704	0.122812	103	88	81	40023282	54779812	27370741	39667455	0.00424975	34.1492	986257
PATMXR	Sample_OS_PATMXR_T1R_T_SRR1811130_SRR1811121	PATMXR	Tumor	OS	PolyA	N/A	0.923458	0.737654	0.262346	0.757078	0.118452	0.875529	0.123927	136	101	81	72517923	93221998	46574419	68765548	0.0049113	58.0068	1631278
PATPBS	Sample_OS_PATPBS_T1R_T_SRR1811131_SRR1811120	PATPBS	Tumor	OS	PolyA	N/A	0.929953	0.717891	0.282109	0.811298	0.0824201	0.893718	0.105786	253	191	81	99534377	140114317	70009771	100586780	0.00431436	86.9506	2631637
PATUXZ	Sample_OS_PATUXZ_T1R_T_SRR1811119_SRR1811132	PATUXZ	Tumor	OS	PolyA	N/A	0.895164	0.505055	0.494945	0.396584	0.240539	0.637123	0.362233	104	79	81	14531795	45541212	22751339	23000830	0.00426469	9.38964	3711464
PAUBIT	Sample_OS_PAUBIT_T1R_T_SRR1811189_SRR1811181_SRR1811178	PAUBIT	Tumor	OS	PolyA	N/A	0.911566	0.497349	0.502651	0.812515	0.0740327	0.886548	0.112711	239	189	101	36654135	117863360	58841347	58619245	0.00360663	67.212	4570140
PAUTWB	Sample_OS_PAUTWB_T1R_T_SRR1811199	PAUTWB	Tumor	OS	PolyA	N/A	0.682493	0.43224	0.56776	0.749009	0.11029	0.859299	0.140108	152	95	101	17844769	71401254	35677797	30862484	0.00436642	30.911	1264412
PAUTYB	Sample_OS_PAUTYB_T1R_T_SRR1811197	PAUTYB	Tumor	OS	PolyA	N/A	0.647675	0.270472	0.729529	0.671179	0.10536	0.77654	0.223005	189	112	101	14729003	105925064	52937054	28649714	0.00450084	26.8996	2104595
PAUUML	Sample_OS_PAUUML_T1R_T_SRR1811194	PAUUML	Tumor	OS	PolyA	N/A	0.638179	0.619914	0.380086	0.7201	0.137231	0.857331	0.141925	129	80	101	24251981	50776624	25369437	31477132	0.00377482	31.3754	2061785
PAUVUL	Sample_OS_PAUVUL_T1R_T_SRR1811195_SRR1811174	PAUVUL	Tumor	OS	PolyA	N/A	0.584024	0.184076	0.815924	0.503064	0.182985	0.686048	0.313205	146	97	158	10268592	111069506	55497262	20445184	0.00395517	19.4246	5079827
PAUXPZ	Sample_OS_PAUXPZ_T1R_T_SRR1811196	PAUXPZ	Tumor	OS	PolyA	N/A	0.599335	0.309274	0.690726	0.51403	0.142256	0.656286	0.343209	136	91	101	9956629	61444408	30707076	19003172	0.00394748	15.3195	2810336
PAUYTT	Sample_OS_PAUYTT_T1R_T_SRR1811173_SRR1811192	PAUYTT	Tumor	OS	PolyA	N/A	0.897332	0.24103	0.75897	0.517089	0.121162	0.638251	0.361162	131	79	158	10547305	86127066	42955938	20759218	0.00389579	18.759	9677860
PAVALD	Sample_OS_PAVALD_T1R_T_SRR1811191_SRR1811172	PAVALD	Tumor	OS	PolyA	N/A	0.569393	0.281555	0.718445	0.707798	0.0903152	0.798113	0.201231	152	98	158	14252854	97989460	48961483	27589428	0.00419389	28.5128	10525820
PAVCLP	Sample_OS_PAVCLP_T1R_T_SRR1811193_SRR1811177_SRR1811180	PAVCLP	Tumor	OS	PolyA	N/A	0.948529	0.323276	0.676724	0.758826	0.0874611	0.846287	0.153193	210	137	101	19421551	113765841	56802827	36777752	0.00342165	34.5761	3414341
PAVDTY	Sample_OS_PAVDTY_T1R_T_SRR1811190	PAVDTY	Tumor	OS	PolyA	N/A	0.500271	0.236547	0.763453	0.599589	0.115435	0.715024	0.284207	132	90	101	6420439	53438854	26698212	12640786	0.00459345	12.4878	6578717
PAVECB	Sample_OS_PAVECB_T1R_T_SRR1811188	PAVECB	Tumor	OS	PolyA	N/A	0.450484	0.197392	0.802608	0.727182	0.0860991	0.813282	0.185991	134	90	101	8341804	83969380	41952586	16574848	0.00472648	13.1243	6640908
SAOS2	Sample_SAOS2dtp_T_C2D5DACXX	SAOS2	CellLine	OS	Ribozero	N/A	0.936954	0.618219	0.381781	0.509383	0.209139	0.718522	0.280745	287	281	101	104696670	220589206	110221075	136372390	0.00267586	142.526	4539885
SJSA1	Sample_SJSA1dtp_T_C2D5DACXX	SJSA1	CellLine	OS	Ribozero	N/A	0.950156	0.663516	0.336484	0.507852	0.241843	0.749694	0.249588	287	297	101	120108673	212663054	106259777	141105418	0.00196109	139.62	3644378
U2OS	Sample_U2OSdtp_T_C290CACXX	U2OS	CellLine	OS	Ribozero	N/A	0.933127	0.595236	0.404764	0.441203	0.204769	0.645972	0.353314	229	203	101	69426147	159101458	79500149	94702938	0.00352245	92.9916	4764483
7556	Sample_7556UK_T_C628WANXX	7556	CellLine	RMS.FN	Ribozero	10	0.894263	0.613192	0.386808	0.604678	0.124553	0.729232	0.269463	141	118	125	33567320	72051278	35986036	44181272	0.00194567	56.1449	1743500
BIRCH_RH36	Sample_BIRCHSeq_T_D21KAACXX	BIRCH	CellLine	RMS.FN	Ribozero	N/A	0.891003	0.705895	0.294105	0.54516	0.242975	0.788135	0.211143	251	194	101	94770367	140693016	70297938	99314506	0.00180127	91.6522	2003802
CCA	Sample_CCA_T_C28D2ACXX	CC-A	CellLine	RMS.FN	Ribozero	10	0.94082	0.564767	0.435233	0.47569	0.161806	0.637495	0.361975	248	190	101	67646568	172731516	86321624	97553030	0.0023819	99.3494	37980876
CT10_CTR	Sample_CT10Seq_T_D21KAACXX	CT-10	CellLine	RMS.FN	Ribozero	N/A	0.875554	0.693697	0.306303	0.58088	0.2369	0.81778	0.181576	230	192	101	70381685	110100120	55018362	76376116	0.00162879	76.2509	1061379
CT10_CTR	Sample_CTRSeq_T_D21KAACXX	CTR	CellLine	RMS.FN	Ribozero	N/A	0.902918	0.709425	0.290575	0.518527	0.250943	0.76947	0.229917	249	194	101	111929259	163623588	81764004	116078732	0.00188068	113.557	2711543
H170	Sample_H170UK_T_C628WANXX	H170	CellLine	RMS.FN	Ribozero	10	0.906341	0.661679	0.338321	0.612976	0.135926	0.748903	0.249849	224	148	125	54903412	97924658	48908867	64794676	0.00173967	91.9436	1965238
HR	Sample_HRDuke_T_C628WANXX	HR	CellLine	RMS.FN	Ribozero	10	0.894597	0.679794	0.320206	0.568374	0.179752	0.748126	0.250644	237	162	125	65585269	108721758	54301810	73908366	0.00176034	99.793	2072515
Hs729	Sample_Hs729dtp_T_D2ED5ACXX	Hs729	CellLine	RMS.FN	Ribozero	N/A	0.937937	0.722037	0.277963	0.581683	0.204	0.785682	0.21366	296	281	101	124262034	171727528	85811777	123993630	0.0023359	132.078	2747533
JR1	Sample_JR1UK_T_C628WANXX	JR1	CellLine	RMS.FN	Ribozero	10	0.891058	0.712164	0.287836	0.605715	0.187541	0.793256	0.205023	250	151	125	79357822	114619318	57225333	81627734	0.00162494	115.016	1013409
RD	Sample_RDSeq_T_D21KAACXX	RD	CellLine	RMS.FN	Ribozero	N/A	0.906679	0.670384	0.329616	0.565986	0.209992	0.775978	0.223449	269	205	101	97566945	168057500	83982142	112663118	0.00189955	118.113	2812214
EW8_RH1	Sample_RH1seq_T_D26GWACXX	RH1	CellLine	EWS	Ribozero	N/A	0.937501	0.687085	0.312915	0.641471	0.20016	0.841631	0.157888	293	269	101	128744423	207072766	103487990	142276664	0.00186839	176.761	1986837
RH18	Sample_RH18Seq_T_D21KAACXX	RH18	CellLine	RMS.FN	Ribozero	N/A	0.885916	0.649215	0.350785	0.550197	0.195346	0.745543	0.25384	239	197	101	74114432	138823826	69369746	90126468	0.00176719	91.6625	8351642
RH2	Sample_RH2UK_T_C628WANXX	RH2	CellLine	RMS.FN	Ribozero	10	0.906009	0.655686	0.344314	0.605649	0.147967	0.753616	0.244751	142	84	125	35993327	65735172	32822452	43101638	0.0017979	62.0025	1290839
BIRCH_RH36	Sample_Rh36dtp_T_C2D5DACXX	RH36	CellLine	RMS.FN	Ribozero	N/A	0.942316	0.615323	0.384677	0.47741	0.209821	0.68723	0.312089	281	274	101	95580888	203554106	101713077	125251546	0.0034032	125.939	6826053
RMS559	Sample_RMS559seq_T_D26GWACXX	RMS559	CellLine	RMS.FN	Ribozero	10	0.906743	0.665507	0.334493	0.620554	0.203256	0.82381	0.175573	295	270	101	106950035	187865394	93876865	125025758	0.00157494	142.273	1896691
RMSYM	Sample_RMSYMUK_T_C628WANXX	RMS-YM	CellLine	RMS.FN	Ribozero	N/A	0.894952	0.694195	0.305805	0.634247	0.164707	0.798953	0.199968	162	86	125	49510058	77286734	38608966	53652092	0.00153321	71.2109	908693
RUCH2	Sample_RUCH2UK_T_C628WANXX	RUCH2	CellLine	RMS.FN	Ribozero	10	0.888111	0.662352	0.337648	0.57242	0.142667	0.715087	0.283207	142	105	125	37793736	67228136	33564186	44528674	0.00191665	62.2094	1473588
RUCH3	Sample_RUCH3UK_T_C628WANXX	RUCH3	CellLine	RMS.FN	Ribozero	10	0.896009	0.692816	0.307185	0.643985	0.138256	0.782241	0.216402	230	153	125	60202373	94527958	47208947	65490436	0.00170226	93.9735	1656982
SCMC	Sample_SCMCUK_T_C628WANXX	SCMC	CellLine	RMS.FP	Ribozero	10	0.898024	0.648766	0.351234	0.551408	0.164513	0.715922	0.28241	141	83	125	30366548	56978962	28449233	36965992	0.00184877	48.7739	1111978
T9195	Sample_T9195UK_T_C628WANXX	T91-95	CellLine	RMS.FN	Ribozero	10	0.888393	0.656966	0.343034	0.559141	0.147363	0.706504	0.292322	156	89	125	42978654	78098222	39008667	51307892	0.00158023	74.1371	1851800
TE617	Sample_TE617TUK_T_C628WANXX	TE617	CellLine	RMS.FN	Ribozero	10	0.889858	0.675581	0.324419	0.582055	0.167311	0.749366	0.248989	179	97	125	51077038	86144270	43013957	58197406	0.00165266	83.947	1584446
TTC442	Sample_TTC442Seq_T_D21KAACXX	TTC-442	CellLine	RMS.FN	Ribozero	N/A	0.894345	0.771384	0.228616	0.635086	0.235888	0.870974	0.128411	238	205	101	106813123	116151164	58042403	89597182	0.00176437	90.8461	559309
TTC516	Sample_TTC516seq_T_D26GWACXX	TTC-516	CellLine	RMS.FN	Ribozero	N/A	0.958825	0.456866	0.543134	0.412174	0.148742	0.560916	0.438564	251	202	101	53712572	197859852	98882324	90395510	0.00188119	94.0421	54539665
NCI0003	Sample_NCI0003tumor_T_D1UTYACXX	RMS.NCI0003	Tumor	RMS.FP	PolyA	N/A	0.960116	0.159256	0.840744	0.268362	0.0306842	0.299046	0.700731	258	189	101	21350686	267620920	133782077	42620350	0.0028906	45.4379	20661591
NCI0064	Sample_NCI0064tumor_T_C291CACXX	RMS.NCI0064	Tumor	RMS.FP	Ribozero	9.9	0.957698	0.63393	0.36607	0.41842	0.230292	0.648711	0.350759	243	194	101	79132779	157183862	78552514	99643616	0.00189504	78.7956	15276402
NCI0064	Sample_NCI0064tumor2_T_H145DBGXX	RMS.NCI0064.T2	Tumor	RMS.FP	Ribozero	9.5	0.915983	0.622077	0.377923	0.463944	0.208637	0.672581	0.326935	234	200	80	82962091	172304984	86114057	107186890	0.00295126	68.6753	3810864
NCI0075	Sample_NCI0075tumor_T_D1UTYACXX	RMS.NCI0075	Tumor	RMS.FN	PolyA	10	0.957002	0.764235	0.235765	0.79483	0.109872	0.904702	0.0945619	292	269	101	149591051	168804070	84341300	129005974	0.00235953	174.603	2860533
NCI0082	Sample_NCI0082tumor_T_D1PR6ACXX	RMS.NCI0082	Tumor	RMS.FP	PolyA	8.2	0.974818	0.396958	0.603042	0.630124	0.0385993	0.668723	0.330876	283	268	101	41881667	188882242	94403614	74978348	0.00234362	99.9346	3774144
RMS008	Sample_RMS008tumor_T_D21KAACXX	RMS008	Tumor	RMS.FN	PolyA	5.6	0.964723	0.662025	0.337975	0.793259	0.102398	0.895656	0.103926	289	265	101	82328499	146637912	73288255	97077910	0.00171221	125.808	541436
RMS051	Sample_RMS051tumor_T_D21KAACXX	RMS051	Tumor	RMS.FN	PolyA	9.4	0.969331	0.734786	0.265214	0.76096	0.144473	0.905433	0.0941566	302	270	101	113331047	147695368	73817783	108524502	0.00144615	128.795	327170
RMS055	Sample_RMS055tumor_T_D21KAACXX	RMS055	Tumor	RMS.FN	PolyA	8.2	0.9634	0.749183	0.250817	0.728044	0.164799	0.892843	0.106617	298	273	101	123905502	150739486	75329178	112931434	0.00158605	130.149	301745
RMS2015	Sample_RMS2015_C13TEACXX	RMS2015	Tumor	RMS.FN	PolyA	8.4	0.949347	0.570134	0.429866	0.819645	0.0688505	0.888495	0.111043	311	274	101	109892944	275372812	137622132	156999402	0.00371324	215.8	7773091
RMS202	Sample_RMS202_2x_D12TBACXX	RMS202	Tumor	RMS.FN	PolyA	8.6	0.968942	0.680699	0.319301	0.745773	0.136179	0.881952	0.117446	334	331	101	201050956	332046526	165924072	226023656	0.00385466	274.032	1824191
RMS2021	Sample_RMS2021tumor_T_C222MACXX	RMS2021	Tumor	RMS.FN	PolyA	8.7	0.96624	0.675961	0.324039	0.781404	0.0920807	0.873484	0.125909	298	272	101	98874017	166497774	83199033	112546080	0.00179226	144.049	6929458
RMS2022	Sample_RMS2022tumor_T_C222MACXX	RMS2022	Tumor	RMS.FN	PolyA	8.3	0.965632	0.675253	0.324747	0.869937	0.0473575	0.917294	0.0822294	295	271	101	93413158	157756958	78841035	106525882	0.00250481	153.134	4135986
RMS2024	Sample_RMS2024_C141JACXX	RMS2024	Tumor	RMS.FN	PolyA	9.1	0.933505	0.554756	0.445244	0.725603	0.0831852	0.808788	0.190413	329	303	101	140440972	371336060	185515928	206001078	0.00262028	282.367	5764050
RMS2026	Sample_RMS2026tumor_T_C222MACXX	RMS2026	Tumor	RMS.FN	PolyA	8.4	0.966373	0.659449	0.340551	0.700293	0.16162	0.861914	0.137701	286	266	101	86618577	155862776	77901726	102783582	0.00249518	109.219	1343962
RMS2028	Sample_RMS2028tumor_T_C222MACXX	RMS2028	Tumor	RMS.FN	PolyA	7.1	0.967397	0.698398	0.301602	0.748547	0.126354	0.874901	0.124719	300	271	101	118850573	182239822	91085314	127275992	0.00236974	159.354	540284
RMS2029	Sample_RMS2029tumor_T_C222MACXX	RMS2029	Tumor	RMS.FN	PolyA	7.8	0.965303	0.814314	0.185687	0.683794	0.194035	0.877829	0.121718	288	269	101	168802802	143790890	71863093	117090862	0.00224318	118.792	305688
RMS2030	Sample_RMS2030tumor_T_C222MACXX	RMS2030	Tumor	RMS.FN	PolyA	8.4	0.964019	0.763792	0.236208	0.756818	0.152933	0.909751	0.0896737	291	272	101	129811162	146815930	73365824	112136822	0.00191951	131.914	385276
RMS2032	Sample_RMS2032_D1D34ACXX	RMS2032	Tumor	RMS.FN	PolyA	7	0.965265	0.568329	0.431671	0.719173	0.151526	0.870699	0.128882	338	394	101	153621823	387398874	193621230	220169834	0.00238518	266.364	2973138
RMS2033	Sample_RMS2033tumor_T_C222MACXX	RMS2033	Tumor	RMS.FN	PolyA	7.8	0.966069	0.689234	0.310767	0.711976	0.137469	0.849445	0.150032	284	271	101	93340243	148785852	74354080	102548194	0.00172582	115.63	2263169
RMS2034	Sample_RMS2034_D1D34ACXX	RMS2034	Tumor	RMS.FN	PolyA	7.8	0.965074	0.724975	0.275025	0.688389	0.212836	0.901226	0.0981768	342	371	101	264450149	360619308	180203389	261439924	0.00198469	277.737	1817252
RMS2037	Sample_RMS2037tumor_T_C222MACXX	RMS2037	Tumor	RMS.FN	PolyA	10	0.964234	0.753292	0.246708	0.694641	0.174943	0.869583	0.129934	287	265	101	123092933	146759244	73344537	110552566	0.00169995	116.536	752653
RMS2040	Sample_RMS2040_C141JACXX	RMS2040	Tumor	RMS.FN	PolyA	8.8	0.94067	0.603619	0.396381	0.717143	0.0773836	0.794526	0.204939	316	273	101	151175383	336077120	167951697	202862400	0.00563503	266.111	2660345
RMS2041	Sample_RMS2041tumor_T_C222MACXX	RMS2041	Tumor	RMS.FN	PolyA	8.1	0.964151	0.725914	0.274086	0.772776	0.118698	0.891474	0.108089	285	273	101	99982781	135758954	67849857	98549296	0.00241591	115.293	637368
RMS2047	Sample_RMS2047_D1D34ACXX	RMS2047	Tumor	RMS.FN	PolyA	9	0.969214	0.674176	0.325824	0.731779	0.167345	0.899124	0.100202	328	317	101	195868155	332237728	166007551	223986574	0.00173214	262.471	2245912
RMS2049	Sample_RMS2049_D1D34ACXX	RMS2049	Tumor	RMS.FP	PolyA	9	0.969524	0.697503	0.302497	0.72127	0.16845	0.88972	0.109696	329	305	101	189027346	290956774	145393806	202943122	0.00166797	233.429	2139421
RMS205	Sample_RMS205_2x_D12TBACXX	RMS205	Tumor	RMS.FN	PolyA	8.2	0.960803	0.662716	0.337284	0.75884	0.127008	0.885848	0.113587	320	277	101	159801921	283847238	141843475	188109986	0.00330023	230.725	1302731
RMS2051	Sample_RMS2051_D1D34ACXX	RMS2051	Tumor	RMS.FN	PolyA	8	0.967799	0.656401	0.343599	0.746923	0.119849	0.866772	0.132746	325	305	101	156150016	284378694	142121344	186666416	0.00165171	248.785	2557751
RMS2052	Sample_RMS2052_D1D34ACXX	RMS2052	Tumor	RMS.FN	PolyA	9.8	0.967211	0.679918	0.320082	0.742383	0.158015	0.900398	0.0991147	327	283	101	162331644	268962446	134416623	182872370	0.0017488	221.651	1809160
RMS2053	Sample_RMS2053tumor_T_C222MACXX	RMS2053	Tumor	RMS.FN	PolyA	8.9	0.967358	0.738346	0.261654	0.789277	0.124318	0.913595	0.0858841	292	266	101	115679078	148251158	74087052	109460650	0.00235225	130.349	741096
RMS2054	Sample_RMS2054_D1C5FACXX	RMS2054	Tumor	RMS.FN	PolyA	8.3	0.971107	0.601639	0.398361	0.772383	0.120329	0.892712	0.106868	316	267	101	97987413	219409698	109655756	132005404	0.0034291	154.659	2234882
RMS2056	Sample_RMS2056tumor_T_D24DGACXX	RMS2056	Tumor	RMS.FN	PolyA	8.4	0.971447	0.614804	0.385196	0.785383	0.0981011	0.883485	0.115978	294	270	101	74666250	159318582	79616786	97949678	0.00142264	125.78	627935
RMS2058	Sample_RMS2058_C141JACXX	RMS2058	Tumor	RMS.FN	PolyA	7.9	0.932371	0.770481	0.229519	0.64514	0.238762	0.883903	0.115512	336	341	101	335641577	366714870	183251147	282546692	0.00296897	293.09	1878425
RMS2059	Sample_RMS2059tumor_T_D24DGACXX	RMS2059	Tumor	RMS.FN	PolyA	8.4	0.969591	0.71809	0.28191	0.737652	0.142352	0.880004	0.119539	304	273	101	129680317	182428962	91173272	131000486	0.00147728	161.893	565799
RMS206	Sample_RMS206_2x_D12TBACXX	RMS206	Tumor	RMS.FN	PolyA	8.5	0.962827	0.716804	0.283196	0.763946	0.128409	0.892354	0.106966	319	274	101	208530489	295044736	147420213	211489344	0.00539934	270.964	1759083
RMS2060	Sample_RMS2060tumor_T_D24DGACXX	RMS2060	Tumor	RMS.FN	PolyA	8.3	0.965584	0.753354	0.246646	0.675203	0.179739	0.854942	0.144695	288	266	101	108859231	129748956	64851233	97746936	0.00154097	106.687	379429
RMS2063	Sample_RMS2063_C141JACXX	RMS2063	Tumor	RMS.FN	PolyA	8.4	0.942908	0.696723	0.303277	0.720263	0.158264	0.878527	0.120699	300	277	101	224533241	346759282	173249179	241595208	0.00635819	287.969	2736647
RMS2065	Sample_RMS2065tumor_T_D24DGACXX	RMS2065	Tumor	RMS.FN	PolyA	8.4	0.967491	0.770349	0.229651	0.760221	0.137279	0.8975	0.101866	291	278	101	166878445	182453520	91169485	140552832	0.00219044	162.335	431031
RMS2075	Sample_RMS2075_C141JACXX	RMS2075	Tumor	RMS.FN	PolyA	8.4	0.957273	0.706656	0.293344	0.799158	0.120496	0.919654	0.0797226	313	276	101	177668736	262889218	131371376	185772146	0.00343298	244.576	2405691
RMS2078	Sample_RMS2078_C16PCACXX	RMS2078	Tumor	RMS.FN	PolyA	8.7	0.957801	0.681427	0.318573	0.746498	0.173565	0.920063	0.0793063	327	311	101	197959699	325961842	162879126	222119068	0.00169213	262.505	1951338
RMS208	Sample_RMS208_D12TBACXX	RMS208	Tumor	RMS.FN	PolyA	7.2	0.9713	0.589499	0.410501	0.762432	0.127508	0.88994	0.109644	346	386	101	153896339	360028552	179940206	212236416	0.0033586	270.768	3110647
RMS2080	Sample_RMS2080_C16PCACXX	RMS2080	Tumor	RMS.FN	PolyA	7	0.964097	0.630538	0.369462	0.736971	0.170635	0.907606	0.0918485	329	312	101	162619556	327190962	163507417	206306224	0.00157565	253.183	1988065
RMS2081	Sample_RMS2081_C141JACXX	RMS2081	Tumor	RMS.FN	PolyA	8.2	0.958238	0.745674	0.254326	0.778713	0.13511	0.913823	0.0854828	330	319	101	243403195	301203864	150498133	224599964	0.00181555	283.352	2921188
RMS2083	Sample_RMS2083tumor_T_D24DGACXX	RMS2083	Tumor	RMS.FN	PolyA	8.9	0.963379	0.76338	0.23662	0.722718	0.170653	0.893371	0.106109	297	270	101	149604859	169558666	84735798	129437718	0.00153537	148.219	473085
RMS2085	Sample_RMS2085_D1C5FACXX	RMS2085	Tumor	RMS.FN	PolyA	7	0.964115	0.656041	0.343959	0.736309	0.134061	0.87037	0.128948	326	274	101	155340804	283306060	141548084	185860310	0.00556326	202.948	5030708
RMS2090	Sample_RMS2090_D1C5FACXX	RMS2090	Tumor	RMS.FN	PolyA	7.4	0.964443	0.652927	0.347073	0.735452	0.156884	0.892336	0.107197	348	382	101	184784657	341146088	170487832	222743438	0.00392476	255.231	3735963
RMS2094	Sample_RMS2094_D18PDACXX	RMS2094	Tumor	RMS.FN	PolyA	7.2	0.952836	0.546279	0.453721	0.746314	0.154162	0.900476	0.0991021	333	342	101	132807524	361603268	180726912	197536162	0.00282059	254.5	3712777
RMS2096	Sample_RMS2096_C16PCACXX	RMS2096	Tumor	RMS.FP	PolyA	6.5	0.955812	0.682839	0.317161	0.624237	0.251546	0.875783	0.123663	318	275	101	215013832	351983414	175895470	240348104	0.00200949	254.083	3776618
RMS2103	Sample_RMS2103_C14C7ACXX	RMS2103	Tumor	RMS.FP	PolyA	N/A	0.815621	0.653224	0.346776	0.731698	0.148737	0.880435	0.11891	336	302	101	147139740	271331370	135578117	177240084	0.00168995	206.922	4369148
RMS2107	Sample_RMS2107_C13TEACXX	RMS2107	Tumor	RMS.FN	PolyA	N/A	0.948017	0.52968	0.47032	0.71902	0.100504	0.819523	0.180042	312	291	101	118147820	340534078	170195999	180374188	0.00386486	226.016	10023907
RMS211	Sample_RMS211_D139YACXX	RMS211	Tumor	RMS.FN	PolyA	6.3	0.955042	0.554089	0.445911	0.705842	0.143621	0.849463	0.14903	319	276	101	99838502	264592192	132097856	146607624	0.00239363	171.073	1552646
RMS2110	Sample_RMS2110_C14C7ACXX	RMS2110	Tumor	RMS.FN	PolyA	N/A	0.953336	0.657615	0.342385	0.831373	0.0826198	0.913993	0.0852736	323	283	101	139732462	253265148	126540115	166550912	0.00143997	220.375	5594983
RMS2111	Sample_RMS2111_C14C7ACXX	RMS2111	Tumor	RMS.FN	PolyA	N/A	0.953441	0.600539	0.399461	0.82757	0.0657932	0.893363	0.106089	342	354	101	128321506	288482566	144163044	173245004	0.00156841	236.491	8604112
RMS2117	Sample_RMS2117_D1C5FACXX	RMS2117	Tumor	RMS.FN	PolyA	N/A	0.961253	0.591888	0.408112	0.811365	0.089664	0.901029	0.0983756	333	327	101	125706433	291569916	145690231	172576770	0.00569986	212.69	6787509
RMS2119	Sample_RMS2119tumor_T_D1PR6ACXX	RMS2119	Tumor	RMS.FN	PolyA	10	0.932759	0.688705	0.311295	0.787091	0.0995417	0.886633	0.112717	267	206	101	72401589	115665342	57794995	79659246	0.00269676	85.4105	3550313
RMS212	Sample_RMS212tumor_T_D21KAACXX	RMS212	Tumor	RMS.FN	PolyA	9.5	0.969396	0.685274	0.314726	0.839475	0.0631501	0.902625	0.0967307	287	276	101	95598833	154925650	77413378	106166546	0.00226871	148.208	3629732
RMS214	Sample_RMS214_D133UACXX	RMS214	Tumor	RMS.FN	PolyA	8.4	0.956167	0.678752	0.321248	0.756876	0.136761	0.893637	0.105638	338	375	101	212267084	353387536	176567631	239862400	0.00192916	297.886	2787891
RMS216	Sample_RMS216_D133UACXX	RMS216	Tumor	RMS.FN	PolyA	7.7	0.96535	0.591167	0.408833	0.767237	0.142503	0.90974	0.0898215	347	391	101	146940192	341704002	170778322	202004254	0.00179676	258.046	1143415
RMS217	Sample_RMS217_D133UACXX	RMS217	Tumor	RMS.FN	PolyA	7.1	0.96575	0.642489	0.357511	0.759001	0.137451	0.896452	0.10301	321	292	101	138608682	266467658	133163066	171202524	0.00160772	206.56	895751
RMS222	Sample_RMS222_2x_D195DACXX	RMS222	Tumor	RMS.FN	PolyA	8.7	0.940468	0.71897	0.28103	0.758285	0.146583	0.904868	0.0945306	284	269	101	114279385	160130498	80017525	115129026	0.00185387	129.053	546080
RMS223	Sample_RMS223_D16M1ACXX	RMS223	Tumor	RMS.FN	PolyA	6.9	0.970673	0.650443	0.349557	0.773132	0.142755	0.915887	0.0834487	335	350	101	172029733	320692630	160240399	208592256	0.00188828	247.502	943975
RMS226	Sample_RMS226_D18LTACXX	RMS226	Tumor	RMS.FN	PolyA	7.2	0.948967	0.654383	0.345617	0.751731	0.138132	0.889864	0.109761	288	268	101	82403415	151266550	75605491	98986250	0.00177584	130.856	923651
RMS228	Sample_RMS228tumor_T_C222MACXX	RMS228	Tumor	RMS.FN	PolyA	8.4	0.968041	0.603257	0.396743	0.826199	0.0837124	0.909912	0.0896569	302	276	101	83323764	185480552	92700520	111892464	0.00177276	157.207	409194
RMS230	Sample_RMS230_D18LTACXX	RMS230	Tumor	RMS.FN	PolyA	6.5	0.955308	0.470307	0.529693	0.806851	0.0956181	0.902469	0.0971839	319	280	101	75138449	264595168	132253234	124441074	0.00250468	169.421	1596201
RMS231	Sample_RMS231_D18LTACXX	RMS231	Tumor	RMS.FN	PolyA	7.8	0.957002	0.662426	0.337574	0.751694	0.147273	0.898966	0.100496	318	282	101	146531755	260576680	130219717	172612650	0.00221412	206.53	769631
RMS239	Sample_RMS239_D18MPACXX	RMS239	Tumor	RMS.FN	PolyA	8.3	0.951058	0.705702	0.294299	0.745767	0.163719	0.909486	0.0899273	302	271	101	144415932	214575794	107225610	151426458	0.00215951	179.603	807062
RMS240	Sample_RMS240_D18MPACXX	RMS240	Tumor	RMS.FN	PolyA	6.4	0.952137	0.532493	0.467507	0.822949	0.0920359	0.914985	0.0845904	304	270	101	73120088	208736780	104325372	111150940	0.00222124	151.015	1220026
RMS242	Sample_RMS242_D18MPACXX	RMS242	Tumor	RMS.FN	PolyA	7.8	0.9493	0.616584	0.383416	0.798721	0.115583	0.914304	0.0852396	291	289	101	85363653	180949186	90433818	111570300	0.0020857	147.489	707342
CW9109	Sample_CW9109seq_T_C628WANXX	CW9109	CellLine	RMS.FP	Ribozero	9.7	0.889211	0.681468	0.318532	0.605909	0.161204	0.767113	0.231559	217	151	125	60041396	98847592	49366733	67361498	0.00193367	93.2128	1623943
JR	Sample_JRseq_T_D26GWACXX	JR	CellLine	RMS.FP	Ribozero	N/A	0.942871	0.707998	0.292002	0.550872	0.249202	0.800073	0.199447	290	266	101	138394297	203579842	101742411	144134174	0.0019207	142.528	7254584
MP4	Sample_MP4seq_T_C628WANXX	MP4	CellLine	RMS.FP	Ribozero	9.6	0.916106	0.643314	0.356686	0.550782	0.162911	0.713692	0.285024	161	89	125	44839902	85929068	42919758	55279368	0.00201468	74.7832	1617186
NCIARMS1	Sample_NCIARMS1seq_T_D26GWACXX	NCI-ARMS1	CellLine	RMS.FP	Ribozero	N/A	0.914326	0.661435	0.338565	0.582029	0.230096	0.812126	0.187254	292	274	101	93341287	166643228	83273377	110223608	0.00187911	105.563	1630843
NCIRMS052	Sample_NCIRMS052seq_T_D26GWACXX	NCI-RMS-052	CellLine	RMS.FP	Ribozero	N/A	0.920805	0.66499	0.33501	0.65095	0.164169	0.81512	0.184092	310	275	101	126777003	223153948	111494372	148395096	0.00172833	183.48	2086802
RH28	Sample_RH28seq_T_D2AHCACXX	RH28	CellLine	RMS.FP	Ribozero	N/A	0.945015	0.719678	0.280322	0.502438	0.279792	0.78223	0.217164	292	272	101	142635710	199229038	99557591	143380736	0.00192408	124.463	2518656
RH3	Sample_RH3UK_T_C628WANXX	RH3	CellLine	RMS.FP	Ribozero	10	0.878942	0.670775	0.329225	0.410762	0.263984	0.674746	0.323556	174	103	125	66118038	113707972	56768624	76272412	0.00189657	80.9813	2654586
RH30	Sample_RH30seq_T_D26GWACXX	RH30	CellLine	RMS.FP	Ribozero	N/A	0.929096	0.70369	0.29631	0.624188	0.205962	0.83015	0.169313	295	270	101	127260066	190742814	95323492	134223742	0.00168053	153.923	4986465
RH41_RH4	Sample_RH4Seq_T_D21KAACXX	RH4	CellLine	RMS.FP	Ribozero	N/A	0.917897	0.705007	0.294993	0.577091	0.22875	0.805841	0.193484	244	192	101	100098694	149178032	74542425	105171526	0.00269859	108.614	1400218
RH41_RH4	Sample_RH41seq_T_D26GWACXX	RH41	CellLine	RMS.FP	Ribozero	N/A	0.92847	0.709772	0.290228	0.618506	0.218858	0.837364	0.162025	297	270	101	141413127	206409958	103145108	146504096	0.00184096	163.402	1991864
RH5	Sample_RH5Seq_T_D21KAACXX	RH5	CellLine	RMS.FP	Ribozero	N/A	0.911446	0.765209	0.234791	0.492815	0.315859	0.808674	0.1908	226	156	101	127858121	143561556	71744283	109854560	0.00270888	91.4342	1389375
NCI0040	Sample_NCI_0040_tumorRNA_D1C5FACXX	RMS.NCI0040	Tumor	RMS.FP	PolyA	9.7	0.96142	0.526164	0.473836	0.721648	0.134115	0.855763	0.143616	320	274	101	111115502	324128126	161955865	170544408	0.00640564	190.647	10509415
RMS007	Sample_RMS007tumor_T_D21KAACXX	RMS007	Tumor	RMS.FP	PolyA	6.1	0.963153	0.610408	0.389592	0.664213	0.0872911	0.751504	0.245129	289	271	101	76639690	166198474	82820023	101448938	0.00194221	123.772	813547
RMS049	Sample_RMS049tumor_T_D21KAACXX	RMS049	Tumor	RMS.FP	PolyA	7.9	0.949746	0.786579	0.213421	0.642527	0.224312	0.866839	0.132711	287	270	101	126392884	126644602	63294154	99616048	0.00159163	101.548	294669
RMS057	Sample_RMS057tumor_T_D21KAACXX	RMS057	Tumor	RMS.FP	PolyA	6.7	0.963059	0.608592	0.391408	0.720666	0.130619	0.851285	0.148343	290	274	101	63525559	138680534	69314686	84399886	0.0017453	110.131	660378
RMS061	Sample_RMS061tumor_T_D21KAACXX	RMS061	Tumor	RMS.FP	PolyA	7.9	0.961239	0.727575	0.272425	0.679014	0.161357	0.840371	0.159225	262	196	101	95117365	128173596	64061454	93255848	0.00245179	105.891	430560
RMS2031	Sample_RMS2031tumor_T_C222MACXX	RMS2031	Tumor	RMS.FP	PolyA	7.2	0.965561	0.709483	0.290517	0.681489	0.175048	0.856537	0.142885	298	276	101	136364153	199293724	99589359	141395422	0.001905	159.643	1155181
RMS2038	Sample_RMS2038_D18PDACXX	RMS2038	Tumor	RMS.FP	PolyA	7.1	0.93553	0.607586	0.392414	0.679573	0.163596	0.843169	0.156261	321	290	101	179349557	392977048	196379226	238767450	0.00398259	278.196	3188073
RMS2039	Sample_RMS2039_D18PDACXX	RMS2039	Tumor	RMS.FP	PolyA	9.3	0.946834	0.716747	0.283253	0.69609	0.201385	0.897476	0.101892	328	301	101	264468672	374286448	187026334	268268618	0.00331145	290.728	1943052
RMS2046	Sample_RMS2046_C0VPBACXX	RMS2046	Tumor	RMS.FP	PolyA	7.6	0.949018	0.634837	0.365163	0.716099	0.169244	0.885343	0.114157	322	288	101	150993748	298893042	149373310	189748266	0.00281344	215.257	2487131
RMS2061	Sample_RMS2061tumor_T_D24DGACXX	RMS2061	Tumor	RMS.FP	PolyA	8.4	0.969365	0.707678	0.292322	0.759105	0.122671	0.881775	0.117708	295	267	101	102692227	151273252	75597707	107052740	0.00149795	138.172	474533
RMS2071	Sample_RMS2071tumor_T_D24DGACXX	RMS2071	Tumor	RMS.FP	PolyA	8.4	0.963594	0.785648	0.214352	0.603289	0.258717	0.862006	0.137477	281	268	101	153592695	154692802	77306974	121534088	0.00226516	116.108	358714
RMS2072	Sample_RMS2072_D18PDACXX	RMS2072	Tumor	RMS.FP	PolyA	8.3	0.954517	0.66466	0.33534	0.705975	0.180498	0.886474	0.112767	325	296	101	206293177	363597334	181662119	241668692	0.00320017	258.668	2267009
RMS2074	Sample_RMS2074_D1C5FACXX	RMS2074	Tumor	RMS.FP	PolyA	8.5	0.967148	0.620413	0.379586	0.738487	0.153405	0.891892	0.107645	333	298	101	139773291	292101300	145977239	181223586	0.00534103	214.82	4061885
RMS2076	Sample_RMS2076_D18PDACXX	RMS2076	Tumor	RMS.FP	PolyA	8.5	0.949804	0.670777	0.329223	0.676177	0.20295	0.879128	0.120357	341	373	101	221860678	381545396	190675898	255932040	0.0025589	284.871	2527963
RMS2079	Sample_RMS2079tumor_T_D24DGACXX	RMS2079	Tumor	RMS.FP	PolyA	8.6	0.966691	0.732338	0.267662	0.740514	0.15348	0.893994	0.105517	293	269	101	121294926	159890048	79906205	117093590	0.00146153	139.607	340954
RMS209	Sample_RMS209_2x_D195DACXX	RMS209	Tumor	RMS.FP	PolyA	N/A	0.956047	0.330112	0.669888	0.86023	0.0596414	0.919871	0.0796846	302	276	101	45682016	260836018	130360495	86105022	0.00213796	132.867	1261025
RMS2093	Sample_RMS2093_D18PDACXX	RMS2093	Tumor	RMS.FP	PolyA	7.4	0.953557	0.631879	0.368121	0.670697	0.214823	0.88552	0.11395	325	295	101	188392286	377128734	188465317	238299826	0.00318909	253.986	3881471
RMS210	Sample_RMS210_D139YACXX	RMS210	Tumor	RMS.FP	PolyA	8	0.951347	0.583137	0.416863	0.782608	0.103548	0.886156	0.113348	318	282	101	120680367	288810398	144334438	168416128	0.00235141	225.315	2069458
RMS2104	Sample_RMS2104_D18PDACXX	RMS2104	Tumor	RMS.FP	PolyA	N/A	0.898464	0.52494	0.475061	0.728187	0.112336	0.840523	0.158991	329	311	101	103822915	304120336	151987690	159644772	0.00188808	193.897	13852236
RMS2105	Sample_RMS2105_C14C7ACXX	RMS2105	Tumor	RMS.FP	PolyA	N/A	0.938169	0.623089	0.376911	0.658256	0.155559	0.813815	0.185594	304	274	101	111314556	230318758	115092084	143509004	0.00153796	152.93	10498023
RMS2114	Sample_RMS2114_C14C7ACXX	RMS2114	Tumor	RMS.FP	PolyA	N/A	0.964319	0.697368	0.302632	0.771761	0.123468	0.895229	0.10404	321	286	101	139987592	215596890	107720317	150350422	0.00148069	168.341	3284061
RMS224	Sample_RMS224_D16M1ACXX	RMS224	Tumor	RMS.FP	PolyA	7.9	0.966945	0.65694	0.34306	0.693662	0.182423	0.876085	0.123113	327	299	101	191285111	347627240	173675802	228370346	0.00244478	249.275	1922104
RMS225	Sample_RMS225_D16M1ACXX	RMS225	Tumor	RMS.FP	PolyA	8.3	0.965539	0.711245	0.288755	0.715232	0.159103	0.874334	0.12447	307	272	101	141072660	204583696	102170408	145509134	0.00165858	169.615	823140
RMS227	Sample_RMS227_D18LTACXX	RMS227	Tumor	RMS.FP	PolyA	6.6	0.958016	0.684427	0.315573	0.710991	0.155593	0.866583	0.133006	287	267	101	87056750	141579746	70761499	96901020	0.00176649	110.242	764492
RMS232	Sample_RMS232_D18LTACXX	RMS232	Tumor	RMS.FP	PolyA	6.6	0.952481	0.518911	0.481089	0.759185	0.116049	0.875234	0.124004	319	276	101	92162045	275551354	137671649	142986718	0.00252688	182.805	1297546
RMS235	Sample_RMS235_D18LTACXX	RMS235	Tumor	RMS.FP	PolyA	6.8	0.953087	0.652116	0.347884	0.727284	0.147912	0.875196	0.12439	323	269	101	147427767	273042582	136466644	178055430	0.00256304	205.836	1268452
RMS238	Sample_RMS238_D18MPACXX	RMS238	Tumor	RMS.FP	PolyA	7.3	0.949123	0.670569	0.329431	0.712943	0.15146	0.864403	0.13516	312	274	101	130164603	224038960	111971206	150233684	0.00233144	176.042	1166894
RMS244	Sample_RMS244_D18MPACXX	RMS244	Tumor	RMS.FP	PolyA	7	0.940866	0.59141	0.408591	0.800221	0.0900605	0.890281	0.10932	282	267	101	59763004	138855894	69400651	82120692	0.00179346	111.979	704385
RMS246	Sample_RMS246_D18MPACXX	RMS246	Tumor	RMS.FP	PolyA	7	0.947419	0.596735	0.403265	0.789377	0.0984062	0.887783	0.111709	298	273	101	82989617	189157918	94531906	112877234	0.00217799	153.315	1122052
RMS247	Sample_RMS247_C14C7ACXX	RMS247	Tumor	RMS.FP	PolyA	7	0.969426	0.386332	0.613668	0.79758	0.0916283	0.889209	0.110285	342	387	101	75571537	353495434	176659689	136566530	0.00151491	186.344	1647929
RMS248	Sample_RMS248_C14C7ACXX	RMS248	Tumor	RMS.FP	PolyA	N/A	0.944782	0.467437	0.532563	0.743101	0.0843468	0.827448	0.172081	329	315	101	90304223	321074692	160462602	150082032	0.00154564	188.902	2425020
HSSY11	Sample_HSSY11dtp_T_C28RYACXX	HSSY11	CellLine	SS	Ribozero	N/A	0.933935	0.605311	0.394689	0.487541	0.196947	0.684488	0.314612	266	197	101	84103379	185819718	92853561	112478700	0.00214818	125.006	5460856
NCI0070	Sample_NCI0070tumor_T_D1UTYACXX	SS.NCI0070	Tumor	SS	PolyA	10	0.970875	0.76726	0.23274	0.799574	0.116906	0.916481	0.0825772	308	276	101	184466866	204946050	102377409	157246910	0.00168907	206.913	3925911
NCI0152	Sample_NCI0152tumor1_T_D1UTYACXX	SS.NCI0152.T1	Tumor	SS	PolyA	10	0.968586	0.782904	0.217096	0.779521	0.129969	0.90949	0.0895848	296	271	101	170538730	174366730	87103102	136512342	0.00184636	151.037	4767698
NCI0152	Sample_NCI0152tumor2_T_D1PR6ACXX	SS.NCI0152.T2	Tumor	SS	PolyA	10	0.972933	0.7661	0.2339	0.805052	0.0955332	0.900585	0.0983823	307	270	101	172075901	192327092	96064599	147341748	0.00184658	180.156	7704335
NCI0213	Sample_NCI0213tumor_T_C2V4TACXX	SS.NCI0213	Tumor	SS	Ribozero	9.7	0.934201	0.780578	0.219422	0.390962	0.390551	0.781514	0.218059	217	142	101	139088331	144020092	71981896	112418892	0.00187062	71.3979	3067640
NCI0229	Sample_NCI0229tumor1_T_H2N5CBGXX	SS.NCI0229.T1	Tumor	SS	Ribozero	N/A	0.857682	0.653189	0.346811	0.519478	0.218942	0.738421	0.261049	115	101	80	58190646	107320206	53632262	70100422	0.00462395	48.6111	1745585
NCI0229	Sample_NCI0229tumor2_T_H2N5CBGXX	SS.NCI0229.T2	Tumor	SS	Ribozero	N/A	0.850141	0.679327	0.320673	0.54535	0.211343	0.756692	0.242742	143	117	80	77812796	129239182	64585206	87795654	0.00448193	60.0361	1229288
NCI0241	Sample_NCI0241tumor_T_H145DBGXX	SS.NCI0241	Tumor	SS	Ribozero	5.1	0.619102	0.436799	0.563201	0.238515	0.132211	0.370726	0.628416	94	107	80	30408249	119818626	59865868	52336632	0.0031167	27.2004	12066077
NCI0242	Sample_NCI0242tumor_T_H145DBGXX	SS.NCI0242	Tumor	SS	Ribozero	10	0.916191	0.702355	0.297645	0.40794	0.304296	0.712236	0.287229	221	223	80	117568163	177235556	88575590	124482254	0.00294923	62.9083	11585119
NCI0245	Sample_NCI0245tumor1_T_H2N5CBGXX	SS.NCI0245.T1	Tumor	SS	Ribozero	6	0.848765	0.653799	0.346201	0.529165	0.234622	0.763787	0.235577	190	159	80	90758830	166986396	83440486	109175490	0.00447136	74.3625	1632035
NCI0245	Sample_NCI0245tumor2_T_H2N5CBGXX	SS.NCI0245.T2	Tumor	SS	Ribozero	9.7	0.854971	0.689038	0.310962	0.441406	0.295532	0.736938	0.262586	134	111	80	91996425	146764032	73350094	101125984	0.0044879	56.9736	2571808
SS001	Sample_SS001tumor_T_C1PMAACXX	SS001	Tumor	SS	PolyA	9.1	0.871747	0.196441	0.803559	0.85762	0.0418979	0.899518	0.100057	291	267	101	11724185	118607322	59279030	23299312	0.00176784	25.752	2483769
SS002	Sample_SS002tumor_T_C1PMAACXX	SS002	Tumor	SS	PolyA	9.9	0.956457	0.51835	0.48165	0.786977	0.0866753	0.873653	0.125666	311	267	101	56238169	168464786	84175374	87323692	0.00171916	110.931	5058488
SS003	Sample_SS003tumor_T_C1PMAACXX	SS003	Tumor	SS	PolyA	9.9	0.954282	0.462963	0.537037	0.787455	0.0959579	0.883413	0.115972	297	269	101	48773375	176031880	87961964	81496220	0.00165543	107.593	4870846
SS004	Sample_SS004tumor_T_C1PMAACXX	SS004	Tumor	SS	PolyA	9.5	0.950135	0.518979	0.481021	0.766386	0.090482	0.856868	0.14241	300	284	101	57983770	173323550	86599421	89951232	0.00171198	110.451	9059911
SS005	Sample_SS005tumor_T_C1PMAACXX	SS005	Tumor	SS	PolyA	9.5	0.946988	0.678428	0.321572	0.785528	0.0997361	0.885264	0.114062	293	268	101	75165257	125303154	62609337	85009190	0.00173823	106.191	1465224
SS006	Sample_SS006tumor_T_C1PMAACXX	SS006	Tumor	SS	PolyA	9.8	0.964007	0.740952	0.259048	0.743352	0.105908	0.84926	0.150053	298	270	101	137038079	173465540	86673251	128529600	0.00178308	151.145	11460328
SS007	Sample_SS007tumor_T_C1PMAACXX	SS007	Tumor	SS	PolyA	9.5	0.962341	0.69886	0.30114	0.778605	0.106828	0.885433	0.113772	299	273	101	102195643	156392832	78134285	109296672	0.00178614	135.029	4393474
SS008	Sample_SS008tumor_T_C1PMAACXX	SS008	Tumor	SS	PolyA	9.9	0.952179	0.23022	0.76978	0.751424	0.0995426	0.850966	0.148391	296	266	101	17767916	152227166	76064949	35045770	0.00173883	42.9415	8922676
SS009	Sample_SS009tumor_T_C1PMAACXX	SS009	Tumor	SS	PolyA	7.5	0.907665	0.175197	0.824803	0.305825	0.0674856	0.37331	0.626373	183	112	101	12442931	141564122	70760109	24801634	0.00219315	24.232	38642707
SS010	Sample_SS010tumor_T_C1PMAACXX	SS010	Tumor	SS	PolyA	9.1	0.948317	0.562365	0.437635	0.752777	0.122665	0.875442	0.123895	296	268	101	56222241	144770190	72337803	81413748	0.00174155	98.3114	2385184
SS011	Sample_SS011tumor_T_C1PMAACXX	SS011	Tumor	SS	PolyA	10	0.9587	0.261447	0.738553	0.771462	0.0897587	0.861221	0.137978	294	271	101	21638212	161568416	80720006	42241628	0.0017497	49.9793	10592088
SS012	Sample_SS012tumor_T_C1PMAACXX	SS012	Tumor	SS	PolyA	10	0.957922	0.361709	0.638291	0.753236	0.110012	0.863247	0.136075	292	277	101	32096094	163590356	81740110	59172162	0.00178497	70.0936	7395333
SS013	Sample_SS013tumor_T_D1UE8ACXX	SS013	Tumor	SS	PolyA	10	0.940702	0.438563	0.561437	0.759924	0.127017	0.886941	0.112219	292	273	101	40775987	159720594	79793322	70047596	0.00158073	86.252	3463479
SS014	Sample_SS014tumor_T_D1UE8ACXX	SS014	Tumor	SS	PolyA	10	0.961283	0.545609	0.454391	0.819076	0.0670905	0.886166	0.112941	293	274	101	56038350	152931876	76398071	83440984	0.00156558	108.65	5406510
SS015	Sample_SS015tumor_T_D1UE8ACXX	SS015	Tumor	SS	PolyA	10	0.960973	0.618418	0.381582	0.784828	0.0997949	0.884623	0.114741	294	271	101	82928795	174596852	87243166	107973754	0.00171386	142.624	5372993
SS016	Sample_SS016tumor_T_D1UE8ACXX	SS016	Tumor	SS	PolyA	10	0.941298	0.446115	0.553885	0.74849	0.122254	0.870745	0.128412	294	272	101	40858522	156035642	77952207	69609848	0.00177191	78.948	5645394
SS017	Sample_SS017tumor_T_D1UE8ACXX	SS017	Tumor	SS	PolyA	10	0.943907	0.478335	0.521665	0.765969	0.120069	0.886038	0.113115	298	272	101	45676599	156576286	78222207	74895930	0.00143774	93.7754	6451994
SS018	Sample_SS018tumor_T_D1UE8ACXX	SS018	Tumor	SS	PolyA	10	0.950822	0.503097	0.496903	0.739373	0.117277	0.85665	0.142708	298	273	101	44575767	140598642	70254175	70734744	0.00151911	81.1351	4339732
SS019	Sample_SS019tumor_T_D1UE8ACXX	SS019	Tumor	SS	PolyA	6.4	0.926501	0.0521208	0.947879	0.587456	0.0529179	0.640374	0.359377	285	263	101	4311255	165433040	82696303	8622508	0.00178171	7.5234	15379897
SS020	Sample_SS020tumor_T_D1UE8ACXX	SS020	Tumor	SS	PolyA	9.6	0.950942	0.458512	0.541488	0.762507	0.108937	0.871445	0.127966	291	271	101	41425400	151758298	75834725	69583060	0.00161325	82.3596	9256330
SS021	Sample_SS021tumor_T_D1UE8ACXX	SS021	Tumor	SS	PolyA	10	0.954885	0.633499	0.366501	0.743435	0.126714	0.870149	0.129309	290	269	101	69254342	137787052	68856575	87288020	0.00152972	107.054	4063251
SW982	Sample_SW982dtp_T_C2D5DACXX	SW982	CellLine	SS	Ribozero	N/A	0.938468	0.526494	0.473506	0.454804	0.159929	0.614733	0.384578	287	286	101	73338962	213692138	106780834	112507544	0.00231664	117.553	7777730
SYO1	Sample_SYO1dtp_T_C2D5DACXX	SYO1	CellLine	SS	Ribozero	N/A	0.941684	0.535296	0.464703	0.499982	0.147621	0.647603	0.351746	273	194	101	63299341	178976754	89434272	95805634	0.00229579	114.706	6222665
Teratoma001	Sample_Teratoma001tumor_T_D21H2ACXX	Teratoma001	Tumor	Teratoma	PolyA	9.2	0.948529	0.405387	0.594613	0.708778	0.1463	0.855077	0.144216	292	270	101	33070633	144913618	72406160	58746136	0.00170719	59.8004	4789416
Teratoma002	Sample_Teratoma002tumor_T_D21H2ACXX	Teratoma002	Tumor	Teratoma	PolyA	9.8	0.947752	0.607698	0.392302	0.745437	0.120044	0.865481	0.133911	311	273	101	91393340	200172126	100025826	121644224	0.00168518	133.908	7494251
Teratoma003	Sample_Teratoma003tumor_T_D2259ACXX	Teratoma003	Tumor	Teratoma	PolyA	9.8	0.954507	0.455297	0.544703	0.790457	0.129741	0.920198	0.0790517	289	266	101	36558167	135378736	67638571	61637564	0.00146538	63.141	1418627
Teratoma004	Sample_Teratoma004tumor_T_D2259ACXX	Teratoma004	Tumor	Teratoma	PolyA	7.2	0.848392	0.154443	0.845557	0.670091	0.129424	0.799516	0.199306	286	264	101	11548914	149322760	74573759	23061856	0.00168767	21.2316	5301528
NCI0019	Sample_NCI0019tumor_T_D1PR6ACXX	UDS.NCI0019	Tumor	UDS	PolyA	9.7	0.974514	0.507983	0.492017	0.679148	0.0311025	0.710251	0.289253	288	272	101	55668796	172715856	86315411	87736658	0.0021114	112.633	7662099
NCI0173	Sample_NCI0173tumor_T_C28D2ACXX	UDS.NCI0173	Tumor	UDS	Ribozero	9.5	0.944643	0.660419	0.339581	0.542037	0.213716	0.755753	0.243684	292	285	101	100715803	180535096	90219711	119228764	0.00234451	97.2991	5277375
UDS002	Sample_UDS002tumor_T_D2259ACXX	UDS002	Tumor	UDS	PolyA	10	0.953443	0.280802	0.719198	0.75631	0.128002	0.884312	0.114941	296	267	101	24694599	170290980	85082037	47818072	0.00153924	55.0174	4754373
UDS003	Sample_UDS003tumor_T_D2259ACXX	UDS003	Tumor	UDS	PolyA	10	0.956294	0.688349	0.311651	0.791415	0.0949595	0.886374	0.112895	296	270	101	115196522	184306762	92086290	126867328	0.00153361	160.247	5567892
UDS004	Sample_UDS004tumor_T_D2259ACXX	UDS004	Tumor	UDS	PolyA	9.6	0.891744	0.22812	0.77188	0.723997	0.172658	0.896655	0.102587	291	264	101	17801113	154004306	76944121	35131408	0.00146127	38.8574	4229474
UDS005	Sample_UDS005tumor_T_D2259ACXX	UDS005	Tumor	UDS	PolyA	8.9	0.94285	0.608594	0.391406	0.676434	0.111842	0.788276	0.20857	292	266	101	81873158	178733122	89084054	108775972	0.0016903	136.73	4025525
NCI0238	Sample_NCI0238tumor_T_H142KBGXX	WT.NCI0238	Tumor	WT	Ribozero	9	0.904956	0.626216	0.373784	0.404672	0.25617	0.660842	0.338643	173	143	80	82250621	168202540	84061705	105331044	0.00289975	61.9935	4220806
WT101	Sample_WT101tumor_T_C3WB4ACXX	WT101	Tumor	WT	Ribozero	8.1	0.940345	0.86837	0.13163	0.295221	0.486058	0.78128	0.218015	114	60	101	154474222	89360612	44650496	77598092	0.00163339	34.2698	440619
WT102	Sample_WT102tumor_T_C3WB4ACXX	WT102	Tumor	WT	Ribozero	7	0.941609	0.901052	0.0989483	0.244789	0.576623	0.821413	0.177967	110	57	101	184429460	78247504	39101080	70505046	0.00159215	25.3497	432245
WT105	Sample_WT105tumor_T_C3WB4ACXX	WT105	Tumor	WT	Ribozero	7.7	0.929587	0.868804	0.131196	0.236039	0.522123	0.758162	0.241219	111	66	101	147566159	85054772	42502369	73895922	0.00187864	26.3486	620624
WT106	Sample_WT106tumor_T_C3WB4ACXX	WT106	Tumor	WT	Ribozero	7.8	0.933708	0.874992	0.125008	0.265104	0.533075	0.798179	0.201194	111	59	101	159765818	87328378	43638102	76411650	0.00180857	30.5423	1382919
WT107	Sample_WT107tumor_T_C3WB4ACXX	WT107	Tumor	WT	Ribozero	7.7	0.932621	0.846089	0.153911	0.282071	0.502722	0.784793	0.214536	113	68	101	119728007	82401826	41174052	69719246	0.00182408	30.6084	732027
WT109	Sample_WT109tumor_T_C3WB4ACXX	WT109	Tumor	WT	Ribozero	5.8	0.933194	0.839889	0.160111	0.27301	0.511873	0.784883	0.214454	114	62	101	119953912	86305368	43125588	72486938	0.00206326	29.8547	1148813
WT110	Sample_WT110tumor_T_C3WB4ACXX	WT110	Tumor	WT	Ribozero	6.2	0.910266	0.77252	0.22748	0.363426	0.420535	0.78396	0.215465	116	96	101	81779013	88399510	44176272	68290418	0.00197291	29.3219	1713978
WT111	Sample_WT111tumor_T_C3WB4ACXX	WT111	Tumor	WT	Ribozero	9.1	0.919082	0.794723	0.205277	0.388475	0.376839	0.765313	0.234063	131	69	101	99832716	95554560	47748504	75939394	0.00195806	43.8993	2030604
WT112	Sample_WT112tumor_T_C3WB4ACXX	WT112	Tumor	WT	Ribozero	9.6	0.937949	0.651058	0.348942	0.450764	0.212327	0.663091	0.336255	127	65	101	44513123	82781352	41364735	53895458	0.00202738	46.0858	2388609
WT113	Sample_WT113tumor_T_C3WB4ACXX	WT113	Tumor	WT	Ribozero	9.7	0.930569	0.689175	0.310825	0.504531	0.222119	0.726651	0.272531	176	112	101	59515284	94891472	47408414	65396858	0.00200522	57.3283	2736397
WT115	Sample_WT115tumor_T_C3WB4ACXX	WT115	Tumor	WT	Ribozero	9.8	0.926078	0.667792	0.332208	0.532518	0.159304	0.691821	0.307411	165	115	101	49925726	86898500	43417707	58030150	0.00191825	54.5904	3240591
WT116	Sample_WT116tumor_T_C3WB4ACXX	WT116	Tumor	WT	Ribozero	9.9	0.932592	0.618019	0.381981	0.488713	0.156588	0.645301	0.354027	151	84	101	42498789	89608490	44775678	55379788	0.00202156	52.6277	2945440
WT117	Sample_WT117tumor_T_C3WB4ACXX	WT117	Tumor	WT	Ribozero	9.3	0.926184	0.756967	0.243033	0.40503	0.311758	0.716788	0.282523	116	66	101	59491610	69645814	34800081	52719602	0.00192671	34.1965	1632114
WT118	Sample_WT118tumor_T_C3WB4ACXX	WT118	Tumor	WT	Ribozero	9.6	0.930144	0.579493	0.420507	0.513941	0.115197	0.629138	0.37002	137	70	101	31958192	77478576	38709770	44898320	0.00184549	48.4793	4077224
WT119	Sample_WT119tumor_T_C3WB4ACXX	WT119	Tumor	WT	Ribozero	10	0.917562	0.661613	0.338387	0.487914	0.197727	0.685641	0.313643	211	142	101	73118093	130446030	65178617	86304814	0.0026276	77.2103	5504970
WT120	Sample_WT120tumor_T_C3WB4ACXX	WT120	Tumor	WT	Ribozero	9.9	0.927656	0.714696	0.285304	0.466418	0.244111	0.710529	0.288804	165	104	101	73187408	104528232	52230687	74705904	0.00267614	58.9888	3484384
WT121	Sample_WT121tumor_T_C3WB4ACXX	WT121	Tumor	WT	Ribozero	10	0.927098	0.766708	0.233292	0.427549	0.304239	0.731787	0.267547	112	59	101	48102282	53595112	26779756	41091792	0.00263449	27.8157	1358271
WT122	Sample_WT122tumor_T_C3WB4ACXX	WT122	Tumor	WT	Ribozero	10	0.92844	0.704897	0.295103	0.533966	0.183825	0.71779	0.281435	135	71	101	52744979	78643708	39292168	55435738	0.002629	53.2234	2871192
WT123	Sample_WT123tumor_T_C3WB4ACXX	WT123	Tumor	WT	Ribozero	9.7	0.918027	0.687838	0.312162	0.461608	0.216437	0.678046	0.32116	122	77	101	47332840	75891180	37919598	52200868	0.0019099	42.2781	4091094
WT124	Sample_WT124tumor_T_C3WB4ACXX	WT124	Tumor	WT	Ribozero	9.9	0.918401	0.745486	0.254514	0.455732	0.273465	0.729197	0.270145	127	67	101	64219801	79542296	39745495	59297662	0.00175564	43.4542	2898343
WT125	Sample_WT125tumor_T_C3WB4ACXX	WT125	Tumor	WT	Ribozero	9.8	0.923386	0.776893	0.223107	0.479862	0.281904	0.761766	0.237448	123	72	101	68040081	71862878	35905268	55829750	0.00174128	43.0654	1614847
WT126	Sample_WT126tumor_T_C3WB4ACXX	WT126	Tumor	WT	Ribozero	10	0.923927	0.676719	0.323281	0.504351	0.18716	0.691511	0.307701	117	70	101	38635715	64859344	32405593	43891528	0.00179908	38.6395	3355321
WT127	Sample_WT127tumor_T_C3WB4ACXX	WT127	Tumor	WT	Ribozero	10	0.915324	0.639763	0.360237	0.520464	0.157067	0.677531	0.32169	188	115	101	49034915	95258124	47592810	60942616	0.00223239	60.1097	3219813
WT128	Sample_WT128tumor_T_C3WB4ACXX	WT128	Tumor	WT	Ribozero	9.5	0.923463	0.665822	0.334178	0.451644	0.246584	0.698228	0.301144	182	124	101	62741966	110072128	55002131	73288412	0.00222267	52.4865	6531228
WT129	Sample_WT129tumor_T_C3WB4ACXX	WT129	Tumor	WT	Ribozero	10	0.916362	0.765008	0.234992	0.467479	0.265732	0.733211	0.266076	169	105	101	87804485	98690408	49311869	75498908	0.0020868	59.0101	3574661
WT130	Sample_WT130tumor_T_C3WB4ACXX	WT130	Tumor	WT	Ribozero	9.8	0.919535	0.744341	0.255659	0.479643	0.277244	0.756887	0.24234	142	84	101	70619992	87953554	43943188	65467420	0.00214467	48.9528	4896016
YST001	Sample_YST001tumor_T_D2259ACXX	YST001	Tumor	YST	PolyA	9.8	0.942751	0.176362	0.823638	0.78643	0.11317	0.899601	0.0996303	302	266	101	15994022	180739604	90300948	31875550	0.0015258	37.6297	5093761
YST002	Sample_YST002tumor_T_D2259ACXX	YST002	Tumor	YST	PolyA	10	0.955437	0.674908	0.325092	0.744231	0.109982	0.854213	0.145119	299	266	101	95997456	162349594	81121234	109570994	0.00162411	145.27	3898793
YST003	Sample_YST003tumor_T_D1T6TACXX	YST003	Tumor	YST	PolyA	10	0.965366	0.720859	0.279141	0.796198	0.10433	0.900528	0.0988143	300	273	101	124683368	173229546	86558234	124874070	0.00188031	175.792	4008327
YST004	Sample_YST004tumor_T_D1T6TACXX	YST004	Tumor	YST	PolyA	10	0.965187	0.695431	0.304569	0.792144	0.108494	0.900638	0.0987177	303	273	101	125003510	194114218	96995007	134993012	0.00185142	176.72	1752379
YST006	Sample_YST006tumor_T_D1T6TACXX	YST006	Tumor	YST	PolyA	10	0.958342	0.684131	0.315869	0.79934	0.0971227	0.896463	0.102819	298	270	101	108294307	176334910	88104953	120636136	0.00185034	167.229	3073172

## Sheet: Table S1C.Column description
Supplemental Table S1C: Description of Fields in Supplemental Table S1b
Column Header	Column description
RNA RIN	RNA integrity number
Mapping Rate	The proportion of all reads in the Bam which were Mapped, and not Secondary Alignments or Platform/Vendor QC Failing reads ("Mapped Reads").
Unique Rate of Mapped	This is the proportion of reads which were not marked as PCR/Optical Duplicates out of all "Mapped Reads" (as defined above; excludes Secondary and Vendor QC Failed reads).
Duplication Rate of Mapped	This is the proportion of all reads which were marked as PCR/Optical Duplicates out of all "Mapped Reads" (as defined above; excludes Secondary and Vendor QC Failed reads). This is complementary to the "Unique Rate of Mapped".
Exonic Rate	The proportion of "Mapped Reads" (above) for which all aligned segments unambiguously aligned to exons of the same gene.
Intronic Rate	The proportion of "Mapped Reads" (above) for which all aligned segments unambiguously aligned to the same gene, but none of which intersected any exons of the gene.
Intragenic Rate	The sum of "Exonic" and "Intronic" rates (see "Exonic Rate" and "Intronic Rate" above)
Intergenic Rate	The proportion of "Mapped Reads" (above) for which none of the aligned segments intersected any genes.
Fragment Length Mean	Mean size of fragment length
Fragment Length StdDev	Standard deviation of fragment length
Read Length	The longest aligned length observed in any read
Estimated Library Size	An estimation of the number of unique cDNA fragments present in the library. This computation follows the same formula as Picard EstimateLibraryComplexity
Mapped	Total mapped reads
Mapped Pairs	Total mapped pairs
Mapped Unique	Uniquely mapped reads
Base Mismatch Rate	Base Mismatch Rate
Mean Per Base Cov.	Mean Per Base Cov.
rRNA	The proportion of "Mapped Reads" (above) which at least partially intersected with an annotated rRNA gene. This is not complementary to any other rates.

## Sheet: Table S1D. OS_Clinical
Supplemental Table S1D: Osteosarcoma Clinical Information
TARGET USI/Patient ID	Gender	Race	Ethnicity	Age at Diagnosis in Days	First Event	Event Free Survival Time in Days	Vital Status	Overall Survival Time in Days	Year of Diagnosis	Year of Last Follow Up	Protocol	Disease at diagnosis	Metastasis site	Primary tumor site	Specific tumor site	Specific tumor side	Specific tumor region	Definitive Surgery	Primary site progression	Site of initial relapse	Time to first relapse in days	Time to first enrollment on relapse protocol in days	Time to first SMN in days	Time to death in days	Histologic response	Percent necrosis at Definitive Surgery	Relapse Type	Therapy	Comment
PALWWX	Female	White	Not Hispanic or Latino	4464	Censored	2163	Alive	2163	2002	2008	AOST0121	Metastatic	Lung only	Leg/foot	Femur	Right	Distal	Limb sparing								98
PAMEKS	Male	Asian	Not Hispanic or Latino	3942	Relapse	385	Dead	857	2003	2005	AOST0121	Metastatic	Lung only	Leg/foot	Femur	Right	Distal	Limb sparing		Lung	385			857		50
PAMLKS	Female	White	Not Hispanic or Latino	4509	Relapse	71	Dead	180	2003	2004	AOST0121	Metastatic	Bone and lung	Leg/foot	Femur	Right	Distal				71			180
PAMRHD	Female	Unknown	Not Hispanic or Latino	3942	Relapse	39	Dead	74	2003	2003	AOST0121	Metastatic	Bone and lung	Leg/foot	Femur	Right	Distal			Lung	39			74
PAMYYJ	Male	White	Not Hispanic or Latino	6477	Relapse	128	Dead	271	2004	2005	AOST0121	Metastatic	Lung only	Leg/foot	Leg NOS					Lung	128			271		67
PANMIG	Male	White	Not Hispanic or Latino	5360	Relapse	513	Dead	776	2005	2007	AOST0121	Metastatic	Lung only	Leg/foot	Tibia	Right	Proximal	Limb sparing		Lung	513			776		95
PANPUM	Male	White	Not Hispanic or Latino	5996	Relapse	46	Dead	295	2005	2006	AOST0121	Metastatic	Lung only	Pelvis	Ilium	Left					46			295
PANZHX	Female	Asian	Not Hispanic or Latino	5127	Relapse	812	Alive	1323	2005	2009	AOST0121	Metastatic	Bone and lung	Leg/foot	Tibia	Left		Limb sparing		Non-bone, non-lung	812					70
PAPIJR	Female	White	Hispanic or Latino	4597	None	1719	Alive	1719	2006	2010	AOST0331	Non-metastatic (confirmed)		Leg/foot	Femur		Distal	Limb sparing							0-90
PAPKWD	Male	White	Not Hispanic or Latino	3478	Relapse	192	Dead	422	2006	2007	AOST0331	Non-metastatic (confirmed)		Leg/foot	Femur		Distal	Limb sparing	No	Non-bone, non-lung	192			422	0-90
PAPNVD	Female	White	Hispanic or Latino	5289	Relapse	594	Dead	922	2006	2009	AOST0331	Non-metastatic (confirmed)		Leg/foot	Fibula		Proximal	Limb sparing	Yes		594			922	0-90
PAPWWC	Female	White	Not Hispanic or Latino	3595	Relapse	1933	Alive	2520	2006	2013	AOST0331	Non-metastatic (confirmed)		Leg/foot	Femur		Distal	Limb sparing	No	Lung	1933				0-90
PAPXGT	Female	Black or African American	Not Hispanic or Latino	4172	None	2526	Alive	2526	2006	2013	AOST0331	Non-metastatic (confirmed)		Leg/foot	Tibia		Proximal	Limb sparing							0-90
PARBGW	Female	Unknown	Hispanic or Latino	4634	None	286	Alive	286	2007	2007	AOST0331	Metastatic (confirmed)	Bone only	Leg/foot	Femur		Distal	Limb sparing							0-90
PARDAX	Male	White	Not Hispanic or Latino	3680	Relapse	105	Dead	679	2007	2009	AOST0331	Metastatic (confirmed)	Lung only	Leg/foot	Femur		Distal		Yes	Other bone	105		582	679
PARFTG	Female	Asian	Not Hispanic or Latino	4987	Relapse	53	Dead	653	2007	2009	AOST0331	Non-metastatic (confirmed)		Leg/foot	Femur		Distal	Limb sparing	Yes		53			653	0-90
PARGTM	Male	White	Not Hispanic or Latino	5925	None	2610	Alive	2610	2007	2014	AOST0331	Non-metastatic (confirmed)		Leg/foot	Tibia		Proximal	Limb sparing							91-100
PARJXU	Female	White	Not Hispanic or Latino	4624	Relapse	811	Dead	1631	2007	2012	AOST0331	Metastatic (confirmed)	Lung only	Leg/foot	Femur		Distal	Limb sparing	No		811			1631	91-100
PARKAF	Male	White	Not Hispanic or Latino	6085	Relapse	56	Dead	1061	2007	2010	AOST0331	Non-metastatic (confirmed)		Leg/foot	Femur		Distal	Limb sparing	Yes		56			1061	0-90
PASEBY	Male	White	Not Hispanic or Latino	4249	Relapse	42	Alive	2049	2008	2014	AOST0331	Non-metastatic (confirmed)		Leg/foot	Femur		Distal		Yes		42
PASEFS	Male	White	Not Hispanic or Latino	6625	None	2112	Alive	2112	2008	2014	AOST0331	Non-metastatic (confirmed)		Leg/foot	Tibia		Proximal	Limb sparing							0-90
PASFCV	Female	White	Not Hispanic or Latino	3849	None	2062	Alive	2062	2008	2014	AOST0331	Non-metastatic (confirmed)		Leg/foot	Tibia		Proximal	Amputation							0-90
PASKZZ	Female	White	Hispanic or Latino	4808	None	542	Alive	542	2009	2010	AOST0331	Non-metastatic (confirmed)		Leg/foot	Fibula		Proximal	Limb sparing							91-100
PASSLM	Male	White	Not Hispanic or Latino	3538	Relapse	1865	Alive	1865	2009	2014	AOST0331	Metastatic (confirmed)	Lung only	Arm/hand	Humerus		Proximal	Amputation	No		1865				91-100
PASUUH	Female	White	Not Hispanic or Latino	5143	None	1625	Alive	1625	2009	2013	AOST0331	Non-metastatic (confirmed)		Leg/foot	Fibula		Proximal	Limb sparing							91-100
PASYUK	Female	Unknown	Hispanic or Latino	5931	None	1870	Alive	1870	2009	2014	AOST0331	Non-metastatic (confirmed)		Leg/foot	Tibia		Proximal	Limb sparing							91-100
PATAWV	Male	White	Not Hispanic or Latino	5667	None	1702	Alive	1702	2009	2014	AOST0331	Non-metastatic (confirmed)		Leg/foot	Tibia		Proximal	Limb sparing							91-100
PATJVI	Male	White	Not Hispanic or Latino	5755	None	1575	Alive	1575	2010	2014	AOST0331	Metastatic (confirmed)	Lung only	Leg/foot	Fibula		Proximal	Limb sparing							91-100
PATKSS	Male	White	Not Hispanic or Latino	4889	Relapse	63	Dead	758	2010	2012	AOST0331	Non-metastatic (confirmed)		Pelvis	Pelvis / Sacrum			Limb sparing	Yes		63			758	0-90
PATMIF	Female	White	Not Hispanic or Latino	4383	None	1580	Alive	1580	2010	2014	AOST0331	Non-metastatic (confirmed)		Leg/foot	Femur		Distal	Limb sparing							91-100
PATMPU	Male	Unknown	Unknown	5060	Relapse	498	Dead	1579	2010	2014	AOST0331	Non-metastatic (confirmed)		Leg/foot	Fibula		Proximal	Limb sparing	No	Non-bone, non-lung	498			1579	0-90
PATPBS	Male	White	Not Hispanic or Latino	5513	None	1468	Alive	1468	2010	2014	AOST0331	Non-metastatic (confirmed)		Leg/foot	Fibula		Proximal	Limb sparing							91-100
PATXFN	Female	White	Hispanic or Latino	4964	None	1363	Alive	1363	2010	2014	AOST0331	Non-metastatic (confirmed)		Leg/foot	Tibia		Proximal	Limb sparing							91-100
PASNZV	Male	White	Not Hispanic or Latino	5947	None	1747	Alive	1747	2009	2014	AOST06B1	Non-metastatic (confirmed)		Leg/foot	Femur
PASRNE	Female	White	Not Hispanic or Latino	1299	Relapse	512	Alive	1707	2009	2014	AOST06B1	Non-metastatic (confirmed)		Leg/foot	Femur						512
PATEEM	Male	White	Not Hispanic or Latino	5875	Relapse	961	Alive	1451	2009	2013	AOST06B1	Non-metastatic (confirmed)		Arm/hand	Humerus						961
PATUXZ	Female	Unknown	Hispanic or Latino	6345	Death	510	Dead	510	2010	2012	AOST06B1	Metastatic (confirmed)	Bone and lung	Leg/foot	Femur									510
PAUBIT	Female	White	Not Hispanic or Latino	4513	None	1029	Alive	1029	2011	2014	AOST06B1	Non-metastatic (confirmed)		Leg/foot	Femur
PAUTWB	Male	White	Not Hispanic or Latino	5064	Relapse	598	Alive	687	2012	2014	AOST06B1	Non-metastatic (confirmed)		Leg/foot	Tibia						598
PAUTYB	Female	White	Hispanic or Latino	4418	Relapse	527	Dead	537	2012	2013	AOST06B1	Non-metastatic (confirmed)		Leg/foot	Tibia						527			537
PAUUML	Male	Unknown	Hispanic or Latino	2177	None	672	Alive	672	2012	2014	AOST06B1	Non-metastatic (confirmed)		Leg/foot	Femur
PAUVUL	Female	Black or African American	Not Hispanic or Latino	2027	Relapse	237	Dead	347	2012	2013	AOST06B1	Metastatic (confirmed)	Lung only	Leg/foot	Femur						237			347
PAUXPZ	Female	Unknown	Unknown	4507	Relapse	419	Dead	606	2012	2014	AOST06B1	Metastatic (confirmed)	Lung only	Leg/foot	Tibia						419			724
PAUYTT	Female	White	Not Hispanic or Latino	6702	None	579	Alive	579	2012	2014	AOST06B1	Non-metastatic (confirmed)		Leg/foot	Fibula
PAVALD	Male	White	Hispanic or Latino	5924	None	551	Alive	551	2012	2014	AOST06B1	Non-metastatic (confirmed)		Leg/foot	Femur
PAVCLP	Female	Black or African American	Not Hispanic or Latino	4062	None	511	Alive	511	2012	2014	AOST06B1	Non-metastatic (confirmed)		Leg/foot	Tibia
PAVDTY	Male	White	Not Hispanic or Latino	4898	None	369	Alive	369	2012	2013	AOST06B1	Non-metastatic (confirmed)		Leg/foot	Tibia
PAVECB	Female	White	Not Hispanic or Latino	3272	None	476	Alive	476	2012	2014	AOST06B1	Non-metastatic (confirmed)		Arm/hand	Radius
PATMXR	Female	Unknown	Hispanic or Latino	7631	Relapse	68	Dead	386	2010	2011	AOST06P1	Metastatic	Bone and lung	Leg/foot	Femur				Yes		68			386
0A4HLD	Male			7254	Censored	3946	Alive	3946	2000	2011	IHRT	Non-metastatic (confirmed)		Leg/Foot	Tibia		Proximal	Limb sparing	No						Stage 3/4	99		MTX/Adria/Ifos/±Plat
0A4HMC	Male	White		10205	Censored	377	Alive	377			IHRT	Non-metastatic (confirmed)		Leg/Foot	Fibula		Other, Not specified	Amputation	No						Stage 1/2	60		Adria/Plat
0A4HX8	Male	White		10635	Censored	3050	Alive	1750	2003	2011	IHRT	Non-metastatic (confirmed)		Leg/Foot	Femur		Distal	Limb sparing	No						Stage 3/4	100		Pre-op Adria/Ifos/MTX + Adria/Plat; Post-op Adria/Plat + Adria/Ifos
0A4HXS	Male	White		8470	Censored	2948	Alive	2948	2004	2014	IHRT	Non-metastatic (confirmed)		Leg/Foot	Femur		Distal	Limb sparing	No						Stage 1/2	40		Adria/Plat/MTX
0A4HY5	Male			7264	Relapse	218	Dead	290	2004	2005	IHRT	Metastatic	Lung only	Leg/Foot	Pelvis		Other, Posterior	Limb sparing	No	Regional Lymph nodes	218			290	Stage 1/2	50		Adria/Plat/MTX
0A4HYB	Female			18919	Censored	1240	Alive	1240	2005	2008	IHRT	Non-metastatic (confirmed)		Leg/Foot	Femur		Distal	Limb sparing	No									Not Applicable
0A4I0Q	Female			7269	Death	519	Dead	519	2005	2006	IHRT	Metastatic	Lung only	Leg/Foot	Femur		Distal	Limb sparing	No					519	Stage 1/2	< 50		MTX/Adria/Ifos/±Plat
0A4I0S	Male			9114	Censored	603	Alive	603	2006	2008	IHRT	Non-metastatic (confirmed)		Leg/Foot	Pelvis		Other, Anterior	Limb sparing	No									Not Applicable
0A4I0W	Male	Asian		7330	Censored	683	Alive	683	2006	2010	IHRT	Non-metastatic (confirmed)		Leg/Foot	Femur		Distal	Limb sparing	No									Adria/Plat/MTX
0A4I3S	Male	Black or African American		8313	Censored	1844	Alive	1844	2007	2014	IHRT	Non-metastatic (confirmed)		Leg/Foot	Pelvis - ilium		Other, Posterior	Limb sparing	No									Adria/Plat
0A4I42	Female			6268	Relapse	351	Dead	619	2007	2009	IHRT	Non-metastatic (confirmed)		Arm/hand	Humerus		Proximal	Limb sparing	No		351			619			Systemic	Adria/Plat/MTX
0A4I48	Female			5854	Censored	1616	Alive	1616	2008	2014	IHRT	Metastatic	Lung only	Leg/Foot	Femur		Distal	Limb sparing	No						Stage 3/4	99		Adri/Plat/VP-16/Ifos
0A4I4E	Male			5978					2009		IHRT	Metastatic	Lung only	Leg/Foot	Femur		Proximal	NA - No surgery	No									Unknown
0A4I4M	Female	Asian		6916	Censored	708	Alive	708	2010	2014	IHRT	Non-metastatic (confirmed)		Leg/Foot	Tibia		Proximal	Limb sparing	No						Stage 3/4	98		Adria/Plat/MTX
0A4I4O	Male	White		11828	Relapse	235	Dead	627	2010	2012	IHRT	Non-metastatic (confirmed)		Leg/Foot	Femur		Distal	Limb sparing	No	Lung	235			627	Stage 3/4	95	Systemic	Adria/Plat
0A4I5B	Male			7615	Censored	619	Alive	619	2010	2014	IHRT	Non-metastatic (confirmed)		Leg/Foot	Tibia		Proximal	Limb sparing	No						Stage 3/4	95		MTX/Adria/Ifos/±Plat
0A4I6O	Male			6738	Relapse	484	Dead	1906	2004	2009	IHRT	Non-metastatic (confirmed)		Leg/Foot	Tibia		Distal	Amputation	No	Lung	484			1906			Systemic	Adria/Plat/MTX
0A4I8U	Male			7328	Censored	983	Alive	983	2008	2011	IHRT	Non-metastatic (confirmed)		Leg/Foot	Femur		Distal	Limb sparing	No						Stage 1/2	90		Adria/Plat/MTX
PAPFLB	Male	White	Not Hispanic or Latino	5496							Other osteosarcoma	Non-metastatic (confirmed)		Leg/foot
PAKFVX	Male	Unknown	Not Hispanic or Latino	5407	Relapse	361	Alive	922	2000	2003	P9754	Non-metastatic (confirmed)		Leg/foot	Femur	Left	Distal	Limb sparing	Yes	Other bone	361					90
PAKXLD	Female	White	Not Hispanic or Latino	5245	Relapse	578	Alive	2462	2001	2008	P9754	Non-metastatic (confirmed)		Arm/hand	Humerus	Right	Proximal		Yes	Lung	578					30
PAKZZK	Male	White	Not Hispanic or Latino	4864	Relapse	452	Dead	1515	2001	2005	P9754	Non-metastatic (confirmed)		Leg/foot	Femur	Right	Distal	Limb sparing	Yes	Lung	452			1515		30
PAKUZU	Male	Asian	Not Hispanic or Latino	7270	None	0	Alive	0	2001	2001	P9851	Non-metastatic (confirmed)		Leg/foot	Femur
PALECC	Female	Unknown	Hispanic or Latino	3661	Relapse	384	Dead	754	2001	2003	P9851	Non-metastatic (confirmed)		Arm/hand	Arm NOS	Left			Yes	Lung	384			754
PALFYN	Female	White	Unknown	4841	Relapse	651	Dead	1003	2001	2004	P9851	Non-metastatic (confirmed)		Leg/foot	Femur	Left			Yes		651			1003
PALHRL	Male	Black or African American	Not Hispanic or Latino	6019	None	4374	Alive	4374	2002	2013	P9851	Metastatic	Lung only	Leg/foot	Femur	Left
PALKDP	Female	White	Not Hispanic or Latino	3388	None	3282	Alive	3282	2002	2011	P9851	Non-metastatic (confirmed)		Leg/foot	Femur	Left	Distal
PALKGN	Male	White	Not Hispanic or Latino	6190	None	2122	Alive	2122	2002	2007	P9851	Non-metastatic (confirmed)		Leg/foot	Foot NOS
PALZGU	Male	White	Not Hispanic or Latino	5603	Relapse	1452	Dead	2882	2002	2010	P9851	Non-metastatic (confirmed)		Leg/foot	Femur	Right	Distal		Yes	Other bone	1452			2882
PAMHLF	Male	White	Not Hispanic or Latino	3233	None	1913	Alive	1913	2003	2008	P9851	Non-metastatic (confirmed)		Leg/foot	Leg NOS
PAMHYN	Female	Asian	Not Hispanic or Latino	3499	None	3900	Alive	3900	2003	2014	P9851	Non-metastatic (confirmed)		Leg/foot	Leg NOS
PAMJXS	Male	Black or African American	Not Hispanic or Latino	4100	Relapse	3184	Dead	3862	2003	2014	P9851	Non-metastatic (confirmed)		Leg/foot	Leg NOS				Yes		3184			3976
PAMTCM	Female	Black or African American	Not Hispanic or Latino	4938	None	3002	Alive	3002	2003	2012	P9851	Non-metastatic (confirmed)		Leg/foot	Leg NOS
PANGPE	Male	White	Not Hispanic or Latino	4794	SMN	833	Alive	3378	2004	2014	P9851	Non-metastatic (confirmed)		Leg/foot	Femur	Right							833
PANGRW	Male	White	Not Hispanic or Latino	6088	None	3378	Alive	3378	2004	2014	P9851	Non-metastatic (confirmed)		Leg/foot	Femur	Left	Distal
PANSEN	Male	White	Not Hispanic or Latino	5234	None	2256	Alive	2256	2005	2011	P9851	Non-metastatic (confirmed)		Leg/foot	Tibia	Left	Proximal
PANVJJ	Female	White	Unknown	5044	None	3095	Alive	3095	2005	2014	P9851	Non-metastatic (confirmed)		Leg/foot	Tibia	Left
PANXSC	Male	White	Not Hispanic or Latino	5545	Relapse	366	Alive	1217	2005	2008	P9851	Non-metastatic (confirmed)		Leg/foot	Femur	Right	Distal		Yes	Lung	366	373
PANZZJ	Male	White	Not Hispanic or Latino	6855	None	1538	Alive	1538	2005	2009	P9851	Non-metastatic (confirmed)		Leg/foot	Leg NOS
PAPVYW	Male	Black or African American	Not Hispanic or Latino	2803	Relapse	69	Dead	78	2006	2007	P9851	Metastatic	Bone and lung	Leg/foot	Femur	Left					69			78
0A4I65	Male			6520	Relapse	1993	Alive	5840			STB	Non-metastatic (Confirmed)	Lung only	Leg/foot	Tibia		PRoximal	Amputation	No	Lung	1993				Stage 1/2	80	Systemic	Adria/Plat
0A4I9I	Male			32518	Death	2014	Dead	2014			STB	Non-metastatic (Confirmed)		Leg/foot	Tibia		Distal	Amputation	no					2014	Stage 1/2	20		Not available
0A4I9K	Male			8237		2257	Alive	2257			STB	Non-metastatic (Confirmed)		Leg/foot	Tibia		Proximal	Limb Sparing	No						Stage 1/2	50		Adria/Plat
