# Supplementary material for: Immuno-transcriptomic profiling of extracranial pediatric solid malignancies
Source: Cell Rep. Author manuscript; Available in PMC 2021 Dec 4. (PMC8642810; doi:10.1016/j.celrep.2021.110047)
Supplement: 3 [file NIHMS1759318-supplement-3.xlsx]

## Sheet: Table S2.TRBClones.all.samples
Table S2. T cell receptor clones detected in RNAseq data
Patient.ID	Sample.Data.ID	SampleID	Tissue_type	Diagnosis Abbreviation	count	freq	cdr3nt	cdr3aa	v	d	j	VEnd	DStart	DEnd	JStart	readCountsSum	ReadsPerMillion	Warren.et.al_healthy	Shugay.et.al_healthy	TCGA_Normal	TCGA_Tumor	Current Study_Shared	Current Study_Private	Current Study_Normal
ASPS002	Sample_ASPS002tumor_T_D1PR6ACXX	ASPS002	Tumor	ASPS	1	0.00456621	TGTGCCAGCAGCTTAGCGGGGGGGCACAATGAGCAGTTCTTC	CASSLAGGHNEQFF	TRBV7-3	TRBD2	TRBJ2-1	14	15	22	25	6.90098e+07	0.0144907	Y	#N/A	#N/A	#N/A	Y	#N/A	#N/A
ASPS1	Sample_ASPS005tumor_T_D1UALACXX	ASPS005	Tumor	ASPS	1	1.6e-05	TGTGCCAGCAGTTTGTCTGCAACTAATGAAAAACTGTTTTTT	CASSLSATNEKLFF	TRBV12-3	.	TRBJ1-4	13	-1	-1	17	4.07352e+07	0.0245488	Y	#N/A	#N/A	#N/A	Y	#N/A	#N/A
ASPS008	Sample_ASPS008tumor_T_D1UALACXX	ASPS008	Tumor	ASPS	1	0.00310559	TGTGCCAGCAGTTTACAAGAGACCCAGTACTTC	CASSLQETQYF	TRBV3-1	.	TRBJ2-5	10	-1	-1	15	6.49874e+07	0.0153876	Y	#N/A	#N/A	#N/A	Y	#N/A	#N/A
ASPS009	Sample_ASPS009tumor_T_D1UALACXX	ASPS009	Tumor	ASPS	1	0.011236	TGTGCCAGCAGCTTAACAGATACGCAGTATTTT	CASSLTDTQYF	TRBV7-2	.	TRBJ2-3	14	-1	-1	15	7.37602e+07	0.0135574	Y	#N/A	#N/A	#N/A	Y	#N/A	#N/A
ASPS010	Sample_ASPS010tumor_T_D1UALACXX	ASPS010	Tumor	ASPS	68	0.0400235	TGTGCCAGCAGCTTAGGGGGAAATGAGCAGTTCTTC	CASSLGGNEQFF	TRBV7-3	TRBD1	TRBJ2-1	14	15	19	21	6.20198e+07	1.09642	Y	#N/A	#N/A	#N/A	Y	#N/A	#N/A
ASPS010	Sample_ASPS010tumor_T_D1UALACXX	ASPS010	Tumor	ASPS	13	0.00765156	TGTGCCAGCAGCCTCGGGGGGAATGAGCAGTTCTTC	CASSLGGNEQFF	TRBV7-3	TRBD2	TRBJ2-1	11	14	20	21	6.20198e+07	0.20961	Y	#N/A	#N/A	#N/A	Y	#N/A	#N/A
ASPS010	Sample_ASPS010tumor_T_D1UALACXX	ASPS010	Tumor	ASPS	2	0.00117716	TGTGCCAGCAGTTTATCCGGAGATAACTATGGCTACACCTTC	CASSLSGDNYGYTF	TRBV27	.	TRBJ1-2	15	-1	-1	23	6.20198e+07	0.0322477	Y	#N/A	#N/A	#N/A	Y	#N/A	#N/A
ASPS010	Sample_ASPS010tumor_T_D1UALACXX	ASPS010	Tumor	ASPS	1	0.000588582	TGTGCCAGCAGTTTTGGGCAGGGCTACGAGCAGTACTTC	CASSFGQGYEQYF	TRBV27	TRBD1	TRBJ2-7	13	18	22	23	6.20198e+07	0.0161239	Y	#N/A	#N/A	#N/A	Y	#N/A	#N/A
ASPS010	Sample_ASPS010tumor_T_D1UALACXX	ASPS010	Tumor	ASPS	1	0.000588582	TGTGCCAGCAGTTTCGGACAGGGCTACGAGCAGTACTTC	CASSFGQGYEQYF	TRBV27	TRBD1	TRBJ2-7	13	15	22	23	6.20198e+07	0.0161239	Y	#N/A	#N/A	#N/A	Y	#N/A	#N/A
ASPS010	Sample_ASPS010tumor_T_D1UALACXX	ASPS010	Tumor	ASPS	1	0.000588582	TGTGCCAGCAGTTTGGCAGGGGCCGATACGCAGTATTTT	CASSLAGADTQYF	TRBV12-3	TRBD1	TRBJ2-3	13	16	21	24	6.20198e+07	0.0161239	Y	#N/A	#N/A	#N/A	Y	#N/A	#N/A
ASPS010	Sample_ASPS010tumor_T_D1UALACXX	ASPS010	Tumor	ASPS	1	0.000588582	TGTGCCAGCAGTCTAGGGGTCTACGAGCAGTACTTC	CASSLGVYEQYF	TRBV28	TRBD1	TRBJ2-7	11	14	18	20	6.20198e+07	0.0161239	Y	#N/A	#N/A	#N/A	Y	#N/A	#N/A
ASPS010	Sample_ASPS010tumor_T_D1UALACXX	ASPS010	Tumor	ASPS	1	0.000588582	TGTGCCAGCAGCTCCTTCTACGAGCAGTACTTC	CASSSFYEQYF	TRBV2	.	TRBJ2-7	12	-1	-1	17	6.20198e+07	0.0161239	Y	#N/A	#N/A	#N/A	Y	#N/A	#N/A
ASPS012	Sample_ASPS012tumor_T_D1UALACXX	ASPS012	Tumor	ASPS	1	0.000431965	TGCGCCAGCAGCTTGGAAGGGGATCAGCCCCAGCATTTT	CASSLEGDQPQHF	TRBV5-1	.	TRBJ1-5	18	-1	-1	22	4.75059e+07	0.02105	Y	#N/A	#N/A	#N/A	Y	#N/A	#N/A
ASPS013	Sample_ASPS013tumor_T_D1UALACXX	ASPS013	Tumor	ASPS	2	0.0030303	TGTGCCAGCAGCTTAGGACAGGCCTACGAGCAGTACTTC	CASSLGQAYEQYF	TRBV7-8	TRBD1	TRBJ2-7	15	16	21	22	1.10407e+08	0.0181148	Y	Y	#N/A	#N/A	Y	#N/A	#N/A
ASPS014	Sample_ASPS014tumor_T_D1UALACXX	ASPS014	Tumor	ASPS	1	0.0416667	TGTGCCAGCAGCTTAGAGAGCAATCAGCCCCAGCATTTT	CASSLESNQPQHF	TRBV11-2	.	TRBJ1-5	15	-1	-1	18	3.99084e+07	0.0250574	Y	#N/A	#N/A	#N/A	Y	#N/A	#N/A
ASPS015	Sample_ASPS015tumor_T_C1PMAACXX	ASPS015	Tumor	ASPS	1	0.00322581	TGTGCCAGCAGCTTAGCGGGGGGCACAGATACGCAGTATTTT	CASSLAGGTDTQYF	TRBV5-4	TRBD2	TRBJ2-3	13	14	21	22	6.85295e+07	0.0145923	Y	#N/A	#N/A	#N/A	Y	#N/A	#N/A
ASPS017	Sample_ASPS017tumor_T_C1PMAACXX	ASPS017	Tumor	ASPS	2	0.000227531	TGTGCCAGCAGCCTTGGACTGAACACTGAAGCTTTCTTT	CASSLGLNTEAFF	TRBV7-9	.	TRBJ1-1	11	-1	-1	19	9.47049e+07	0.0211182	Y	#N/A	#N/A	#N/A	Y	#N/A	#N/A
ASPS017	Sample_ASPS017tumor_T_C1PMAACXX	ASPS017	Tumor	ASPS	1	0.000113766	TGTGCCAGCAGCCCCCCCGGGGGCACAGATACGCAGTATTTT	CASSPPGGTDTQYF	TRBV27	TRBD2	TRBJ2-3	10	12	18	22	9.47049e+07	0.0105591	Y	#N/A	#N/A	#N/A	Y	#N/A	#N/A
ASPS017	Sample_ASPS017tumor_T_C1PMAACXX	ASPS017	Tumor	ASPS	1	0.000113766	TGTGCCAGCAGTCGGGACAGGAACTATGGCTACACCTTC	CASSRDRNYGYTF	TRBV6-4	TRBD1	TRBJ1-2	11	12	20	21	9.47049e+07	0.0105591	Y	#N/A	#N/A	#N/A	Y	#N/A	#N/A
ASPS017	Sample_ASPS017tumor_T_C1PMAACXX	ASPS017	Tumor	ASPS	1	0.000113766	TGTGCCAGCAGCCCGGACAGTAACTATGGCTACACCTTC	CASSPDSNYGYTF	TRBV7-3	TRBD1	TRBJ1-2	11	14	19	20	9.47049e+07	0.0105591	Y	#N/A	#N/A	#N/A	Y	#N/A	#N/A
DRCT002	Sample_DRCT002tumor_T_C1JC7ACXX	DRCT002	Tumor	DSRCT	1	3.49e-05	TGTGCCAGCAGTTTACAGGGACCAGATACGCAGTATTTT	CASSLQGPDTQYF	TRBV28	TRBD1	TRBJ2-3	14	17	21	22	6.28427e+07	0.0159127	Y	#N/A	#N/A	#N/A	Y	#N/A	#N/A
DRCT002	Sample_DRCT002tumor_T_C1JC7ACXX	DRCT002	Tumor	DSRCT	1	3.49e-05	TGTGCCAGCAGTTTAAACAATGAGCAGTTCTTC	CASSLNNEQFF	TRBV6-2	.	TRBJ2-1	12	-1	-1	16	6.28427e+07	0.0159127	Y	#N/A	#N/A	#N/A	Y	#N/A	#N/A
DRCT004	Sample_DRCT004tumor_T_C1JC7ACXX	DRCT004	Tumor	DSRCT	1	3.44e-05	TGTGCCAGCAGTTTGGCGGGGGCCACAGATACGCAGTATTTT	CASSLAGATDTQYF	TRBV28	TRBD2	TRBJ2-3	13	15	21	23	7.79457e+07	0.0128294	Y	#N/A	#N/A	#N/A	Y	#N/A	#N/A
DRCT004	Sample_DRCT004tumor_T_C1JC7ACXX	DRCT004	Tumor	DSRCT	1	3.44e-05	TGTGCTAGCAGCTTCCGAAGCACAGATACGCAGTATTTT	CASSFRSTDTQYF	TRBV7-7	.	TRBJ2-3	13	-1	-1	18	7.79457e+07	0.0128294	Y	#N/A	#N/A	#N/A	Y	#N/A	#N/A
DRCT007	Sample_DRCT007tumor_T_C1JC7ACXX	DRCT007	Tumor	DSRCT	9	3.59e-05	TGTGCCAGCAGTTACTCCGGGAATCAGCCCCAGCATTTT	CASSYSGNQPQHF	TRBV6-5	TRBD1	TRBJ1-5	15	16	20	21	6.88307e+07	0.130756	Y	#N/A	#N/A	#N/A	Y	#N/A	#N/A
DRCT007	Sample_DRCT007tumor_T_C1JC7ACXX	DRCT007	Tumor	DSRCT	9	3.59e-05	TGTGCCAGCTCACTCGGAAGGAATGAGCAGTTCTTC	CASSLGRNEQFF	TRBV18	.	TRBJ2-1	12	-1	-1	21	6.88307e+07	0.130756	Y	#N/A	#N/A	#N/A	Y	#N/A	#N/A
DRCT007	Sample_DRCT007tumor_T_C1JC7ACXX	DRCT007	Tumor	DSRCT	8	3.19e-05	TGTGCCAGCAGTTACTCTGGCAATCAGCCCCAGCATTTT	CASSYSGNQPQHF	TRBV6-5	.	TRBJ1-5	15	-1	-1	19	6.88307e+07	0.116227	Y	#N/A	#N/A	#N/A	Y	#N/A	#N/A
DRCT007	Sample_DRCT007tumor_T_C1JC7ACXX	DRCT007	Tumor	DSRCT	6	2.39e-05	TGTGCCAGCAGTTACTCGGGAAATCAGCCCCAGCATTTT	CASSYSGNQPQHF	TRBV6-5	TRBD1	TRBJ1-5	15	16	20	21	6.88307e+07	0.0871704	Y	#N/A	#N/A	#N/A	Y	#N/A	#N/A
DRCT007	Sample_DRCT007tumor_T_C1JC7ACXX	DRCT007	Tumor	DSRCT	4	1.6e-05	TGTGCCAGCAGTTACTCGGGCAATCAGCCCCAGCATTTT	CASSYSGNQPQHF	TRBV6-5	.	TRBJ1-5	15	-1	-1	19	6.88307e+07	0.0581136	Y	#N/A	#N/A	#N/A	Y	#N/A	#N/A
DRCT007	Sample_DRCT007tumor_T_C1JC7ACXX	DRCT007	Tumor	DSRCT	4	1.6e-05	TGTGCCAGCAGTTACTCAGGGAATCAGCCCCAGCATTTT	CASSYSGNQPQHF	TRBV6-5	TRBD1	TRBJ1-5	15	16	20	21	6.88307e+07	0.0581136	Y	#N/A	#N/A	#N/A	Y	#N/A	#N/A
DRCT007	Sample_DRCT007tumor_T_C1JC7ACXX	DRCT007	Tumor	DSRCT	3	1.2e-05	TGTGCCAGCAGCTTAGGGACAGGGAATTCACCCCTCCACTTT	CASSLGTGNSPLHF	TRBV13	TRBD1	TRBJ1-6	15	16	23	24	6.88307e+07	0.0435852	Y	#N/A	#N/A	#N/A	Y	#N/A	#N/A
DRCT007	Sample_DRCT007tumor_T_C1JC7ACXX	DRCT007	Tumor	DSRCT	3	1.2e-05	TGTGCCAGCAGTTACTCAGGCAATCAGCCCCAGCATTTT	CASSYSGNQPQHF	TRBV6-5	.	TRBJ1-5	15	-1	-1	19	6.88307e+07	0.0435852	Y	#N/A	#N/A	#N/A	Y	#N/A	#N/A
DRCT007	Sample_DRCT007tumor_T_C1JC7ACXX	DRCT007	Tumor	DSRCT	3	1.2e-05	TGCGCCAGCAGCTTGGGACAGCTCTACGAGCAGTACTTC	CASSLGQLYEQYF	TRBV5-1	TRBD1	TRBJ2-7	14	15	20	23	6.88307e+07	0.0435852	Y	#N/A	#N/A	#N/A	Y	#N/A	#N/A
DRCT007	Sample_DRCT007tumor_T_C1JC7ACXX	DRCT007	Tumor	DSRCT	2	7.98e-06	TGCGCCAGCAGCTTAAGCGGGAGGGTAAATGAGCAGTTCTTC	CASSLSGRVNEQFF	TRBV5-1	TRBD2	TRBJ2-1	13	15	23	27	6.88307e+07	0.0290568	Y	#N/A	#N/A	#N/A	Y	#N/A	#N/A
DRCT007	Sample_DRCT007tumor_T_C1JC7ACXX	DRCT007	Tumor	DSRCT	2	7.98e-06	TGCGCCAGCAGCTTCGACAGAAACACTGAAGCTTTCTTT	CASSFDRNTEAFF	TRBV5-1	TRBD1	TRBJ1-1	13	15	19	21	6.88307e+07	0.0290568	Y	#N/A	#N/A	#N/A	Y	#N/A	#N/A
DRCT007	Sample_DRCT007tumor_T_C1JC7ACXX	DRCT007	Tumor	DSRCT	2	7.98e-06	TGCGCCAGCAGCTTCAGCACAGATACGCAGTATTTT	CASSFSTDTQYF	TRBV5-1	.	TRBJ2-3	13	-1	-1	15	6.88307e+07	0.0290568	Y	Y	#N/A	#N/A	Y	#N/A	#N/A
DRCT007	Sample_DRCT007tumor_T_C1JC7ACXX	DRCT007	Tumor	DSRCT	1	3.99e-06	TGTGCCAGTAGTCCTGGCAGCTCTGGGGCCAACGTCCTGACTTTC	CASSPGSSGANVLTF	TRBV19	.	TRBJ2-6	11	-1	-1	18	6.88307e+07	0.0145284	Y	#N/A	#N/A	#N/A	Y	#N/A	#N/A
DRCT007	Sample_DRCT007tumor_T_C1JC7ACXX	DRCT007	Tumor	DSRCT	1	3.99e-06	TGTGCCAGCTCACCTGGACAGGGAAGCTCCTACGAGCAGTACTTC	CASSPGQGSSYEQYF	TRBV18	TRBD1	TRBJ2-7	13	15	22	24	6.88307e+07	0.0145284	Y	Y	#N/A	#N/A	Y	#N/A	#N/A
DRCT007	Sample_DRCT007tumor_T_C1JC7ACXX	DRCT007	Tumor	DSRCT	1	3.99e-06	TGTGCCAGCTCACCCGGACAGGGAAGCTCCTACGAGCAGTACTTC	CASSPGQGSSYEQYF	TRBV18	TRBD1	TRBJ2-7	13	15	22	24	6.88307e+07	0.0145284	Y	Y	#N/A	#N/A	Y	#N/A	#N/A
DRCT007	Sample_DRCT007tumor_T_C1JC7ACXX	DRCT007	Tumor	DSRCT	1	3.99e-06	TGTGCCAGCAGTTTAGGGGGACCCAGCACAGATACGCAGTATTTT	CASSLGGPSTDTQYF	TRBV12-3	TRBD1	TRBJ2-3	15	17	21	24	6.88307e+07	0.0145284	Y	#N/A	#N/A	#N/A	Y	#N/A	#N/A
DRCT007	Sample_DRCT007tumor_T_C1JC7ACXX	DRCT007	Tumor	DSRCT	1	3.99e-06	TGTGCCAGCAGTGAAGGGACAGGGAACACTGAAGCTTTCTTT	CASSEGTGNTEAFF	TRBV2	TRBD1	TRBJ1-1	15	16	22	23	6.88307e+07	0.0145284	Y	#N/A	#N/A	#N/A	Y	#N/A	#N/A
DRCT007	Sample_DRCT007tumor_T_C1JC7ACXX	DRCT007	Tumor	DSRCT	1	3.99e-06	TGTGCCAGCAGCCAAGGGCAGGGCGGTTCACCCCTCCACTTT	CASSQGQGGSPLHF	TRBV3-1	TRBD1	TRBJ1-6	15	18	22	26	6.88307e+07	0.0145284	Y	#N/A	#N/A	#N/A	Y	#N/A	#N/A
DRCT007	Sample_DRCT007tumor_T_C1JC7ACXX	DRCT007	Tumor	DSRCT	1	3.99e-06	TGTGCCAGCAGTTTAAGGGGGGCAGATACGCAGTATTTT	CASSLRGADTQYF	TRBV12-4	TRBD2	TRBJ2-3	15	16	21	22	6.88307e+07	0.0145284	Y	#N/A	#N/A	#N/A	Y	#N/A	#N/A
DRCT007	Sample_DRCT007tumor_T_C1JC7ACXX	DRCT007	Tumor	DSRCT	1	3.99e-06	TGTGCCAGCAGTTACAGTGGAAATCAGCCCCAGCATTTT	CASSYSGNQPQHF	TRBV6-5	.	TRBJ1-5	14	-1	-1	21	6.88307e+07	0.0145284	Y	#N/A	#N/A	#N/A	Y	#N/A	#N/A
DRCT007	Sample_DRCT007tumor_T_C1JC7ACXX	DRCT007	Tumor	DSRCT	1	3.99e-06	TGTGCCAGCAGCTTAGGAGGGAACACTGAAGCTTTCTTT	CASSLGGNTEAFF	TRBV7-9	.	TRBJ1-1	15	-1	-1	20	6.88307e+07	0.0145284	Y	#N/A	#N/A	#N/A	Y	#N/A	#N/A
DRCT007	Sample_DRCT007tumor_T_C1JC7ACXX	DRCT007	Tumor	DSRCT	1	3.99e-06	TGTGCCAGCAGCTTAGAGACTTACAATGAGCAGTTCTTC	CASSLETYNEQFF	TRBV7-9	.	TRBJ2-1	15	-1	-1	21	6.88307e+07	0.0145284	Y	#N/A	#N/A	#N/A	Y	#N/A	#N/A
DRCT007	Sample_DRCT007tumor_T_C1JC7ACXX	DRCT007	Tumor	DSRCT	1	3.99e-06	TGTGCCAGCAGCCTCGGGGGTACAGATACGCAGTATTTT	CASSLGGTDTQYF	TRBV9	TRBD2	TRBJ2-3	11	14	19	21	6.88307e+07	0.0145284	Y	#N/A	#N/A	#N/A	Y	#N/A	Y
DRCT007	Sample_DRCT007tumor_T_C1JC7ACXX	DRCT007	Tumor	DSRCT	1	3.99e-06	TGTGCCAGCAGCCGGGACCGCAACTATGGCTACACCTTC	CASSRDRNYGYTF	TRBV12-3	TRBD1	TRBJ1-2	10	11	17	21	6.88307e+07	0.0145284	Y	#N/A	#N/A	#N/A	Y	#N/A	#N/A
DRCT007	Sample_DRCT007tumor_T_C1JC7ACXX	DRCT007	Tumor	DSRCT	1	3.99e-06	TGTGCCAGCAGGGGGACAGGGACAGATACGCAGTATTTT	CASRGTGTDTQYF	TRBV6-1	TRBD1	TRBJ2-3	10	12	20	21	6.88307e+07	0.0145284	Y	#N/A	#N/A	#N/A	Y	#N/A	#N/A
DRCT007	Sample_DRCT007tumor_T_C1JC7ACXX	DRCT007	Tumor	DSRCT	1	3.99e-06	TGCGCCAGCAGCCTCGGACAGCTCTACGAGCAGTACTTC	CASSLGQLYEQYF	TRBV5-1	TRBD1	TRBJ2-7	11	15	20	23	6.88307e+07	0.0145284	Y	#N/A	#N/A	#N/A	Y	#N/A	#N/A
DRCT007	Sample_DRCT007tumor_T_C1JC7ACXX	DRCT007	Tumor	DSRCT	1	3.99e-06	TGTGCCAGCTCGACAGGCGGCTATGGCTACACCTTC	CASSTGGYGYTF	TRBV3-1	TRBD1	TRBJ1-2	9	11	16	20	6.88307e+07	0.0145284	Y	#N/A	#N/A	#N/A	Y	#N/A	#N/A
DRCT007	Sample_DRCT007tumor_T_C1JC7ACXX	DRCT007	Tumor	DSRCT	1	3.99e-06	TGTGCCAGCAGTTTAGGGGGCACTGAAGCTTTCTTT	CASSLGGTEAFF	TRBV12-3	.	TRBJ1-1	15	-1	-1	20	6.88307e+07	0.0145284	Y	#N/A	#N/A	#N/A	Y	#N/A	Y
DRCT007	Sample_DRCT007tumor_T_C1JC7ACXX	DRCT007	Tumor	DSRCT	1	3.99e-06	TGTGCCAGCAGCTTTAGCACAGATACGCAGTATTTT	CASSFSTDTQYF	TRBV7-9	.	TRBJ2-3	13	-1	-1	14	6.88307e+07	0.0145284	Y	Y	#N/A	#N/A	Y	#N/A	#N/A
DRCT007	Sample_DRCT007tumor_T_C1JC7ACXX	DRCT007	Tumor	DSRCT	1	3.99e-06	TGTGCCAGCAGCTTGGACAGCTATGGCTACACCTTC	CASSLDSYGYTF	TRBV7-9	TRBD1	TRBJ1-2	13	14	19	20	6.88307e+07	0.0145284	Y	#N/A	#N/A	#N/A	Y	#N/A	#N/A
DRCT007	Sample_DRCT007tumor_T_C1JC7ACXX	DRCT007	Tumor	DSRCT	1	3.99e-06	TGTGCCAGCAGCTTAGACAGCTATGGCTACACCTTC	CASSLDSYGYTF	TRBV11-1	.	TRBJ1-2	15	-1	-1	20	6.88307e+07	0.0145284	Y	#N/A	#N/A	#N/A	Y	#N/A	#N/A
DRCT007	Sample_DRCT007tumor_T_C1JC7ACXX	DRCT007	Tumor	DSRCT	1	3.99e-06	TGTGCCAGCAGCTATAGCACAGATACGCAGTATTTT	CASSYSTDTQYF	TRBV7-9	.	TRBJ2-3	12	-1	-1	14	6.88307e+07	0.0145284	Y	#N/A	#N/A	#N/A	Y	#N/A	#N/A
DRCT007	Sample_DRCT007tumor_T_C1JC7ACXX	DRCT007	Tumor	DSRCT	1	3.99e-06	TGTGCCAGCAGCTACGGGGGGACTGAAGCTTTCTTT	CASSYGGTEAFF	TRBV7-9	TRBD2	TRBJ1-1	12	14	20	21	6.88307e+07	0.0145284	Y	#N/A	#N/A	#N/A	Y	#N/A	#N/A
DRCT007	Sample_DRCT007tumor_T_C1JC7ACXX	DRCT007	Tumor	DSRCT	1	3.99e-06	TGCGCCAGCAGCTTGTCGACAGATACGCAGTATTTT	CASSLSTDTQYF	TRBV5-1	.	TRBJ2-3	14	-1	-1	18	6.88307e+07	0.0145284	Y	#N/A	#N/A	#N/A	Y	#N/A	#N/A
DRCT007	Sample_DRCT007tumor_T_C1JC7ACXX	DRCT007	Tumor	DSRCT	1	3.99e-06	TGCGCCAGCAGCTTGAGGGGGACTGAAGCTTTCTTT	CASSLRGTEAFF	TRBV5-1	TRBD1	TRBJ1-1	14	15	20	21	6.88307e+07	0.0145284	Y	#N/A	#N/A	#N/A	Y	#N/A	#N/A
DRCT007	Sample_DRCT007tumor_T_C1JC7ACXX	DRCT007	Tumor	DSRCT	1	3.99e-06	TGCGCCAGCAGCTCCTCCACAGATACGCAGTATTTT	CASSSSTDTQYF	TRBV5-1	.	TRBJ2-3	12	-1	-1	17	6.88307e+07	0.0145284	Y	#N/A	#N/A	#N/A	Y	#N/A	#N/A
DRCT007	Sample_DRCT007tumor_T_C1JC7ACXX	DRCT007	Tumor	DSRCT	1	3.99e-06	TGCGCCAGCAGCCTAAGCACAGATACGCAGTATTTT	CASSLSTDTQYF	TRBV5-1	.	TRBJ2-3	11	-1	-1	15	6.88307e+07	0.0145284	Y	#N/A	#N/A	#N/A	Y	#N/A	#N/A
DRCT007	Sample_DRCT007tumor_T_C1JC7ACXX	DRCT007	Tumor	DSRCT	1	3.99e-06	TGTGCCAGCTCACCGGGGGAGACCCAGTACTTC	CASSPGETQYF	TRBV18	.	TRBJ2-5	13	-1	-1	18	6.88307e+07	0.0145284	Y	#N/A	#N/A	#N/A	Y	#N/A	Y
DRCT007	Sample_DRCT007tumor_T_C1JC7ACXX	DRCT007	Tumor	DSRCT	1	3.99e-06	TGTGCCAGCAGTTTAGGGTACGAGCAGTACTTC	CASSLGYEQYF	TRBV12-3	.	TRBJ2-7	15	-1	-1	18	6.88307e+07	0.0145284	Y	#N/A	#N/A	#N/A	Y	#N/A	#N/A
DRCT007	Sample_DRCT007tumor_T_C1JC7ACXX	DRCT007	Tumor	DSRCT	1	3.99e-06	TGTGCCAGCAGCTTAACAGATACGCAGTATTTT	CASSLTDTQYF	TRBV11-2	.	TRBJ2-3	14	-1	-1	15	6.88307e+07	0.0145284	Y	#N/A	#N/A	#N/A	Y	#N/A	#N/A
DRCT007	Sample_DRCT007tumor_T_C1JC7ACXX	DRCT007	Tumor	DSRCT	1	3.99e-06	TGTGCCAGCAGCTACAAAGAGACCCAGTACTTC	CASSYKETQYF	TRBV11-3	.	TRBJ2-5	12	-1	-1	12	6.88307e+07	0.0145284	Y	#N/A	#N/A	#N/A	Y	#N/A	#N/A
DRCT007	Sample_DRCT007tumor_T_C1JC7ACXX	DRCT007	Tumor	DSRCT	1	3.99e-06	TGTGCCAGCAGCCAAGCAGATACGCAGTATTTT	CASSQADTQYF	TRBV14	.	TRBJ2-3	16	-1	-1	16	6.88307e+07	0.0145284	Y	#N/A	#N/A	#N/A	Y	#N/A	#N/A
DRCT007	Sample_DRCT007tumor_T_C1JC7ACXX	DRCT007	Tumor	DSRCT	1	3.99e-06	TGTGCCAGCAGCGGGAACACTGAAGCTTTCTTT	CASSGNTEAFF	TRBV7-8	.	TRBJ1-1	11	-1	-1	14	6.88307e+07	0.0145284	Y	#N/A	#N/A	#N/A	Y	#N/A	#N/A
DRCT007	Sample_DRCT007tumor_T_C1JC7ACXX	DRCT007	Tumor	DSRCT	1	3.99e-06	TGCGCCAGCAGCCCCGGAGAAAAACTGTTTTTT	CASSPGEKLFF	TRBV5-1	TRBD1	TRBJ1-4	11	12	16	18	6.88307e+07	0.0145284	Y	#N/A	#N/A	#N/A	Y	#N/A	#N/A
DRCT014	Sample_DRCT014tumor_T_C1PTMACXX	DRCT014	Tumor	DSRCT	1	0.00100604	TGTGCCAGCAGCCCCCGGGGGAACACTGAAGCTTTCTTT	CASSPRGNTEAFF	TRBV6-2	TRBD1	TRBJ1-1	10	13	18	20	5.08819e+07	0.0196534	Y	#N/A	#N/A	#N/A	Y	#N/A	#N/A
DRCT017	Sample_DRCT017tumor_T_C1PTMACXX	DRCT017	Tumor	DSRCT	1	0.000131337	TGTGCCAGCACCCTTGGGGGTGAAGCTTTCTTT	CASTLGGEAFF	TRBV27	TRBD1	TRBJ1-1	9	15	19	20	4.89546e+07	0.0204271	Y	#N/A	#N/A	#N/A	Y	#N/A	#N/A
DRCT020	Sample_DRCT020tumor_T_C1PTMACXX	DRCT020	Tumor	DSRCT	4	8.16e-06	TGTGCCAGCAGCTTAGGAGGGAGTTCCTACAATGAGCAGTTCTTC	CASSLGGSSYNEQFF	TRBV7-9	.	TRBJ2-1	15	-1	-1	19	4.64306e+07	0.08615	Y	#N/A	#N/A	#N/A	Y	#N/A	#N/A
DRCT020	Sample_DRCT020tumor_T_C1PTMACXX	DRCT020	Tumor	DSRCT	1	2.04e-06	TGTGCCAGCAGTTACTCGGGGAGCTCCTACAATGAGCAGTTCTTC	CASSYSGSSYNEQFF	TRBV6-2	.	TRBJ2-1	15	-1	-1	19	4.64306e+07	0.0215375	Y	#N/A	#N/A	#N/A	Y	#N/A	#N/A
DRCT020	Sample_DRCT020tumor_T_C1PTMACXX	DRCT020	Tumor	DSRCT	1	2.04e-06	TGTGCCAGTAGTTTTGGTAGGGGCACAGATACGCAGTATTTT	CASSFGRGTDTQYF	TRBV19	.	TRBJ2-3	11	-1	-1	22	4.64306e+07	0.0215375	Y	#N/A	#N/A	#N/A	Y	#N/A	#N/A
DRCT020	Sample_DRCT020tumor_T_C1PTMACXX	DRCT020	Tumor	DSRCT	1	2.04e-06	TGTGCCAGCAGCTTAAGCGGGCGCGTCAATGAGCAGTTCTTC	CASSLSGRVNEQFF	TRBV7-8	TRBD2	TRBJ2-1	14	15	20	26	4.64306e+07	0.0215375	Y	#N/A	#N/A	#N/A	Y	#N/A	#N/A
DRCT020	Sample_DRCT020tumor_T_C1PTMACXX	DRCT020	Tumor	DSRCT	1	2.04e-06	TGTGCCAGCAGTCTAGGGACGGCCTACGAGCAGTACTTC	CASSLGTAYEQYF	TRBV12-3	.	TRBJ2-7	15	-1	-1	22	4.64306e+07	0.0215375	Y	#N/A	#N/A	#N/A	Y	#N/A	#N/A
DRCT020	Sample_DRCT020tumor_T_C1PTMACXX	DRCT020	Tumor	DSRCT	1	2.04e-06	TGTGCCAGCAGTCCGAGCTCCTACAATGAGCAGTTCTTC	CASSPSSYNEQFF	TRBV6-2	.	TRBJ2-1	11	-1	-1	14	4.64306e+07	0.0215375	Y	#N/A	#N/A	#N/A	Y	#N/A	#N/A
DRCT020	Sample_DRCT020tumor_T_C1PTMACXX	DRCT020	Tumor	DSRCT	1	2.04e-06	TGTGCCAGCAGCTTGGGCAGAAACACTGAAGCTTTCTTT	CASSLGRNTEAFF	TRBV11-2	.	TRBJ1-1	12	-1	-1	21	4.64306e+07	0.0215375	Y	#N/A	#N/A	#N/A	Y	#N/A	#N/A
DRCT020	Sample_DRCT020tumor_T_C1PTMACXX	DRCT020	Tumor	DSRCT	1	2.04e-06	TGTGCCAGCAGCCTGGACACGAACACTGAAGCTTTCTTT	CASSLDTNTEAFF	TRBV16	TRBD1	TRBJ1-1	12	14	18	20	4.64306e+07	0.0215375	Y	#N/A	#N/A	#N/A	Y	#N/A	#N/A
DRCT020	Sample_DRCT020tumor_T_C1PTMACXX	DRCT020	Tumor	DSRCT	1	2.04e-06	TGTGCCAGCAGTTTACGGTACAATGAGCAGTTCTTC	CASSLRYNEQFF	TRBV12-3	.	TRBJ2-1	14	-1	-1	18	4.64306e+07	0.0215375	Y	#N/A	#N/A	#N/A	Y	#N/A	#N/A
DRCT020	Sample_DRCT020tumor_T_C1PTMACXX	DRCT020	Tumor	DSRCT	1	2.04e-06	TGTGCCAGCAGTTACGGCGGGACTGAAGCTTTCTTT	CASSYGGTEAFF	TRBV6-2	TRBD2	TRBJ1-1	14	16	20	21	4.64306e+07	0.0215375	Y	#N/A	#N/A	#N/A	Y	#N/A	#N/A
DRCT021	Sample_DRCT021tumor_T_C1PTMACXX	DRCT021	Tumor	DSRCT	1	8.11e-05	TGTGCCAGCAGTTTGACAGGCTACAATGAGCAGTTCTTC	CASSLTGYNEQFF	TRBV28	TRBD1	TRBJ2-1	13	14	19	20	5.52308e+07	0.0181058	Y	#N/A	#N/A	#N/A	Y	#N/A	#N/A
DRCT021	Sample_DRCT021tumor_T_C1PTMACXX	DRCT021	Tumor	DSRCT	1	8.11e-05	TGTGCCAGCAGCTTGGGGGGGAATGAGCAGTTCTTC	CASSLGGNEQFF	TRBV7-3	TRBD2	TRBJ2-1	13	14	19	21	5.52308e+07	0.0181058	Y	#N/A	#N/A	#N/A	Y	#N/A	#N/A
DRCT022	Sample_DRCT022tumor_T_C1PTMACXX	DRCT022	Tumor	DSRCT	1	0.00420168	TGTGCCAGCAGTCGACAGGGGGGAAACTATGGCTACACCTTC	CASSRQGGNYGYTF	TRBV6-5	TRBD1	TRBJ1-2	11	13	21	24	5.50181e+07	0.0181758	Y	#N/A	#N/A	#N/A	Y	#N/A	#N/A
EWS102	Sample_EWS102tumor_T_C1NELACXX	EWS102	Tumor	EWS	3	0.000205269	TGTGCCAGCAGTTACGGAACAAACACTGAAGCTTTCTTT	CASSYGTNTEAFF	TRBV6-5	.	TRBJ1-1	14	-1	-1	21	63953240	0.0469093	Y	#N/A	#N/A	#N/A	Y	#N/A	#N/A
EWS102	Sample_EWS102tumor_T_C1NELACXX	EWS102	Tumor	EWS	2	0.000136846	TGTGCCAGCAGCCTGACAATGAACACTGAAGCTTTCTTT	CASSLTMNTEAFF	TRBV3-1	.	TRBJ1-1	12	-1	-1	18	63953240	0.0312728	Y	#N/A	#N/A	#N/A	Y	#N/A	#N/A
EWS102	Sample_EWS102tumor_T_C1NELACXX	EWS102	Tumor	EWS	1	6.84e-05	TGTGCCAGCAGCTTAGAAGGGGCCTCCTACGAGCAGTACTTC	CASSLEGASYEQYF	TRBV11-2	TRBD1	TRBJ2-7	15	17	21	23	63953240	0.0156364	Y	#N/A	#N/A	#N/A	Y	#N/A	#N/A
EWS102	Sample_EWS102tumor_T_C1NELACXX	EWS102	Tumor	EWS	1	6.84e-05	TGTGCCAGCAGCTTAGGGGGCAGTGGCTACACCTTC	CASSLGGSGYTF	TRBV7-9	TRBD1	TRBJ1-2	15	16	20	23	63953240	0.0156364	Y	#N/A	#N/A	#N/A	Y	#N/A	#N/A
EWS102	Sample_EWS102tumor_T_C1NELACXX	EWS102	Tumor	EWS	1	6.84e-05	TGCGCCAGCAGCTTAGGAGAGACCCAGTACTTC	CASSLGETQYF	TRBV5-1	.	TRBJ2-5	13	-1	-1	17	63953240	0.0156364	Y	#N/A	#N/A	#N/A	Y	#N/A	Y
EWS112	Sample_EWS112tumor_T_C1P2WACXX	EWS112	Tumor	EWS	2	0.000875274	TGTGCCAGCAGCTACGGGTACAATGAGCAGTTCTTC	CASSYGYNEQFF	TRBV7-9	.	TRBJ2-1	12	-1	-1	18	6.20751e+07	0.0322191	Y	#N/A	#N/A	#N/A	Y	#N/A	#N/A
EWS112	Sample_EWS112tumor_T_C1P2WACXX	EWS112	Tumor	EWS	1	0.000437637	TGTGCCAGCAGCTTCACAGATACGCAGTATTTT	CASSFTDTQYF	TRBV13	.	TRBJ2-3	13	-1	-1	14	6.20751e+07	0.0161095	Y	#N/A	#N/A	#N/A	Y	#N/A	Y
EWS118	Sample_EWS118tumor_T_C1P2WACXX	EWS118	Tumor	EWS	4	0.0103896	TGTGCCAGCAGTTTACTAGGGAATGAGCAGTTCTTC	CASSLLGNEQFF	TRBV27	.	TRBJ2-1	14	-1	-1	21	2.50051e+07	0.159967	Y	#N/A	#N/A	#N/A	Y	#N/A	#N/A
EWS118	Sample_EWS118tumor_T_C1P2WACXX	EWS118	Tumor	EWS	2	0.00519481	TGCAGTGCTAGAGGGAACACTGAAGCTTTCTTT	CSARGNTEAFF	TRBV20-1	.	TRBJ1-1	12	-1	-1	14	2.50051e+07	0.0799836	Y	#N/A	#N/A	#N/A	Y	#N/A	#N/A
EWS118	Sample_EWS118tumor_T_C1P2WACXX	EWS118	Tumor	EWS	1	0.0025974	TGTGCCAGCAGCAGGGACAGGGTAACTGAAGCTTTCTTT	CASSRDRVTEAFF	TRBV12-3	TRBD1	TRBJ1-1	10	13	21	24	2.50051e+07	0.0399918	Y	#N/A	#N/A	#N/A	Y	#N/A	#N/A
EWS121	Sample_EWS121tumor_T_D1UALACXX	EWS121	Tumor	EWS	1	0.000949668	TGTGCCAGCAGCCCCGGGACAGGGGACTATGGCTACACCTTC	CASSPGTGDYGYTF	TRBV28	TRBD1	TRBJ1-2	10	12	24	25	3.68285e+07	0.0271529	Y	#N/A	#N/A	#N/A	Y	#N/A	#N/A
EWS127	Sample_EWS127tumor_T_C1P2WACXX	EWS127	Tumor	EWS	1	0.000415282	TGTGCCAGCTCACCCGGAGATAGCAATCAGCCCCAGCATTTT	CASSPGDSNQPQHF	TRBV18	.	TRBJ1-5	13	-1	-1	19	4.74831e+07	0.0210601	Y	#N/A	#N/A	#N/A	Y	#N/A	#N/A
EWS129	Sample_EWS129tumor_T_C1P2WACXX	EWS129	Tumor	EWS	1	0.000252461	TGTGCCAGCAGCTTACGGGGGGACTCCTACAATGAGCAGTTCTTC	CASSLRGDSYNEQFF	TRBV9	TRBD2	TRBJ2-1	12	15	21	23	7.70358e+07	0.012981	Y	#N/A	#N/A	#N/A	Y	#N/A	#N/A
EWS129	Sample_EWS129tumor_T_C1P2WACXX	EWS129	Tumor	EWS	1	0.000252461	TGCGCCAGCAGCCCCGGGACAGGGGGCTACGAGCAGTACTTC	CASSPGTGGYEQYF	TRBV4-1	TRBD1	TRBJ2-7	12	13	25	26	7.70358e+07	0.012981	Y	#N/A	#N/A	#N/A	Y	#N/A	#N/A
EWS132	Sample_EWS132tumor_T_D1MF5ACXX	EWS132	Tumor	EWS	5	4.95e-05	TGTGCCAGCAGCTTAGCCTCCTACGAGCAGTACTTC	CASSLASYEQYF	TRBV13	.	TRBJ2-7	16	-1	-1	17	7.1722e+07	0.0697137	Y	#N/A	#N/A	#N/A	Y	#N/A	#N/A
EWS132	Sample_EWS132tumor_T_D1MF5ACXX	EWS132	Tumor	EWS	4	3.96e-05	TGTGCCAGCAGCCAAGACAGGGGGAACACCGGGGAGCTGTTTTTT	CASSQDRGNTGELFF	TRBV4-2	TRBD1	TRBJ2-2	15	16	22	23	7.1722e+07	0.0557709	Y	#N/A	#N/A	#N/A	Y	#N/A	#N/A
EWS132	Sample_EWS132tumor_T_D1MF5ACXX	EWS132	Tumor	EWS	3	2.97e-05	TGTGCCAGCAGCCCCGACAGGGCTAACACCGGGGAGCTGTTTTTT	CASSPDRANTGELFF	TRBV7-8	TRBD1	TRBJ2-2	12	15	21	24	7.1722e+07	0.0418282	Y	#N/A	#N/A	#N/A	Y	#N/A	#N/A
EWS132	Sample_EWS132tumor_T_D1MF5ACXX	EWS132	Tumor	EWS	2	1.98e-05	TGTGCCAGCAGTTGGACAGGGAACACTGAAGCTTTCTTT	CASSWTGNTEAFF	TRBV6-2	TRBD1	TRBJ1-1	12	13	19	20	7.1722e+07	0.0278855	Y	#N/A	#N/A	#N/A	Y	#N/A	#N/A
EWS132	Sample_EWS132tumor_T_D1MF5ACXX	EWS132	Tumor	EWS	2	1.98e-05	TGTGCCAGCAGCCTAACATATGAGCAGTACTTC	CASSLTYEQYF	TRBV13	.	TRBJ2-7	11	-1	-1	21	7.1722e+07	0.0278855	Y	#N/A	#N/A	#N/A	Y	#N/A	#N/A
EWS132	Sample_EWS132tumor_T_D1MF5ACXX	EWS132	Tumor	EWS	1	9.89e-06	TGTGCCAGCAGCCAAGGACTAGCGGGAGCCTACGAGCAGTACTTC	CASSQGLAGAYEQYF	TRBV7-3	TRBD2	TRBJ2-7	11	15	27	28	7.1722e+07	0.0139427	Y	#N/A	#N/A	#N/A	Y	#N/A	#N/A
EWS132	Sample_EWS132tumor_T_D1MF5ACXX	EWS132	Tumor	EWS	1	9.89e-06	TGTGCCAGCAGTTTAGCAGGGGGCAATCAGCCCCAGCATTTT	CASSLAGGNQPQHF	TRBV12-3	TRBD1	TRBJ1-5	16	17	21	22	7.1722e+07	0.0139427	Y	#N/A	#N/A	#N/A	Y	#N/A	#N/A
EWS132	Sample_EWS132tumor_T_D1MF5ACXX	EWS132	Tumor	EWS	1	9.89e-06	TGTGCCAGCAGCCAGGGGAGCTCCTACAATGAGCAGTTCTTC	CASSQGSSYNEQFF	TRBV12-3	.	TRBJ2-1	10	-1	-1	16	7.1722e+07	0.0139427	Y	#N/A	#N/A	#N/A	Y	#N/A	#N/A
EWS132	Sample_EWS132tumor_T_D1MF5ACXX	EWS132	Tumor	EWS	1	9.89e-06	TGTGCCAGCAGTTTATCTGGGAACTATGGCTACACCTTC	CASSLSGNYGYTF	TRBV27	.	TRBJ1-2	15	-1	-1	21	7.1722e+07	0.0139427	Y	#N/A	#N/A	#N/A	Y	#N/A	#N/A
EWS132	Sample_EWS132tumor_T_D1MF5ACXX	EWS132	Tumor	EWS	1	9.89e-06	TGTGCCAGCAGTTTAGAAAGGGGTTACGAGCAGTACTTC	CASSLERGYEQYF	TRBV27	TRBD1	TRBJ2-7	14	18	22	24	7.1722e+07	0.0139427	Y	#N/A	#N/A	#N/A	Y	#N/A	#N/A
EWS132	Sample_EWS132tumor_T_D1MF5ACXX	EWS132	Tumor	EWS	1	9.89e-06	TGTGCCAGCAGTTACTCGGGCAACGAAAAACTGTTTTTT	CASSYSGNEKLFF	TRBV6-5	.	TRBJ1-4	15	-1	-1	24	7.1722e+07	0.0139427	Y	#N/A	#N/A	#N/A	Y	#N/A	#N/A
EWS132	Sample_EWS132tumor_T_D1MF5ACXX	EWS132	Tumor	EWS	1	9.89e-06	TGTGCCAGCAGCTCCAGGGTTCAAGAGACCCAGTACTTC	CASSSRVQETQYF	TRBV7-2	TRBD1	TRBJ2-5	12	14	18	21	7.1722e+07	0.0139427	Y	#N/A	#N/A	#N/A	Y	#N/A	#N/A
EWS132	Sample_EWS132tumor_T_D1MF5ACXX	EWS132	Tumor	EWS	1	9.89e-06	TGTGCCAGCAGCCTAACGAACACCGGGGAGCTGTTTTTT	CASSLTNTGELFF	TRBV11-1	.	TRBJ2-2	11	-1	-1	16	7.1722e+07	0.0139427	Y	#N/A	#N/A	#N/A	Y	#N/A	#N/A
EWS132	Sample_EWS132tumor_T_D1MF5ACXX	EWS132	Tumor	EWS	1	9.89e-06	TGTGCCAGCAGCTTATCCAACTACGAGCAGTACTTC	CASSLSNYEQYF	TRBV7-9	.	TRBJ2-7	14	-1	-1	20	7.1722e+07	0.0139427	Y	#N/A	#N/A	#N/A	Y	#N/A	#N/A
EWS132	Sample_EWS132tumor_T_D1MF5ACXX	EWS132	Tumor	EWS	1	9.89e-06	TGTGCCAGCAGCCAAGGGAATCAGCCCCAGCATTTT	CASSQGNQPQHF	TRBV13	.	TRBJ1-5	11	-1	-1	18	7.1722e+07	0.0139427	Y	#N/A	#N/A	#N/A	Y	#N/A	#N/A
EWS132	Sample_EWS132tumor_T_D1MF5ACXX	EWS132	Tumor	EWS	1	9.89e-06	TGCGCCAGCAGTGACAATAACTATGGCTACACCTTC	CASSDNNYGYTF	TRBV10-1	.	TRBJ1-2	13	-1	-1	17	7.1722e+07	0.0139427	Y	#N/A	#N/A	#N/A	Y	#N/A	#N/A
EWS132	Sample_EWS132tumor_T_D1MF5ACXX	EWS132	Tumor	EWS	1	9.89e-06	TGTGCCAGCAGCCAGGGTTACGAGCAGTACTTC	CASSQGYEQYF	TRBV4-2	.	TRBJ2-7	13	-1	-1	18	7.1722e+07	0.0139427	Y	#N/A	#N/A	#N/A	Y	#N/A	#N/A
EWS132	Sample_EWS132tumor_T_D1MF5ACXX	EWS132	Tumor	EWS	1	9.89e-06	TGCGCCAGCAGCTTGGAAGAGACCCAGTACTTC	CASSLEETQYF	TRBV5-1	.	TRBJ2-5	18	-1	-1	16	7.1722e+07	0.0139427	Y	#N/A	#N/A	#N/A	Y	#N/A	Y
EWS132	Sample_EWS132tumor_T_D1MF5ACXX	EWS132	Tumor	EWS	1	9.89e-06	TGCGCCAGCAGCTCCTACAATGAGCAGTTCTTC	CASSSYNEQFF	TRBV5-1	.	TRBJ2-1	12	-1	-1	9	7.1722e+07	0.0139427	Y	#N/A	#N/A	#N/A	Y	#N/A	#N/A
EWS139	Sample_EWS139tumor_T_D1MF5ACXX	EWS139	Tumor	EWS	1	0.00289855	TGTGCCAGCAGCTTGGGGGGCAATGAGCAGTTCTTC	CASSLGGNEQFF	TRBV7-3	TRBD2	TRBJ2-1	13	14	19	20	6.10368e+07	0.0163836	Y	#N/A	#N/A	#N/A	Y	#N/A	#N/A
EWS2005	Sample_EWS2005tumor_T_D1MF5ACXX	EWS2005	Tumor	EWS	2	1.06e-05	TGTGCCAGCAGCCAAGATCGTGGAAACACCGGGGAGCTGTTTTTT	CASSQDRGNTGELFF	TRBV4-2	.	TRBJ2-2	15	-1	-1	24	4.88345e+07	0.0409547	Y	#N/A	#N/A	#N/A	Y	#N/A	#N/A
EWS2005	Sample_EWS2005tumor_T_D1MF5ACXX	EWS2005	Tumor	EWS	2	1.06e-05	TGTGCCAGCAGTTTTAGCGGGGAGCTGTTTTTT	CASSFSGELFF	TRBV12-3	.	TRBJ2-2	13	-1	-1	17	4.88345e+07	0.0409547	Y	#N/A	#N/A	#N/A	Y	#N/A	#N/A
EWS2005	Sample_EWS2005tumor_T_D1MF5ACXX	EWS2005	Tumor	EWS	1	5.3e-06	TGTGCCAGCAGTTTATCGCGCCCAGATACGCAGTATTTT	CASSLSRPDTQYF	TRBV27	.	TRBJ2-3	15	-1	-1	22	4.88345e+07	0.0204773	Y	#N/A	#N/A	#N/A	Y	#N/A	#N/A
EWS2005	Sample_EWS2005tumor_T_D1MF5ACXX	EWS2005	Tumor	EWS	1	5.3e-06	TGTGCCAGCAGCCAAGGTCCAGAGACCCAGTACTTC	CASSQGPETQYF	TRBV14	.	TRBJ2-5	15	-1	-1	20	4.88345e+07	0.0204773	Y	#N/A	#N/A	#N/A	Y	#N/A	#N/A
EWS2006	Sample_EWS2006tumor_T_C1JC7ACXX	EWS2006	Tumor	EWS	1	0.000306185	TGTGCCAGCAGTTTGGGCCAGGGGAGCTACAATGAGCAGTTCTTC	CASSLGQGSYNEQFF	TRBV28	TRBD1	TRBJ2-1	13	14	23	26	6.55027e+07	0.0152665	Y	#N/A	#N/A	#N/A	Y	#N/A	#N/A
EWS2006	Sample_EWS2006tumor_T_C1JC7ACXX	EWS2006	Tumor	EWS	1	0.000306185	TGTGCCAGCAGTTTAAGTAACTACGAGCAGTACTTC	CASSLSNYEQYF	TRBV28	.	TRBJ2-7	14	-1	-1	20	6.55027e+07	0.0152665	Y	#N/A	#N/A	#N/A	Y	#N/A	#N/A
EWS2006	Sample_EWS2006tumor_T_C1JC7ACXX	EWS2006	Tumor	EWS	1	0.000306185	TGTGCCAGCAGCTTGAGAGGCAATGAGCAGTTCTTC	CASSLRGNEQFF	TRBV5-6	.	TRBJ2-1	14	-1	-1	20	6.55027e+07	0.0152665	Y	#N/A	#N/A	#N/A	Y	#N/A	#N/A
EWS2006	Sample_EWS2006tumor_T_C1JC7ACXX	EWS2006	Tumor	EWS	1	0.000306185	TGTGCCAGCAGCTTGAGAGGAAATGAGCAGTTCTTC	CASSLRGNEQFF	TRBV5-6	.	TRBJ2-1	14	-1	-1	21	6.55027e+07	0.0152665	Y	#N/A	#N/A	#N/A	Y	#N/A	#N/A
EWS2007	Sample_EWS2007tumor_T_C1JC7ACXX	EWS2007	Tumor	EWS	9	0.000951877	TGTGCCAGTAGTCTGGGGTACAATGAGCAGTTCTTC	CASSLGYNEQFF	TRBV19	.	TRBJ2-1	11	-1	-1	18	6.66304e+07	0.135073	Y	#N/A	#N/A	#N/A	Y	#N/A	#N/A
EWS2007	Sample_EWS2007tumor_T_C1JC7ACXX	EWS2007	Tumor	EWS	7	0.000740349	TGTGCCAGTAGTTTAGGATACAATGAGCAGTTCTTC	CASSLGYNEQFF	TRBV19	.	TRBJ2-1	15	-1	-1	18	6.66304e+07	0.105057	Y	#N/A	#N/A	#N/A	Y	#N/A	#N/A
EWS2007	Sample_EWS2007tumor_T_C1JC7ACXX	EWS2007	Tumor	EWS	2	0.000211528	TGTGCCAGCAGTTCTCAAGAGACCCAGTACTTC	CASSSQETQYF	TRBV12-3	.	TRBJ2-5	12	-1	-1	15	6.66304e+07	0.0300163	Y	#N/A	#N/A	#N/A	Y	#N/A	#N/A
EWS2007	Sample_EWS2007tumor_T_C1JC7ACXX	EWS2007	Tumor	EWS	1	0.000105764	TGCGCCAGCAGCTTGTTAGGCCAGGGTAACACTGAAGCTTTCTTT	CASSLLGQGNTEAFF	TRBV5-1	TRBD1	TRBJ1-1	14	21	25	27	6.66304e+07	0.0150082	Y	#N/A	#N/A	#N/A	Y	#N/A	#N/A
EWS2007	Sample_EWS2007tumor_T_C1JC7ACXX	EWS2007	Tumor	EWS	1	0.000105764	TGTGCCAGTTCGGACAGCTCCTATAATTCACCCCTCCACTTT	CASSDSSYNSPLHF	TRBV19	.	TRBJ1-6	8	-1	-1	15	6.66304e+07	0.0150082	Y	#N/A	#N/A	#N/A	Y	#N/A	#N/A
EWS2007	Sample_EWS2007tumor_T_C1JC7ACXX	EWS2007	Tumor	EWS	1	0.000105764	TGTGCCAGCAGCTTAGGAGGGATCACAGATACGCAGTATTTT	CASSLGGITDTQYF	TRBV7-9	.	TRBJ2-3	15	-1	-1	23	6.66304e+07	0.0150082	Y	#N/A	#N/A	#N/A	Y	#N/A	#N/A
EWS2007	Sample_EWS2007tumor_T_C1JC7ACXX	EWS2007	Tumor	EWS	1	0.000105764	TGTGCCAGCAGCCCTCTAGGGGGGACAGATACGCAGTATTTT	CASSPLGGTDTQYF	TRBV12-3	TRBD1	TRBJ2-3	10	17	22	24	6.66304e+07	0.0150082	Y	#N/A	#N/A	#N/A	Y	#N/A	#N/A
EWS2007	Sample_EWS2007tumor_T_C1JC7ACXX	EWS2007	Tumor	EWS	1	0.000105764	TGTGCCAGCAGCCCGGGACAGGGAGCCTATGGCTACACCTTC	CASSPGQGAYGYTF	TRBV13	TRBD1	TRBJ1-2	11	12	22	26	6.66304e+07	0.0150082	Y	#N/A	#N/A	#N/A	Y	#N/A	#N/A
EWS2007	Sample_EWS2007tumor_T_C1JC7ACXX	EWS2007	Tumor	EWS	1	0.000105764	TGTGCCAGCAGCTACAGGGGGTACGAGCAGTACTTC	CASSYRGYEQYF	TRBV7-7	TRBD1	TRBJ2-7	12	13	20	21	6.66304e+07	0.0150082	Y	#N/A	#N/A	#N/A	Y	#N/A	#N/A
EWS2007	Sample_EWS2007tumor_T_C1JC7ACXX	EWS2007	Tumor	EWS	1	0.000105764	TGTGCCAGCAGCTCGGGCTACGAGCAGTACTTC	CASSSGYEQYF	TRBV9	.	TRBJ2-7	12	-1	-1	17	6.66304e+07	0.0150082	Y	#N/A	#N/A	#N/A	Y	#N/A	#N/A
EWS2009	Sample_EWS2009tumor_T_C1JC7ACXX	EWS2009	Tumor	EWS	1	0.000809717	TGTGCCAGCAGTTTAGCGGGACCTTACAATGAGCAGTTCTTC	CASSLAGPYNEQFF	TRBV27	TRBD1	TRBJ2-1	14	16	21	24	64592968	0.0154816	Y	#N/A	#N/A	#N/A	Y	#N/A	#N/A
EWS2013	Sample_EWS2013tumor_T_C1JC7ACXX	EWS2013	Tumor	EWS	1	0.000252781	TGTGCCAGCAGCTTTGCCGGGGAGCTGTTTTTT	CASSFAGELFF	TRBV12-3	.	TRBJ2-2	10	-1	-1	16	7.73808e+07	0.0129231	Y	#N/A	#N/A	#N/A	Y	#N/A	#N/A
EWS2019	Sample_EWS2019tumor_T_C1JC7ACXX	EWS2019	Tumor	EWS	2	0.028169	TGTGCCAGCAGTTTAGGGGGGGCAGGAGATACGCAGTATTTT	CASSLGGAGDTQYF	TRBV12-3	TRBD2	TRBJ2-3	15	16	22	26	7.44028e+07	0.0268807	Y	#N/A	#N/A	#N/A	Y	#N/A	#N/A
HBL001	Sample_HBL001tumor_T_D1T6TACXX	HBL001	Tumor	HBL	1	0.00022686	TGCGCCAGCAGCTTAACAGGTGGCTATGGCTACACCTTC	CASSLTGGYGYTF	TRBV5-1	TRBD1	TRBJ1-2	13	15	19	23	5.70546e+07	0.0175271	Y	#N/A	#N/A	#N/A	Y	#N/A	#N/A
HBL010	Sample_HBL010tumor_T_D2259ACXX	HBL010	Tumor	HBL	1	0.000444444	TGTGCCAGCAGTTTAGGGGATCAGCCCCAGCATTTT	CASSLGDQPQHF	TRBV28	.	TRBJ1-5	14	-1	-1	19	5.35545e+07	0.0186726	Y	#N/A	#N/A	#N/A	Y	#N/A	#N/A
HBL011	Sample_HBL011tumor_T_D2259ACXX	HBL011	Tumor	HBL	2	0.000361402	TGTGCCAGCAGTTACAACAATGAGCAGTTCTTC	CASSYNNEQFF	TRBV6-5	.	TRBJ2-1	14	-1	-1	16	4.75436e+07	0.0420667	Y	#N/A	#N/A	#N/A	Y	#N/A	#N/A
HBL013	Sample_HBL013tumor_T_D21HAACXX	HBL013	Tumor	HBL	1	0.00621118	TGCGCCAGCAGCCAGGGGGCGAACACTGAAGCTTTCTTT	CASSQGANTEAFF	TRBV5-1	TRBD1	TRBJ1-1	11	12	19	20	3.37437e+07	0.0296352	Y	#N/A	#N/A	#N/A	Y	#N/A	#N/A
HBL017	Sample_HBL017tumor_T_D21HAACXX	HBL017	Tumor	HBL	1	0.01	TGTGCCAGCAGCTTAGGGGAGACCCAGTACTTC	CASSLGETQYF	TRBV13	.	TRBJ2-5	15	-1	-1	18	5.85331e+07	0.0170843	Y	#N/A	#N/A	#N/A	Y	#N/A	Y
HBL021	Sample_HBL021tumor_T_D21HAACXX	HBL021	Tumor	HBL	5	0.000170538	TGTGCCAGCAGCTTAGGTCCCAGCTCCTACAATGAGCAGTTCTTC	CASSLGPSSYNEQFF	TRBV7-8	TRBD1	TRBJ2-1	15	16	20	21	6.77971e+07	0.0737495	Y	#N/A	#N/A	#N/A	Y	#N/A	#N/A
HBL021	Sample_HBL021tumor_T_D21HAACXX	HBL021	Tumor	HBL	4	0.00013643	TGTGCCAGCAGCCTCGGGACAGCCTACGAGCAGTACTTC	CASSLGTAYEQYF	TRBV7-2	TRBD1	TRBJ2-7	11	14	21	22	6.77971e+07	0.0589996	Y	#N/A	#N/A	#N/A	Y	#N/A	#N/A
HBL021	Sample_HBL021tumor_T_D21HAACXX	HBL021	Tumor	HBL	2	6.82e-05	TGTGCCAGCAGTTTAGAGACCCAGTACTTC	CASSLETQYF	TRBV27	.	TRBJ2-5	14	-1	-1	14	6.77971e+07	0.0294998	Y	#N/A	#N/A	#N/A	Y	#N/A	#N/A
HBL022	Sample_HBL022tumor_T_D21HAACXX	HBL022	Tumor	HBL	1	0.000631712	TGCGCCAGCAGCTTGGCCGGCGAGACCCAGTACTTC	CASSLAGETQYF	TRBV5-1	.	TRBJ2-5	14	-1	-1	21	5.96586e+07	0.016762	Y	#N/A	#N/A	#N/A	Y	#N/A	#N/A
HBL023	Sample_HBL023tumor_T_D21HAACXX	HBL023	Tumor	HBL	1	0.000106872	TGTGCCAGCAGCTTAGGGCTAGCGGGCAGCTACGAGCAGTACTTC	CASSLGLAGSYEQYF	TRBV7-2	TRBD2	TRBJ2-7	15	18	25	29	6.99877e+07	0.0142882	Y	#N/A	#N/A	#N/A	Y	#N/A	#N/A
HBL023	Sample_HBL023tumor_T_D21HAACXX	HBL023	Tumor	HBL	1	0.000106872	TGTGCCAGCAGCTTAACAGGTCTGAATGAGCAGTTCTTC	CASSLTGLNEQFF	TRBV7-3	.	TRBJ2-1	15	-1	-1	24	6.99877e+07	0.0142882	Y	#N/A	#N/A	#N/A	Y	#N/A	#N/A
HBL023	Sample_HBL023tumor_T_D21HAACXX	HBL023	Tumor	HBL	1	0.000106872	TGCGCCAGCAGCTTAGGGGAGAACACTGAAGCTTTCTTT	CASSLGENTEAFF	TRBV5-1	TRBD1	TRBJ1-1	13	14	18	20	6.99877e+07	0.0142882	Y	#N/A	#N/A	#N/A	Y	#N/A	#N/A
HBL026	Sample_HBL026tumor_T_D21HAACXX	HBL026	Tumor	HBL	1	0.00252525	TGTGCCAGCAGCCAGGACACTGAAGCTTTCTTT	CASSQDTEAFF	TRBV4-2	.	TRBJ1-1	13	-1	-1	16	5.67937e+07	0.0176076	Y	#N/A	#N/A	#N/A	Y	#N/A	#N/A
HBL029	Sample_HBL029tumor_T_D21HAACXX	HBL029	Tumor	HBL	1	0.000154392	TGTGCCAGCAGCTTGGGGGGGAGGGGCACTGAAGCTTTCTTT	CASSLGGRGTEAFF	TRBV7-3	TRBD2	TRBJ1-1	13	14	19	26	5.44207e+07	0.0183754	Y	#N/A	#N/A	#N/A	Y	#N/A	#N/A
HBL031	Sample_HBL031tumor_T_D24DGACXX	HBL031	Tumor	HBL	1	0.000519211	TGTGCCAGCAGCCCGGGACAGGGGGCCTATGGCTACACCTTC	CASSPGQGAYGYTF	TRBV7-2	TRBD1	TRBJ1-2	11	12	25	26	6.28325e+07	0.0159153	Y	#N/A	#N/A	#N/A	Y	#N/A	#N/A
HBL031	Sample_HBL031tumor_T_D24DGACXX	HBL031	Tumor	HBL	1	0.000519211	TGTGCCAGCAGTTACGGCTACAATGAGCAGTTCTTC	CASSYGYNEQFF	TRBV6-5	.	TRBJ2-1	14	-1	-1	17	6.28325e+07	0.0159153	Y	#N/A	#N/A	#N/A	Y	#N/A	#N/A
HBL033	Sample_HBL033tumor_T_D24DGACXX	HBL033	Tumor	HBL	1	0.0031746	TGTGCCAGCAGTACAGGGGGCTATGGCTACACCTTC	CASSTGGYGYTF	TRBV12-3	TRBD1	TRBJ1-2	11	12	19	20	6.69522e+07	0.014936	Y	#N/A	#N/A	#N/A	Y	#N/A	#N/A
HBL034	Sample_HBL034tumor_T_D24DGACXX	HBL034	Tumor	HBL	6	0.00340136	TGTGCCAGCAGCCTAGACAGGAACTATGGCTACACCTTC	CASSLDRNYGYTF	TRBV5-5	TRBD1	TRBJ1-2	11	15	20	21	6.29806e+07	0.0952675	Y	#N/A	#N/A	#N/A	Y	#N/A	#N/A
HBL034	Sample_HBL034tumor_T_D24DGACXX	HBL034	Tumor	HBL	2	0.00113379	TGTGCCAGCAGTTACTCTTACGAGCAGTACTTC	CASSYSYEQYF	TRBV6-2	.	TRBJ2-7	15	-1	-1	14	6.29806e+07	0.0317558	Y	#N/A	#N/A	#N/A	Y	#N/A	#N/A
HBL034	Sample_HBL034tumor_T_D24DGACXX	HBL034	Tumor	HBL	2	0.00113379	TGTGCCAGCAGCTCCTACAATGAGCAGTTCTTC	CASSSYNEQFF	TRBV11-2	.	TRBJ2-1	12	-1	-1	9	6.29806e+07	0.0317558	Y	#N/A	#N/A	#N/A	Y	#N/A	#N/A
HBL034	Sample_HBL034tumor_T_D24DGACXX	HBL034	Tumor	HBL	1	0.000566893	TGTGCCAGCTCCTTGGGTGGGGCCGGAGATACGCAGTATTTT	CASSLGGAGDTQYF	TRBV12-3	TRBD1	TRBJ2-3	8	18	23	26	6.29806e+07	0.0158779	Y	#N/A	#N/A	#N/A	Y	#N/A	#N/A
HBL034	Sample_HBL034tumor_T_D24DGACXX	HBL034	Tumor	HBL	1	0.000566893	TGTGCCAGCAGTTTAGGGGGGGCCGGCGATACGCAGTATTTT	CASSLGGAGDTQYF	TRBV12-3	TRBD2	TRBJ2-3	15	16	23	27	6.29806e+07	0.0158779	Y	#N/A	#N/A	#N/A	Y	#N/A	#N/A
HBL034	Sample_HBL034tumor_T_D24DGACXX	HBL034	Tumor	HBL	1	0.000566893	TGTGCCAGCAGCCGACAGGGCTCTGGAAACACCATATATTTT	CASSRQGSGNTIYF	TRBV5-6	.	TRBJ1-3	11	-1	-1	15	6.29806e+07	0.0158779	Y	#N/A	#N/A	#N/A	Y	#N/A	#N/A
MSKCC5001	Sample_MSKCC5001tumor1_T	MSKCC5001tumor1	Tumor	DSRCT	1	0.0208333	TGTGCCAGCAGCTTAGCGGGGGGGAACAATGAGCAGTTCTTC	CASSLAGGNNEQFF	TRBV7-2	TRBD2	TRBJ2-1	16	17	22	25	1.73429e+07	0.0576605	Y	#N/A	#N/A	#N/A	Y	#N/A	#N/A
MSKCC5001	Sample_MSKCC5001tumor1_T	MSKCC5001tumor1	Tumor	DSRCT	1	0.0208333	TGTGCCAGCAGCTTCACCTACGAGCAGTACTTC	CASSFTYEQYF	TRBV7-9	.	TRBJ2-7	13	-1	-1	16	1.73429e+07	0.0576605	Y	#N/A	#N/A	#N/A	Y	#N/A	#N/A
MSKCC5001	Sample_MSKCC5001tumor2_T	MSKCC5001tumor2	Tumor	DSRCT	1	0.0144928	TGTGCCAGCAGCTTCACCTACGAGCAGTACTTC	CASSFTYEQYF	TRBV7-9	.	TRBJ2-7	13	-1	-1	16	1.29165e+07	0.0774203	Y	#N/A	#N/A	#N/A	Y	#N/A	#N/A
NB8	Sample_NB008tumor_T_C1E55ACXX	NB008	Tumor	NB.MYCN.NA	1	0.0017301	TGTGCCAGCAGCGAAGACAGCTACGAGCAGTACTTC	CASSEDSYEQYF	TRBV2	.	TRBJ2-7	15	-1	-1	20	6.97812e+07	0.0143305	Y	#N/A	#N/A	#N/A	Y	#N/A	#N/A
NB12	Sample_NB012tumor_T_C1E55ACXX	NB012	Tumor	NB.MYCN.NA	1	0.00227273	TGCGCCAGCAGCCAAGCAGATACGCAGTATTTT	CASSQADTQYF	TRBV4-1	.	TRBJ2-3	16	-1	-1	16	5.68627e+07	0.0175862	Y	#N/A	#N/A	#N/A	Y	#N/A	#N/A
NB40	Sample_NB040tumor_T_C1E55ACXX	NB040	Tumor	NB.MYCN.NA	1	0.000362582	TGTGCCAGCAGCTTAACAGGGAACACTGAAGCTTTCTTT	CASSLTGNTEAFF	TRBV5-6	TRBD1	TRBJ1-1	13	15	19	20	6.78682e+07	0.0147344	Y	Y	#N/A	#N/A	Y	#N/A	#N/A
NB40	Sample_NB040tumor_T_C1E55ACXX	NB040	Tumor	NB.MYCN.NA	1	0.000362582	TGTGCCAGCAGCCCGACGCAAGAGACCCAGTACTTC	CASSPTQETQYF	TRBV11-2	.	TRBJ2-5	11	-1	-1	18	6.78682e+07	0.0147344	Y	#N/A	#N/A	#N/A	Y	#N/A	#N/A
NB62	Sample_NB062tumor_T_C1E55ACXX	NB062	Tumor	NB.Unknown	1	0.00124688	TGTGCCAGCAGCTTGGGACTAGCGGGCACAGATACGCAGTATTTT	CASSLGLAGTDTQYF	TRBV5-6	TRBD2	TRBJ2-3	14	15	24	25	7.11856e+07	0.0140478	Y	#N/A	#N/A	#N/A	Y	#N/A	#N/A
NB62	Sample_NB062tumor_T_C1E55ACXX	NB062	Tumor	NB.Unknown	1	0.00124688	TGTGCCAGCAGCTTCAGCTCTGGAAACACCATATATTTT	CASSFSSGNTIYF	TRBV14	.	TRBJ1-3	12	-1	-1	15	7.11856e+07	0.0140478	Y	#N/A	#N/A	#N/A	Y	#N/A	#N/A
NB62	Sample_NB062tumor_T_C1E55ACXX	NB062	Tumor	NB.Unknown	1	0.00124688	TGTGCCAGCAGCTTGGGACTCTACAATGAGCAGTTCTTC	CASSLGLYNEQFF	TRBV7-2	TRBD2	TRBJ2-1	13	14	19	20	7.11856e+07	0.0140478	Y	#N/A	#N/A	#N/A	Y	#N/A	#N/A
NB62	Sample_NB062tumor_T_C1E55ACXX	NB062	Tumor	NB.Unknown	1	0.00124688	TGTGCCAGCAGCTTAGACAGGAACACTGAAGCTTTCTTT	CASSLDRNTEAFF	TRBV11-1	.	TRBJ1-1	15	-1	-1	20	7.11856e+07	0.0140478	Y	#N/A	#N/A	#N/A	Y	#N/A	#N/A
NB62	Sample_NB062tumor_T_C1E55ACXX	NB062	Tumor	NB.Unknown	1	0.00124688	TGTGCCAGCAGTTACGGGGGCACTGAAGCTTTCTTT	CASSYGGTEAFF	TRBV6-5	TRBD1	TRBJ1-1	14	15	19	20	7.11856e+07	0.0140478	Y	#N/A	#N/A	#N/A	Y	#N/A	#N/A
NB62	Sample_NB062tumor_T_C1E55ACXX	NB062	Tumor	NB.Unknown	1	0.00124688	TGTGCCAGCAGTGACAGCAATCAGCCCCAGCATTTT	CASSDSNQPQHF	TRBV2	.	TRBJ1-5	13	-1	-1	15	7.11856e+07	0.0140478	Y	#N/A	#N/A	#N/A	Y	#N/A	#N/A
NB62	Sample_NB062tumor_T_C1E55ACXX	NB062	Tumor	NB.Unknown	1	0.00124688	TGCGCCAGCAGCTTGGGGGGCACTGAAGCTTTCTTT	CASSLGGTEAFF	TRBV5-1	TRBD1	TRBJ1-1	14	15	19	20	7.11856e+07	0.0140478	Y	#N/A	#N/A	#N/A	Y	#N/A	Y
NB62	Sample_NB062tumor_T_C1E55ACXX	NB062	Tumor	NB.Unknown	1	0.00124688	TGCAGTGCTAGACAGGGGAATCAGCCCCAGCATTTT	CSARQGNQPQHF	TRBV20-1	TRBD1	TRBJ1-5	11	12	17	18	7.11856e+07	0.0140478	Y	#N/A	#N/A	#N/A	Y	#N/A	#N/A
NB62	Sample_NB062tumor_T_C1E55ACXX	NB062	Tumor	NB.Unknown	1	0.00124688	TGTGCCAGCAGTGACACAGATACGCAGTATTTT	CASSDTDTQYF	TRBV25-1	.	TRBJ2-3	13	-1	-1	14	7.11856e+07	0.0140478	Y	#N/A	#N/A	#N/A	Y	#N/A	#N/A
NB62	Sample_NB062tumor_T_C1E55ACXX	NB062	Tumor	NB.Unknown	1	0.00124688	TGTGCCAGCAGCTTCTCCTACGAGCAGTACTTC	CASSFSYEQYF	TRBV7-2	.	TRBJ2-7	13	-1	-1	14	7.11856e+07	0.0140478	Y	#N/A	#N/A	#N/A	Y	#N/A	Y
NB62	Sample_NB062tumor_T_C1E55ACXX	NB062	Tumor	NB.Unknown	1	0.00124688	TGCGCCAGCAGCTTGGGCTACGAGCAGTACTTC	CASSLGYEQYF	TRBV5-1	.	TRBJ2-7	14	-1	-1	17	7.11856e+07	0.0140478	Y	#N/A	#N/A	#N/A	Y	#N/A	#N/A
NB62	Sample_NB062tumor_T_C1E55ACXX	NB062	Tumor	NB.Unknown	1	0.00124688	TGCGCCAGCAGCTTGGAAGAGACCCAGTACTTC	CASSLEETQYF	TRBV5-1	.	TRBJ2-5	18	-1	-1	16	7.11856e+07	0.0140478	Y	#N/A	#N/A	#N/A	Y	#N/A	Y
NB82	Sample_NB082tumor_T_C1E55ACXX	NB082	Tumor	NB.MYCN.NA	1	0.00520833	TGTGCCAGCAGTGAAGGGACAGGGAACACTGAAGCTTTCTTT	CASSEGTGNTEAFF	TRBV6-1	TRBD1	TRBJ1-1	15	16	22	23	65662397	0.0152294	Y	#N/A	#N/A	#N/A	Y	#N/A	#N/A
NB84	Sample_NB084tumor_T_C1E55ACXX	NB084	Tumor	NB.MYCN.NA	1	0.000112158	TGTGCCAGCAGTTTATCGAGCAATCAGCCCCAGCATTTT	CASSLSSNQPQHF	TRBV27	.	TRBJ1-5	15	-1	-1	18	5.41123e+07	0.0184801	Y	#N/A	#N/A	#N/A	Y	#N/A	#N/A
NB84	Sample_NB084tumor_T_C1E55ACXX	NB084	Tumor	NB.MYCN.NA	1	0.000112158	TGTGCCAGCAGCTTAGGCCTCCGCGAGCAGTACTTC	CASSLGLREQYF	TRBV13	TRBD2	TRBJ2-7	15	16	21	23	5.41123e+07	0.0184801	Y	#N/A	#N/A	#N/A	Y	#N/A	#N/A
NB89	Sample_NB089tumor_T_C1E55ACXX	NB089	Tumor	NB.MYCN.NA	1	0.000314367	TGTGCCAGCAGCCTAGCGGGAGAGTACAATGAGCAGTTCTTC	CASSLAGEYNEQFF	TRBV3-1	TRBD2	TRBJ2-1	16	17	21	24	6.43865e+07	0.0155312	Y	#N/A	#N/A	#N/A	Y	#N/A	#N/A
NB89	Sample_NB089tumor_T_C1E55ACXX	NB089	Tumor	NB.MYCN.NA	1	0.000314367	TGTGCCAGCAGCTCTACAGGGGGGTATGGCTACACCTTC	CASSSTGGYGYTF	TRBV9	TRBD1	TRBJ1-2	12	15	22	24	6.43865e+07	0.0155312	Y	#N/A	#N/A	#N/A	Y	#N/A	#N/A
NB89	Sample_NB089tumor_T_C1E55ACXX	NB089	Tumor	NB.MYCN.NA	1	0.000314367	TGTGCCAGCAGCTCTAGGGTTCAAGAGACCCAGTACTTC	CASSSRVQETQYF	TRBV7-2	.	TRBJ2-5	12	-1	-1	21	6.43865e+07	0.0155312	Y	#N/A	#N/A	#N/A	Y	#N/A	#N/A
NB106	Sample_NB106tumor_T_C1E55ACXX	NB106	Tumor	NB.MYCN.NA	2	0.00288184	TGTGCCAGCAGCTTGGCCTCCTACGAGCAGTACTTC	CASSLASYEQYF	TRBV5-6	.	TRBJ2-7	14	-1	-1	17	6.29222e+07	0.0317853	Y	#N/A	#N/A	#N/A	Y	#N/A	#N/A
NB106	Sample_NB106tumor_T_C1E55ACXX	NB106	Tumor	NB.MYCN.NA	1	0.00144092	TGTGCCAGCAGTTTAGGGGGCTCCTATAATTCACCCCTCCACTTT	CASSLGGSYNSPLHF	TRBV28	.	TRBJ1-6	14	-1	-1	19	6.29222e+07	0.0158927	Y	#N/A	#N/A	#N/A	Y	#N/A	#N/A
NB106	Sample_NB106tumor_T_C1E55ACXX	NB106	Tumor	NB.MYCN.NA	1	0.00144092	TGTGCCAGCAGCTTAGCGGGACAGGGCAATCAGCCCCAGCATTTT	CASSLAGQGNQPQHF	TRBV11-1	TRBD1	TRBJ1-5	16	17	24	25	6.29222e+07	0.0158927	Y	#N/A	#N/A	#N/A	Y	#N/A	#N/A
NB106	Sample_NB106tumor_T_C1E55ACXX	NB106	Tumor	NB.MYCN.NA	1	0.00144092	TGTGCCAGCAGCCAAACTAGCGGGGGGGCAGATACGCAGTATTTT	CASSQTSGGADTQYF	TRBV4-2	TRBD2	TRBJ2-3	14	15	26	28	6.29222e+07	0.0158927	Y	#N/A	#N/A	#N/A	Y	#N/A	#N/A
NB106	Sample_NB106tumor_T_C1E55ACXX	NB106	Tumor	NB.MYCN.NA	1	0.00144092	TGCGCCAGCAGCTTGGGGACAGGGGGCAATCAGCCCCAGCATTTT	CASSLGTGGNQPQHF	TRBV5-1	TRBD1	TRBJ1-5	14	15	24	25	6.29222e+07	0.0158927	Y	#N/A	#N/A	#N/A	Y	#N/A	#N/A
NB106	Sample_NB106tumor_T_C1E55ACXX	NB106	Tumor	NB.MYCN.NA	1	0.00144092	TGTGCCAGCAGTTTCCAGGGAAGCAATCAGCCCCAGCATTTT	CASSFQGSNQPQHF	TRBV27	TRBD1	TRBJ1-5	13	15	19	21	6.29222e+07	0.0158927	Y	#N/A	#N/A	#N/A	Y	#N/A	#N/A
NB106	Sample_NB106tumor_T_C1E55ACXX	NB106	Tumor	NB.MYCN.NA	1	0.00144092	TGTGCCAGCAGTTTAACAGGGGGCAATCAGCCCCAGCATTTT	CASSLTGGNQPQHF	TRBV12-4	TRBD1	TRBJ1-5	15	16	21	22	6.29222e+07	0.0158927	Y	#N/A	#N/A	#N/A	Y	#N/A	#N/A
NB106	Sample_NB106tumor_T_C1E55ACXX	NB106	Tumor	NB.MYCN.NA	1	0.00144092	TGTGCCAGCAGTTCAGGGGGCGCAGATACGCAGTATTTT	CASSSGGADTQYF	TRBV25-1	TRBD1	TRBJ2-3	11	13	20	22	6.29222e+07	0.0158927	Y	#N/A	#N/A	#N/A	Y	#N/A	#N/A
NB106	Sample_NB106tumor_T_C1E55ACXX	NB106	Tumor	NB.MYCN.NA	1	0.00144092	TGTGCCAGCAGCTTTGGACAGGGGTACGAGCAGTACTTC	CASSFGQGYEQYF	TRBV7-9	TRBD1	TRBJ2-7	13	15	23	24	6.29222e+07	0.0158927	Y	#N/A	#N/A	#N/A	Y	#N/A	#N/A
NB106	Sample_NB106tumor_T_C1E55ACXX	NB106	Tumor	NB.MYCN.NA	1	0.00144092	TGTGCCAGCAGCTTGGGACTCTACAATGAGCAGTTCTTC	CASSLGLYNEQFF	TRBV7-2	TRBD2	TRBJ2-1	13	14	19	20	6.29222e+07	0.0158927	Y	#N/A	#N/A	#N/A	Y	#N/A	#N/A
NB106	Sample_NB106tumor_T_C1E55ACXX	NB106	Tumor	NB.MYCN.NA	1	0.00144092	TGTGCCAGCAGCTTGGACAGGGACACTGAAGCTTTCTTT	CASSLDRDTEAFF	TRBV7-2	TRBD1	TRBJ1-1	13	14	21	22	6.29222e+07	0.0158927	Y	#N/A	#N/A	#N/A	Y	#N/A	#N/A
NB106	Sample_NB106tumor_T_C1E55ACXX	NB106	Tumor	NB.MYCN.NA	1	0.00144092	TGCGCCAGCAGCCCCGGTCTGAACACTGAAGCTTTCTTT	CASSPGLNTEAFF	TRBV5-1	TRBD1	TRBJ1-1	11	12	16	19	6.29222e+07	0.0158927	Y	#N/A	#N/A	#N/A	Y	#N/A	#N/A
NB106	Sample_NB106tumor_T_C1E55ACXX	NB106	Tumor	NB.MYCN.NA	1	0.00144092	TGTGCCAGCTCACCATCCACAGATACGCAGTATTTT	CASSPSTDTQYF	TRBV18	.	TRBJ2-3	14	-1	-1	17	6.29222e+07	0.0158927	Y	#N/A	#N/A	#N/A	Y	#N/A	Y
NB106	Sample_NB106tumor_T_C1E55ACXX	NB106	Tumor	NB.MYCN.NA	1	0.00144092	TGTGCCAGCAGCTTAGGGAACACTGAAGCTTTCTTT	CASSLGNTEAFF	TRBV7-9	.	TRBJ1-1	15	-1	-1	17	6.29222e+07	0.0158927	Y	#N/A	#N/A	#N/A	Y	#N/A	Y
NB106	Sample_NB106tumor_T_C1E55ACXX	NB106	Tumor	NB.MYCN.NA	1	0.00144092	TGTGCCAGCAGTTTGAACTATGGCTACACCTTC	CASSLNYGYTF	TRBV28	.	TRBJ1-2	13	-1	-1	15	6.29222e+07	0.0158927	Y	#N/A	#N/A	#N/A	Y	#N/A	#N/A
NB106	Sample_NB106tumor_T_C1E55ACXX	NB106	Tumor	NB.MYCN.NA	1	0.00144092	TGTGCCAGCAGTTACTACAATGAGCAGTTCTTC	CASSYYNEQFF	TRBV6-5	.	TRBJ2-1	16	-1	-1	14	6.29222e+07	0.0158927	Y	#N/A	#N/A	#N/A	Y	#N/A	#N/A
NB106	Sample_NB106tumor_T_C1E55ACXX	NB106	Tumor	NB.MYCN.NA	1	0.00144092	TGTGCCAGCAGCTTGAACAATGAGCAGTTCTTC	CASSLNNEQFF	TRBV5-6	.	TRBJ2-1	14	-1	-1	16	6.29222e+07	0.0158927	Y	#N/A	#N/A	#N/A	Y	#N/A	#N/A
NB106	Sample_NB106tumor_T_C1E55ACXX	NB106	Tumor	NB.MYCN.NA	1	0.00144092	TGTGCCAGCAGCAGTTTTTACGAGCAGTACTTC	CASSSFYEQYF	TRBV12-3	.	TRBJ2-7	10	-1	-1	18	6.29222e+07	0.0158927	Y	#N/A	#N/A	#N/A	Y	#N/A	#N/A
NB106	Sample_NB106tumor_T_C1E55ACXX	NB106	Tumor	NB.MYCN.NA	1	0.00144092	TGCAGTGCTAGGGACAACACTGAAGCTTTCTTT	CSARDNTEAFF	TRBV20-1	.	TRBJ1-1	10	-1	-1	15	6.29222e+07	0.0158927	Y	#N/A	#N/A	#N/A	Y	#N/A	#N/A
NB107	Sample_NB107tumor_T_C1E55ACXX	NB107	Tumor	NB.MYCN.NA	2	0.00410678	TGTGCCAGCAGTCTGTACAGGGGCCGAGGCTACACCTTC	CASSLYRGRGYTF	TRBV27	TRBD1	TRBJ1-2	11	16	22	27	5.08985e+07	0.0392939	Y	#N/A	#N/A	#N/A	Y	#N/A	#N/A
NB107	Sample_NB107tumor_T_C1E55ACXX	NB107	Tumor	NB.MYCN.NA	1	0.00205339	TGTGCCAGCAGCTTACTAGCGGGCTCCTACAATGAGCAGTTCTTC	CASSLLAGSYNEQFF	TRBV7-3	TRBD2	TRBJ2-1	14	15	21	22	5.08985e+07	0.0196469	Y	#N/A	#N/A	#N/A	Y	#N/A	#N/A
NB107	Sample_NB107tumor_T_C1E55ACXX	NB107	Tumor	NB.MYCN.NA	1	0.00205339	TGTGCCAGCAGTTTACAGGGGATGAACACTGAAGCTTTCTTT	CASSLQGMNTEAFF	TRBV27	TRBD1	TRBJ1-1	14	15	20	21	5.08985e+07	0.0196469	Y	#N/A	#N/A	#N/A	Y	#N/A	Y
NB107	Sample_NB107tumor_T_C1E55ACXX	NB107	Tumor	NB.MYCN.NA	1	0.00205339	TGCAGTGCTAGAGGGGGCGCTAGCACAGATACGCAGTATTTT	CSARGGASTDTQYF	TRBV20-1	TRBD1	TRBJ2-3	12	13	17	18	5.08985e+07	0.0196469	Y	#N/A	#N/A	#N/A	Y	#N/A	#N/A
NB107	Sample_NB107tumor_T_C1E55ACXX	NB107	Tumor	NB.MYCN.NA	1	0.00205339	TGTGCCAGCAGCCTGAACACCGGGGAGCTGTTTTTT	CASSLNTGELFF	TRBV27	.	TRBJ2-2	10	-1	-1	14	5.08985e+07	0.0196469	Y	#N/A	#N/A	#N/A	Y	#N/A	#N/A
NB107	Sample_NB107tumor_T_C1E55ACXX	NB107	Tumor	NB.MYCN.NA	1	0.00205339	TGTGCCAGCAGCTTAGAGACCCAGTACTTC	CASSLETQYF	TRBV7-8	.	TRBJ2-5	15	-1	-1	14	5.08985e+07	0.0196469	Y	#N/A	#N/A	#N/A	Y	#N/A	#N/A
PALBFW	Sample_NB2001_T_81K4NABXX	PALBFW	Tumor	NB.MYCN.NA	2	0.000479272	TGTGCCAGCAGTTCCGGGACAGCTAACACTGAAGCTTTCTTT	CASSSGTANTEAFF	TRBV27	TRBD1	TRBJ1-1	12	13	21	24	3.97046e+07	0.050372	Y	#N/A	#N/A	#N/A	Y	#N/A	#N/A
PALBFW	Sample_NB2001_T_81K4NABXX	PALBFW	Tumor	NB.MYCN.NA	1	0.000239636	TGTGCCAGCAGCCCTGGACAGGGGGCTTACGAGCAGTACTTC	CASSPGQGAYEQYF	TRBV9	TRBD1	TRBJ2-7	11	15	25	27	3.97046e+07	0.025186	Y	#N/A	#N/A	#N/A	Y	#N/A	#N/A
PALBFW	Sample_NB2001_T_81K4NABXX	PALBFW	Tumor	NB.MYCN.NA	1	0.000239636	TGCGCCAGCAGCTTGACGGGAACAGATACGCAGTATTTT	CASSLTGTDTQYF	TRBV5-1	TRBD1	TRBJ2-3	14	16	20	21	3.97046e+07	0.025186	Y	#N/A	#N/A	#N/A	Y	#N/A	#N/A
PALETP	Sample_NB2003_T_81GRYABXX	PALETP	Tumor	NB.MYCN.NA	2	0.000257699	TGTGCCAGCAGTTTTGGGACTAGCGGGAGTTACGAGCAGTACTTC	CASSFGTSGSYEQYF	TRBV12-3	TRBD2	TRBJ2-7	13	15	28	30	1.96821e+07	0.101615	Y	#N/A	#N/A	#N/A	Y	#N/A	#N/A
PALUYS	Sample_NB2008_T_804MFABXX	PALUYS	Tumor	NB.MYCN.NA	9	0.00224551	TGTGCCAGCAGTTGGGGCTACGAGCAGTACTTC	CASSWGYEQYF	TRBV28	.	TRBJ2-7	12	-1	-1	17	2.56104e+07	0.35142	Y	#N/A	#N/A	#N/A	Y	#N/A	#N/A
PALUYS	Sample_NB2008_T_804MFABXX	PALUYS	Tumor	NB.MYCN.NA	1	0.000249501	TGTGCCAGCAGTTTATCCGGGGGCTATGGCTACACCTTC	CASSLSGGYGYTF	TRBV27	TRBD2	TRBJ1-2	15	17	22	23	2.56104e+07	0.0390466	Y	#N/A	#N/A	#N/A	Y	#N/A	#N/A
PALVKK	Sample_NB2009_T_81GTFABXX	PALVKK	Tumor	NB.MYCN.NA	5	0.000223025	TGTGCCAGCAGCTTAGGTTCCTACGAGCAGTACTTC	CASSLGSYEQYF	TRBV7-9	.	TRBJ2-7	15	-1	-1	18	4.12361e+07	0.121253	Y	#N/A	#N/A	#N/A	Y	#N/A	#N/A
PALVKK	Sample_NB2009_T_81GTFABXX	PALVKK	Tumor	NB.MYCN.NA	4	0.00017842	TGTGCCAGCAGCTTAGGAGAGACCCAGTACTTC	CASSLGETQYF	TRBV7-6	.	TRBJ2-5	15	-1	-1	17	4.12361e+07	0.0970025	Y	#N/A	#N/A	#N/A	Y	#N/A	Y
PALVKK	Sample_NB2009_T_81GTFABXX	PALVKK	Tumor	NB.MYCN.NA	3	0.000133815	TGCGCCAGCAGCCTCGGGCTAGGAGAGACCCAGTACTTC	CASSLGLGETQYF	TRBV5-1	TRBD2	TRBJ2-5	11	17	21	23	4.12361e+07	0.0727519	Y	#N/A	#N/A	#N/A	Y	#N/A	#N/A
PAMBMJ	Sample_NB2011_T_D0A13ACXX	PAMBMJ	Tumor	NB.MYCN.A	2	7.96e-05	TGTGCCAGCAGTTTAGGATCACCCCTCCACTTT	CASSLGSPLHF	TRBV28	.	TRBJ1-6	14	-1	-1	18	1.02244e+08	0.0195611	Y	#N/A	#N/A	#N/A	Y	#N/A	#N/A
PAMBMJ	Sample_NB2011_T_D0A13ACXX	PAMBMJ	Tumor	NB.MYCN.A	1	3.98e-05	TGTGCCAGTAGTTTGAGCAACTATGGCTACACCTTC	CASSLSNYGYTF	TRBV19	.	TRBJ1-2	11	-1	-1	18	1.02244e+08	0.00978057	Y	#N/A	#N/A	#N/A	Y	#N/A	#N/A
PAMVRA	Sample_NB2015tumor_T_C3WGRACXX	PAMVRA	Tumor	NB.MYCN.NA	1	0.00115207	TGTGCCAGCAGCCCCACCGGAACTGAAGCTTTCTTT	CASSPTGTEAFF	TRBV7-2	.	TRBJ1-1	11	-1	-1	21	5.23442e+07	0.0191043	Y	#N/A	#N/A	#N/A	Y	#N/A	#N/A
PANBSP	Sample_NB2018_T_804MFABXX	PANBSP	Tumor	NB.MYCN.NA	2	0.0333333	TGTGCCAGCAGCTTAGGAGAGACCCAGTACTTC	CASSLGETQYF	TRBV7-6	.	TRBJ2-5	15	-1	-1	17	3.0627e+07	0.0653019	Y	#N/A	#N/A	#N/A	Y	#N/A	Y
PANYGR	Sample_NB2020_T_81GTFABXX	PANYGR	Tumor	NB.MYCN.NA	3	0.00130548	TGTGCCAGCAGCGTAGGGGGCACTGAAGCTTTCTTT	CASSVGGTEAFF	TRBV12-3	TRBD1	TRBJ1-1	10	14	19	20	4.32838e+07	0.06931	Y	#N/A	#N/A	#N/A	Y	#N/A	#N/A
PANYGR	Sample_NB2020_T_81GTFABXX	PANYGR	Tumor	NB.MYCN.NA	1	0.000435161	TGTGCCAGCAGTTACTCGCCGAACACTGAAGCTTTCTTT	CASSYSPNTEAFF	TRBV6-5	.	TRBJ1-1	15	-1	-1	20	4.32838e+07	0.0231033	Y	#N/A	#N/A	#N/A	Y	#N/A	#N/A
PAPKWN	Sample_NB2022_819G4ABXX	PAPKWN	Tumor	NB.MYCN.A	1	0.000338639	TGTGCCAGCAGCCTTTCCTACAATGAGCAGTTCTTC	CASSLSYNEQFF	TRBV28	.	TRBJ2-1	10	-1	-1	15	2.7642e+07	0.0361768	Y	#N/A	#N/A	#N/A	Y	#N/A	#N/A
PAIVHE	Sample_NB2023_T_81GTFABXX	PAIVHE	Tumor	NB.MYCN.NA	2	0.000584624	TGTGCCAGCAGTCCGGGACAGGGAACAGATACGCAGTATTTT	CASSPGQGTDTQYF	TRBV12-3	TRBD1	TRBJ2-3	11	12	22	24	3.57841e+07	0.0558908	Y	#N/A	#N/A	#N/A	Y	#N/A	#N/A
PAIVHE	Sample_NB2023_T_81GTFABXX	PAIVHE	Tumor	NB.MYCN.NA	2	0.000584624	TGTGCCAGCAGTTTTGGTGGCAATGAGCAGTTCTTC	CASSFGGNEQFF	TRBV12-3	.	TRBJ2-1	13	-1	-1	20	3.57841e+07	0.0558908	Y	#N/A	#N/A	#N/A	Y	#N/A	#N/A
PAIVHE	Sample_NB2023_T_81GTFABXX	PAIVHE	Tumor	NB.MYCN.NA	2	0.000584624	TGTGCCAGCAGCCCCAGCACAGATACGCAGTATTTT	CASSPSTDTQYF	TRBV13	.	TRBJ2-3	11	-1	-1	15	3.57841e+07	0.0558908	Y	#N/A	#N/A	#N/A	Y	#N/A	Y
PAIVHE	Sample_NB2023_T_81GTFABXX	PAIVHE	Tumor	NB.MYCN.NA	1	0.000292312	TGTGCCAGCAGTTTGGGCAGGAACACTGAAGCTTTCTTT	CASSLGRNTEAFF	TRBV27	.	TRBJ1-1	13	-1	-1	20	3.57841e+07	0.0279454	Y	#N/A	#N/A	#N/A	Y	#N/A	#N/A
PAIVHE	Sample_NB2023_T_81GTFABXX	PAIVHE	Tumor	NB.MYCN.NA	1	0.000292312	TGTGCCAGCAGTGCGGGGGGCACTGAAGCTTTCTTT	CASSAGGTEAFF	TRBV6-5	TRBD2	TRBJ1-1	11	12	19	20	3.57841e+07	0.0279454	Y	#N/A	#N/A	#N/A	Y	#N/A	#N/A
PAITEG	Sample_NB2024_T_D0A13ACXX	PAITEG	Tumor	NB.MYCN.NA	3	8.03e-05	TGTGCCAGCAGCCAAGACAGGGTCTATGGCTACACCTTC	CASSQDRVYGYTF	TRBV11-2	TRBD1	TRBJ1-2	11	15	21	23	1.13953e+08	0.0263265	Y	#N/A	#N/A	#N/A	Y	#N/A	#N/A
PAITEG	Sample_NB2024_T_D0A13ACXX	PAITEG	Tumor	NB.MYCN.NA	3	8.03e-05	TGCGCCAGCAGCCGAGACAATGAGCAGTTCTTC	CASSRDNEQFF	TRBV4-1	.	TRBJ2-1	12	-1	-1	16	1.13953e+08	0.0263265	Y	#N/A	#N/A	#N/A	Y	#N/A	#N/A
PAITEG	Sample_NB2024_T_D0A13ACXX	PAITEG	Tumor	NB.MYCN.NA	2	5.35e-05	TGTGCCAGCAGTAGGGACAGGGGTGAAAAACTGTTTTTT	CASSRDRGEKLFF	TRBV2	TRBD1	TRBJ1-4	11	13	22	23	1.13953e+08	0.017551	Y	#N/A	#N/A	#N/A	Y	#N/A	#N/A
PAITEG	Sample_NB2024_T_D0A13ACXX	PAITEG	Tumor	NB.MYCN.NA	1	2.68e-05	TGTGCCAGCAGTCAGGGGGCCTATGGCTACACCTTC	CASSQGAYGYTF	TRBV6-5	TRBD1	TRBJ1-2	11	12	19	20	1.13953e+08	0.00877551	Y	#N/A	#N/A	#N/A	Y	#N/A	#N/A
PAPEFE	Sample_NB2027_T_804MFABXX	PAPEFE	Tumor	NB.MYCN.A	3	0.000206016	TGTGCCAGCAGTTTCCTTAGCTCCTACAATGAGCAGTTCTTC	CASSFLSSYNEQFF	TRBV2	.	TRBJ2-1	11	-1	-1	18	2.64505e+07	0.11342	Y	#N/A	#N/A	#N/A	Y	#N/A	#N/A
PAPEFE	Sample_NB2027_T_804MFABXX	PAPEFE	Tumor	NB.MYCN.A	1	6.87e-05	TGTGCCAGCAGCCCCGGACAGGGAAACTATGGCTACACCTTC	CASSPGQGNYGYTF	TRBV5-6	TRBD1	TRBJ1-2	11	15	22	24	2.64505e+07	0.0378065	Y	#N/A	#N/A	#N/A	Y	#N/A	#N/A
PAPEFE	Sample_NB2027_T_804MFABXX	PAPEFE	Tumor	NB.MYCN.A	1	6.87e-05	TGTGCCAGCTCACTGGACAGCAATCAGCCCCAGCATTTT	CASSLDSNQPQHF	TRBV18	.	TRBJ1-5	12	-1	-1	18	2.64505e+07	0.0378065	Y	#N/A	#N/A	#N/A	Y	#N/A	#N/A
PAPEFE	Sample_NB2027_T_804MFABXX	PAPEFE	Tumor	NB.MYCN.A	1	6.87e-05	TGCGCCAGCAGCTTGGGGAATGAGCAGTTCTTC	CASSLGNEQFF	TRBV5-1	.	TRBJ2-1	14	-1	-1	18	2.64505e+07	0.0378065	Y	#N/A	#N/A	#N/A	Y	#N/A	Y
PAIXIF	Sample_NB2045_T_804MFABXX	PAIXIF	Tumor	NB.MYCN.NA	7	0.00367261	TGTGCCAGCAGCTTAGCGGTCTCCACAGATACGCAGTATTTT	CASSLAVSTDTQYF	TRBV7-6	.	TRBJ2-3	16	-1	-1	23	2.93847e+07	0.238219	Y	#N/A	#N/A	#N/A	Y	#N/A	#N/A
PALCBW	Sample_NB2047tumor_T_D1T6TACXX	PALCBW	Tumor	NB.MYCN.NA	1	0.000100786	TGTGCCAGCAGCCCGGACAGTAACTATGGCTACACCTTC	CASSPDSNYGYTF	TRBV5-5	TRBD1	TRBJ1-2	11	14	19	20	6.25458e+07	0.0159883	Y	#N/A	#N/A	#N/A	Y	#N/A	#N/A
PALTEG	Sample_NB2048tumor_T_D1T6TACXX	PALTEG	Tumor	NB.MYCN.NA	3	0.000286096	TGTGCCAGCAGCTTTGGGGGGAACACTGAAGCTTTCTTT	CASSFGGNTEAFF	TRBV5-4	TRBD1	TRBJ1-1	13	15	19	20	6.55913e+07	0.0457377	Y	#N/A	#N/A	#N/A	Y	#N/A	#N/A
PALTEG	Sample_NB2048tumor_T_D1T6TACXX	PALTEG	Tumor	NB.MYCN.NA	1	9.54e-05	TGCGCCAGCAGCCCCGGGACAGGGGGCTACGAGCAGTACTTC	CASSPGTGGYEQYF	TRBV4-1	TRBD1	TRBJ2-7	12	13	25	26	6.55913e+07	0.0152459	Y	#N/A	#N/A	#N/A	Y	#N/A	#N/A
PALTEG	Sample_NB2048tumor_T_D1T6TACXX	PALTEG	Tumor	NB.MYCN.NA	1	9.54e-05	TGTGCCAGCTCACTCTCACAGGGGACTGAAGCTTTCTTT	CASSLSQGTEAFF	TRBV18	TRBD1	TRBJ1-1	12	17	23	24	6.55913e+07	0.0152459	Y	#N/A	#N/A	#N/A	Y	#N/A	#N/A
PALTEG	Sample_NB2048tumor_T_D1T6TACXX	PALTEG	Tumor	NB.MYCN.NA	1	9.54e-05	TGTGCCAGCAGCCTCACAGATACGCAGTATTTT	CASSLTDTQYF	TRBV3-1	.	TRBJ2-3	12	-1	-1	14	6.55913e+07	0.0152459	Y	#N/A	#N/A	#N/A	Y	#N/A	#N/A
PAMYCE	Sample_NB2049_T_819CAABXX	PAMYCE	Tumor	NB.MYCN.NA	3	9.34e-05	TGTGCCAGCAGCTTGCAGGGCCCAGATACGCAGTATTTT	CASSLQGPDTQYF	TRBV5-4	TRBD1	TRBJ2-3	16	17	21	22	2.32721e+07	0.12891	Y	#N/A	#N/A	#N/A	Y	#N/A	#N/A
PAMYCE	Sample_NB2049_T_819CAABXX	PAMYCE	Tumor	NB.MYCN.NA	2	6.23e-05	TGTGCCAGCAGCCTAGCGGGAGGGCCCTACAATGAGCAGTTCTTC	CASSLAGGPYNEQFF	TRBV9	TRBD2	TRBJ2-1	11	12	22	25	2.32721e+07	0.0859397	Y	#N/A	#N/A	#N/A	Y	#N/A	#N/A
PAMZGT	Sample_NB2050tumor_T_D1T6TACXX	PAMZGT	Tumor	NB.MYCN.A	2	0.00180996	TGTGCCAGCAGCTTAGGGGGGGGCTCCTACAATGAGCAGTTCTTC	CASSLGGGSYNEQFF	TRBV7-8	TRBD2	TRBJ2-1	15	16	21	22	6.47153e+07	0.0309046	Y	#N/A	#N/A	#N/A	Y	#N/A	#N/A
PAMZGT	Sample_NB2050tumor_T_D1T6TACXX	PAMZGT	Tumor	NB.MYCN.A	2	0.00180996	TGTGCCAGCAGCTTGGATAGGAACACTGAAGCTTTCTTT	CASSLDRNTEAFF	TRBV5-6	.	TRBJ1-1	14	-1	-1	20	6.47153e+07	0.0309046	Y	#N/A	#N/A	#N/A	Y	#N/A	#N/A
PANJLH	Sample_NB2052_T_81NC5ABXX	PANJLH	Tumor	NB.MYCN.A	1	0.000345304	TGTGCCAGCAGTTTAGGACAGGCCTACAATGAGCAGTTCTTC	CASSLGQAYNEQFF	TRBV7-3	TRBD1	TRBJ2-1	14	15	21	22	3.71762e+07	0.026899	Y	#N/A	#N/A	#N/A	Y	#N/A	#N/A
PANKFE	Sample_NB2053_T_81NC5ABXX	PANKFE	Tumor	NB.MYCN.NA	6	0.000163252	TGTGCCAGCAGCTTACAAGGAACAGATACGCAGTATTTT	CASSLQGTDTQYF	TRBV11-3	.	TRBJ2-3	14	-1	-1	21	3.86771e+07	0.155131	Y	#N/A	#N/A	#N/A	Y	#N/A	#N/A
PANZPV	Sample_NB2054_T_81MG7ABXX	PANZPV	Tumor	NB.MYCN.NA	2	0.000227868	TGTGCCAGCAGCTTAGCGGGAGGGCCCTACAATGAGCAGTTCTTC	CASSLAGGPYNEQFF	TRBV7-3	TRBD2	TRBJ2-1	14	15	22	25	2.73293e+07	0.0731814	Y	#N/A	#N/A	#N/A	Y	#N/A	#N/A
PANZVU	Sample_NB2055_T_81KU5ABXX	PANZVU	Tumor	NB.MYCN.NA	2	6.56e-05	TGTGCCAGCAGCTCGGGGCTTGCGGAGACCCAGTACTTC	CASSSGLAETQYF	TRBV13	TRBD1	TRBJ2-5	12	14	18	24	4.25602e+07	0.0469923	Y	#N/A	#N/A	#N/A	Y	#N/A	#N/A
PANZVU	Sample_NB2055_T_81KU5ABXX	PANZVU	Tumor	NB.MYCN.NA	2	6.56e-05	TGTGCCAGCAGTTACGGAACAGATACGCAGTATTTT	CASSYGTDTQYF	TRBV6-6	.	TRBJ2-3	14	-1	-1	18	4.25602e+07	0.0469923	Y	#N/A	#N/A	#N/A	Y	#N/A	#N/A
PANZVU	Sample_NB2055_T_81KU5ABXX	PANZVU	Tumor	NB.MYCN.NA	1	3.28e-05	TGTGCCAGTAGTTTGGGGGGAAACTATGGCTACACCTTC	CASSLGGNYGYTF	TRBV19	TRBD2	TRBJ1-2	11	14	19	21	4.25602e+07	0.0234961	Y	#N/A	#N/A	#N/A	Y	#N/A	#N/A
PANZVU	Sample_NB2055_T_81KU5ABXX	PANZVU	Tumor	NB.MYCN.NA	1	3.28e-05	TGTGCCAGCAGCTTGGATGTGACAGATACGCAGTATTTT	CASSLDVTDTQYF	TRBV5-4	.	TRBJ2-3	14	-1	-1	21	4.25602e+07	0.0234961	Y	#N/A	#N/A	#N/A	Y	#N/A	#N/A
PANZVU	Sample_NB2055_T_81KU5ABXX	PANZVU	Tumor	NB.MYCN.NA	1	3.28e-05	TGTGCCAGCAGCCTTAACACCGGGGAGCTGTTTTTT	CASSLNTGELFF	TRBV4-2	.	TRBJ2-2	12	-1	-1	15	4.25602e+07	0.0234961	Y	#N/A	#N/A	#N/A	Y	#N/A	#N/A
PANZVU	Sample_NB2055_T_81KU5ABXX	PANZVU	Tumor	NB.MYCN.NA	1	3.28e-05	TGTGCCAGCAGTCCGACCGGGGAGCTGTTTTTT	CASSPTGELFF	TRBV2	.	TRBJ2-2	11	-1	-1	15	4.25602e+07	0.0234961	Y	#N/A	#N/A	#N/A	Y	#N/A	#N/A
PANBMJ	Sample_NB2057tumor_T_C1NELACXX	PANBMJ	Tumor	NB.MYCN.NA	2	8.65e-05	TGTGCCAGCAGCTTAAGTACAGATACGCAGTATTTT	CASSLSTDTQYF	TRBV7-6	.	TRBJ2-3	14	-1	-1	18	6.27383e+07	0.0318784	Y	#N/A	#N/A	#N/A	Y	#N/A	#N/A
PANBMJ	Sample_NB2057tumor_T_C1NELACXX	PANBMJ	Tumor	NB.MYCN.NA	2	8.65e-05	TGTGCCAGCAGGGGACAGAACACTGAAGCTTTCTTT	CASRGQNTEAFF	TRBV6-4	TRBD1	TRBJ1-1	10	11	16	17	6.27383e+07	0.0318784	Y	#N/A	#N/A	#N/A	Y	#N/A	#N/A
PANBMJ	Sample_NB2057tumor_T_C1NELACXX	PANBMJ	Tumor	NB.MYCN.NA	1	4.33e-05	TGTGCCAGCAGCTTAGGAGGGGGCACTGAAGCTTTCTTT	CASSLGGGTEAFF	TRBV7-8	TRBD1	TRBJ1-1	15	17	22	23	6.27383e+07	0.0159392	Y	#N/A	#N/A	#N/A	Y	#N/A	#N/A
PAIPGU	Sample_NB2059_T_81MG7ABXX	PAIPGU	Tumor	NB.MYCN.NA	4	0.00444939	TGTGCCAGCAGCTCAGGTAACACTGAAGCTTTCTTT	CASSSGNTEAFF	TRBV28	.	TRBJ1-1	10	-1	-1	18	2.78802e+07	0.143471	Y	Y	#N/A	#N/A	Y	#N/A	#N/A
PAIPGU	Sample_NB2059_T_81MG7ABXX	PAIPGU	Tumor	NB.MYCN.NA	3	0.00333704	TGTGCCAGCTCACCAACCGGGGAGCTGTTTTTT	CASSPTGELFF	TRBV18	.	TRBJ2-2	14	-1	-1	15	2.78802e+07	0.107603	Y	#N/A	#N/A	#N/A	Y	#N/A	#N/A
PAIPGU	Sample_NB2059_T_81MG7ABXX	PAIPGU	Tumor	NB.MYCN.NA	1	0.00111235	TGTGCCAGCAGCTCCTACAATGAGCAGTTCTTC	CASSSYNEQFF	TRBV9	.	TRBJ2-1	12	-1	-1	9	2.78802e+07	0.0358678	Y	#N/A	#N/A	#N/A	Y	#N/A	#N/A
NB205	Sample_NB205tumor_T_C1E55ACXX	NB205	Tumor	NB.MYCN.NA	1	0.000172384	TGTGCCAGCAGTTGGGGTAATGAGCAGTTCTTC	CASSWGNEQFF	TRBV12-3	.	TRBJ2-1	12	-1	-1	18	5.77701e+07	0.01731	Y	#N/A	#N/A	#N/A	Y	#N/A	#N/A
PAPUAR	Sample_NB2062tumor_T_C1NELACXX	PAPUAR	Tumor	NB.MYCN.NA	1	4.07e-05	TGTGCCAGCAGTCTTAGCGGGAGCCCCTACAATGAGCAGTTCTTC	CASSLSGSPYNEQFF	TRBV12-3	.	TRBJ2-1	17	-1	-1	19	7.58168e+07	0.0131897	Y	#N/A	#N/A	#N/A	Y	#N/A	#N/A
PAPUAR	Sample_NB2062tumor_T_C1NELACXX	PAPUAR	Tumor	NB.MYCN.NA	1	4.07e-05	TGTGCCAGCAGCCTAGGACCGTCATCCTACAATGAGCAGTTCTTC	CASSLGPSSYNEQFF	TRBV7-8	.	TRBJ2-1	12	-1	-1	24	7.58168e+07	0.0131897	Y	#N/A	#N/A	#N/A	Y	#N/A	#N/A
PAPUAR	Sample_NB2062tumor_T_C1NELACXX	PAPUAR	Tumor	NB.MYCN.NA	1	4.07e-05	TGCGCCAGCAGCTTGGACGGCTCTGGGGCCAACGTCCTGACTTTC	CASSLDGSGANVLTF	TRBV5-1	.	TRBJ2-6	14	-1	-1	19	7.58168e+07	0.0131897	Y	#N/A	#N/A	#N/A	Y	#N/A	#N/A
PAPUAR	Sample_NB2062tumor_T_C1NELACXX	PAPUAR	Tumor	NB.MYCN.NA	1	4.07e-05	TGTGCCAGCAGTTTAACAGGGGGCAATCAGCCCCAGCATTTT	CASSLTGGNQPQHF	TRBV27	TRBD1	TRBJ1-5	14	15	21	22	7.58168e+07	0.0131897	Y	#N/A	#N/A	#N/A	Y	#N/A	#N/A
PAPUAR	Sample_NB2062tumor_T_C1NELACXX	PAPUAR	Tumor	NB.MYCN.NA	1	4.07e-05	TGTGCCAGCAGTTCCGGGACAGCGAACACTGAAGCTTTCTTT	CASSSGTANTEAFF	TRBV12-3	TRBD1	TRBJ1-1	12	13	21	23	7.58168e+07	0.0131897	Y	#N/A	#N/A	#N/A	Y	#N/A	#N/A
PAPUAR	Sample_NB2062tumor_T_C1NELACXX	PAPUAR	Tumor	NB.MYCN.NA	1	4.07e-05	TGTGCCAGCAGTTTATACAGGGGGCGCGGCTACACCTTC	CASSLYRGRGYTF	TRBV28	TRBD1	TRBJ1-2	16	17	24	27	7.58168e+07	0.0131897	Y	#N/A	#N/A	#N/A	Y	#N/A	#N/A
PAPUAR	Sample_NB2062tumor_T_C1NELACXX	PAPUAR	Tumor	NB.MYCN.NA	1	4.07e-05	TGTGCCAGCAGTTACTCAGGAAATGAAAAACTGTTTTTT	CASSYSGNEKLFF	TRBV6-6	.	TRBJ1-4	15	-1	-1	21	7.58168e+07	0.0131897	Y	#N/A	#N/A	#N/A	Y	#N/A	#N/A
PAPUAR	Sample_NB2062tumor_T_C1NELACXX	PAPUAR	Tumor	NB.MYCN.NA	1	4.07e-05	TGTGCCAGCAGTCCGACAGGGGGCTACGAGCAGTACTTC	CASSPTGGYEQYF	TRBV12-3	TRBD1	TRBJ2-7	11	14	22	23	7.58168e+07	0.0131897	Y	#N/A	#N/A	#N/A	Y	#N/A	#N/A
PAPUAR	Sample_NB2062tumor_T_C1NELACXX	PAPUAR	Tumor	NB.MYCN.NA	1	4.07e-05	TGCGCCAGCAGCTTCGGCAGGAATTATGGCTACACCTTC	CASSFGRNYGYTF	TRBV5-1	.	TRBJ1-2	13	-1	-1	24	7.58168e+07	0.0131897	Y	#N/A	#N/A	#N/A	Y	#N/A	#N/A
PAPUAR	Sample_NB2062tumor_T_C1NELACXX	PAPUAR	Tumor	NB.MYCN.NA	1	4.07e-05	TGTGCCAGCAGTTTACGGAATTCACCCCTCCACTTT	CASSLRNSPLHF	TRBV27	.	TRBJ1-6	14	-1	-1	18	7.58168e+07	0.0131897	Y	#N/A	#N/A	#N/A	Y	#N/A	#N/A
PAPUAR	Sample_NB2062tumor_T_C1NELACXX	PAPUAR	Tumor	NB.MYCN.NA	1	4.07e-05	TGTGCCAGCAGTTCTGGGAACACTGAAGCTTTCTTT	CASSSGNTEAFF	TRBV27	.	TRBJ1-1	12	-1	-1	17	7.58168e+07	0.0131897	Y	Y	#N/A	#N/A	Y	#N/A	#N/A
PAPUAR	Sample_NB2062tumor_T_C1NELACXX	PAPUAR	Tumor	NB.MYCN.NA	1	4.07e-05	TGTGCCAGCAGCTTGGGGACAGATACGCAGTATTTT	CASSLGTDTQYF	TRBV11-2	.	TRBJ2-3	13	-1	-1	18	7.58168e+07	0.0131897	Y	#N/A	#N/A	#N/A	Y	#N/A	#N/A
PAPUAR	Sample_NB2062tumor_T_C1NELACXX	PAPUAR	Tumor	NB.MYCN.NA	1	4.07e-05	TGTGCCAGCAGCTTAGGGGGTGATGGCTACACCTTC	CASSLGGDGYTF	TRBV7-2	.	TRBJ1-2	15	-1	-1	22	7.58168e+07	0.0131897	Y	#N/A	#N/A	#N/A	Y	#N/A	#N/A
PAPUAR	Sample_NB2062tumor_T_C1NELACXX	PAPUAR	Tumor	NB.MYCN.NA	1	4.07e-05	TGTGCCAGCAGCTTAGACAGGGAGACCCAGTACTTC	CASSLDRETQYF	TRBV11-2	TRBD1	TRBJ2-5	15	16	20	21	7.58168e+07	0.0131897	Y	#N/A	#N/A	#N/A	Y	#N/A	#N/A
PAPUAR	Sample_NB2062tumor_T_C1NELACXX	PAPUAR	Tumor	NB.MYCN.NA	1	4.07e-05	TGTGCCAGCAGCCTTCCGGCAGATACGCAGTATTTT	CASSLPADTQYF	TRBV9	.	TRBJ2-3	11	-1	-1	19	7.58168e+07	0.0131897	Y	#N/A	#N/A	#N/A	Y	#N/A	#N/A
PAPUAR	Sample_NB2062tumor_T_C1NELACXX	PAPUAR	Tumor	NB.MYCN.NA	1	4.07e-05	TGTGCCAGCAGTGGGAACACTGAAGCTTTCTTT	CASSGNTEAFF	TRBV12-3	.	TRBJ1-1	11	-1	-1	14	7.58168e+07	0.0131897	Y	#N/A	#N/A	#N/A	Y	#N/A	#N/A
PAPUAR	Sample_NB2062tumor_T_C1NELACXX	PAPUAR	Tumor	NB.MYCN.NA	1	4.07e-05	TGTGCCAGCAGCTTTGCCGGGGAGCTGTTTTTT	CASSFAGELFF	TRBV11-3	.	TRBJ2-2	13	-1	-1	16	7.58168e+07	0.0131897	Y	#N/A	#N/A	#N/A	Y	#N/A	#N/A
PAPUAR	Sample_NB2062tumor_T_C1NELACXX	PAPUAR	Tumor	NB.MYCN.NA	1	4.07e-05	TGTGCCAGCAGCTGGGGTTACGAGCAGTACTTC	CASSWGYEQYF	TRBV11-2	.	TRBJ2-7	13	-1	-1	18	7.58168e+07	0.0131897	Y	#N/A	#N/A	#N/A	Y	#N/A	#N/A
PAPUAR	Sample_NB2062tumor_T_C1NELACXX	PAPUAR	Tumor	NB.MYCN.NA	1	4.07e-05	TGTGCCAGCAGCCTTACCTACGAGCAGTACTTC	CASSLTYEQYF	TRBV7-8	.	TRBJ2-7	12	-1	-1	16	7.58168e+07	0.0131897	Y	#N/A	#N/A	#N/A	Y	#N/A	#N/A
PAPUAR	Sample_NB2062tumor_T_C1NELACXX	PAPUAR	Tumor	NB.MYCN.NA	1	4.07e-05	TGTGCCAGCAGCACCTACAATGAGCAGTTCTTC	CASSTYNEQFF	TRBV7-9	.	TRBJ2-1	11	-1	-1	9	7.58168e+07	0.0131897	Y	#N/A	#N/A	#N/A	Y	#N/A	#N/A
PAPUEB	Sample_NB2063tumor_T_C1NELACXX	PAPUEB	Tumor	NB.MYCN.NA	1	3.41e-05	TGTGCCAGTAGTCCAGGACAGGGGGCTTACGAGCAGTACTTC	CASSPGQGAYEQYF	TRBV19	TRBD1	TRBJ2-7	11	15	25	27	5.04671e+07	0.0198149	Y	#N/A	#N/A	#N/A	Y	#N/A	#N/A
PAPUEB	Sample_NB2063tumor_T_C1NELACXX	PAPUEB	Tumor	NB.MYCN.NA	1	3.41e-05	TGTGCCAGCAGCTTACAGGGAATGAACACTGAAGCTTTCTTT	CASSLQGMNTEAFF	TRBV4-2	TRBD1	TRBJ1-1	11	14	19	21	5.04671e+07	0.0198149	Y	#N/A	#N/A	#N/A	Y	#N/A	Y
PAPUEB	Sample_NB2063tumor_T_C1NELACXX	PAPUEB	Tumor	NB.MYCN.NA	1	3.41e-05	TGCGCCAGCAGCTTGGACAGCTCTGGAAACACCATATATTTT	CASSLDSSGNTIYF	TRBV5-1	.	TRBJ1-3	14	-1	-1	18	5.04671e+07	0.0198149	Y	#N/A	#N/A	#N/A	Y	#N/A	#N/A
PAPUEB	Sample_NB2063tumor_T_C1NELACXX	PAPUEB	Tumor	NB.MYCN.NA	1	3.41e-05	TGTGCCAGCAGTTTAGGCCCCAACACTGAAGCTTTCTTT	CASSLGPNTEAFF	TRBV12-3	TRBD1	TRBJ1-1	15	16	20	21	5.04671e+07	0.0198149	Y	#N/A	#N/A	#N/A	Y	#N/A	Y
PAPUEB	Sample_NB2063tumor_T_C1NELACXX	PAPUEB	Tumor	NB.MYCN.NA	1	3.41e-05	TGTGCCAGCAGTTACGATGGGAACACTGAAGCTTTCTTT	CASSYDGNTEAFF	TRBV6-5	.	TRBJ1-1	14	-1	-1	20	5.04671e+07	0.0198149	Y	#N/A	#N/A	#N/A	Y	#N/A	#N/A
PAPUEB	Sample_NB2063tumor_T_C1NELACXX	PAPUEB	Tumor	NB.MYCN.NA	1	3.41e-05	TGCGCCAGCAGCTTGGCAGAGAACTATGGCTACACCTTC	CASSLAENYGYTF	TRBV5-1	.	TRBJ1-2	14	-1	-1	21	5.04671e+07	0.0198149	Y	#N/A	#N/A	#N/A	Y	#N/A	#N/A
PAPUEB	Sample_NB2063tumor_T_C1NELACXX	PAPUEB	Tumor	NB.MYCN.NA	1	3.41e-05	TGTGCCAGTAGTATTAGCACAGATACGCAGTATTTT	CASSISTDTQYF	TRBV19	.	TRBJ2-3	13	-1	-1	14	5.04671e+07	0.0198149	Y	#N/A	#N/A	#N/A	Y	#N/A	#N/A
PAPUEB	Sample_NB2063tumor_T_C1NELACXX	PAPUEB	Tumor	NB.MYCN.NA	1	3.41e-05	TGTGCCAGTAGTATAGGGGGCACTGAAGCTTTCTTT	CASSIGGTEAFF	TRBV19	.	TRBJ1-1	15	-1	-1	20	5.04671e+07	0.0198149	Y	#N/A	#N/A	#N/A	Y	#N/A	#N/A
PAPUEB	Sample_NB2063tumor_T_C1NELACXX	PAPUEB	Tumor	NB.MYCN.NA	1	3.41e-05	TGTGCCAGCAGTTTGGGGAACACTGAAGCTTTCTTT	CASSLGNTEAFF	TRBV12-3	.	TRBJ1-1	13	-1	-1	17	5.04671e+07	0.0198149	Y	#N/A	#N/A	#N/A	Y	#N/A	Y
PAPUEB	Sample_NB2063tumor_T_C1NELACXX	PAPUEB	Tumor	NB.MYCN.NA	1	3.41e-05	TGTGCCAGCAGTTTAGAGGGCGAAAAACTGTTTTTT	CASSLEGEKLFF	TRBV12-3	.	TRBJ1-4	15	-1	-1	21	5.04671e+07	0.0198149	Y	#N/A	#N/A	#N/A	Y	#N/A	#N/A
PAPUEB	Sample_NB2063tumor_T_C1NELACXX	PAPUEB	Tumor	NB.MYCN.NA	1	3.41e-05	TGTGCCAGCAGTCTAGCCTACAATGAGCAGTTCTTC	CASSLAYNEQFF	TRBV6-2	.	TRBJ2-1	11	-1	-1	16	5.04671e+07	0.0198149	Y	#N/A	#N/A	#N/A	Y	#N/A	#N/A
PAPUEB	Sample_NB2063tumor_T_C1NELACXX	PAPUEB	Tumor	NB.MYCN.NA	1	3.41e-05	TGCGCCAGCAGCCCTAGCACAGATACGCAGTATTTT	CASSPSTDTQYF	TRBV4-1	.	TRBJ2-3	12	-1	-1	13	5.04671e+07	0.0198149	Y	#N/A	#N/A	#N/A	Y	#N/A	Y
PAPUEB	Sample_NB2063tumor_T_C1NELACXX	PAPUEB	Tumor	NB.MYCN.NA	1	3.41e-05	TGCGCCAGCAGCCAGGGGAACACTGAAGCTTTCTTT	CASSQGNTEAFF	TRBV4-1	.	TRBJ1-1	13	-1	-1	17	5.04671e+07	0.0198149	Y	#N/A	#N/A	#N/A	Y	#N/A	Y
PAPUEB	Sample_NB2063tumor_T_C1NELACXX	PAPUEB	Tumor	NB.MYCN.NA	1	3.41e-05	TGTGCCAGTAGTTCCGGAGAGACCCAGTACTTC	CASSSGETQYF	TRBV19	.	TRBJ2-5	11	-1	-1	17	5.04671e+07	0.0198149	Y	#N/A	#N/A	#N/A	Y	#N/A	#N/A
PAPUEB	Sample_NB2063tumor_T_C1NELACXX	PAPUEB	Tumor	NB.MYCN.NA	1	3.41e-05	TGTGCCAGCAGTTTAGGGACTGAAGCTTTCTTT	CASSLGTEAFF	TRBV27	.	TRBJ1-1	14	-1	-1	18	5.04671e+07	0.0198149	Y	#N/A	#N/A	#N/A	Y	#N/A	#N/A
PAPUEB	Sample_NB2063tumor_T_C1NELACXX	PAPUEB	Tumor	NB.MYCN.NA	1	3.41e-05	TGTGCCAGCAGTCCAGGGACTGAAGCTTTCTTT	CASSPGTEAFF	TRBV6-1	TRBD1	TRBJ1-1	11	13	17	18	5.04671e+07	0.0198149	Y	#N/A	#N/A	#N/A	Y	#N/A	#N/A
PAPUEB	Sample_NB2063tumor_T_C1NELACXX	PAPUEB	Tumor	NB.MYCN.NA	1	3.41e-05	TGTGCCAGCAGTGTTTACAATGAGCAGTTCTTC	CASSVYNEQFF	TRBV25-1	.	TRBJ2-1	12	-1	-1	15	5.04671e+07	0.0198149	Y	#N/A	#N/A	#N/A	Y	#N/A	#N/A
PAPUNH	Sample_NB2064tumor_T_C1NELACXX	PAPUNH	Tumor	NB.MYCN.A	1	0.000739098	TGTGCCAGCAGTCTACGTGGCAATGAGCAGTTCTTC	CASSLRGNEQFF	TRBV2	.	TRBJ2-1	11	-1	-1	20	6.89164e+07	0.0145103	Y	#N/A	#N/A	#N/A	Y	#N/A	#N/A
PAPUNH	Sample_NB2064tumor_T_C1NELACXX	PAPUNH	Tumor	NB.MYCN.A	1	0.000739098	TGTGCCAGCAGCTCACAAGAGACCCAGTACTTC	CASSSQETQYF	TRBV5-4	.	TRBJ2-5	12	-1	-1	15	6.89164e+07	0.0145103	Y	#N/A	#N/A	#N/A	Y	#N/A	#N/A
PAPZYP	Sample_NB2065tumor_T_C1NELACXX	PAPZYP	Tumor	NB.MYCN.A	2	0.00138792	TGTGCCAGCAGCCTGACTGGCACAGATACGCAGTATTTT	CASSLTGTDTQYF	TRBV5-5	.	TRBJ2-3	25	-1	-1	19	6.07417e+07	0.0329263	Y	#N/A	#N/A	#N/A	Y	#N/A	#N/A
PARACM	Sample_NB2066tumor_T_C1NELACXX	PARACM	Tumor	NB.MYCN.NA	2	1.99e-05	TGTGCCAGCTCACCACCCGGGGGCACAGATACGCAGTATTTT	CASSPPGGTDTQYF	TRBV18	TRBD1	TRBJ2-3	15	16	20	22	6.68501e+07	0.0299177	Y	#N/A	#N/A	#N/A	Y	#N/A	#N/A
PARACM	Sample_NB2066tumor_T_C1NELACXX	PARACM	Tumor	NB.MYCN.NA	2	1.99e-05	TGCGCCAGCAGCTTGGCCTCCAATGAGCAGTTCTTC	CASSLASNEQFF	TRBV5-1	.	TRBJ2-1	14	-1	-1	16	6.68501e+07	0.0299177	Y	#N/A	#N/A	#N/A	Y	#N/A	#N/A
PARACM	Sample_NB2066tumor_T_C1NELACXX	PARACM	Tumor	NB.MYCN.NA	1	9.95e-06	TGTGCCAGCAGCTTCGGGCGGGGGACAGATACGCAGTATTTT	CASSFGRGTDTQYF	TRBV7-2	TRBD2	TRBJ2-3	13	17	23	24	6.68501e+07	0.0149588	Y	#N/A	#N/A	#N/A	Y	#N/A	#N/A
PARACM	Sample_NB2066tumor_T_C1NELACXX	PARACM	Tumor	NB.MYCN.NA	1	9.95e-06	TGTGCCAGCAGCTTAGCGGGGGGCACAGATACGCAGTATTTT	CASSLAGGTDTQYF	TRBV7-9	TRBD1	TRBJ2-3	16	17	21	22	6.68501e+07	0.0149588	Y	#N/A	#N/A	#N/A	Y	#N/A	#N/A
PARACM	Sample_NB2066tumor_T_C1NELACXX	PARACM	Tumor	NB.MYCN.NA	1	9.95e-06	TGTGCCAGCAGCTTAGGACAGGGGGCAGATACGCAGTATTTT	CASSLGQGADTQYF	TRBV7-2	TRBD1	TRBJ2-3	15	16	24	25	6.68501e+07	0.0149588	Y	#N/A	#N/A	#N/A	Y	#N/A	#N/A
PARACM	Sample_NB2066tumor_T_C1NELACXX	PARACM	Tumor	NB.MYCN.NA	1	9.95e-06	TGCGCCAGCAGCTTAGCCGGGGGGCCAGATACGCAGTATTTT	CASSLAGGPDTQYF	TRBV5-1	TRBD2	TRBJ2-3	13	17	24	25	6.68501e+07	0.0149588	Y	#N/A	#N/A	#N/A	Y	#N/A	#N/A
PARACM	Sample_NB2066tumor_T_C1NELACXX	PARACM	Tumor	NB.MYCN.NA	1	9.95e-06	TGCGCCAGCAGCCAAGGACAGGGCGGCTCACCCCTCCACTTT	CASSQGQGGSPLHF	TRBV5-1	TRBD1	TRBJ1-6	11	15	22	27	6.68501e+07	0.0149588	Y	#N/A	#N/A	#N/A	Y	#N/A	#N/A
PARACM	Sample_NB2066tumor_T_C1NELACXX	PARACM	Tumor	NB.MYCN.NA	1	9.95e-06	TGTGCCAGCAGTTATTCGAGGAACACTGAAGCTTTCTTT	CASSYSRNTEAFF	TRBV27	.	TRBJ1-1	12	-1	-1	20	6.68501e+07	0.0149588	Y	#N/A	#N/A	#N/A	Y	#N/A	#N/A
PARACM	Sample_NB2066tumor_T_C1NELACXX	PARACM	Tumor	NB.MYCN.NA	1	9.95e-06	TGTGCCAGCAGCTTTGGACAGGCTGAAAAACTGTTTTTT	CASSFGQAEKLFF	TRBV7-8	TRBD1	TRBJ1-4	13	15	21	23	6.68501e+07	0.0149588	Y	#N/A	#N/A	#N/A	Y	#N/A	#N/A
PARACM	Sample_NB2066tumor_T_C1NELACXX	PARACM	Tumor	NB.MYCN.NA	1	9.95e-06	TGTGCCAGCAGCTTAGGAGGAAACTATGGCTACACCTTC	CASSLGGNYGYTF	TRBV5-6	TRBD2	TRBJ1-2	13	15	19	21	6.68501e+07	0.0149588	Y	#N/A	#N/A	#N/A	Y	#N/A	#N/A
PARACM	Sample_NB2066tumor_T_C1NELACXX	PARACM	Tumor	NB.MYCN.NA	1	9.95e-06	TGTGCCAGCAGCTCGGGACTAGCAGAGACCCAGTACTTC	CASSSGLAETQYF	TRBV7-1	TRBD2	TRBJ2-5	13	14	22	23	6.68501e+07	0.0149588	Y	#N/A	#N/A	#N/A	Y	#N/A	#N/A
PARACM	Sample_NB2066tumor_T_C1NELACXX	PARACM	Tumor	NB.MYCN.NA	1	9.95e-06	TGCAGTGCGAGAGGGCAGGGGTACGAGCAGTACTTC	CSARGQGYEQYF	TRBV20-1	TRBD1	TRBJ2-7	12	15	20	21	6.68501e+07	0.0149588	Y	#N/A	#N/A	#N/A	Y	#N/A	#N/A
PANRRW	Sample_NB2067tumor_T_C1NELACXX	PANRRW	Tumor	NB.MYCN.NA	2	1.98e-05	TGTGCCACCAGTGATGACAACTATGGCTACACCTTC	CATSDDNYGYTF	TRBV24-1	.	TRBJ1-2	14	-1	-1	18	6.52564e+07	0.0306483	Y	#N/A	#N/A	#N/A	Y	#N/A	#N/A
PANRRW	Sample_NB2067tumor_T_C1NELACXX	PANRRW	Tumor	NB.MYCN.NA	1	9.91e-06	TGTGCCAGCAGTCCTGGACAGGGCCCCTACGAGCAGTACTTC	CASSPGQGPYEQYF	TRBV6-2	TRBD1	TRBJ2-7	11	15	22	25	6.52564e+07	0.0153242	Y	#N/A	#N/A	#N/A	Y	#N/A	#N/A
PANRRW	Sample_NB2067tumor_T_C1NELACXX	PANRRW	Tumor	NB.MYCN.NA	1	9.91e-06	TGTGCCAGCAGCCCATCTGGGGGGAACACTGAAGCTTTCTTT	CASSPSGGNTEAFF	TRBV25-1	TRBD1	TRBJ1-1	10	18	22	23	6.52564e+07	0.0153242	Y	#N/A	#N/A	#N/A	Y	#N/A	#N/A
PANRRW	Sample_NB2067tumor_T_C1NELACXX	PANRRW	Tumor	NB.MYCN.NA	1	9.91e-06	TGCAGTGCTAGAGGGGGGGCTAGCACAGATACGCAGTATTTT	CSARGGASTDTQYF	TRBV20-1	TRBD1	TRBJ2-3	12	13	17	18	6.52564e+07	0.0153242	Y	#N/A	#N/A	#N/A	Y	#N/A	#N/A
PANRRW	Sample_NB2067tumor_T_C1NELACXX	PANRRW	Tumor	NB.MYCN.NA	1	9.91e-06	TGCGCCAGCAGCTTGGCCTACAATGAGCAGTTCTTC	CASSLAYNEQFF	TRBV5-1	.	TRBJ2-1	14	-1	-1	16	6.52564e+07	0.0153242	Y	#N/A	#N/A	#N/A	Y	#N/A	#N/A
NB206	Sample_NB206tumor_T_D1JLEACXX	NB206	Tumor	NB.MYCN.NA	1	2.99e-05	TGCGCCAGCAGTTTGGGACAGGCATACAATGAGCAGTTCTTC	CASSLGQAYNEQFF	TRBV5-1	TRBD1	TRBJ2-1	14	15	21	24	5.30797e+07	0.0188396	Y	#N/A	#N/A	#N/A	Y	#N/A	#N/A
NB209	Sample_NB209tumor_T_D1JLEACXX	NB209	Tumor	NB.MYCN.NA	2	0.00236686	TGTGCCAGCAGCCTTGGACACAATCAGCCCCAGCATTTT	CASSLGHNQPQHF	TRBV3-2	TRBD1	TRBJ1-5	12	15	19	20	5.15518e+07	0.0387959	Y	#N/A	#N/A	#N/A	Y	#N/A	#N/A
NB209	Sample_NB209tumor_T_D1JLEACXX	NB209	Tumor	NB.MYCN.NA	1	0.00118343	TGTGCCAGCAGTTTAAGTAGCAATCAGCCCCAGCATTTT	CASSLSSNQPQHF	TRBV12-3	.	TRBJ1-5	14	-1	-1	17	5.15518e+07	0.019398	Y	#N/A	#N/A	#N/A	Y	#N/A	#N/A
NB209	Sample_NB209tumor_T_D1JLEACXX	NB209	Tumor	NB.MYCN.NA	1	0.00118343	TGTGCCAGCAGCCTGGGGGGAACCGGGGAGCTGTTTTTT	CASSLGGTGELFF	TRBV28	TRBD2	TRBJ2-2	10	14	19	21	5.15518e+07	0.019398	Y	#N/A	#N/A	#N/A	Y	#N/A	#N/A
NB210	Sample_NB210tumor_T_D1JLEACXX	NB210	Tumor	NB.MYCN.NA	1	0.00121655	TGCGCCAGCAGCTGGGGTTCCTACAATGAGCAGTTCTTC	CASSWGSYNEQFF	TRBV5-1	.	TRBJ2-1	12	-1	-1	18	5.39655e+07	0.0185304	Y	#N/A	#N/A	#N/A	Y	#N/A	#N/A
NB210	Sample_NB210tumor_T_D1JLEACXX	NB210	Tumor	NB.MYCN.NA	1	0.00121655	TGCGCCAGCAGCGGGAACACTGAAGCTTTCTTT	CASSGNTEAFF	TRBV4-1	.	TRBJ1-1	11	-1	-1	14	5.39655e+07	0.0185304	Y	#N/A	#N/A	#N/A	Y	#N/A	#N/A
PANLET	Sample_NB2217tumor_T_D1JJVACXX	PANLET	Tumor	NB.MYCN.NA	2	6.13e-05	TGTGCCAGCAGCTTGGTCGGGGCCTCCTACGAGCAGTACTTC	CASSLVGASYEQYF	TRBV11-2	TRBD1	TRBJ2-7	13	18	22	23	5.46705e+07	0.0365828	Y	#N/A	#N/A	#N/A	Y	#N/A	#N/A
PANLET	Sample_NB2217tumor_T_D1JJVACXX	PANLET	Tumor	NB.MYCN.NA	2	6.13e-05	TGTGCCAGCAGTTACGGGACGAACACTGAAGCTTTCTTT	CASSYGTNTEAFF	TRBV6-2	TRBD1	TRBJ1-1	14	15	19	20	5.46705e+07	0.0365828	Y	#N/A	#N/A	#N/A	Y	#N/A	#N/A
PANLET	Sample_NB2217tumor_T_D1JJVACXX	PANLET	Tumor	NB.MYCN.NA	1	3.06e-05	TGTGCCAGCAGTCCCGGACAGGGGTCGTCCTACGAGCAGTACTTC	CASSPGQGSSYEQYF	TRBV27	TRBD1	TRBJ2-7	11	15	23	27	5.46705e+07	0.0182914	Y	Y	#N/A	#N/A	Y	#N/A	#N/A
PANLET	Sample_NB2217tumor_T_D1JJVACXX	PANLET	Tumor	NB.MYCN.NA	1	3.06e-05	TGTGCCAGCAGCTTAGGAGGCATGAACACTGAAGCTTTCTTT	CASSLGGMNTEAFF	TRBV11-1	.	TRBJ1-1	15	-1	-1	20	5.46705e+07	0.0182914	Y	#N/A	#N/A	#N/A	Y	#N/A	#N/A
PANLET	Sample_NB2217tumor_T_D1JJVACXX	PANLET	Tumor	NB.MYCN.NA	1	3.06e-05	TGTGCCAGCAGCTCCGGTACGGCTAACACTGAAGCTTTCTTT	CASSSGTANTEAFF	TRBV7-1	.	TRBJ1-1	13	-1	-1	24	5.46705e+07	0.0182914	Y	#N/A	#N/A	#N/A	Y	#N/A	#N/A
PANLET	Sample_NB2217tumor_T_D1JJVACXX	PANLET	Tumor	NB.MYCN.NA	1	3.06e-05	TGTGCCAGCAGCCCCGGGACAGGCGATTATGGCTACACCTTC	CASSPGTGDYGYTF	TRBV25-1	TRBD1	TRBJ1-2	10	12	22	27	5.46705e+07	0.0182914	Y	#N/A	#N/A	#N/A	Y	#N/A	#N/A
PANLET	Sample_NB2217tumor_T_D1JJVACXX	PANLET	Tumor	NB.MYCN.NA	1	3.06e-05	TGTGCCAGCAGCCAGGACAGACAGAACACTGAAGCTTTCTTT	CASSQDRQNTEAFF	TRBV4-2	TRBD1	TRBJ1-1	13	14	19	23	5.46705e+07	0.0182914	Y	#N/A	#N/A	#N/A	Y	#N/A	#N/A
PANLET	Sample_NB2217tumor_T_D1JJVACXX	PANLET	Tumor	NB.MYCN.NA	1	3.06e-05	TGTGCCAGCAGTTTAGGTCCAAACACTGAAGCTTTCTTT	CASSLGPNTEAFF	TRBV12-3	.	TRBJ1-1	15	-1	-1	21	5.46705e+07	0.0182914	Y	#N/A	#N/A	#N/A	Y	#N/A	Y
PANLET	Sample_NB2217tumor_T_D1JJVACXX	PANLET	Tumor	NB.MYCN.NA	1	3.06e-05	TGTGCCAGCAGTGAAGGGGTTGGCACTGAAGCTTTCTTT	CASSEGVGTEAFF	TRBV25-1	.	TRBJ1-1	14	-1	-1	23	5.46705e+07	0.0182914	Y	#N/A	#N/A	#N/A	Y	#N/A	#N/A
PANLET	Sample_NB2217tumor_T_D1JJVACXX	PANLET	Tumor	NB.MYCN.NA	1	3.06e-05	TGTGCCAGCAGCTTGTCACAGGGCACTGAAGCTTTCTTT	CASSLSQGTEAFF	TRBV5-4	TRBD1	TRBJ1-1	14	17	22	23	5.46705e+07	0.0182914	Y	#N/A	#N/A	#N/A	Y	#N/A	#N/A
PANLET	Sample_NB2217tumor_T_D1JJVACXX	PANLET	Tumor	NB.MYCN.NA	1	3.06e-05	TGTGCCAGCAGCTTAGACAGGGACACTGAAGCTTTCTTT	CASSLDRDTEAFF	TRBV7-2	TRBD1	TRBJ1-1	15	16	21	22	5.46705e+07	0.0182914	Y	#N/A	#N/A	#N/A	Y	#N/A	#N/A
PANLET	Sample_NB2217tumor_T_D1JJVACXX	PANLET	Tumor	NB.MYCN.NA	1	3.06e-05	TGTGCCAGCAGCTCCGGAACAGGGTACGAGCAGTACTTC	CASSSGTGYEQYF	TRBV7-3	TRBD1	TRBJ2-7	12	13	23	24	5.46705e+07	0.0182914	Y	#N/A	#N/A	#N/A	Y	#N/A	#N/A
PANLET	Sample_NB2217tumor_T_D1JJVACXX	PANLET	Tumor	NB.MYCN.NA	1	3.06e-05	TGTGCCAGCAGCTCGAGAGAGACCCAGTACTTC	CASSSRETQYF	TRBV11-1	.	TRBJ2-5	12	-1	-1	17	5.46705e+07	0.0182914	Y	#N/A	#N/A	#N/A	Y	#N/A	#N/A
PANLET	Sample_NB2217tumor_T_D1JJVACXX	PANLET	Tumor	NB.MYCN.NA	1	3.06e-05	TGTGCCAGCAGCCTCGGGGAGACCCAGTACTTC	CASSLGETQYF	TRBV5-4	.	TRBJ2-5	11	-1	-1	18	5.46705e+07	0.0182914	Y	#N/A	#N/A	#N/A	Y	#N/A	Y
PANLET	Sample_NB2217tumor_T_D1JJVACXX	PANLET	Tumor	NB.MYCN.NA	1	3.06e-05	TGTGCCAGCAGCGACTCATACGAGCAGTACTTC	CASSDSYEQYF	TRBV6-2	.	TRBJ2-7	10	-1	-1	14	5.46705e+07	0.0182914	Y	#N/A	#N/A	#N/A	Y	#N/A	#N/A
PANLET	Sample_NB2217tumor_T_D1JJVACXX	PANLET	Tumor	NB.MYCN.NA	1	3.06e-05	TGTGCCAGCTCAGCCGGGGAGCTGTTTTTT	CASSAGELFF	TRBV18	.	TRBJ2-2	11	-1	-1	13	5.46705e+07	0.0182914	Y	#N/A	#N/A	#N/A	Y	#N/A	#N/A
PANRVJ	Sample_NB2218tumor_T_C0N8BACXX	PANRVJ	Tumor	NB.MYCN.NA	1	0.00298507	TGTGCCAGCAGCTTAGGGGGAAACTATGGCTACACCTTC	CASSLGGNYGYTF	TRBV13	.	TRBJ1-2	15	-1	-1	21	5.87057e+07	0.0170341	Y	#N/A	#N/A	#N/A	Y	#N/A	#N/A
PANSBN	Sample_NB2219tumor_T_C1DYFACXX	PANSBN	Tumor	NB.MYCN.NA	1	0.000304044	TGCGCCAGCAGCAGGGACAGGGATCAGCCCCAGCATTTT	CASSRDRDQPQHF	TRBV4-3	TRBD1	TRBJ1-5	11	13	21	22	4.12033e+07	0.0242699	Y	#N/A	#N/A	#N/A	Y	#N/A	#N/A
PANUIF	Sample_NB2220tumor_T_C0N83ACXX	PANUIF	Tumor	NB.MYCN.NA	1	0.00729927	TGCGCCAGCAGCTTGGGGACAGGGAATTCACCCCTCCACTTT	CASSLGTGNSPLHF	TRBV5-1	TRBD1	TRBJ1-6	14	15	23	24	5.76222e+07	0.0173544	Y	#N/A	#N/A	#N/A	Y	#N/A	#N/A
PANUIF	Sample_NB2220tumor_T_C0N83ACXX	PANUIF	Tumor	NB.MYCN.NA	1	0.00729927	TGTGCCAGCAGTTTTTCCGGGGAGCTGTTTTTT	CASSFSGELFF	TRBV12-3	.	TRBJ2-2	13	-1	-1	16	5.76222e+07	0.0173544	Y	#N/A	#N/A	#N/A	Y	#N/A	#N/A
PANWRR	Sample_NB2221tumor_T_D1JJVACXX	PANWRR	Tumor	NB.MYCN.NA	1	0.000327225	TGTGCCAGCAGCTTAAGCGGGTCATCCTACAATGAGCAGTTCTTC	CASSLSGSSYNEQFF	TRBV7-2	TRBD2	TRBJ2-1	14	15	20	24	5.05174e+07	0.0197951	Y	#N/A	#N/A	#N/A	Y	#N/A	#N/A
PAPKXS	Sample_NB2224tumor_T_C0N8BACXX	PAPKXS	Tumor	NB.MYCN.NA	1	0.000284576	TGTGCCAGCAGCCGGGGACAGAACACTGAAGCTTTCTTT	CASSRGQNTEAFF	TRBV12-3	TRBD1	TRBJ1-1	10	14	19	20	6.94349e+07	0.014402	Y	#N/A	#N/A	#N/A	Y	#N/A	#N/A
PAPKXS	Sample_NB2224tumor_T_C0N8BACXX	PAPKXS	Tumor	NB.MYCN.NA	1	0.000284576	TGTGCCAGCAGTTTAGGGACCGGGGAGCTGTTTTTT	CASSLGTGELFF	TRBV12-3	.	TRBJ2-2	15	-1	-1	18	6.94349e+07	0.014402	Y	#N/A	#N/A	#N/A	Y	#N/A	#N/A
PAPKXS	Sample_NB2224tumor_T_C0N8BACXX	PAPKXS	Tumor	NB.MYCN.NA	1	0.000284576	TGCGCCAGCAGCTTGGTTGGGGATACGCAGTATTTT	CASSLVGDTQYF	TRBV5-1	.	TRBJ2-3	14	-1	-1	21	6.94349e+07	0.014402	Y	#N/A	#N/A	#N/A	Y	#N/A	#N/A
PAPTAN	Sample_NB2225tumor_T_C0N83ACXX	PAPTAN	Tumor	NB.MYCN.NA	9	0.0151771	TGTGCCAGCAGTTTAGGTGGGGGAGGGCAGCCCCAGCATTTT	CASSLGGGGQPQHF	TRBV12-3	TRBD2	TRBJ1-5	15	20	25	27	6.04923e+07	0.148779	Y	#N/A	#N/A	#N/A	Y	#N/A	#N/A
PAPTCR	Sample_NB2226tumor_T_C1DYFACXX	PAPTCR	Tumor	NB.Unknown	1	0.000814332	TGTGCCAGCAGTTTAGGTGGGGGAGGGCAGCCCCAGCATTTT	CASSLGGGGQPQHF	TRBV12-3	TRBD2	TRBJ1-5	15	20	25	27	6.33262e+07	0.0157912	Y	#N/A	#N/A	#N/A	Y	#N/A	#N/A
PAPTCR	Sample_NB2226tumor_T_C1DYFACXX	PAPTCR	Tumor	NB.Unknown	1	0.000814332	TGTGCCAGCAGTGATAGCAATCAGCCCCAGCATTTT	CASSDSNQPQHF	TRBV6-1	.	TRBJ1-5	13	-1	-1	13	6.33262e+07	0.0157912	Y	#N/A	#N/A	#N/A	Y	#N/A	#N/A
PAPTCR	Sample_NB2226tumor_T_C1DYFACXX	PAPTCR	Tumor	NB.Unknown	1	0.000814332	TGTGCCAGCAGCGACTCCTACGAGCAGTACTTC	CASSDSYEQYF	TRBV7-9	.	TRBJ2-7	11	-1	-1	14	6.33262e+07	0.0157912	Y	#N/A	#N/A	#N/A	Y	#N/A	#N/A
PAPUWY	Sample_NB2227tumor_T_D1JJVACXX	PAPUWY	Tumor	NB.MYCN.NA	7	0.000148321	TGTGCCAGCAGTTTGGGGAGTTCCTACGAGCAGTACTTC	CASSLGSSYEQYF	TRBV27	.	TRBJ2-7	13	-1	-1	16	6.58586e+07	0.106288	Y	#N/A	#N/A	#N/A	Y	#N/A	Y
PAPUWY	Sample_NB2227tumor_T_D1JJVACXX	PAPUWY	Tumor	NB.MYCN.NA	2	4.24e-05	TGTGCCAGCAGCTTAGTTGGGGCTTCCTACGAGCAGTACTTC	CASSLVGASYEQYF	TRBV7-2	TRBD1	TRBJ2-7	15	18	22	24	6.58586e+07	0.0303681	Y	#N/A	#N/A	#N/A	Y	#N/A	#N/A
PAPUWY	Sample_NB2227tumor_T_D1JJVACXX	PAPUWY	Tumor	NB.MYCN.NA	2	4.24e-05	TGTGCCAGCAGCTTCGACTCATACAATGAGCAGTTCTTC	CASSFDSYNEQFF	TRBV5-5	.	TRBJ2-1	13	-1	-1	17	6.58586e+07	0.0303681	Y	#N/A	#N/A	#N/A	Y	#N/A	#N/A
PAPUWY	Sample_NB2227tumor_T_D1JJVACXX	PAPUWY	Tumor	NB.MYCN.NA	1	2.12e-05	TGTGCCAGCAGCTTGACTAGCGGCTCCTACGAGCAGTACTTC	CASSLTSGSYEQYF	TRBV11-2	TRBD2	TRBJ2-7	13	14	21	22	6.58586e+07	0.015184	Y	#N/A	#N/A	#N/A	Y	#N/A	#N/A
PAPUWY	Sample_NB2227tumor_T_D1JJVACXX	PAPUWY	Tumor	NB.MYCN.NA	1	2.12e-05	TGTGCCAGCAGTTTCGGGTTATCCTACGAGCAGTACTTC	CASSFGLSYEQYF	TRBV27	.	TRBJ2-7	13	-1	-1	21	6.58586e+07	0.015184	Y	#N/A	#N/A	#N/A	Y	#N/A	#N/A
PAPUWY	Sample_NB2227tumor_T_D1JJVACXX	PAPUWY	Tumor	NB.MYCN.NA	1	2.12e-05	TGTGCCAGCAGTCCAGGACAGGGCTACGAGCAGTACTTC	CASSPGQGYEQYF	TRBV27	TRBD1	TRBJ2-7	11	15	22	23	6.58586e+07	0.015184	Y	#N/A	#N/A	#N/A	Y	#N/A	#N/A
PAPUWY	Sample_NB2227tumor_T_D1JJVACXX	PAPUWY	Tumor	NB.MYCN.NA	1	2.12e-05	TGTGCCAGCAGTCACCGGGGTACTGAAGCTTTCTTT	CASSHRGTEAFF	TRBV12-3	TRBD1	TRBJ1-1	11	14	18	21	6.58586e+07	0.015184	Y	#N/A	#N/A	#N/A	Y	#N/A	#N/A
PAPUWY	Sample_NB2227tumor_T_D1JJVACXX	PAPUWY	Tumor	NB.MYCN.NA	1	2.12e-05	TGCAGTGTCACAGGGAACACTGAAGCTTTCTTT	CSVTGNTEAFF	TRBV20-1	TRBD1	TRBJ1-1	6	9	13	14	6.58586e+07	0.015184	Y	#N/A	#N/A	#N/A	Y	#N/A	#N/A
PAPVFD	Sample_NB2228tumor_T_C0N8BACXX	PAPVFD	Tumor	NB.MYCN.NA	2	0.000591017	TGTGCCAGCTCACCAGGGTTGAACACTGAAGCTTTCTTT	CASSPGLNTEAFF	TRBV18	.	TRBJ1-1	14	-1	-1	19	5.62619e+07	0.035548	Y	#N/A	#N/A	#N/A	Y	#N/A	#N/A
PAPVFD	Sample_NB2228tumor_T_C0N8BACXX	PAPVFD	Tumor	NB.MYCN.NA	1	0.000295508	TGTGCCAGCAGTTTAGGAAGGGGGGCCTACGAGCAGTACTTC	CASSLGRGAYEQYF	TRBV12-3	TRBD1	TRBJ2-7	15	18	23	25	5.62619e+07	0.017774	Y	#N/A	#N/A	#N/A	Y	#N/A	#N/A
PAPVFD	Sample_NB2228tumor_T_C0N8BACXX	PAPVFD	Tumor	NB.MYCN.NA	1	0.000295508	TGTGCCAGCAGTCCCGGGACAGGCTCCTACGAGCAGTACTTC	CASSPGTGSYEQYF	TRBV11-2	TRBD1	TRBJ2-7	10	11	21	22	5.62619e+07	0.017774	Y	Y	#N/A	#N/A	Y	#N/A	#N/A
PAPVFD	Sample_NB2228tumor_T_C0N8BACXX	PAPVFD	Tumor	NB.MYCN.NA	1	0.000295508	TGCGCCAGCAGCTTGGAGGGCGCATCCTACGAGCAGTACTTC	CASSLEGASYEQYF	TRBV5-1	.	TRBJ2-7	14	-1	-1	24	5.62619e+07	0.017774	Y	#N/A	#N/A	#N/A	Y	#N/A	#N/A
PAPVFD	Sample_NB2228tumor_T_C0N8BACXX	PAPVFD	Tumor	NB.MYCN.NA	1	0.000295508	TGTGCCAGCAGCTTGGGAGGAGGCTATGGCTACACCTTC	CASSLGGGYGYTF	TRBV5-4	TRBD2	TRBJ1-2	14	15	19	23	5.62619e+07	0.017774	Y	#N/A	#N/A	#N/A	Y	#N/A	#N/A
PAPVFD	Sample_NB2228tumor_T_C0N8BACXX	PAPVFD	Tumor	NB.MYCN.NA	1	0.000295508	TGTGCCAGCAGCTTAGGGCTGAACACTGAAGCTTTCTTT	CASSLGLNTEAFF	TRBV7-3	.	TRBJ1-1	14	-1	-1	19	5.62619e+07	0.017774	Y	#N/A	#N/A	#N/A	Y	#N/A	#N/A
PAPVFD	Sample_NB2228tumor_T_C0N8BACXX	PAPVFD	Tumor	NB.MYCN.NA	1	0.000295508	TGTGCCAGCTCACCAAGCACAGATACGCAGTATTTT	CASSPSTDTQYF	TRBV18	.	TRBJ2-3	14	-1	-1	15	5.62619e+07	0.017774	Y	#N/A	#N/A	#N/A	Y	#N/A	Y
PAPVFD	Sample_NB2228tumor_T_C0N8BACXX	PAPVFD	Tumor	NB.MYCN.NA	1	0.000295508	TGTGCCAGCAGTTCCACCTACAATGAGCAGTTCTTC	CASSSTYNEQFF	TRBV11-1	.	TRBJ2-1	10	-1	-1	16	5.62619e+07	0.017774	Y	#N/A	#N/A	#N/A	Y	#N/A	#N/A
PAPVFD	Sample_NB2228tumor_T_C0N8BACXX	PAPVFD	Tumor	NB.MYCN.NA	1	0.000295508	TGTGCCAGCAGCTTGGCCCTCTACGAGCAGTACTTC	CASSLALYEQYF	TRBV11-2	TRBD1	TRBJ2-7	13	14	18	20	5.62619e+07	0.017774	Y	#N/A	#N/A	#N/A	Y	#N/A	#N/A
PAPVFD	Sample_NB2228tumor_T_C0N8BACXX	PAPVFD	Tumor	NB.MYCN.NA	1	0.000295508	TGTGCCAGCAGCTTAGACACCGGGGAGCTGTTTTTT	CASSLDTGELFF	TRBV7-2	.	TRBJ2-2	15	-1	-1	16	5.62619e+07	0.017774	Y	#N/A	#N/A	#N/A	Y	#N/A	#N/A
PAPVFD	Sample_NB2228tumor_T_C0N8BACXX	PAPVFD	Tumor	NB.MYCN.NA	1	0.000295508	TGTGCCAGCAGCCTCCTCACAGATACGCAGTATTTT	CASSLLTDTQYF	TRBV7-9	.	TRBJ2-3	11	-1	-1	17	5.62619e+07	0.017774	Y	#N/A	#N/A	#N/A	Y	#N/A	#N/A
PAPVFD	Sample_NB2228tumor_T_C0N8BACXX	PAPVFD	Tumor	NB.MYCN.NA	1	0.000295508	TGTGCCAGCAGTTTATCCGGGGAGCTGTTTTTT	CASSLSGELFF	TRBV12-3	.	TRBJ2-2	14	-1	-1	16	5.62619e+07	0.017774	Y	#N/A	#N/A	#N/A	Y	#N/A	#N/A
PAPVXS	Sample_NB2229tumor_T_C1DYFACXX	PAPVXS	Tumor	NB.MYCN.NA	1	1.14e-05	TGTGCCAGCAGCCAAGGTCTAGCGGGGGCCTACGAGCAGTACTTC	CASSQGLAGAYEQYF	TRBV3-1	TRBD2	TRBJ2-7	15	18	27	28	5.83881e+07	0.0171268	Y	#N/A	#N/A	#N/A	Y	#N/A	#N/A
PAPVXS	Sample_NB2229tumor_T_C1DYFACXX	PAPVXS	Tumor	NB.MYCN.NA	1	1.14e-05	TGTGCCAGCAGTGCGGGACAGGGGGCCTACGAGCAGTACTTC	CASSAGQGAYEQYF	TRBV12-3	TRBD1	TRBJ2-7	11	13	24	25	5.83881e+07	0.0171268	Y	#N/A	#N/A	#N/A	Y	#N/A	#N/A
PAPVXS	Sample_NB2229tumor_T_C1DYFACXX	PAPVXS	Tumor	NB.MYCN.NA	1	1.14e-05	TGTGCCAGCAGCGGGACGGGCGGCACTGAAGCTTTCTTT	CASSGTGGTEAFF	TRBV11-2	TRBD1	TRBJ1-1	11	12	16	23	5.83881e+07	0.0171268	Y	#N/A	#N/A	#N/A	Y	#N/A	#N/A
PAPVXS	Sample_NB2229tumor_T_C1DYFACXX	PAPVXS	Tumor	NB.MYCN.NA	1	1.14e-05	TGCGCCAGCAGCTTGACCGGGTACAATGAGCAGTTCTTC	CASSLTGYNEQFF	TRBV5-1	TRBD1	TRBJ2-1	14	16	20	21	5.83881e+07	0.0171268	Y	#N/A	#N/A	#N/A	Y	#N/A	#N/A
PAPVXS	Sample_NB2229tumor_T_C1DYFACXX	PAPVXS	Tumor	NB.MYCN.NA	1	1.14e-05	TGTGCCAGCAGCTTGAACTCCTACGAGCAGTACTTC	CASSLNSYEQYF	TRBV7-6	.	TRBJ2-7	13	-1	-1	17	5.83881e+07	0.0171268	Y	#N/A	#N/A	#N/A	Y	#N/A	#N/A
PAPVXS	Sample_NB2229tumor_T_C1DYFACXX	PAPVXS	Tumor	NB.MYCN.NA	1	1.14e-05	TGTGCCAGCAGTTATGGAAATGAGCAGTTCTTC	CASSYGNEQFF	TRBV6-6	.	TRBJ2-1	13	-1	-1	18	5.83881e+07	0.0171268	Y	#N/A	#N/A	#N/A	Y	#N/A	#N/A
PARACS	Sample_NB2231tumor_T_C1DYFACXX	PARACS	Tumor	NB.MYCN.NA	1	0.000675676	TGTGCCAGCAGCGGGAGCTCCTACAATGAGCAGTTCTTC	CASSGSSYNEQFF	TRBV11-2	.	TRBJ2-1	11	-1	-1	13	5.15281e+07	0.0194069	Y	#N/A	#N/A	#N/A	Y	#N/A	#N/A
PARAMT	Sample_NB2232tumor_T_C1DYFACXX	PARAMT	Tumor	NB.MYCN.NA	1	0.00047081	TGTGCCAGCAGCCCCCAAGAGACCCAGTACTTC	CASSPQETQYF	TRBV7-9	.	TRBJ2-5	11	-1	-1	14	5.82895e+07	0.0171557	Y	#N/A	#N/A	#N/A	Y	#N/A	#N/A
PARBGP	Sample_NB2233tumor_T_C0N8BACXX	PARBGP	Tumor	NB.MYCN.NA	1	9.74e-05	TGTGCCAGCAGCTTAGGGAGGAACACTGAAGCTTTCTTT	CASSLGRNTEAFF	TRBV7-3	TRBD2	TRBJ1-1	14	15	19	20	6.16e+07	0.0162338	Y	#N/A	#N/A	#N/A	Y	#N/A	#N/A
PARBGP	Sample_NB2233tumor_T_C0N8BACXX	PARBGP	Tumor	NB.MYCN.NA	1	9.74e-05	TGTGCCAGCAGCTACGACGGGAACACTGAAGCTTTCTTT	CASSYDGNTEAFF	TRBV13	.	TRBJ1-1	12	-1	-1	20	6.16e+07	0.0162338	Y	#N/A	#N/A	#N/A	Y	#N/A	#N/A
PARBGP	Sample_NB2233tumor_T_C0N8BACXX	PARBGP	Tumor	NB.MYCN.NA	1	9.74e-05	TGTGCCAGCAGCCAAGCCACCGGGGAGCTGTTTTTT	CASSQATGELFF	TRBV14	.	TRBJ2-2	16	-1	-1	17	6.16e+07	0.0162338	Y	#N/A	#N/A	#N/A	Y	#N/A	#N/A
PARBGP	Sample_NB2233tumor_T_C0N8BACXX	PARBGP	Tumor	NB.MYCN.NA	1	9.74e-05	TGTGCCAGCTCATCTACCTACGAGCAGTACTTC	CASSSTYEQYF	TRBV18	.	TRBJ2-7	11	-1	-1	16	6.16e+07	0.0162338	Y	#N/A	#N/A	#N/A	Y	#N/A	#N/A
PARBGP	Sample_NB2233tumor_T_C0N8BACXX	PARBGP	Tumor	NB.MYCN.NA	1	9.74e-05	TGTGCCAGCAGTTTAGCAGATACGCAGTATTTT	CASSLADTQYF	TRBV12-3	.	TRBJ2-3	16	-1	-1	16	6.16e+07	0.0162338	Y	#N/A	#N/A	#N/A	Y	#N/A	#N/A
PARDIW	Sample_NB2234tumor_T_D1JJVACXX	PARDIW	Tumor	NB.MYCN.NA	1	0.000147798	TGTGCCAGCAGCCCCCGGGGGAACACTGAAGCTTTCTTT	CASSPRGNTEAFF	TRBV7-3	TRBD1	TRBJ1-1	11	13	18	20	5.10877e+07	0.0195742	Y	#N/A	#N/A	#N/A	Y	#N/A	#N/A
PARDIW	Sample_NB2234tumor_T_D1JJVACXX	PARDIW	Tumor	NB.MYCN.NA	1	0.000147798	TGCGCCAGCAGCTGGGGGAACACCGGGGAGCTGTTTTTT	CASSWGNTGELFF	TRBV4-1	.	TRBJ2-2	11	-1	-1	17	5.10877e+07	0.0195742	Y	#N/A	#N/A	#N/A	Y	#N/A	#N/A
PARDIW	Sample_NB2234tumor_T_D1JJVACXX	PARDIW	Tumor	NB.MYCN.NA	1	0.000147798	TGTGCCAGCGGACAGGGCGGTCAGCCCCAGCATTTT	CASGQGGQPQHF	TRBV6-1	TRBD1	TRBJ1-5	8	9	16	20	5.10877e+07	0.0195742	Y	#N/A	#N/A	#N/A	Y	#N/A	#N/A
PARDIW	Sample_NB2234tumor_T_D1JJVACXX	PARDIW	Tumor	NB.MYCN.NA	1	0.000147798	TGTGCCAGCAGCTTAGGTGACAATGAGCAGTTCTTC	CASSLGDNEQFF	TRBV7-9	.	TRBJ2-1	15	-1	-1	19	5.10877e+07	0.0195742	Y	#N/A	#N/A	#N/A	Y	#N/A	#N/A
PARDIW	Sample_NB2234tumor_T_D1JJVACXX	PARDIW	Tumor	NB.MYCN.NA	1	0.000147798	TGTGCCAGCAGCTTAGGGCAGCCCCAGCATTTT	CASSLGQPQHF	TRBV7-2	.	TRBJ1-5	15	-1	-1	18	5.10877e+07	0.0195742	Y	#N/A	#N/A	#N/A	Y	#N/A	#N/A
PARFWB	Sample_NB2235tumor_T_D1JJVACXX	PARFWB	Tumor	NB.MYCN.NA	1	0.000116741	TGCGCCAGCAGCTTGGTGCTTAACACCGGGGAGCTGTTTTTT	CASSLVLNTGELFF	TRBV5-1	.	TRBJ2-2	14	-1	-1	21	5.67336e+07	0.0176263	Y	#N/A	#N/A	#N/A	Y	#N/A	#N/A
PARFWB	Sample_NB2235tumor_T_D1JJVACXX	PARFWB	Tumor	NB.MYCN.NA	1	0.000116741	TGTGCCAGCAGTGAAGGACGGGCCTACGAGCAGTACTTC	CASSEGRAYEQYF	TRBV25-1	.	TRBJ2-7	14	-1	-1	22	5.67336e+07	0.0176263	Y	#N/A	#N/A	#N/A	Y	#N/A	#N/A
PARFWB	Sample_NB2235tumor_T_D1JJVACXX	PARFWB	Tumor	NB.MYCN.NA	1	0.000116741	TGTGCCAGCAGCTTATCCCGGTCTTACGAGCAGTACTTC	CASSLSRSYEQYF	TRBV7-6	TRBD1	TRBJ2-7	14	15	20	24	5.67336e+07	0.0176263	Y	#N/A	#N/A	#N/A	Y	#N/A	#N/A
PARFWB	Sample_NB2235tumor_T_D1JJVACXX	PARFWB	Tumor	NB.MYCN.NA	1	0.000116741	TGTGCCAGCAGGCAGGGCGCGAACACTGAAGCTTTCTTT	CASRQGANTEAFF	TRBV12-3	TRBD1	TRBJ1-1	10	12	16	20	5.67336e+07	0.0176263	Y	#N/A	#N/A	#N/A	Y	#N/A	#N/A
PARFWB	Sample_NB2235tumor_T_D1JJVACXX	PARFWB	Tumor	NB.MYCN.NA	1	0.000116741	TGTGCCAGCAGTTTAGGGACCGGGGAGCTGTTTTTT	CASSLGTGELFF	TRBV28	.	TRBJ2-2	14	-1	-1	18	5.67336e+07	0.0176263	Y	#N/A	#N/A	#N/A	Y	#N/A	#N/A
PARFWB	Sample_NB2235tumor_T_D1JJVACXX	PARFWB	Tumor	NB.MYCN.NA	1	0.000116741	TGTGCCAGCAGCCCAGGCACTGAAGCTTTCTTT	CASSPGTEAFF	TRBV12-3	.	TRBJ1-1	10	-1	-1	17	5.67336e+07	0.0176263	Y	#N/A	#N/A	#N/A	Y	#N/A	#N/A
PARSBI	Sample_NB2239tumor_T_C1DYFACXX	PARSBI	Tumor	NB.MYCN.NA	5	0.000191931	TGTGCCAGCAGTTTATCAACCTACAATGAGCAGTTCTTC	CASSLSTYNEQFF	TRBV27	.	TRBJ2-1	15	-1	-1	19	5.10135e+07	0.0980132	Y	#N/A	#N/A	#N/A	Y	#N/A	#N/A
PARSBI	Sample_NB2239tumor_T_C1DYFACXX	PARSBI	Tumor	NB.MYCN.NA	1	3.84e-05	TGTGCCAGCAGCTTGAGCACAGATACGCAGTATTTT	CASSLSTDTQYF	TRBV5-6	.	TRBJ2-3	14	-1	-1	15	5.10135e+07	0.0196026	Y	#N/A	#N/A	#N/A	Y	#N/A	#N/A
PARYNK	Sample_NB2242tumor_T_D1JJVACXX	PARYNK	Tumor	NB.MYCN.NA	5	0.00011942	TGCGCCAGCAGCCTAGGAGGAAATGAGCAGTTCTTC	CASSLGGNEQFF	TRBV4-1	TRBD2	TRBJ2-1	12	15	19	21	5.26838e+07	0.0949058	Y	#N/A	#N/A	#N/A	Y	#N/A	#N/A
PARYNK	Sample_NB2242tumor_T_D1JJVACXX	PARYNK	Tumor	NB.MYCN.NA	1	2.39e-05	TGTGCCAGCAGTTACTCCTACGAGCAGTACTTC	CASSYSYEQYF	TRBV6-6	.	TRBJ2-7	15	-1	-1	14	5.26838e+07	0.0189812	Y	#N/A	#N/A	#N/A	Y	#N/A	#N/A
PARZIP	Sample_NB2243tumor_T_C0N83ACXX	PARZIP	Tumor	NB.MYCN.NA	1	0.000152346	TGTGCCAGCAGTTTAGCCGGGACAGGGGGGTACAATGAGCAGTTCTTC	CASSLAGTGGYNEQFF	TRBV28	TRBD1	TRBJ2-1	14	16	28	30	5.97232e+07	0.0167439	Y	#N/A	#N/A	#N/A	Y	#N/A	#N/A
PARZIP	Sample_NB2243tumor_T_C0N83ACXX	PARZIP	Tumor	NB.MYCN.NA	1	0.000152346	TGTGCCAGCAGCTTGACAGGGGGCTCCTACGAGCAGTACTTC	CASSLTGGSYEQYF	TRBV7-9	TRBD1	TRBJ2-7	13	14	21	22	5.97232e+07	0.0167439	Y	#N/A	#N/A	#N/A	Y	#N/A	#N/A
PARZIP	Sample_NB2243tumor_T_C0N83ACXX	PARZIP	Tumor	NB.MYCN.NA	1	0.000152346	TGTGCCAGCAGCTTGACAGGGGGATCCTACGAGCAGTACTTC	CASSLTGGSYEQYF	TRBV7-9	TRBD1	TRBJ2-7	13	14	22	24	5.97232e+07	0.0167439	Y	#N/A	#N/A	#N/A	Y	#N/A	#N/A
PARZIP	Sample_NB2243tumor_T_C0N83ACXX	PARZIP	Tumor	NB.MYCN.NA	1	0.000152346	TGTGCCAGCAGCTTAAACACAGATACGCAGTATTTT	CASSLNTDTQYF	TRBV5-4	.	TRBJ2-3	13	-1	-1	17	5.97232e+07	0.0167439	Y	#N/A	#N/A	#N/A	Y	#N/A	#N/A
PASEGA	Sample_NB2244tumor_T_C1DYFACXX	PASEGA	Tumor	NB.MYCN.NA	1	0.000593472	TGTGCCAGCAGCTTGGACGGGTCTGGGGCCAACGTCCTGACTTTC	CASSLDGSGANVLTF	TRBV5-5	.	TRBJ2-6	14	-1	-1	21	6.27339e+07	0.0159403	Y	#N/A	#N/A	#N/A	Y	#N/A	#N/A
PASEGA	Sample_NB2244tumor_T_C1DYFACXX	PASEGA	Tumor	NB.MYCN.NA	1	0.000593472	TGTGCCAGCAGCTTTGGACAGGGTTACGAGCAGTACTTC	CASSFGQGYEQYF	TRBV7-3	TRBD1	TRBJ2-7	13	15	22	24	6.27339e+07	0.0159403	Y	#N/A	#N/A	#N/A	Y	#N/A	#N/A
PASEGA	Sample_NB2244tumor_T_C1DYFACXX	PASEGA	Tumor	NB.MYCN.NA	1	0.000593472	TGTGCCAGCAGCTTAGGGCTCCAAGAGACCCAGTACTTC	CASSLGLQETQYF	TRBV7-6	.	TRBJ2-5	15	-1	-1	20	6.27339e+07	0.0159403	Y	#N/A	#N/A	#N/A	Y	#N/A	#N/A
PASFGG	Sample_NB2245tumor_T_C0N83ACXX	PASFGG	Tumor	NB.MYCN.NA	4	0.000352423	TGTGCCAGCAGCCAGGGACCAAACTACGAGCAGTACTTC	CASSQGPNYEQYF	TRBV7-6	TRBD1	TRBJ2-7	11	14	18	23	6.69949e+07	0.059706	Y	#N/A	#N/A	#N/A	Y	#N/A	#N/A
PASFGG	Sample_NB2245tumor_T_C0N83ACXX	PASFGG	Tumor	NB.MYCN.NA	1	8.81e-05	TGTGCCAGCAGTCCCCGGACAGGGGACACAGATACGCAGTATTTT	CASSPRTGDTDTQYF	TRBV27	TRBD1	TRBJ2-3	11	12	24	26	6.69949e+07	0.0149265	Y	#N/A	#N/A	#N/A	Y	#N/A	#N/A
PASFGG	Sample_NB2245tumor_T_C0N83ACXX	PASFGG	Tumor	NB.MYCN.NA	1	8.81e-05	TGTGCCAGCAGCCCCAGCGGAGGCAGCACAGATACGCAGTATTTT	CASSPSGGSTDTQYF	TRBV7-9	TRBD2	TRBJ2-3	11	18	23	24	6.69949e+07	0.0149265	Y	#N/A	#N/A	#N/A	Y	#N/A	#N/A
PASFGG	Sample_NB2245tumor_T_C0N83ACXX	PASFGG	Tumor	NB.MYCN.NA	1	8.81e-05	TGTGCCAGCAGCTTAGGACAGGGGAATTCACCCCTCCACTTT	CASSLGQGNSPLHF	TRBV11-1	TRBD1	TRBJ1-6	15	16	23	24	6.69949e+07	0.0149265	Y	#N/A	#N/A	#N/A	Y	#N/A	#N/A
PASFGG	Sample_NB2245tumor_T_C0N83ACXX	PASFGG	Tumor	NB.MYCN.NA	1	8.81e-05	TGTGCCAGCAGCCCCGGGACAGGCTCCTACGAGCAGTACTTC	CASSPGTGSYEQYF	TRBV5-5	TRBD1	TRBJ2-7	11	12	21	22	6.69949e+07	0.0149265	Y	Y	#N/A	#N/A	Y	#N/A	#N/A
PASFGG	Sample_NB2245tumor_T_C0N83ACXX	PASFGG	Tumor	NB.MYCN.NA	1	8.81e-05	TGTGCCAGCAGCCCCAGCGGGGGAAACACTGAAGCTTTCTTT	CASSPSGGNTEAFF	TRBV7-9	TRBD2	TRBJ1-1	11	15	22	24	6.69949e+07	0.0149265	Y	#N/A	#N/A	#N/A	Y	#N/A	#N/A
PASFGG	Sample_NB2245tumor_T_C0N83ACXX	PASFGG	Tumor	NB.MYCN.NA	1	8.81e-05	TGCGCCAGCAGCTTGGGGCCCAGCACAGATACGCAGTATTTT	CASSLGPSTDTQYF	TRBV5-1	TRBD1	TRBJ2-3	14	15	20	21	6.69949e+07	0.0149265	Y	#N/A	#N/A	#N/A	Y	#N/A	#N/A
PASFGG	Sample_NB2245tumor_T_C0N83ACXX	PASFGG	Tumor	NB.MYCN.NA	1	8.81e-05	TGTGCCAGTAGTCTACAGAGCACAGATACGCAGTATTTT	CASSLQSTDTQYF	TRBV19	.	TRBJ2-3	11	-1	-1	18	6.69949e+07	0.0149265	Y	#N/A	#N/A	#N/A	Y	#N/A	#N/A
PASFGG	Sample_NB2245tumor_T_C0N83ACXX	PASFGG	Tumor	NB.MYCN.NA	1	8.81e-05	TGTGCCAGCAGTTTAGGTGGGAACACTGAAGCTTTCTTT	CASSLGGNTEAFF	TRBV12-3	.	TRBJ1-1	15	-1	-1	20	6.69949e+07	0.0149265	Y	#N/A	#N/A	#N/A	Y	#N/A	#N/A
PASFGG	Sample_NB2245tumor_T_C0N83ACXX	PASFGG	Tumor	NB.MYCN.NA	1	8.81e-05	TGTGCCAGCAGTCTACAGGGCAATCAGCCCCAGCATTTT	CASSLQGNQPQHF	TRBV2	TRBD1	TRBJ1-5	11	14	18	19	6.69949e+07	0.0149265	Y	#N/A	#N/A	#N/A	Y	#N/A	#N/A
PASFGG	Sample_NB2245tumor_T_C0N83ACXX	PASFGG	Tumor	NB.MYCN.NA	1	8.81e-05	TGTGCCAGCAGCTTCGGGCTCTCCTACGAGCAGTACTTC	CASSFGLSYEQYF	TRBV11-1	.	TRBJ2-7	13	-1	-1	20	6.69949e+07	0.0149265	Y	#N/A	#N/A	#N/A	Y	#N/A	#N/A
PASFGG	Sample_NB2245tumor_T_C0N83ACXX	PASFGG	Tumor	NB.MYCN.NA	1	8.81e-05	TGTGCCAGCAGCTTAGCGGAATCCTACGAGCAGTACTTC	CASSLAESYEQYF	TRBV7-9	.	TRBJ2-7	16	-1	-1	21	6.69949e+07	0.0149265	Y	#N/A	#N/A	#N/A	Y	#N/A	#N/A
PASFGG	Sample_NB2245tumor_T_C0N83ACXX	PASFGG	Tumor	NB.MYCN.NA	1	8.81e-05	TGTGCCAGCAGCTTAAGAGCGAACACTGAAGCTTTCTTT	CASSLRANTEAFF	TRBV7-6	.	TRBJ1-1	14	-1	-1	20	6.69949e+07	0.0149265	Y	#N/A	#N/A	#N/A	Y	#N/A	#N/A
PASFGG	Sample_NB2245tumor_T_C0N83ACXX	PASFGG	Tumor	NB.MYCN.NA	1	8.81e-05	TGTGCCAGCAGCGCTACAGGGGGCACTGAAGCTTTCTTT	CASSATGGTEAFF	TRBV5-5	TRBD1	TRBJ1-1	11	15	22	23	6.69949e+07	0.0149265	Y	#N/A	#N/A	#N/A	Y	#N/A	#N/A
PASFGG	Sample_NB2245tumor_T_C0N83ACXX	PASFGG	Tumor	NB.MYCN.NA	1	8.81e-05	TGCGCCAGCAGCTTGGCAGAAAACTATGGCTACACCTTC	CASSLAENYGYTF	TRBV5-1	.	TRBJ1-2	14	-1	-1	21	6.69949e+07	0.0149265	Y	#N/A	#N/A	#N/A	Y	#N/A	#N/A
PASFGG	Sample_NB2245tumor_T_C0N83ACXX	PASFGG	Tumor	NB.MYCN.NA	1	8.81e-05	TGTGCCAGCAGTTTCTCAAATTCACCCCTCCACTTT	CASSFSNSPLHF	TRBV6-5	.	TRBJ1-6	12	-1	-1	18	6.69949e+07	0.0149265	Y	#N/A	#N/A	#N/A	Y	#N/A	#N/A
PASFGG	Sample_NB2245tumor_T_C0N83ACXX	PASFGG	Tumor	NB.MYCN.NA	1	8.81e-05	TGTGCCAGCAGTTTGGGGGGCACTGAAGCTTTCTTT	CASSLGGTEAFF	TRBV12-3	TRBD2	TRBJ1-1	13	14	19	20	6.69949e+07	0.0149265	Y	#N/A	#N/A	#N/A	Y	#N/A	Y
PASFGG	Sample_NB2245tumor_T_C0N83ACXX	PASFGG	Tumor	NB.MYCN.NA	1	8.81e-05	TGTGCCAGCAGTTTAGGTCTTTACGAGCAGTACTTC	CASSLGLYEQYF	TRBV12-3	.	TRBJ2-7	15	-1	-1	21	6.69949e+07	0.0149265	Y	#N/A	#N/A	#N/A	Y	#N/A	#N/A
PASFGG	Sample_NB2245tumor_T_C0N83ACXX	PASFGG	Tumor	NB.MYCN.NA	1	8.81e-05	TGTGCCAGCAGTGGGACGGGCTATGGCTACACCTTC	CASSGTGYGYTF	TRBV27	TRBD1	TRBJ1-2	11	12	16	20	6.69949e+07	0.0149265	Y	#N/A	#N/A	#N/A	Y	#N/A	#N/A
PASFGG	Sample_NB2245tumor_T_C0N83ACXX	PASFGG	Tumor	NB.MYCN.NA	1	8.81e-05	TGTGCCAGCAGTGAAGATTCCTACGAGCAGTACTTC	CASSEDSYEQYF	TRBV2	.	TRBJ2-7	19	-1	-1	18	6.69949e+07	0.0149265	Y	#N/A	#N/A	#N/A	Y	#N/A	#N/A
PASFGG	Sample_NB2245tumor_T_C0N83ACXX	PASFGG	Tumor	NB.MYCN.NA	1	8.81e-05	TGTGCCAGCAGCTTAGGCTACAATGAGCAGTTCTTC	CASSLGYNEQFF	TRBV7-2	.	TRBJ2-1	15	-1	-1	17	6.69949e+07	0.0149265	Y	#N/A	#N/A	#N/A	Y	#N/A	#N/A
PASFGG	Sample_NB2245tumor_T_C0N83ACXX	PASFGG	Tumor	NB.MYCN.NA	1	8.81e-05	TGTGCCAGCAGCTTAGGGAACACTGAAGCTTTCTTT	CASSLGNTEAFF	TRBV13	.	TRBJ1-1	15	-1	-1	17	6.69949e+07	0.0149265	Y	#N/A	#N/A	#N/A	Y	#N/A	Y
PASFGG	Sample_NB2245tumor_T_C0N83ACXX	PASFGG	Tumor	NB.MYCN.NA	1	8.81e-05	TGTGCCAGCAGCTTAAGGAATTCACCCCTCCACTTT	CASSLRNSPLHF	TRBV7-9	.	TRBJ1-6	14	-1	-1	18	6.69949e+07	0.0149265	Y	#N/A	#N/A	#N/A	Y	#N/A	#N/A
PASFGG	Sample_NB2245tumor_T_C0N83ACXX	PASFGG	Tumor	NB.MYCN.NA	1	8.81e-05	TGTGCCAGCAGCCTTAGCACAGATACGCAGTATTTT	CASSLSTDTQYF	TRBV28	.	TRBJ2-3	10	-1	-1	14	6.69949e+07	0.0149265	Y	#N/A	#N/A	#N/A	Y	#N/A	#N/A
PASFGG	Sample_NB2245tumor_T_C0N83ACXX	PASFGG	Tumor	NB.MYCN.NA	1	8.81e-05	TGTGCCAGCAGCCCCGGGAACTACGAGCAGTACTTC	CASSPGNYEQYF	TRBV12-3	TRBD1	TRBJ2-7	10	12	18	20	6.69949e+07	0.0149265	Y	#N/A	#N/A	#N/A	Y	#N/A	#N/A
PASFGG	Sample_NB2245tumor_T_C0N83ACXX	PASFGG	Tumor	NB.MYCN.NA	1	8.81e-05	TGTGCCAGTAGTACCTACAATGAGCAGTTCTTC	CASSTYNEQFF	TRBV19	.	TRBJ2-1	12	-1	-1	13	6.69949e+07	0.0149265	Y	#N/A	#N/A	#N/A	Y	#N/A	#N/A
PASFGG	Sample_NB2245tumor_T_C0N83ACXX	PASFGG	Tumor	NB.MYCN.NA	1	8.81e-05	TGTGCCAGCAGTTACACAGATACGCAGTATTTT	CASSYTDTQYF	TRBV6-6	.	TRBJ2-3	14	-1	-1	14	6.69949e+07	0.0149265	Y	#N/A	#N/A	#N/A	Y	#N/A	Y
PASFGG	Sample_NB2245tumor_T_C0N83ACXX	PASFGG	Tumor	NB.MYCN.NA	1	8.81e-05	TGTGCCAGCAGCTCTCAAGAGACCCAGTACTTC	CASSSQETQYF	TRBV5-6	.	TRBJ2-5	12	-1	-1	15	6.69949e+07	0.0149265	Y	#N/A	#N/A	#N/A	Y	#N/A	#N/A
PASFGG	Sample_NB2245tumor_T_C0N83ACXX	PASFGG	Tumor	NB.MYCN.NA	1	8.81e-05	TGTGCCAGCAGCCGGAAAGAGACCCAGTACTTC	CASSRKETQYF	TRBV7-8	.	TRBJ2-5	13	-1	-1	16	6.69949e+07	0.0149265	Y	#N/A	#N/A	#N/A	Y	#N/A	#N/A
PASGUT	Sample_NB2246tumor_T_C0N8BACXX	PASGUT	Tumor	NB.MYCN.NA	1	3.53e-05	TGCGCCAGCAGCCTCGGACTAGCGGGAGCCAATGAGCAGTTCTTC	CASSLGLAGANEQFF	TRBV4-1	TRBD2	TRBJ2-1	12	15	27	29	6.67787e+07	0.0149748	Y	#N/A	#N/A	#N/A	Y	#N/A	#N/A
PASGUT	Sample_NB2246tumor_T_C0N8BACXX	PASGUT	Tumor	NB.MYCN.NA	1	3.53e-05	TGTGCCAGCAGCACTAGACAGGGGAGGTACGAGCAGTACTTC	CASSTRQGRYEQYF	TRBV7-2	TRBD1	TRBJ2-7	11	16	23	27	6.67787e+07	0.0149748	Y	#N/A	#N/A	#N/A	Y	#N/A	#N/A
PASGUT	Sample_NB2246tumor_T_C0N8BACXX	PASGUT	Tumor	NB.MYCN.NA	1	3.53e-05	TGTGCCAGCAGCCGCGACAGGGGTGAAAAACTGTTTTTT	CASSRDRGEKLFF	TRBV13	TRBD1	TRBJ1-4	11	15	22	23	6.67787e+07	0.0149748	Y	#N/A	#N/A	#N/A	Y	#N/A	#N/A
PASGUT	Sample_NB2246tumor_T_C0N8BACXX	PASGUT	Tumor	NB.MYCN.NA	1	3.53e-05	TGTGCCAGCAGACAGGGGAACACCGGGGAGCTGTTTTTT	CASRQGNTGELFF	TRBV6-1	TRBD1	TRBJ2-2	10	11	16	17	6.67787e+07	0.0149748	Y	#N/A	#N/A	#N/A	Y	#N/A	#N/A
PASGUT	Sample_NB2246tumor_T_C0N8BACXX	PASGUT	Tumor	NB.MYCN.NA	1	3.53e-05	TGCGCCAGCAGCTTGGGGGGCAACTACGAGCAGTACTTC	CASSLGGNYEQYF	TRBV5-1	TRBD1	TRBJ2-7	14	15	20	23	6.67787e+07	0.0149748	Y	#N/A	#N/A	#N/A	Y	#N/A	#N/A
PASGUT	Sample_NB2246tumor_T_C0N8BACXX	PASGUT	Tumor	NB.MYCN.NA	1	3.53e-05	TGCGCCAGCAGCTCCCAAGAGACCCAGTACTTC	CASSSQETQYF	TRBV5-1	.	TRBJ2-5	12	-1	-1	14	6.67787e+07	0.0149748	Y	#N/A	#N/A	#N/A	Y	#N/A	#N/A
PASMJG	Sample_NB2247tumor_T_D1JJVACXX	PASMJG	Tumor	NB.MYCN.NA	1	0.000176554	TGTGCCAGCAGCTTAGGGCAGAACACTGAAGCTTTCTTT	CASSLGQNTEAFF	TRBV7-2	.	TRBJ1-1	15	-1	-1	20	7.33552e+07	0.0136323	Y	#N/A	#N/A	#N/A	Y	#N/A	#N/A
PASMJG	Sample_NB2247tumor_T_D1JJVACXX	PASMJG	Tumor	NB.MYCN.NA	1	0.000176554	TGTGCCAGCAGCGGGACAGGGTACGGCTACACCTTC	CASSGTGYGYTF	TRBV5-6	TRBD1	TRBJ1-2	11	12	20	24	7.33552e+07	0.0136323	Y	#N/A	#N/A	#N/A	Y	#N/A	#N/A
PASMJG	Sample_NB2247tumor_T_D1JJVACXX	PASMJG	Tumor	NB.MYCN.NA	1	0.000176554	TGTGCCAGCACATTAGGGGGGGAAGCTTTCTTT	CASTLGGEAFF	TRBV7-9	TRBD2	TRBJ1-1	14	15	20	21	7.33552e+07	0.0136323	Y	#N/A	#N/A	#N/A	Y	#N/A	#N/A
PASMJG	Sample_NB2247tumor_T_D1JJVACXX	PASMJG	Tumor	NB.MYCN.NA	1	0.000176554	TGTGCCAGCAGTCGCGACAATGAGCAGTTCTTC	CASSRDNEQFF	TRBV6-2	.	TRBJ2-1	11	-1	-1	16	7.33552e+07	0.0136323	Y	#N/A	#N/A	#N/A	Y	#N/A	#N/A
PASPER	Sample_NB2250tumor_T_C0N8BACXX	PASPER	Tumor	NB.MYCN.NA	1	0.000172563	TGTGCCAGCAGTTCGGGACTAGCCTACAATGAGCAGTTCTTC	CASSSGLAYNEQFF	TRBV6-6	TRBD2	TRBJ2-1	12	13	21	22	6.33242e+07	0.0157917	Y	#N/A	#N/A	#N/A	Y	#N/A	#N/A
PASPER	Sample_NB2250tumor_T_C0N8BACXX	PASPER	Tumor	NB.MYCN.NA	1	0.000172563	TGTGCCAGCAGCTTAGCGGGAGGAACAGATACGCAGTATTTT	CASSLAGGTDTQYF	TRBV7-9	TRBD2	TRBJ2-3	16	17	22	24	6.33242e+07	0.0157917	Y	#N/A	#N/A	#N/A	Y	#N/A	#N/A
PASPER	Sample_NB2250tumor_T_C0N8BACXX	PASPER	Tumor	NB.MYCN.NA	1	0.000172563	TGTGCCAGCAGTTACTCCGGCAATCAGCCCCAGCATTTT	CASSYSGNQPQHF	TRBV6-5	.	TRBJ1-5	15	-1	-1	19	6.33242e+07	0.0157917	Y	#N/A	#N/A	#N/A	Y	#N/A	#N/A
PASPER	Sample_NB2250tumor_T_C0N8BACXX	PASPER	Tumor	NB.MYCN.NA	1	0.000172563	TGTGCCAGCAGCTTAGGGGGGGGGACTGAAGCTTTCTTT	CASSLGGGTEAFF	TRBV13	TRBD2	TRBJ1-1	15	16	21	24	6.33242e+07	0.0157917	Y	#N/A	#N/A	#N/A	Y	#N/A	#N/A
PASRFS	Sample_NB2251tumor_T_C1DYFACXX	PASRFS	Tumor	NB.MYCN.NA	1	2.86e-05	TGTGCCAGCAGTCTCGGACTAGCGGGATCCTACGAGCAGTACTTC	CASSLGLAGSYEQYF	TRBV6-6	TRBD2	TRBJ2-7	12	15	26	27	6.33349e+07	0.0157891	Y	#N/A	#N/A	#N/A	Y	#N/A	#N/A
PASRFS	Sample_NB2251tumor_T_C1DYFACXX	PASRFS	Tumor	NB.MYCN.NA	1	2.86e-05	TGTGCCAGCAGCTTAGGACTAGCGGGCACAGATACGCAGTATTTT	CASSLGLAGTDTQYF	TRBV7-9	TRBD2	TRBJ2-3	15	16	24	25	6.33349e+07	0.0157891	Y	#N/A	#N/A	#N/A	Y	#N/A	#N/A
PASRFS	Sample_NB2251tumor_T_C1DYFACXX	PASRFS	Tumor	NB.MYCN.NA	1	2.86e-05	TGTGCCAGCAGCGTAGCGGGGGGTTACAATGAGCAGTTCTTC	CASSVAGGYNEQFF	TRBV11-1	TRBD2	TRBJ2-1	16	17	22	24	6.33349e+07	0.0157891	Y	#N/A	#N/A	#N/A	Y	#N/A	#N/A
PASRFS	Sample_NB2251tumor_T_C1DYFACXX	PASRFS	Tumor	NB.MYCN.NA	1	2.86e-05	TGCGCCAGCAGCTTGACTAGCGGGACAGATACGCAGTATTTT	CASSLTSGTDTQYF	TRBV5-1	TRBD2	TRBJ2-3	14	15	23	24	6.33349e+07	0.0157891	Y	#N/A	#N/A	#N/A	Y	#N/A	#N/A
PASRFS	Sample_NB2251tumor_T_C1DYFACXX	PASRFS	Tumor	NB.MYCN.NA	1	2.86e-05	TGTGCCAGCTCTCTCGAAACCTACAATGAGCAGTTCTTC	CASSLETYNEQFF	TRBV2	.	TRBJ2-1	8	-1	-1	19	6.33349e+07	0.0157891	Y	#N/A	#N/A	#N/A	Y	#N/A	#N/A
PASRFS	Sample_NB2251tumor_T_C1DYFACXX	PASRFS	Tumor	NB.MYCN.NA	1	2.86e-05	TGTGCCAGCAGTTTAAGGGGGGACACTGAAGCTTTCTTT	CASSLRGDTEAFF	TRBV12-3	TRBD1	TRBJ1-1	14	15	20	22	6.33349e+07	0.0157891	Y	#N/A	#N/A	#N/A	Y	#N/A	Y
PASRFS	Sample_NB2251tumor_T_C1DYFACXX	PASRFS	Tumor	NB.MYCN.NA	1	2.86e-05	TGTGCCAGCAGCTTACAGGGCACAGATACGCAGTATTTT	CASSLQGTDTQYF	TRBV7-9	.	TRBJ2-3	14	-1	-1	19	6.33349e+07	0.0157891	Y	#N/A	#N/A	#N/A	Y	#N/A	#N/A
PASRFS	Sample_NB2251tumor_T_C1DYFACXX	PASRFS	Tumor	NB.MYCN.NA	1	2.86e-05	TGCGCCAGCAGCTTGGGGAGTTCCTACGAGCAGTACTTC	CASSLGSSYEQYF	TRBV5-1	.	TRBJ2-7	14	-1	-1	16	6.33349e+07	0.0157891	Y	#N/A	#N/A	#N/A	Y	#N/A	Y
PASRFS	Sample_NB2251tumor_T_C1DYFACXX	PASRFS	Tumor	NB.MYCN.NA	1	2.86e-05	TGCAGTGCTAGGCTAGCGGGCACAGATACGCAGTATTTT	CSARLAGTDTQYF	TRBV20-1	TRBD2	TRBJ2-3	10	12	18	19	6.33349e+07	0.0157891	Y	#N/A	#N/A	#N/A	Y	#N/A	#N/A
PASRFS	Sample_NB2251tumor_T_C1DYFACXX	PASRFS	Tumor	NB.MYCN.NA	1	2.86e-05	TGCGCCAGCAGCTTGGGGGGCACTGAAGCTTTCTTT	CASSLGGTEAFF	TRBV5-1	TRBD1	TRBJ1-1	14	15	19	20	6.33349e+07	0.0157891	Y	#N/A	#N/A	#N/A	Y	#N/A	Y
PASRFS	Sample_NB2251tumor_T_C1DYFACXX	PASRFS	Tumor	NB.MYCN.NA	1	2.86e-05	TGCGCCAGCAGCCTAAACACAGATACGCAGTATTTT	CASSLNTDTQYF	TRBV5-1	.	TRBJ2-3	11	-1	-1	17	6.33349e+07	0.0157891	Y	#N/A	#N/A	#N/A	Y	#N/A	#N/A
PASRFS	Sample_NB2251tumor_T_C1DYFACXX	PASRFS	Tumor	NB.MYCN.NA	1	2.86e-05	TGCAGTGCTAGGACTAGCTCCTACGAGCAGTACTTC	CSARTSSYEQYF	TRBV20-1	.	TRBJ2-7	10	-1	-1	15	6.33349e+07	0.0157891	Y	#N/A	#N/A	#N/A	Y	#N/A	#N/A
PASRFS	Sample_NB2251tumor_T_C1DYFACXX	PASRFS	Tumor	NB.MYCN.NA	1	2.86e-05	TGTGCCAGCAGTTTGTCCGGGGAGCTGTTTTTT	CASSLSGELFF	TRBV27	.	TRBJ2-2	13	-1	-1	16	6.33349e+07	0.0157891	Y	#N/A	#N/A	#N/A	Y	#N/A	#N/A
PASRFS	Sample_NB2251tumor_T_C1DYFACXX	PASRFS	Tumor	NB.MYCN.NA	1	2.86e-05	TGTGCCAGCAGTTTAACCGGGGAGCTGTTTTTT	CASSLTGELFF	TRBV27	.	TRBJ2-2	14	-1	-1	15	6.33349e+07	0.0157891	Y	#N/A	#N/A	#N/A	Y	#N/A	#N/A
PASRFS	Sample_NB2251tumor_T_C1DYFACXX	PASRFS	Tumor	NB.MYCN.NA	1	2.86e-05	TGTGCCAGCAGCTTAAGTGATACGCAGTATTTT	CASSLSDTQYF	TRBV7-3	.	TRBJ2-3	15	-1	-1	18	6.33349e+07	0.0157891	Y	#N/A	#N/A	#N/A	Y	#N/A	#N/A
PASRFS	Sample_NB2251tumor_T_C1DYFACXX	PASRFS	Tumor	NB.MYCN.NA	1	2.86e-05	TGCGCCAGCAGCTTGTACTACGAGCAGTACTTC	CASSLYYEQYF	TRBV5-1	.	TRBJ2-7	14	-1	-1	17	6.33349e+07	0.0157891	Y	#N/A	#N/A	#N/A	Y	#N/A	Y
PASTCN	Sample_NB2253tumor_T_C0N83ACXX	PASTCN	Tumor	NB.MYCN.NA	2	0.000786164	TGTGCCAGCAGCTACGGGGGGACTGAAGCTTTCTTT	CASSYGGTEAFF	TRBV7-8	TRBD2	TRBJ1-1	12	14	20	21	5.58606e+07	0.0358034	Y	#N/A	#N/A	#N/A	Y	#N/A	#N/A
PASTCN	Sample_NB2253tumor_T_C0N83ACXX	PASTCN	Tumor	NB.MYCN.NA	1	0.000393082	TGTGCCAGCAGTTACTCTGGGTCTGGGGCCAACGTCCTGACTTTC	CASSYSGSGANVLTF	TRBV6-2	.	TRBJ2-6	15	-1	-1	21	5.58606e+07	0.0179017	Y	#N/A	#N/A	#N/A	Y	#N/A	#N/A
PASTCN	Sample_NB2253tumor_T_C0N83ACXX	PASTCN	Tumor	NB.MYCN.NA	1	0.000393082	TGTGCCAGCAGCTTAGGGAATACTGAAGCTTTCTTT	CASSLGNTEAFF	TRBV13	.	TRBJ1-1	15	-1	-1	17	5.58606e+07	0.0179017	Y	#N/A	#N/A	#N/A	Y	#N/A	Y
PASTCN	Sample_NB2253tumor_T_C0N83ACXX	PASTCN	Tumor	NB.MYCN.NA	1	0.000393082	TGTGCCAGCAGCTACGAGCAGTACTTC	CASSYEQYF	TRBV27	.	TRBJ2-7	10	-1	-1	11	5.58606e+07	0.0179017	Y	#N/A	#N/A	#N/A	Y	#N/A	#N/A
PASTKC	Sample_NB2254tumor_T_D1JJVACXX	PASTKC	Tumor	NB.MYCN.NA	2	2.93e-05	TGTGCCAGCAGCTTAAACAATGAGCAGTTCTTC	CASSLNNEQFF	TRBV7-3	.	TRBJ2-1	15	-1	-1	16	5.42644e+07	0.0368566	Y	#N/A	#N/A	#N/A	Y	#N/A	#N/A
PASTKC	Sample_NB2254tumor_T_D1JJVACXX	PASTKC	Tumor	NB.MYCN.NA	1	1.46e-05	TGTGCCAGCTCATTACAGAGCACAGATACGCAGTATTTT	CASSLQSTDTQYF	TRBV18	.	TRBJ2-3	11	-1	-1	18	5.42644e+07	0.0184283	Y	#N/A	#N/A	#N/A	Y	#N/A	#N/A
PASTKC	Sample_NB2254tumor_T_D1JJVACXX	PASTKC	Tumor	NB.MYCN.NA	1	1.46e-05	TGTGCCAGCAGTTTAGCCCGCTCCTACGAGCAGTACTTC	CASSLARSYEQYF	TRBV27	.	TRBJ2-7	14	-1	-1	19	5.42644e+07	0.0184283	Y	#N/A	#N/A	#N/A	Y	#N/A	#N/A
PASTKC	Sample_NB2254tumor_T_D1JJVACXX	PASTKC	Tumor	NB.MYCN.NA	1	1.46e-05	TGTGCCAGCAGGACAGGGTACAATTCACCCCTCCACTTT	CASRTGYNSPLHF	TRBV7-8	TRBD1	TRBJ1-6	10	11	17	21	5.42644e+07	0.0184283	Y	#N/A	#N/A	#N/A	Y	#N/A	#N/A
PASWVY	Sample_NB2259tumor_T_C0N8BACXX	PASWVY	Tumor	NB.MYCN.NA	1	1.29e-05	TGTGCCAGCAGTTTAGCCGGGACAGGGGGTTACAATGAGCAGTTCTTC	CASSLAGTGGYNEQFF	TRBV28	TRBD1	TRBJ2-1	14	16	28	30	5.91635e+07	0.0169023	Y	#N/A	#N/A	#N/A	Y	#N/A	#N/A
PASWVY	Sample_NB2259tumor_T_C0N8BACXX	PASWVY	Tumor	NB.MYCN.NA	1	1.29e-05	TGTGCCAGCAGCCTAGGCACAGATACGCAGTATTTT	CASSLGTDTQYF	TRBV2	.	TRBJ2-3	11	-1	-1	16	5.91635e+07	0.0169023	Y	#N/A	#N/A	#N/A	Y	#N/A	#N/A
PASXGP	Sample_NB2260tumor_T_C0N83ACXX	PASXGP	Tumor	NB.MYCN.NA	1	0.0015528	TGTGCCAGCAGCTTGGGACAGGGTAATTCACCCCTCCACTTT	CASSLGQGNSPLHF	TRBV11-1	TRBD1	TRBJ1-6	13	14	22	23	5.29712e+07	0.0188782	Y	#N/A	#N/A	#N/A	Y	#N/A	#N/A
PASXHE	Sample_NB2261tumor_T_C1DYFACXX	PASXHE	Tumor	NB.MYCN.NA	1	0.000155739	TGTGCCAGCAGCTTCGGGACTGCCTACGAGCAGTACTTC	CASSFGTAYEQYF	TRBV27	TRBD2	TRBJ2-7	10	14	20	22	6.42505e+07	0.0155641	Y	#N/A	#N/A	#N/A	Y	#N/A	#N/A
PASXHE	Sample_NB2261tumor_T_C1DYFACXX	PASXHE	Tumor	NB.MYCN.NA	1	0.000155739	TGTGCCAGCAGTTTTGGCTACGAGCAGTACTTC	CASSFGYEQYF	TRBV28	.	TRBJ2-7	13	-1	-1	17	6.42505e+07	0.0155641	Y	#N/A	#N/A	#N/A	Y	#N/A	#N/A
PASXRJ	Sample_NB2262tumor_T_C0N83ACXX	PASXRJ	Tumor	NB.MYCN.NA	1	7.11e-05	TGTGCCAGCAGCTTAGCCGGCGGTCGCACAGATACGCAGTATTTT	CASSLAGGRTDTQYF	TRBV11-3	.	TRBJ2-3	16	-1	-1	25	5.38774e+07	0.0185607	Y	#N/A	#N/A	#N/A	Y	#N/A	#N/A
PASXRJ	Sample_NB2262tumor_T_C0N83ACXX	PASXRJ	Tumor	NB.MYCN.NA	1	7.11e-05	TGCGCCAGCAGCTTGGCCGGGGGAGGGTACAATGAGCAGTTCTTC	CASSLAGGGYNEQFF	TRBV5-1	TRBD2	TRBJ2-1	14	17	22	27	5.38774e+07	0.0185607	Y	#N/A	#N/A	#N/A	Y	#N/A	#N/A
PASXRJ	Sample_NB2262tumor_T_C0N83ACXX	PASXRJ	Tumor	NB.MYCN.NA	1	7.11e-05	TGCGCCAGCAGCCAAGGACTAGCGGGAGCCTACGAGCAGTACTTC	CASSQGLAGAYEQYF	TRBV4-1	TRBD2	TRBJ2-7	15	16	27	28	5.38774e+07	0.0185607	Y	#N/A	#N/A	#N/A	Y	#N/A	#N/A
PASXRJ	Sample_NB2262tumor_T_C0N83ACXX	PASXRJ	Tumor	NB.MYCN.NA	1	7.11e-05	TGTGCCAGCAGTTTATCGGCAACTAATGAAAAACTGTTTTTT	CASSLSATNEKLFF	TRBV27	.	TRBJ1-4	15	-1	-1	18	5.38774e+07	0.0185607	Y	#N/A	#N/A	#N/A	Y	#N/A	#N/A
PASXRJ	Sample_NB2262tumor_T_C0N83ACXX	PASXRJ	Tumor	NB.MYCN.NA	1	7.11e-05	TGTGCCAGCAGCTTAGCTAGCTCCTACAATGAGCAGTTCTTC	CASSLASSYNEQFF	TRBV7-8	.	TRBJ2-1	18	-1	-1	18	5.38774e+07	0.0185607	Y	#N/A	#N/A	#N/A	Y	#N/A	Y
PASXRJ	Sample_NB2262tumor_T_C0N83ACXX	PASXRJ	Tumor	NB.MYCN.NA	1	7.11e-05	TGTGCCAGCAGCTTAAGCGGGGGAAACACTGAAGCTTTCTTT	CASSLSGGNTEAFF	TRBV7-3	TRBD2	TRBJ1-1	15	16	22	24	5.38774e+07	0.0185607	Y	#N/A	#N/A	#N/A	Y	#N/A	#N/A
PASXRJ	Sample_NB2262tumor_T_C0N83ACXX	PASXRJ	Tumor	NB.MYCN.NA	1	7.11e-05	TGCGCCAGCAGCCTTGGTCGCGGCGCCTACGAGCAGTACTTC	CASSLGRGAYEQYF	TRBV4-3	.	TRBJ2-7	12	-1	-1	25	5.38774e+07	0.0185607	Y	#N/A	#N/A	#N/A	Y	#N/A	#N/A
PASXRJ	Sample_NB2262tumor_T_C0N83ACXX	PASXRJ	Tumor	NB.MYCN.NA	1	7.11e-05	TGTGCCAGCAGTTTACAGGGCAATCAGCCCCAGCATTTT	CASSLQGNQPQHF	TRBV12-3	.	TRBJ1-5	14	-1	-1	19	5.38774e+07	0.0185607	Y	#N/A	#N/A	#N/A	Y	#N/A	#N/A
PASXRJ	Sample_NB2262tumor_T_C0N83ACXX	PASXRJ	Tumor	NB.MYCN.NA	1	7.11e-05	TGTGCCAGCAGCTTAGGGGCCAAAAACATTCAGTACTTC	CASSLGAKNIQYF	TRBV11-3	.	TRBJ2-4	15	-1	-1	18	5.38774e+07	0.0185607	Y	#N/A	#N/A	#N/A	Y	#N/A	#N/A
PASXRJ	Sample_NB2262tumor_T_C0N83ACXX	PASXRJ	Tumor	NB.MYCN.NA	1	7.11e-05	TGCGCCAGCAGTGGGACAGGGGGCACTGAAGCTTTCTTT	CASSGTGGTEAFF	TRBV10-1	TRBD1	TRBJ1-1	12	13	22	23	5.38774e+07	0.0185607	Y	#N/A	#N/A	#N/A	Y	#N/A	#N/A
PASXRJ	Sample_NB2262tumor_T_C0N83ACXX	PASXRJ	Tumor	NB.MYCN.NA	1	7.11e-05	TGTGCCAGCAGCTTGAATGGATACGAGCAGTACTTC	CASSLNGYEQYF	TRBV7-8	.	TRBJ2-7	13	-1	-1	21	5.38774e+07	0.0185607	Y	#N/A	#N/A	#N/A	Y	#N/A	#N/A
PASXRJ	Sample_NB2262tumor_T_C0N83ACXX	PASXRJ	Tumor	NB.MYCN.NA	1	7.11e-05	TGTGCCAGCAGCTCAACCTACAATGAGCAGTTCTTC	CASSSTYNEQFF	TRBV7-8	.	TRBJ2-1	12	-1	-1	16	5.38774e+07	0.0185607	Y	#N/A	#N/A	#N/A	Y	#N/A	#N/A
PASXRJ	Sample_NB2262tumor_T_C0N83ACXX	PASXRJ	Tumor	NB.MYCN.NA	1	7.11e-05	TGCAGTGCTAGGGGACAGGGATACGAGCAGTACTTC	CSARGQGYEQYF	TRBV20-1	TRBD1	TRBJ2-7	10	11	19	21	5.38774e+07	0.0185607	Y	#N/A	#N/A	#N/A	Y	#N/A	#N/A
PASXRJ	Sample_NB2262tumor_T_C0N83ACXX	PASXRJ	Tumor	NB.MYCN.NA	1	7.11e-05	TGTGCCAGCAGCTTAGAAGATACGCAGTATTTT	CASSLEDTQYF	TRBV7-9	.	TRBJ2-3	15	-1	-1	17	5.38774e+07	0.0185607	Y	#N/A	#N/A	#N/A	Y	#N/A	#N/A
PASZPI	Sample_NB2263tumor_T_D1JJVACXX	PASZPI	Tumor	NB.MYCN.A	2	7.95e-05	TGTGCCAGCAGTTTGGATAGCAATCAGCCCCAGCATTTT	CASSLDSNQPQHF	TRBV12-3	.	TRBJ1-5	13	-1	-1	16	5.65991e+07	0.0353362	Y	#N/A	#N/A	#N/A	Y	#N/A	#N/A
PASZPI	Sample_NB2263tumor_T_D1JJVACXX	PASZPI	Tumor	NB.MYCN.A	1	3.98e-05	TGTGCCAGCAGTTTAGCGGGAGAATACAATGAGCAGTTCTTC	CASSLAGEYNEQFF	TRBV28	TRBD2	TRBJ2-1	14	15	21	24	5.65991e+07	0.0176681	Y	#N/A	#N/A	#N/A	Y	#N/A	#N/A
PASZPI	Sample_NB2263tumor_T_D1JJVACXX	PASZPI	Tumor	NB.MYCN.A	1	3.98e-05	TGTGCCAGCAGCTTGGAGGGGGGCAATCAGCCCCAGCATTTT	CASSLEGGNQPQHF	TRBV5-6	TRBD1	TRBJ1-5	14	16	21	22	5.65991e+07	0.0176681	Y	#N/A	#N/A	#N/A	Y	#N/A	#N/A
PASZPI	Sample_NB2263tumor_T_D1JJVACXX	PASZPI	Tumor	NB.MYCN.A	1	3.98e-05	TGTGCCAGCAGCCTTACGATGAACACTGAAGCTTTCTTT	CASSLTMNTEAFF	TRBV4-2	.	TRBJ1-1	12	-1	-1	18	5.65991e+07	0.0176681	Y	#N/A	#N/A	#N/A	Y	#N/A	#N/A
PASZPI	Sample_NB2263tumor_T_D1JJVACXX	PASZPI	Tumor	NB.MYCN.A	1	3.98e-05	TGTGCCAGCAGCCAGGGCCCAAACTACGAGCAGTACTTC	CASSQGPNYEQYF	TRBV7-6	TRBD1	TRBJ2-7	11	14	19	23	5.65991e+07	0.0176681	Y	#N/A	#N/A	#N/A	Y	#N/A	#N/A
PASZPI	Sample_NB2263tumor_T_D1JJVACXX	PASZPI	Tumor	NB.MYCN.A	1	3.98e-05	TGTGCCAGCAGTTTAGGGGATTCACCCCTCCACTTT	CASSLGDSPLHF	TRBV12-3	.	TRBJ1-6	15	-1	-1	19	5.65991e+07	0.0176681	Y	#N/A	#N/A	#N/A	Y	#N/A	#N/A
PASZPI	Sample_NB2263tumor_T_D1JJVACXX	PASZPI	Tumor	NB.MYCN.A	1	3.98e-05	TGTGCCAGCAGCTTAGCCTTGTACGAGCAGTACTTC	CASSLALYEQYF	TRBV7-9	.	TRBJ2-7	16	-1	-1	21	5.65991e+07	0.0176681	Y	#N/A	#N/A	#N/A	Y	#N/A	#N/A
PASZPI	Sample_NB2263tumor_T_D1JJVACXX	PASZPI	Tumor	NB.MYCN.A	1	3.98e-05	TGTGCCAGCAGCTTAAACGGCTACGAGCAGTACTTC	CASSLNGYEQYF	TRBV7-2	.	TRBJ2-7	14	-1	-1	20	5.65991e+07	0.0176681	Y	#N/A	#N/A	#N/A	Y	#N/A	#N/A
PASZPI	Sample_NB2263tumor_T_D1JJVACXX	PASZPI	Tumor	NB.MYCN.A	1	3.98e-05	TGTGCCAGTAGTCTAACAGATACGCAGTATTTT	CASSLTDTQYF	TRBV19	.	TRBJ2-3	11	-1	-1	15	5.65991e+07	0.0176681	Y	#N/A	#N/A	#N/A	Y	#N/A	#N/A
PASZPI	Sample_NB2263tumor_T_D1JJVACXX	PASZPI	Tumor	NB.MYCN.A	1	3.98e-05	TGTGCCAGCAGTTACTCCTACGAGCAGTACTTC	CASSYSYEQYF	TRBV6-2	.	TRBJ2-7	15	-1	-1	14	5.65991e+07	0.0176681	Y	#N/A	#N/A	#N/A	Y	#N/A	#N/A
PASZPI	Sample_NB2263tumor_T_D1JJVACXX	PASZPI	Tumor	NB.MYCN.A	1	3.98e-05	TGCAGCGTTACAGGGAACACTGAAGCTTTCTTT	CSVTGNTEAFF	TRBV29-1	TRBD1	TRBJ1-1	8	9	13	14	5.65991e+07	0.0176681	Y	#N/A	#N/A	#N/A	Y	#N/A	#N/A
PATBMM	Sample_NB2264tumor_T_C1DYFACXX	PATBMM	Tumor	NB.MYCN.NA	2	0.000743771	TGTGCCAGCAGCTTAGGAGGTGAGCAGTTCTTC	CASSLGGEQFF	TRBV7-8	.	TRBJ2-1	15	-1	-1	20	4.80841e+07	0.0415938	Y	#N/A	#N/A	#N/A	Y	#N/A	#N/A
PATDXG	Sample_NB2266tumor_T_C0N8BACXX	PATDXG	Tumor	NB.MYCN.A	1	0.00081367	TGTGCCAGCAGCTTAGGGTACGAGCAGTACTTC	CASSLGYEQYF	TRBV7-8	.	TRBJ2-7	15	-1	-1	18	6.35157e+07	0.0157441	Y	#N/A	#N/A	#N/A	Y	#N/A	#N/A
PATEKG	Sample_NB2267tumor_T_D1JJVACXX	PATEKG	Tumor	NB.MYCN.NA	1	0.000354359	TGTGCCAGCAGTTTATTAGGTAATGAGCAGTTCTTC	CASSLLGNEQFF	TRBV28	.	TRBJ2-1	15	-1	-1	21	5.47848e+07	0.0182532	Y	#N/A	#N/A	#N/A	Y	#N/A	#N/A
PATEPF	Sample_NB2268tumor_T_C1DYFACXX	PATEPF	Tumor	NB.MYCN.NA	2	0.00283286	TGTGCCAGCAGTTTAGGGGCCAAAAACATTCAGTACTTC	CASSLGAKNIQYF	TRBV27	.	TRBJ2-4	14	-1	-1	18	6.28653e+07	0.0318141	Y	#N/A	#N/A	#N/A	Y	#N/A	#N/A
PATEPF	Sample_NB2268tumor_T_C1DYFACXX	PATEPF	Tumor	NB.MYCN.NA	1	0.00141643	TGTGCCAGCTCACCCGGGACAGGGGGCTACGAGCAGTACTTC	CASSPGTGGYEQYF	TRBV18	TRBD1	TRBJ2-7	13	14	25	26	6.28653e+07	0.015907	Y	#N/A	#N/A	#N/A	Y	#N/A	#N/A
PATGLU	Sample_NB2272tumor_T_D1JJVACXX	PATGLU	Tumor	NB.MYCN.NA	1	0.000114299	TGTGCCAGCAGTTACTCTCCGAACACTGAAGCTTTCTTT	CASSYSPNTEAFF	TRBV6-2	.	TRBJ1-1	15	-1	-1	20	5.25983e+07	0.019012	Y	#N/A	#N/A	#N/A	Y	#N/A	#N/A
PATGLU	Sample_NB2272tumor_T_D1JJVACXX	PATGLU	Tumor	NB.MYCN.NA	1	0.000114299	TGCAGTGCTAGAGACAACACTGAAGCTTTCTTT	CSARDNTEAFF	TRBV20-1	.	TRBJ1-1	12	-1	-1	15	5.25983e+07	0.019012	Y	#N/A	#N/A	#N/A	Y	#N/A	#N/A
PATINJ	Sample_NB2274tumor_T_C0N83ACXX	PATINJ	Tumor	NB.MYCN.NA	1	0.000619195	TGTGCCAGTAGCTTGGGGGGCCGGGGCACTGAAGCTTTCTTT	CASSLGGRGTEAFF	TRBV19	TRBD2	TRBJ1-1	10	14	21	26	5.95205e+07	0.0168009	Y	#N/A	#N/A	#N/A	Y	#N/A	#N/A
PATINJ	Sample_NB2274tumor_T_C0N83ACXX	PATINJ	Tumor	NB.MYCN.NA	1	0.000619195	TGTGCCAGCAGTGGACAGGGGGCAGGCACTGAAGCTTTCTTT	CASSGQGAGTEAFF	TRBV6-5	TRBD1	TRBJ1-1	11	12	22	26	5.95205e+07	0.0168009	Y	#N/A	#N/A	#N/A	Y	#N/A	#N/A
PATINJ	Sample_NB2274tumor_T_C0N83ACXX	PATINJ	Tumor	NB.MYCN.NA	1	0.000619195	TGTGCCAGCAGCTTAGCGGGGGCCACAGATACGCAGTATTTT	CASSLAGATDTQYF	TRBV7-6	TRBD1	TRBJ2-3	16	17	22	23	5.95205e+07	0.0168009	Y	#N/A	#N/A	#N/A	Y	#N/A	#N/A
PATINJ	Sample_NB2274tumor_T_C0N83ACXX	PATINJ	Tumor	NB.MYCN.NA	1	0.000619195	TGTGCCAGCAGTTTTGGACGGAACTATGGCTACACCTTC	CASSFGRNYGYTF	TRBV12-3	.	TRBJ1-2	13	-1	-1	21	5.95205e+07	0.0168009	Y	#N/A	#N/A	#N/A	Y	#N/A	#N/A
PATINJ	Sample_NB2274tumor_T_C0N83ACXX	PATINJ	Tumor	NB.MYCN.NA	1	0.000619195	TGTGCCAGCAGCTTAGCGGAAAGCTACGAGCAGTACTTC	CASSLAESYEQYF	TRBV7-6	.	TRBJ2-7	16	-1	-1	23	5.95205e+07	0.0168009	Y	#N/A	#N/A	#N/A	Y	#N/A	#N/A
PATINJ	Sample_NB2274tumor_T_C0N83ACXX	PATINJ	Tumor	NB.MYCN.NA	1	0.000619195	TGTGCCTCTTCACAGGGGGCCTATGGCTACACCTTC	CASSQGAYGYTF	TRBV30	TRBD1	TRBJ1-2	6	11	19	20	5.95205e+07	0.0168009	Y	#N/A	#N/A	#N/A	Y	#N/A	#N/A
PATINJ	Sample_NB2274tumor_T_C0N83ACXX	PATINJ	Tumor	NB.MYCN.NA	1	0.000619195	TGTGCCAGCAGTTTGCAGGGGGCTGAAGCTTTCTTT	CASSLQGAEAFF	TRBV28	TRBD1	TRBJ1-1	13	15	21	22	5.95205e+07	0.0168009	Y	#N/A	#N/A	#N/A	Y	#N/A	#N/A
PATINJ	Sample_NB2274tumor_T_C0N83ACXX	PATINJ	Tumor	NB.MYCN.NA	1	0.000619195	TGTGCCAGCAGTTTAGGGGGCTCTGGCTACACCTTC	CASSLGGSGYTF	TRBV12-3	TRBD1	TRBJ1-2	15	16	20	23	5.95205e+07	0.0168009	Y	#N/A	#N/A	#N/A	Y	#N/A	#N/A
PATINJ	Sample_NB2274tumor_T_C0N83ACXX	PATINJ	Tumor	NB.MYCN.NA	1	0.000619195	TGTGCCAGCAGTCCGGCCTACGAGCAGTACTTC	CASSPAYEQYF	TRBV28	.	TRBJ2-7	11	-1	-1	16	5.95205e+07	0.0168009	Y	#N/A	#N/A	#N/A	Y	#N/A	#N/A
PANXJL	Sample_NB2275tumor_T_C1DYFACXX	PANXJL	Tumor	NB.MYCN.NA	1	3.65e-05	TGTGCCAGCAGCTCAGGGACTAGTGGAGTCGAGCAGTTCTTC	CASSSGTSGVEQFF	TRBV7-8	TRBD2	TRBJ2-1	12	15	22	30	5.85992e+07	0.0170651	Y	#N/A	#N/A	#N/A	Y	#N/A	#N/A
PANXJL	Sample_NB2275tumor_T_C1DYFACXX	PANXJL	Tumor	NB.MYCN.NA	1	3.65e-05	TGTGCCAGCAGCTTACAGGGCACAGATACGCAGTATTTT	CASSLQGTDTQYF	TRBV7-6	.	TRBJ2-3	14	-1	-1	19	5.85992e+07	0.0170651	Y	#N/A	#N/A	#N/A	Y	#N/A	#N/A
PANXJL	Sample_NB2275tumor_T_C1DYFACXX	PANXJL	Tumor	NB.MYCN.NA	1	3.65e-05	TGTGCCAGCAGCTTAGACAGCTATGGCTACACCTTC	CASSLDSYGYTF	TRBV11-2	.	TRBJ1-2	15	-1	-1	20	5.85992e+07	0.0170651	Y	#N/A	#N/A	#N/A	Y	#N/A	#N/A
PAPLSD	Sample_NB2276tumor_T_C1E55ACXX	PAPLSD	Tumor	NB.MYCN.NA	1	0.000254582	TGTGCCAGCAGCTTAGGGCCGAACACTGAAGCTTTCTTT	CASSLGPNTEAFF	TRBV11-1	.	TRBJ1-1	15	-1	-1	20	5.21294e+07	0.019183	Y	#N/A	#N/A	#N/A	Y	#N/A	Y
PAPTLV	Sample_NB2278tumor_T_C1E55ACXX	PAPTLV	Tumor	NB.MYCN.A	2	0.00735294	TGTGCCAGCAGTTCTTACAATGAGCAGTTCTTC	CASSSYNEQFF	TRBV6-6	.	TRBJ2-1	12	-1	-1	15	5.1815e+07	0.0385989	Y	#N/A	#N/A	#N/A	Y	#N/A	#N/A
PAPVRN	Sample_NB2279tumor_T_C0N8BACXX	PAPVRN	Tumor	NB.MYCN.NA	2	0.00042517	TGTGCCAGCAGCTTAGGGAACACTGAAGCTTTCTTT	CASSLGNTEAFF	TRBV7-2	.	TRBJ1-1	15	-1	-1	17	7.10709e+07	0.0281409	Y	#N/A	#N/A	#N/A	Y	#N/A	Y
PAPVRN	Sample_NB2279tumor_T_C0N8BACXX	PAPVRN	Tumor	NB.MYCN.NA	1	0.000212585	TGTGCCAGCAGCTTGGGTGGGGGTTCCTACAATGAGCAGTTCTTC	CASSLGGGSYNEQFF	TRBV5-4	TRBD1	TRBJ2-1	14	18	22	24	7.10709e+07	0.0140705	Y	#N/A	#N/A	#N/A	Y	#N/A	#N/A
PAPVRN	Sample_NB2279tumor_T_C0N8BACXX	PAPVRN	Tumor	NB.MYCN.NA	1	0.000212585	TGTGCCAGCAGTTTCTCAGGGTCCTACGAGCAGTACTTC	CASSFSGSYEQYF	TRBV28	TRBD1	TRBJ2-7	13	16	20	21	7.10709e+07	0.0140705	Y	#N/A	#N/A	#N/A	Y	#N/A	#N/A
PAPVRN	Sample_NB2279tumor_T_C0N8BACXX	PAPVRN	Tumor	NB.MYCN.NA	1	0.000212585	TGTGCCAGCAGTTTATCTAGGCCAGATACGCAGTATTTT	CASSLSRPDTQYF	TRBV27	.	TRBJ2-3	15	-1	-1	22	7.10709e+07	0.0140705	Y	#N/A	#N/A	#N/A	Y	#N/A	#N/A
PAPVRN	Sample_NB2279tumor_T_C0N8BACXX	PAPVRN	Tumor	NB.MYCN.NA	1	0.000212585	TGTGCCAGCAGTTTAGGAGGGACAGATACGCAGTATTTT	CASSLGGTDTQYF	TRBV12-3	.	TRBJ2-3	15	-1	-1	21	7.10709e+07	0.0140705	Y	#N/A	#N/A	#N/A	Y	#N/A	Y
PAPVRN	Sample_NB2279tumor_T_C0N8BACXX	PAPVRN	Tumor	NB.MYCN.NA	1	0.000212585	TGTGCCAGCAGTCGAAAAGAGACCCAGTACTTC	CASSRKETQYF	TRBV12-3	.	TRBJ2-5	11	-1	-1	16	7.10709e+07	0.0140705	Y	#N/A	#N/A	#N/A	Y	#N/A	#N/A
PAKZRH	Sample_NB2281tumor_T_D247WACXX	PAKZRH	Tumor	NB.MYCN.NA	1	0.0227273	TGTGCCAGCAGTTTGACAGGGAACACTGAAGCTTTCTTT	CASSLTGNTEAFF	TRBV28	TRBD1	TRBJ1-1	13	14	19	20	6.42105e+07	0.0155738	Y	Y	#N/A	#N/A	Y	#N/A	#N/A
PAKZRH	Sample_NB2281tumor_T_D247WACXX	PAKZRH	Tumor	NB.MYCN.NA	1	0.0227273	TGTGCCAGCAGCTTAGGGGGCACTGAAGCTTTCTTT	CASSLGGTEAFF	TRBV13	.	TRBJ1-1	15	-1	-1	20	6.42105e+07	0.0155738	Y	#N/A	#N/A	#N/A	Y	#N/A	Y
PANZRV	Sample_NB2283tumor_T_D247WACXX	PANZRV	Tumor	NB.MYCN.NA	2	0.0526316	TGCGCCAGCAGCTTGACAGGCACAGATACGCAGTATTTT	CASSLTGTDTQYF	TRBV5-1	.	TRBJ2-3	14	-1	-1	19	5.0219e+07	0.0398255	Y	#N/A	#N/A	#N/A	Y	#N/A	#N/A
PAPICY	Sample_NB2284tumor_T_D247WACXX	PAPICY	Tumor	NB.MYCN.NA	2	0.00568182	TGCGCCAGCAGCTTGCAGGGGATGAACACTGAAGCTTTCTTT	CASSLQGMNTEAFF	TRBV5-1	.	TRBJ1-1	16	-1	-1	21	6.65267e+07	0.0300631	Y	#N/A	#N/A	#N/A	Y	#N/A	Y
PAPICY	Sample_NB2284tumor_T_D247WACXX	PAPICY	Tumor	NB.MYCN.NA	1	0.00284091	TGTGCCAGCAGTTTAACGGGGGGCTATGGCTACACCTTC	CASSLTGGYGYTF	TRBV12-3	TRBD2	TRBJ1-2	14	16	22	23	6.65267e+07	0.0150316	Y	#N/A	#N/A	#N/A	Y	#N/A	#N/A
PAPICY	Sample_NB2284tumor_T_D247WACXX	PAPICY	Tumor	NB.MYCN.NA	1	0.00284091	TGTGCCAGCAGTTCCAGGGGGAACACTGAAGCTTTCTTT	CASSSRGNTEAFF	TRBV12-3	TRBD1	TRBJ1-1	12	14	19	20	6.65267e+07	0.0150316	Y	#N/A	#N/A	#N/A	Y	#N/A	#N/A
PAPICY	Sample_NB2284tumor_T_D247WACXX	PAPICY	Tumor	NB.MYCN.NA	1	0.00284091	TGTGCCAGCAGCTTAGGGGGCACCGGGGAGCTGTTTTTT	CASSLGGTGELFF	TRBV11-2	.	TRBJ2-2	15	-1	-1	20	6.65267e+07	0.0150316	Y	#N/A	#N/A	#N/A	Y	#N/A	#N/A
PAPICY	Sample_NB2284tumor_T_D247WACXX	PAPICY	Tumor	NB.MYCN.NA	1	0.00284091	TGTGCCAGCAGCTTAGCTAGCAATGAGCAGTTCTTC	CASSLASNEQFF	TRBV11-1	.	TRBJ2-1	18	-1	-1	20	6.65267e+07	0.0150316	Y	#N/A	#N/A	#N/A	Y	#N/A	#N/A
PAPICY	Sample_NB2284tumor_T_D247WACXX	PAPICY	Tumor	NB.MYCN.NA	1	0.00284091	TGTGCCAGCAGCTTAAACTCCTACGAGCAGTACTTC	CASSLNSYEQYF	TRBV7-2	.	TRBJ2-7	14	-1	-1	17	6.65267e+07	0.0150316	Y	#N/A	#N/A	#N/A	Y	#N/A	#N/A
PAPICY	Sample_NB2284tumor_T_D247WACXX	PAPICY	Tumor	NB.MYCN.NA	1	0.00284091	TGTGCCAGCAGCGCCGGGGGCACTGAAGCTTTCTTT	CASSAGGTEAFF	TRBV9	TRBD2	TRBJ1-1	12	14	19	20	6.65267e+07	0.0150316	Y	#N/A	#N/A	#N/A	Y	#N/A	#N/A
PAPICY	Sample_NB2284tumor_T_D247WACXX	PAPICY	Tumor	NB.MYCN.NA	1	0.00284091	TGCGCCAGCAGCTTGAACACCGGGGAGCTGTTTTTT	CASSLNTGELFF	TRBV5-1	.	TRBJ2-2	14	-1	-1	14	6.65267e+07	0.0150316	Y	#N/A	#N/A	#N/A	Y	#N/A	#N/A
PARFRE	Sample_NB2287tumor_T_D247WACXX	PARFRE	Tumor	NB.MYCN.NA	1	0.000367782	TGTGCCAGCAGCTTGGGCAGCTCTGGAAACACCATATATTTT	CASSLGSSGNTIYF	TRBV5-4	.	TRBJ1-3	14	-1	-1	18	6.02049e+07	0.0166099	Y	#N/A	#N/A	#N/A	Y	#N/A	#N/A
PARFRE	Sample_NB2287tumor_T_D247WACXX	PARFRE	Tumor	NB.MYCN.NA	1	0.000367782	TGTGCCAGCAGTGGAACCTCCTACGAGCAGTACTTC	CASSGTSYEQYF	TRBV28	.	TRBJ2-7	11	-1	-1	17	6.02049e+07	0.0166099	Y	#N/A	#N/A	#N/A	Y	#N/A	#N/A
PARNNC	Sample_NB2289tumor_T_D247WACXX	PARNNC	Tumor	NB.MYCN.NA	2	0.000421319	TGTGCCAGCAGCTTAACTAGCGGCACAGATACGCAGTATTTT	CASSLTSGTDTQYF	TRBV7-3	TRBD2	TRBJ2-3	15	16	21	22	6.01301e+07	0.0332612	Y	#N/A	#N/A	#N/A	Y	#N/A	#N/A
PARNNC	Sample_NB2289tumor_T_D247WACXX	PARNNC	Tumor	NB.MYCN.NA	2	0.000421319	TGTGCCAGCAGTTACACCGATACGCAGTATTTT	CASSYTDTQYF	TRBV6-2	.	TRBJ2-3	14	-1	-1	14	6.01301e+07	0.0332612	Y	#N/A	#N/A	#N/A	Y	#N/A	Y
PARNNC	Sample_NB2289tumor_T_D247WACXX	PARNNC	Tumor	NB.MYCN.NA	1	0.000210659	TGTGCCAGCTCACCAAGACAGGGGCCTTACAATGAGCAGTTCTTC	CASSPRQGPYNEQFF	TRBV18	TRBD1	TRBJ2-1	14	16	23	27	6.01301e+07	0.0166306	Y	#N/A	#N/A	#N/A	Y	#N/A	#N/A
PARNNC	Sample_NB2289tumor_T_D247WACXX	PARNNC	Tumor	NB.MYCN.NA	1	0.000210659	TGTGCCAGCAGCTTAGTGGGACAGGGTCAAGAGACCCAGTACTTC	CASSLVGQGQETQYF	TRBV11-1	TRBD1	TRBJ2-5	15	17	25	27	6.01301e+07	0.0166306	Y	#N/A	#N/A	#N/A	Y	#N/A	#N/A
PARNNC	Sample_NB2289tumor_T_D247WACXX	PARNNC	Tumor	NB.MYCN.NA	1	0.000210659	TGTGCCAGCAGCTTAGGGACAGGGGGCAATCAGCCCCAGCATTTT	CASSLGTGGNQPQHF	TRBV11-2	TRBD1	TRBJ1-5	15	16	24	25	6.01301e+07	0.0166306	Y	#N/A	#N/A	#N/A	Y	#N/A	#N/A
PARNNC	Sample_NB2289tumor_T_D247WACXX	PARNNC	Tumor	NB.MYCN.NA	1	0.000210659	TGTGCCAGCAGCCTCAGCGGTAGCTCCTACAATGAGCAGTTCTTC	CASSLSGSSYNEQFF	TRBV6-6	TRBD2	TRBJ2-1	11	15	19	21	6.01301e+07	0.0166306	Y	#N/A	#N/A	#N/A	Y	#N/A	#N/A
PARNNC	Sample_NB2289tumor_T_D247WACXX	PARNNC	Tumor	NB.MYCN.NA	1	0.000210659	TGTGCCAGCAGCCTAGCGGGAGGCCGGACAGATACGCAGTATTTT	CASSLAGGRTDTQYF	TRBV7-6	TRBD2	TRBJ2-3	16	17	24	27	6.01301e+07	0.0166306	Y	#N/A	#N/A	#N/A	Y	#N/A	#N/A
PARNNC	Sample_NB2289tumor_T_D247WACXX	PARNNC	Tumor	NB.MYCN.NA	1	0.000210659	TGTGCCAGCAGTCCCCTTGGAGGCACAGATACGCAGTATTTT	CASSPLGGTDTQYF	TRBV6-5	TRBD1	TRBJ2-3	11	12	16	22	6.01301e+07	0.0166306	Y	#N/A	#N/A	#N/A	Y	#N/A	#N/A
PARNNC	Sample_NB2289tumor_T_D247WACXX	PARNNC	Tumor	NB.MYCN.NA	1	0.000210659	TGTGCCAGCAGCTTAGCCTCCTCCTACAATGAGCAGTTCTTC	CASSLASSYNEQFF	TRBV7-8	.	TRBJ2-1	16	-1	-1	20	6.01301e+07	0.0166306	Y	#N/A	#N/A	#N/A	Y	#N/A	Y
PARNNC	Sample_NB2289tumor_T_D247WACXX	PARNNC	Tumor	NB.MYCN.NA	1	0.000210659	TGTGCCAGCAGCTTAGGGCAGGGCACAGATACGCAGTATTTT	CASSLGQGTDTQYF	TRBV7-2	.	TRBJ2-3	15	-1	-1	22	6.01301e+07	0.0166306	Y	#N/A	#N/A	#N/A	Y	#N/A	#N/A
PARNNC	Sample_NB2289tumor_T_D247WACXX	PARNNC	Tumor	NB.MYCN.NA	1	0.000210659	TGCGCCAGCAGCTTGGGACAGGGCACAGATACGCAGTATTTT	CASSLGQGTDTQYF	TRBV5-1	TRBD1	TRBJ2-3	14	15	21	22	6.01301e+07	0.0166306	Y	#N/A	#N/A	#N/A	Y	#N/A	#N/A
PARNNC	Sample_NB2289tumor_T_D247WACXX	PARNNC	Tumor	NB.MYCN.NA	1	0.000210659	TGTGCCAGCAGTTTTAGCGGGAGCTACGAGCAGTACTTC	CASSFSGSYEQYF	TRBV12-3	TRBD2	TRBJ2-7	13	14	22	23	6.01301e+07	0.0166306	Y	#N/A	#N/A	#N/A	Y	#N/A	#N/A
PARNNC	Sample_NB2289tumor_T_D247WACXX	PARNNC	Tumor	NB.MYCN.NA	1	0.000210659	TGTGCCAGCAGCTTATCGCGAGACAATGAGCAGTTCTTC	CASSLSRDNEQFF	TRBV7-2	.	TRBJ2-1	15	-1	-1	22	6.01301e+07	0.0166306	Y	#N/A	#N/A	#N/A	Y	#N/A	#N/A
PARNNC	Sample_NB2289tumor_T_D247WACXX	PARNNC	Tumor	NB.MYCN.NA	1	0.000210659	TGTGCCAGCAGCTTAGGGCTTCAAGAGACCCAGTACTTC	CASSLGLQETQYF	TRBV7-6	.	TRBJ2-5	15	-1	-1	21	6.01301e+07	0.0166306	Y	#N/A	#N/A	#N/A	Y	#N/A	#N/A
PARNNC	Sample_NB2289tumor_T_D247WACXX	PARNNC	Tumor	NB.MYCN.NA	1	0.000210659	TGTGCCAGCAGCTTAGGGCAGGGCTATGGCTACACCTTC	CASSLGQGYGYTF	TRBV7-9	TRBD1	TRBJ1-2	15	18	22	23	6.01301e+07	0.0166306	Y	#N/A	#N/A	#N/A	Y	#N/A	#N/A
PARNNC	Sample_NB2289tumor_T_D247WACXX	PARNNC	Tumor	NB.MYCN.NA	1	0.000210659	TGTGCCAGCAGCTTAGGACAGGGCACTGAAGCTTTCTTT	CASSLGQGTEAFF	TRBV11-1	TRBD1	TRBJ1-1	15	16	22	23	6.01301e+07	0.0166306	Y	#N/A	#N/A	#N/A	Y	#N/A	Y
PARNNC	Sample_NB2289tumor_T_D247WACXX	PARNNC	Tumor	NB.MYCN.NA	1	0.000210659	TGTGCCAGCAGCTTAGGACAGAACACTGAAGCTTTCTTT	CASSLGQNTEAFF	TRBV7-9	.	TRBJ1-1	15	-1	-1	20	6.01301e+07	0.0166306	Y	#N/A	#N/A	#N/A	Y	#N/A	#N/A
PARNNC	Sample_NB2289tumor_T_D247WACXX	PARNNC	Tumor	NB.MYCN.NA	1	0.000210659	TGTGCCAGCAGCCAAGGCGGAAATCAGCCCCAGCATTTT	CASSQGGNQPQHF	TRBV14	.	TRBJ1-5	15	-1	-1	21	6.01301e+07	0.0166306	Y	#N/A	#N/A	#N/A	Y	#N/A	#N/A
PARNNC	Sample_NB2289tumor_T_D247WACXX	PARNNC	Tumor	NB.MYCN.NA	1	0.000210659	TGTGCCAGCAGGACAGGGTATAATTCACCCCTCCACTTT	CASRTGYNSPLHF	TRBV27	TRBD1	TRBJ1-6	10	11	17	18	6.01301e+07	0.0166306	Y	#N/A	#N/A	#N/A	Y	#N/A	#N/A
PARNNC	Sample_NB2289tumor_T_D247WACXX	PARNNC	Tumor	NB.MYCN.NA	1	0.000210659	TGCGCCAGCAGCTTGGATGTCACAGATACGCAGTATTTT	CASSLDVTDTQYF	TRBV5-1	.	TRBJ2-3	14	-1	-1	20	6.01301e+07	0.0166306	Y	#N/A	#N/A	#N/A	Y	#N/A	#N/A
PARNNC	Sample_NB2289tumor_T_D247WACXX	PARNNC	Tumor	NB.MYCN.NA	1	0.000210659	TGCGCCAGCAGCCAAGACAGGGGGTACGAGCAGTACTTC	CASSQDRGYEQYF	TRBV4-3	TRBD1	TRBJ2-7	15	16	23	24	6.01301e+07	0.0166306	Y	#N/A	#N/A	#N/A	Y	#N/A	#N/A
PARNNC	Sample_NB2289tumor_T_D247WACXX	PARNNC	Tumor	NB.MYCN.NA	1	0.000210659	TGCAGTGCTAGACTAGCGGGCACAGATACGCAGTATTTT	CSARLAGTDTQYF	TRBV20-1	TRBD2	TRBJ2-3	11	12	18	19	6.01301e+07	0.0166306	Y	#N/A	#N/A	#N/A	Y	#N/A	#N/A
PARNNC	Sample_NB2289tumor_T_D247WACXX	PARNNC	Tumor	NB.MYCN.NA	1	0.000210659	TGTGCCAGCAGTCCCACAGGGACTGAAGCTTTCTTT	CASSPTGTEAFF	TRBV6-2	TRBD1	TRBJ1-1	11	15	20	21	6.01301e+07	0.0166306	Y	#N/A	#N/A	#N/A	Y	#N/A	#N/A
PARNNC	Sample_NB2289tumor_T_D247WACXX	PARNNC	Tumor	NB.MYCN.NA	1	0.000210659	TGTGCCAGCAGCTCCCGCACCGGGGAGCTGTTTTTT	CASSSRTGELFF	TRBV9	.	TRBJ2-2	12	-1	-1	17	6.01301e+07	0.0166306	Y	#N/A	#N/A	#N/A	Y	#N/A	#N/A
PARNNC	Sample_NB2289tumor_T_D247WACXX	PARNNC	Tumor	NB.MYCN.NA	1	0.000210659	TGTGCCAGCAGCGTAGGGGGCACTGAAGCTTTCTTT	CASSVGGTEAFF	TRBV9	TRBD1	TRBJ1-1	14	15	19	20	6.01301e+07	0.0166306	Y	#N/A	#N/A	#N/A	Y	#N/A	#N/A
PARNNC	Sample_NB2289tumor_T_D247WACXX	PARNNC	Tumor	NB.MYCN.NA	1	0.000210659	TGTGCCAGCAGCGCTAGCACAGATACGCAGTATTTT	CASSASTDTQYF	TRBV9	.	TRBJ2-3	22	-1	-1	12	6.01301e+07	0.0166306	Y	#N/A	#N/A	#N/A	Y	#N/A	#N/A
PARNNC	Sample_NB2289tumor_T_D247WACXX	PARNNC	Tumor	NB.MYCN.NA	1	0.000210659	TGCGCCAGCAGCTTGGGGTACAATGAGCAGTTCTTC	CASSLGYNEQFF	TRBV5-1	.	TRBJ2-1	14	-1	-1	18	6.01301e+07	0.0166306	Y	#N/A	#N/A	#N/A	Y	#N/A	#N/A
PARNNC	Sample_NB2289tumor_T_D247WACXX	PARNNC	Tumor	NB.MYCN.NA	1	0.000210659	TGCGCCAGCAGCTTGGGGAACACTGAAGCTTTCTTT	CASSLGNTEAFF	TRBV5-1	.	TRBJ1-1	14	-1	-1	17	6.01301e+07	0.0166306	Y	#N/A	#N/A	#N/A	Y	#N/A	Y
PARNNC	Sample_NB2289tumor_T_D247WACXX	PARNNC	Tumor	NB.MYCN.NA	1	0.000210659	TGCGCCAGCAGCTTGGAGGGCTATGGCTACACCTTC	CASSLEGYGYTF	TRBV5-1	.	TRBJ1-2	14	-1	-1	20	6.01301e+07	0.0166306	Y	#N/A	#N/A	#N/A	Y	#N/A	#N/A
PARNNC	Sample_NB2289tumor_T_D247WACXX	PARNNC	Tumor	NB.MYCN.NA	1	0.000210659	TGTGCCAGCAGTTTAGCCGGGGAGCTGTTTTTT	CASSLAGELFF	TRBV27	.	TRBJ2-2	14	-1	-1	16	6.01301e+07	0.0166306	Y	#N/A	#N/A	#N/A	Y	#N/A	#N/A
PARNNC	Sample_NB2289tumor_T_D247WACXX	PARNNC	Tumor	NB.MYCN.NA	1	0.000210659	TGTGCCAGCAGTTTAAGGGGGGAGCAGTACTTC	CASSLRGEQYF	TRBV12-4	TRBD1	TRBJ2-7	15	16	20	21	6.01301e+07	0.0166306	Y	#N/A	#N/A	#N/A	Y	#N/A	#N/A
PARNNC	Sample_NB2289tumor_T_D247WACXX	PARNNC	Tumor	NB.MYCN.NA	1	0.000210659	TGCGCCAGCAGCTTGGGCTACGAGCAGTACTTC	CASSLGYEQYF	TRBV5-1	.	TRBJ2-7	14	-1	-1	17	6.01301e+07	0.0166306	Y	#N/A	#N/A	#N/A	Y	#N/A	#N/A
PARNNC	Sample_NB2289tumor_T_D247WACXX	PARNNC	Tumor	NB.MYCN.NA	1	0.000210659	TGCGCCAGCAGCTTGGGGGAGACCCAGTACTTC	CASSLGETQYF	TRBV5-1	.	TRBJ2-5	14	-1	-1	18	6.01301e+07	0.0166306	Y	#N/A	#N/A	#N/A	Y	#N/A	Y
PARNNC	Sample_NB2289tumor_T_D247WACXX	PARNNC	Tumor	NB.MYCN.NA	1	0.000210659	TGCGCCAGCAGCGGACACACTGAAGCTTTCTTT	CASSGHTEAFF	TRBV5-1	.	TRBJ1-1	11	-1	-1	16	6.01301e+07	0.0166306	Y	#N/A	#N/A	#N/A	Y	#N/A	#N/A
PARNNC	Sample_NB2289tumor_T_D247WACXX	PARNNC	Tumor	NB.MYCN.NA	1	0.000210659	TGTGCCAGTAGCGCCGGGGAGCTGTTTTTT	CASSAGELFF	TRBV19	.	TRBJ2-2	10	-1	-1	13	6.01301e+07	0.0166306	Y	#N/A	#N/A	#N/A	Y	#N/A	#N/A
PARZHA	Sample_NB2290tumor_T_D247WACXX	PARZHA	Tumor	NB.MYCN.NA	2	0.025	TGTGCCAGTAGTATAGGGGGCACTGAAGCTTTCTTT	CASSIGGTEAFF	TRBV19	.	TRBJ1-1	15	-1	-1	20	6.38624e+07	0.0313173	Y	#N/A	#N/A	#N/A	Y	#N/A	#N/A
PARZHA	Sample_NB2290tumor_T_D247WACXX	PARZHA	Tumor	NB.MYCN.NA	1	0.0125	TGTGCCAGCAGTCTAGCAGATACGCAGTATTTT	CASSLADTQYF	TRBV2	.	TRBJ2-3	11	-1	-1	16	6.38624e+07	0.0156587	Y	#N/A	#N/A	#N/A	Y	#N/A	#N/A
PASCFC	Sample_NB2291tumor_T_D247WACXX	PASCFC	Tumor	NB.MYCN.NA	1	0.0106383	TGTGCCAGCAGCGTAGCGGGAGGGTACAATGAGCAGTTCTTC	CASSVAGGYNEQFF	TRBV9	TRBD2	TRBJ2-1	14	15	22	24	5.90055e+07	0.0169476	Y	#N/A	#N/A	#N/A	Y	#N/A	#N/A
PASFIC	Sample_NB2293tumor_T_D247WACXX	PASFIC	Tumor	NB.MYCN.NA	2	0.00536193	TGCGCCAGCAGCTGGACTAGCGGGGGGGCCAATGAGCAGTTCTTC	CASSWTSGGANEQFF	TRBV5-1	TRBD2	TRBJ2-1	12	13	26	29	5.62796e+07	0.0355369	Y	#N/A	#N/A	#N/A	Y	#N/A	#N/A
PASFIC	Sample_NB2293tumor_T_D247WACXX	PASFIC	Tumor	NB.MYCN.NA	1	0.00268096	TGTGCCAGCAGTTACTCACGGAACACTGAAGCTTTCTTT	CASSYSRNTEAFF	TRBV6-5	.	TRBJ1-1	15	-1	-1	20	5.62796e+07	0.0177684	Y	#N/A	#N/A	#N/A	Y	#N/A	#N/A
PASFIC	Sample_NB2293tumor_T_D247WACXX	PASFIC	Tumor	NB.MYCN.NA	1	0.00268096	TGCGCCAGCAGCTTGGGACAGGGGACTGAAGCTTTCTTT	CASSLGQGTEAFF	TRBV5-1	TRBD1	TRBJ1-1	14	15	23	24	5.62796e+07	0.0177684	Y	#N/A	#N/A	#N/A	Y	#N/A	Y
PASFIC	Sample_NB2293tumor_T_D247WACXX	PASFIC	Tumor	NB.MYCN.NA	1	0.00268096	TGTGCCAGCAGCTACGAGCAGTACTTC	CASSYEQYF	TRBV7-2	.	TRBJ2-7	12	-1	-1	11	5.62796e+07	0.0177684	Y	#N/A	#N/A	#N/A	Y	#N/A	#N/A
PASMDM	Sample_NB2295tumor_T_C2568ACXX	PASMDM	Tumor	NB.MYCN.NA	1	0.00124688	TGTGCCAGCAGTTACTCGGGGTCTGGGGCCAACGTCCTGACTTTC	CASSYSGSGANVLTF	TRBV6-5	TRBD2	TRBJ2-6	15	16	20	21	6.09826e+07	0.0163981	Y	#N/A	#N/A	#N/A	Y	#N/A	#N/A
PASMDM	Sample_NB2295tumor_T_C2568ACXX	PASMDM	Tumor	NB.MYCN.NA	1	0.00124688	TGCGCCAGCAGCCCGGGACAGGGCAATCAGCCCCAGCATTTT	CASSPGQGNQPQHF	TRBV5-1	TRBD1	TRBJ1-5	11	12	21	22	6.09826e+07	0.0163981	Y	#N/A	#N/A	#N/A	Y	#N/A	#N/A
PASMDM	Sample_NB2295tumor_T_C2568ACXX	PASMDM	Tumor	NB.MYCN.NA	1	0.00124688	TGTGCCAGTAGTTCGAGGGGGAACACTGAAGCTTTCTTT	CASSSRGNTEAFF	TRBV19	TRBD1	TRBJ1-1	11	15	19	20	6.09826e+07	0.0163981	Y	#N/A	#N/A	#N/A	Y	#N/A	#N/A
PASMDM	Sample_NB2295tumor_T_C2568ACXX	PASMDM	Tumor	NB.MYCN.NA	1	0.00124688	TGTGCCAGCAGTTTGGGGCAGGGCTATGGCTACACCTTC	CASSLGQGYGYTF	TRBV12-3	TRBD1	TRBJ1-2	13	14	22	23	6.09826e+07	0.0163981	Y	#N/A	#N/A	#N/A	Y	#N/A	#N/A
PASMDM	Sample_NB2295tumor_T_C2568ACXX	PASMDM	Tumor	NB.MYCN.NA	1	0.00124688	TGTGCCAGCAGTCTTGGACAGAACACTGAAGCTTTCTTT	CASSLGQNTEAFF	TRBV27	TRBD1	TRBJ1-1	11	15	19	20	6.09826e+07	0.0163981	Y	#N/A	#N/A	#N/A	Y	#N/A	#N/A
PASMDM	Sample_NB2295tumor_T_C2568ACXX	PASMDM	Tumor	NB.MYCN.NA	1	0.00124688	TGTGCCAGCAGTGGGACAGGGGGCACTGAAGCTTTCTTT	CASSGTGGTEAFF	TRBV12-3	TRBD1	TRBJ1-1	11	12	22	23	6.09826e+07	0.0163981	Y	#N/A	#N/A	#N/A	Y	#N/A	#N/A
PASMDM	Sample_NB2295tumor_T_C2568ACXX	PASMDM	Tumor	NB.MYCN.NA	1	0.00124688	TGTGCCAGCAGCCAAGGTGGCAATCAGCCCCAGCATTTT	CASSQGGNQPQHF	TRBV3-1	.	TRBJ1-5	15	-1	-1	19	6.09826e+07	0.0163981	Y	#N/A	#N/A	#N/A	Y	#N/A	#N/A
PASMDM	Sample_NB2295tumor_T_C2568ACXX	PASMDM	Tumor	NB.MYCN.NA	1	0.00124688	TGTGCCAGCAGCTTAGGCGGGGTGGAAGCTTTCTTT	CASSLGGVEAFF	TRBV11-2	TRBD2	TRBJ1-1	15	16	21	24	6.09826e+07	0.0163981	Y	#N/A	#N/A	#N/A	Y	#N/A	#N/A
PASMDM	Sample_NB2295tumor_T_C2568ACXX	PASMDM	Tumor	NB.MYCN.NA	1	0.00124688	TGTGCCAGCAGCTTGGGGTACGAGCAGTACTTC	CASSLGYEQYF	TRBV5-4	.	TRBJ2-7	14	-1	-1	18	6.09826e+07	0.0163981	Y	#N/A	#N/A	#N/A	Y	#N/A	#N/A
PASMDM	Sample_NB2295tumor_T_C2568ACXX	PASMDM	Tumor	NB.MYCN.NA	1	0.00124688	TGTGCCAGCAGCCAAGGAACTGAAGCTTTCTTT	CASSQGTEAFF	TRBV14	.	TRBJ1-1	15	-1	-1	18	6.09826e+07	0.0163981	Y	#N/A	#N/A	#N/A	Y	#N/A	#N/A
PASSWW	Sample_NB2299tumor_T_C2568ACXX	PASSWW	Tumor	NB.MYCN.NA	1	0.0238095	TGTGCCAGCAGCTTAGCAGGGGGCAATCAGCCCCAGCATTTT	CASSLAGGNQPQHF	TRBV7-2	TRBD1	TRBJ1-5	16	17	21	22	5.75492e+07	0.0173764	Y	#N/A	#N/A	#N/A	Y	#N/A	#N/A
PASSWW	Sample_NB2299tumor_T_C2568ACXX	PASSWW	Tumor	NB.MYCN.NA	1	0.0238095	TGTGCCAGCAGCTTAACGGGGGGCACAGATACGCAGTATTTT	CASSLTGGTDTQYF	TRBV7-3	TRBD2	TRBJ2-3	15	16	21	22	5.75492e+07	0.0173764	Y	#N/A	#N/A	#N/A	Y	#N/A	Y
PASUML	Sample_NB2300tumor_T_C2568ACXX	PASUML	Tumor	NB.MYCN.NA	3	0.00572519	TGTGCCAGCAGCTTAGGGTACGAGCAGTACTTC	CASSLGYEQYF	TRBV7-3	.	TRBJ2-7	14	-1	-1	18	7.10447e+07	0.042227	Y	#N/A	#N/A	#N/A	Y	#N/A	#N/A
PASUML	Sample_NB2300tumor_T_C2568ACXX	PASUML	Tumor	NB.MYCN.NA	2	0.00381679	TGTGCCAGCAGCGGGACATCCTACGAGCAGTACTTC	CASSGTSYEQYF	TRBV11-2	TRBD1	TRBJ2-7	11	12	17	18	7.10447e+07	0.0281513	Y	#N/A	#N/A	#N/A	Y	#N/A	#N/A
PASUML	Sample_NB2300tumor_T_C2568ACXX	PASUML	Tumor	NB.MYCN.NA	1	0.0019084	TGTGCCAGCAGTTTGACAGGGGGCACAGATACGCAGTATTTT	CASSLTGGTDTQYF	TRBV12-3	TRBD1	TRBJ2-3	13	14	21	22	7.10447e+07	0.0140757	Y	#N/A	#N/A	#N/A	Y	#N/A	Y
PASUML	Sample_NB2300tumor_T_C2568ACXX	PASUML	Tumor	NB.MYCN.NA	1	0.0019084	TGTGCCAGCAGTTCGACAGGGGGGTATGGCTACACCTTC	CASSSTGGYGYTF	TRBV28	TRBD1	TRBJ1-2	12	14	22	24	7.10447e+07	0.0140757	Y	#N/A	#N/A	#N/A	Y	#N/A	#N/A
PASUML	Sample_NB2300tumor_T_C2568ACXX	PASUML	Tumor	NB.MYCN.NA	1	0.0019084	TGTGCCAGCAGTTTGGACAGGGAGACCCAGTACTTC	CASSLDRETQYF	TRBV12-4	TRBD1	TRBJ2-5	13	14	20	21	7.10447e+07	0.0140757	Y	#N/A	#N/A	#N/A	Y	#N/A	#N/A
PASUML	Sample_NB2300tumor_T_C2568ACXX	PASUML	Tumor	NB.MYCN.NA	1	0.0019084	TGTGCCAGCAGTTTAGGGGGGGTTGAAGCTTTCTTT	CASSLGGVEAFF	TRBV12-3	TRBD2	TRBJ1-1	15	16	21	23	7.10447e+07	0.0140757	Y	#N/A	#N/A	#N/A	Y	#N/A	#N/A
PASUML	Sample_NB2300tumor_T_C2568ACXX	PASUML	Tumor	NB.MYCN.NA	1	0.0019084	TGTGCCAGCAGTTTAGGGAACACTGAAGCTTTCTTT	CASSLGNTEAFF	TRBV27	.	TRBJ1-1	14	-1	-1	17	7.10447e+07	0.0140757	Y	#N/A	#N/A	#N/A	Y	#N/A	Y
PASUML	Sample_NB2300tumor_T_C2568ACXX	PASUML	Tumor	NB.MYCN.NA	1	0.0019084	TGTGCCAGCAGTTACAGCACAGATACGCAGTATTTT	CASSYSTDTQYF	TRBV6-6	.	TRBJ2-3	14	-1	-1	15	7.10447e+07	0.0140757	Y	#N/A	#N/A	#N/A	Y	#N/A	#N/A
PASUML	Sample_NB2300tumor_T_C2568ACXX	PASUML	Tumor	NB.MYCN.NA	1	0.0019084	TGTGCCAGCAGCTTACTCACAGATACGCAGTATTTT	CASSLLTDTQYF	TRBV7-2	.	TRBJ2-3	14	-1	-1	17	7.10447e+07	0.0140757	Y	#N/A	#N/A	#N/A	Y	#N/A	#N/A
PASUML	Sample_NB2300tumor_T_C2568ACXX	PASUML	Tumor	NB.MYCN.NA	1	0.0019084	TGTGCCAGCAGCTTAGGGTCACCCCTCCACTTT	CASSLGSPLHF	TRBV11-2	.	TRBJ1-6	15	-1	-1	18	7.10447e+07	0.0140757	Y	#N/A	#N/A	#N/A	Y	#N/A	#N/A
PASUML	Sample_NB2300tumor_T_C2568ACXX	PASUML	Tumor	NB.MYCN.NA	1	0.0019084	TGCGCCAGCAGCTCTGGAAACACCATATATTTT	CASSSGNTIYF	TRBV5-1	.	TRBJ1-3	12	-1	-1	9	7.10447e+07	0.0140757	Y	#N/A	#N/A	#N/A	Y	#N/A	#N/A
PATAYJ	Sample_NB2302tumor_T_C2568ACXX	PATAYJ	Tumor	NB.MYCN.NA	3	0.00164926	TGCGCCAGCAGCTTGGCCGGGGGCGGGTACAATGAGCAGTTCTTC	CASSLAGGGYNEQFF	TRBV5-1	TRBD1	TRBJ2-1	14	18	23	27	6.09547e+07	0.0492169	Y	#N/A	#N/A	#N/A	Y	#N/A	#N/A
PATAYJ	Sample_NB2302tumor_T_C2568ACXX	PATAYJ	Tumor	NB.MYCN.NA	1	0.000549753	TGTGCCAGCAGTGAACTAGCGGGGGCCTACAATGAGCAGTTCTTC	CASSELAGAYNEQFF	TRBV12-3	TRBD2	TRBJ2-1	11	14	24	25	6.09547e+07	0.0164056	Y	#N/A	#N/A	#N/A	Y	#N/A	#N/A
PATAYJ	Sample_NB2302tumor_T_C2568ACXX	PATAYJ	Tumor	NB.MYCN.NA	1	0.000549753	TGTGCCAGTAGTCCGGGACAGGGACCCTACGAGCAGTACTTC	CASSPGQGPYEQYF	TRBV19	TRBD1	TRBJ2-7	11	12	22	25	6.09547e+07	0.0164056	Y	#N/A	#N/A	#N/A	Y	#N/A	#N/A
PATAYJ	Sample_NB2302tumor_T_C2568ACXX	PATAYJ	Tumor	NB.MYCN.NA	1	0.000549753	TGTGCCAGCAGTACGCGACAGGGCCGCTACGAGCAGTACTTC	CASSTRQGRYEQYF	TRBV27	TRBD1	TRBJ2-7	11	16	22	26	6.09547e+07	0.0164056	Y	#N/A	#N/A	#N/A	Y	#N/A	#N/A
PATAYJ	Sample_NB2302tumor_T_C2568ACXX	PATAYJ	Tumor	NB.MYCN.NA	1	0.000549753	TGCGCCAGCAGCTTAGCGGGAGGTCACAATGAGCAGTTCTTC	CASSLAGGHNEQFF	TRBV5-1	TRBD2	TRBJ2-1	13	14	22	25	6.09547e+07	0.0164056	Y	#N/A	#N/A	#N/A	Y	#N/A	#N/A
PATAYJ	Sample_NB2302tumor_T_C2568ACXX	PATAYJ	Tumor	NB.MYCN.NA	1	0.000549753	TGTGCCAGCAGCTTCGGAGGGAACACTGAAGCTTTCTTT	CASSFGGNTEAFF	TRBV5-5	TRBD2	TRBJ1-1	13	15	19	20	6.09547e+07	0.0164056	Y	#N/A	#N/A	#N/A	Y	#N/A	#N/A
PATAYJ	Sample_NB2302tumor_T_C2568ACXX	PATAYJ	Tumor	NB.MYCN.NA	1	0.000549753	TGCGCCAGCAGCTTGGAAAGCAATCAGCCCCAGCATTTT	CASSLESNQPQHF	TRBV5-1	.	TRBJ1-5	14	-1	-1	18	6.09547e+07	0.0164056	Y	#N/A	#N/A	#N/A	Y	#N/A	#N/A
PATAYJ	Sample_NB2302tumor_T_C2568ACXX	PATAYJ	Tumor	NB.MYCN.NA	1	0.000549753	TGTGCCAGCAGCCTGCAAGAGACCCAGTACTTC	CASSLQETQYF	TRBV3-1	.	TRBJ2-5	12	-1	-1	15	6.09547e+07	0.0164056	Y	#N/A	#N/A	#N/A	Y	#N/A	#N/A
PATAYJ	Sample_NB2302tumor_T_C2568ACXX	PATAYJ	Tumor	NB.MYCN.NA	1	0.000549753	TGTGCCAGCAGCCTGACAGATACGCAGTATTTT	CASSLTDTQYF	TRBV12-3	.	TRBJ2-3	10	-1	-1	15	6.09547e+07	0.0164056	Y	#N/A	#N/A	#N/A	Y	#N/A	#N/A
PATAYJ	Sample_NB2302tumor_T_C2568ACXX	PATAYJ	Tumor	NB.MYCN.NA	1	0.000549753	TGTGCCAGCAGCAGGGCCTACGAGCAGTACTTC	CASSRAYEQYF	TRBV6-6	.	TRBJ2-7	11	-1	-1	16	6.09547e+07	0.0164056	Y	#N/A	#N/A	#N/A	Y	#N/A	#N/A
PATHKB	Sample_NB2304tumor_T_C2568ACXX	PATHKB	Tumor	NB.MYCN.NA	1	0.0204082	TGTGCCAGCAGCCCTTCAGGGGGCTCCACAGATACGCAGTATTTT	CASSPSGGSTDTQYF	TRBV9	TRBD1	TRBJ2-3	11	16	23	26	6.39866e+07	0.0156283	Y	#N/A	#N/A	#N/A	Y	#N/A	#N/A
PASGAP	Sample_NB2305tumor_T_C2568ACXX	PASGAP_D	Tumor	NB.MYCN.NA	1	7.21e-05	TGTGCCAGCAGCGTCCAAGAGACCCAGTACTTC	CASSVQETQYF	TRBV11-3	.	TRBJ2-5	11	-1	-1	14	6.57037e+07	0.0152198	Y	#N/A	#N/A	#N/A	Y	#N/A	#N/A
PASGAP	Sample_NB2305tumor2_T_C3WGRACXX	PASGAP_R	Tumor	NB.MYCN.NA	1	0.000229779	TGCGCCAGCAGCTTGTCCACCTACAATGAGCAGTTCTTC	CASSLSTYNEQFF	TRBV5-1	.	TRBJ2-1	14	-1	-1	19	6.57037e+07	0.0152198	Y	#N/A	#N/A	#N/A	Y	#N/A	#N/A
PASHFA	Sample_NB2306tumor_T_C2568ACXX	PASHFA_D	Tumor	NB.MYCN.A	1	0.000190186	TGTGCCAGCAGCTTAGCGGGGGCAGATACGCAGTATTTT	CASSLAGADTQYF	TRBV7-2	TRBD1	TRBJ2-3	16	17	21	22	6.23016e+07	0.016051	Y	#N/A	#N/A	#N/A	Y	#N/A	#N/A
PASHFA	Sample_NB2306tumor_T_C2568ACXX	PASHFA_D	Tumor	NB.MYCN.A	1	0.000190186	TGCGCCAGCAGTGACAATAACTATGGCTACACCTTC	CASSDNNYGYTF	TRBV10-2	.	TRBJ1-2	13	-1	-1	17	6.23016e+07	0.016051	Y	#N/A	#N/A	#N/A	Y	#N/A	#N/A
PARBAJ	Sample_NB2307tumor_T_C2568ACXX	PARBAJ_D	Tumor	NB.MYCN.NA	1	0.0018315	TGTGCCAGCAGTTACGGGGGCACTGAAGCTTTCTTT	CASSYGGTEAFF	TRBV28	TRBD2	TRBJ1-1	12	14	19	20	5.78171e+07	0.0172959	Y	#N/A	#N/A	#N/A	Y	#N/A	#N/A
PARBAJ	Sample_NB2307tumor_T_C2568ACXX	PARBAJ_D	Tumor	NB.MYCN.NA	1	0.0018315	TGCGCCAGCAGTCAGGGGAACACTGAAGCTTTCTTT	CASSQGNTEAFF	TRBV23-1	.	TRBJ1-1	13	-1	-1	17	5.78171e+07	0.0172959	Y	#N/A	#N/A	#N/A	Y	#N/A	Y
PARBAJ	Sample_NB2307tumor_T_C2568ACXX	PARBAJ_D	Tumor	NB.MYCN.NA	1	0.0018315	TGCGCCAGCAGCTTCACAGATACGCAGTATTTT	CASSFTDTQYF	TRBV5-1	.	TRBJ2-3	13	-1	-1	14	5.78171e+07	0.0172959	Y	#N/A	#N/A	#N/A	Y	#N/A	Y
PARBAJ	Sample_NB2307tumor_T_C2568ACXX	PARBAJ_D	Tumor	NB.MYCN.NA	1	0.0018315	TGCGCCAGCAGCGGACACACTGAAGCTTTCTTT	CASSGHTEAFF	TRBV5-1	.	TRBJ1-1	11	-1	-1	16	5.78171e+07	0.0172959	Y	#N/A	#N/A	#N/A	Y	#N/A	#N/A
PARBAJ	Sample_NB2307tumor2_T_C3WGRACXX	PARBAJ_R	Tumor	NB.MYCN.NA	2	0.0465116	TGCGCCAGCAGTCTTGGGGAGACCCAGTACTTC	CASSLGETQYF	TRBV10-2	.	TRBJ2-5	11	-1	-1	18	5.78171e+07	0.0345919	Y	#N/A	#N/A	#N/A	Y	#N/A	Y
PARZCJ	Sample_NB2309tumor_T_C2568ACXX	PARZCJ_D	Tumor	NB.MYCN.NA	2	0.00244798	TGTGCCAGCAGCTTGAGGTACAATGAGCAGTTCTTC	CASSLRYNEQFF	TRBV5-4	.	TRBJ2-1	14	-1	-1	18	5.70698e+07	0.0350448	Y	#N/A	#N/A	#N/A	Y	#N/A	#N/A
PARZCJ	Sample_NB2309tumor_T_C2568ACXX	PARZCJ_D	Tumor	NB.MYCN.NA	1	0.00122399	TGTGCCAGCAGCTTAGGACTAGCGGGCTCCTACGAGCAGTACTTC	CASSLGLAGSYEQYF	TRBV7-2	TRBD2	TRBJ2-7	15	16	24	25	5.70698e+07	0.0175224	Y	#N/A	#N/A	#N/A	Y	#N/A	#N/A
PARZCJ	Sample_NB2309tumor_T_C2568ACXX	PARZCJ_D	Tumor	NB.MYCN.NA	1	0.00122399	TGTGCCAGCAGTGACAGCTCCTATAATTCACCCCTCCACTTT	CASSDSSYNSPLHF	TRBV25-1	.	TRBJ1-6	13	-1	-1	15	5.70698e+07	0.0175224	Y	#N/A	#N/A	#N/A	Y	#N/A	#N/A
PARZCJ	Sample_NB2309tumor_T_C2568ACXX	PARZCJ_D	Tumor	NB.MYCN.NA	1	0.00122399	TGTGCCAGCAGTTTAGGGGGCACAGATACGCAGTATTTT	CASSLGGTDTQYF	TRBV28	.	TRBJ2-3	14	-1	-1	19	5.70698e+07	0.0175224	Y	#N/A	#N/A	#N/A	Y	#N/A	Y
PARZCJ	Sample_NB2309tumor_T_C2568ACXX	PARZCJ_D	Tumor	NB.MYCN.NA	1	0.00122399	TGTGCCAGCAGCTTGGACAGAAACTATGGCTACACCTTC	CASSLDRNYGYTF	TRBV5-4	TRBD1	TRBJ1-2	14	15	19	21	5.70698e+07	0.0175224	Y	#N/A	#N/A	#N/A	Y	#N/A	#N/A
PARZCJ	Sample_NB2309tumor_T_C2568ACXX	PARZCJ_D	Tumor	NB.MYCN.NA	1	0.00122399	TGCGCCAGCAGCCAAGCTACCGGGGAGCTGTTTTTT	CASSQATGELFF	TRBV4-1	.	TRBJ2-2	17	-1	-1	18	5.70698e+07	0.0175224	Y	#N/A	#N/A	#N/A	Y	#N/A	#N/A
PASYPX	Sample_NB2311tumor_T_C3WFVACXX	PASYPX	Tumor	NB.MYCN.NA	1	0.000119589	TGTGCCAGCAGTCTAGCGGGCCCCTACAATGAGCAGTTCTTC	CASSLAGPYNEQFF	TRBV27	TRBD2	TRBJ2-1	11	12	19	22	1.45983e+07	0.0685011	Y	#N/A	#N/A	#N/A	Y	#N/A	#N/A
PASYPX	Sample_NB2311tumor_T_C3WFVACXX	PASYPX	Tumor	NB.MYCN.NA	1	0.000119589	TGTGCCAGCAGCCTCGGCAGCAGCGGAAACACCATATATTTT	CASSLGSSGNTIYF	TRBV12-4	.	TRBJ1-3	10	-1	-1	24	1.45983e+07	0.0685011	Y	#N/A	#N/A	#N/A	Y	#N/A	#N/A
PASYPX	Sample_NB2311tumor_T_C3WFVACXX	PASYPX	Tumor	NB.MYCN.NA	1	0.000119589	TGTGCCAGCAGCTTAGCGGGAGCAGATACGCAGTATTTT	CASSLAGADTQYF	TRBV11-1	TRBD2	TRBJ2-3	16	17	21	22	1.45983e+07	0.0685011	Y	#N/A	#N/A	#N/A	Y	#N/A	#N/A
PASYPX	Sample_NB2311tumor_T_C3WFVACXX	PASYPX	Tumor	NB.MYCN.NA	1	0.000119589	TGTGCCAGCAGTTCCGGGGCCAACGTCCTGACTTTC	CASSSGANVLTF	TRBV28	.	TRBJ2-6	12	-1	-1	15	1.45983e+07	0.0685011	Y	#N/A	#N/A	#N/A	Y	#N/A	#N/A
PASYPX	Sample_NB2311tumor_T_C3WFVACXX	PASYPX	Tumor	NB.MYCN.NA	1	0.000119589	TGTGCCAGCAGCTTGGGGGACAGGGAAGCTTTCTTT	CASSLGDREAFF	TRBV5-6	TRBD1	TRBJ1-1	14	16	23	24	1.45983e+07	0.0685011	Y	#N/A	#N/A	#N/A	Y	#N/A	#N/A
PASYPX	Sample_NB2311tumor_T_C3WFVACXX	PASYPX	Tumor	NB.MYCN.NA	1	0.000119589	TGTGCCAGCAGCCTCGGGGTCTACGAGCAGTACTTC	CASSLGVYEQYF	TRBV5-6	TRBD2	TRBJ2-7	11	14	18	20	1.45983e+07	0.0685011	Y	#N/A	#N/A	#N/A	Y	#N/A	#N/A
PAUDDK	Sample_NB2319tumor2_T_C3D6WACXX	PAUDDK_R	Tumor	NB.MYCN.NA	1	0.000641437	TGTGCCACCAGTGATGACAACTATGGCTACACCTTC	CATSDDNYGYTF	TRBV24-1	.	TRBJ1-2	14	-1	-1	18	3.25173e+07	0.0307529	Y	#N/A	#N/A	#N/A	Y	#N/A	#N/A
PAUDDK	Sample_NB2319tumor2_T_C3D6WACXX	PAUDDK_R	Tumor	NB.MYCN.NA	1	0.000641437	TGTGCCAGCAGCCCTAGCACAGATACGCAGTATTTT	CASSPSTDTQYF	TRBV7-6	.	TRBJ2-3	11	-1	-1	13	3.25173e+07	0.0307529	Y	#N/A	#N/A	#N/A	Y	#N/A	Y
PALXTB	Sample_NB2321tumor_T_C3WFVACXX	PALXTB	Tumor	NB.MYCN.NA	1	0.00119904	TGTGCCAGTAGTCCCCGAGGCTCTGGGGCCAACGTCCTGACTTTC	CASSPRGSGANVLTF	TRBV19	TRBD2	TRBJ2-6	11	12	16	19	3.3689e+07	0.0296833	Y	#N/A	#N/A	#N/A	Y	#N/A	#N/A
PALXTB	Sample_NB2321tumor_T_C3WFVACXX	PALXTB	Tumor	NB.MYCN.NA	1	0.00119904	TGTGCCAGCAGCTTAGCGGGAGGGACAGATACGCAGTATTTT	CASSLAGGTDTQYF	TRBV7-3	TRBD2	TRBJ2-3	14	15	22	24	3.3689e+07	0.0296833	Y	#N/A	#N/A	#N/A	Y	#N/A	#N/A
PAMNLH	Sample_NB2322tumor_T_C3WFVACXX	PAMNLH	Tumor	NB.MYCN.NA	1	0.00207469	TGTGCCAGCAGCTTGGGGCTGAACACTGAAGCTTTCTTT	CASSLGLNTEAFF	TRBV11-3	TRBD1	TRBJ1-1	13	14	18	19	3.25306e+07	0.0307403	Y	#N/A	#N/A	#N/A	Y	#N/A	#N/A
PANNMS	Sample_NB2323tumor_T_C3WFVACXX	PANNMS	Tumor	NB.MYCN.NA	1	0.000207383	TGCGCCAGCAGCCAGGGACAGGGCGGTTCACCCCTCCACTTT	CASSQGQGGSPLHF	TRBV5-1	TRBD1	TRBJ1-6	11	14	22	26	3.36973e+07	0.029676	Y	#N/A	#N/A	#N/A	Y	#N/A	#N/A
PANNMS	Sample_NB2323tumor_T_C3WFVACXX	PANNMS	Tumor	NB.MYCN.NA	1	0.000207383	TGTGCCAGCAGTTTATCACGGTCCTACGAGCAGTACTTC	CASSLSRSYEQYF	TRBV28	.	TRBJ2-7	15	-1	-1	21	3.36973e+07	0.029676	Y	#N/A	#N/A	#N/A	Y	#N/A	#N/A
PANNMS	Sample_NB2323tumor_T_C3WFVACXX	PANNMS	Tumor	NB.MYCN.NA	1	0.000207383	TGTGCCAGCAGTGAGGGGGTAGGCACTGAAGCTTTCTTT	CASSEGVGTEAFF	TRBV2	TRBD1	TRBJ1-1	13	14	18	23	3.36973e+07	0.029676	Y	#N/A	#N/A	#N/A	Y	#N/A	#N/A
PANNMS	Sample_NB2323tumor_T_C3WFVACXX	PANNMS	Tumor	NB.MYCN.NA	1	0.000207383	TGTGCCAGCAGCTCGGGAACAGGGTACGAGCAGTACTTC	CASSSGTGYEQYF	TRBV13	TRBD1	TRBJ2-7	12	18	23	24	3.36973e+07	0.029676	Y	#N/A	#N/A	#N/A	Y	#N/A	#N/A
PANNMS	Sample_NB2323tumor_T_C3WFVACXX	PANNMS	Tumor	NB.MYCN.NA	1	0.000207383	TGTGCCAGCAGGCAGGGGGCGAACACTGAAGCTTTCTTT	CASRQGANTEAFF	TRBV12-3	TRBD1	TRBJ1-1	10	12	19	20	3.36973e+07	0.029676	Y	#N/A	#N/A	#N/A	Y	#N/A	#N/A
PANNMS	Sample_NB2323tumor_T_C3WFVACXX	PANNMS	Tumor	NB.MYCN.NA	1	0.000207383	TGTGCCAGCAGCTCTAGCACAGATACGCAGTATTTT	CASSSSTDTQYF	TRBV7-9	.	TRBJ2-3	22	-1	-1	13	3.36973e+07	0.029676	Y	#N/A	#N/A	#N/A	Y	#N/A	#N/A
PANNMS	Sample_NB2323tumor_T_C3WFVACXX	PANNMS	Tumor	NB.MYCN.NA	1	0.000207383	TGTGCCAGCAGCTTCGGATACGAGCAGTACTTC	CASSFGYEQYF	TRBV5-6	.	TRBJ2-7	13	-1	-1	18	3.36973e+07	0.029676	Y	#N/A	#N/A	#N/A	Y	#N/A	#N/A
PAISNS	Sample_NB2325tumor_T_C3WFVACXX	PAISNS	Tumor	NB.MYCN.NA	1	0.00153846	TGTGCCAGCAGTCCGGGACAGGGTAACTATGGCTACACCTTC	CASSPGQGNYGYTF	TRBV2	TRBD1	TRBJ1-2	11	12	22	23	3.04819e+07	0.0328063	Y	#N/A	#N/A	#N/A	Y	#N/A	#N/A
PASWIJ	Sample_NB2328tumor_T_C3WFVACXX	PASWIJ	Tumor	NB.MYCN.NA	1	0.000419111	TGTGCCAGCAGCTTAGGAGGCGAGCAGTTCTTC	CASSLGGEQFF	TRBV5-5	TRBD2	TRBJ2-1	13	15	20	21	2.98268e+07	0.0335268	Y	#N/A	#N/A	#N/A	Y	#N/A	#N/A
PASXRG	Sample_NB2329tumor_T_C3WFVACXX	PASXRG	Tumor	NB.MYCN.A	1	0.000106259	TGTGCCAGCAGTGACTCTAGCGGGAGCACAGATACGCAGTATTTT	CASSDSSGSTDTQYF	TRBV6-4	TRBD2	TRBJ2-3	15	16	23	24	3.06685e+07	0.0326067	Y	#N/A	#N/A	#N/A	Y	#N/A	#N/A
PATDXC	Sample_NB2331tumor_T_C3WFVACXX	PATDXC	Tumor	NB.MYCN.NA	3	0.000434531	TGTGCCAGCAGTCTAACCTACGAGCAGTACTTC	CASSLTYEQYF	TRBV28	.	TRBJ2-7	11	-1	-1	16	3.15998e+07	0.0949372	Y	#N/A	#N/A	#N/A	Y	#N/A	#N/A
PATDXC	Sample_NB2331tumor_T_C3WFVACXX	PATDXC	Tumor	NB.MYCN.NA	1	0.000144844	TGTGCCAGCAGCTTAGGCAGGAGCTCCTACAATGAGCAGTTCTTC	CASSLGRSSYNEQFF	TRBV11-1	.	TRBJ2-1	15	-1	-1	18	3.15998e+07	0.0316457	Y	#N/A	#N/A	#N/A	Y	#N/A	#N/A
PATDXC	Sample_NB2331tumor_T_C3WFVACXX	PATDXC	Tumor	NB.MYCN.NA	1	0.000144844	TGTGCCAGCTCTCCCGGGGGTGCTAACTATGGCTACACCTTC	CASSPGGANYGYTF	TRBV25-1	TRBD1	TRBJ1-2	8	11	17	21	3.15998e+07	0.0316457	Y	#N/A	#N/A	#N/A	Y	#N/A	#N/A
PATDXC	Sample_NB2331tumor_T_C3WFVACXX	PATDXC	Tumor	NB.MYCN.NA	1	0.000144844	TGTGCCAGCAGCTTAACAGGGGGCTCCTACGAGCAGTACTTC	CASSLTGGSYEQYF	TRBV11-2	TRBD1	TRBJ2-7	14	15	21	22	3.15998e+07	0.0316457	Y	#N/A	#N/A	#N/A	Y	#N/A	#N/A
PATDXC	Sample_NB2331tumor_T_C3WFVACXX	PATDXC	Tumor	NB.MYCN.NA	1	0.000144844	TGTGCCAGCAGCCTCGGTTCGTCCTACGAGCAGTACTTC	CASSLGSSYEQYF	TRBV5-6	.	TRBJ2-7	11	-1	-1	21	3.15998e+07	0.0316457	Y	#N/A	#N/A	#N/A	Y	#N/A	Y
PATDXC	Sample_NB2331tumor_T_C3WFVACXX	PATDXC	Tumor	NB.MYCN.NA	1	0.000144844	TGTGCCAGCAGTTTACAGGGGGCGGAAGCTTTCTTT	CASSLQGAEAFF	TRBV28	TRBD1	TRBJ1-1	14	15	22	24	3.15998e+07	0.0316457	Y	#N/A	#N/A	#N/A	Y	#N/A	#N/A
PATDXC	Sample_NB2331tumor_T_C3WFVACXX	PATDXC	Tumor	NB.MYCN.NA	1	0.000144844	TGTGCCAGCAGCTTAGGTTCCTACGAGCAGTACTTC	CASSLGSYEQYF	TRBV7-8	.	TRBJ2-7	15	-1	-1	18	3.15998e+07	0.0316457	Y	#N/A	#N/A	#N/A	Y	#N/A	#N/A
NB236	Sample_NB236tumor_T_D1JLEACXX	NB236	Tumor	NB.MYCN.NA	1	0.003861	TGTGCCAGCAGTTTAGGATTAGCGGGGACAGATACGCAGTATTTT	CASSLGLAGTDTQYF	TRBV28	TRBD2	TRBJ2-3	14	15	26	27	5.45962e+07	0.0183163	Y	#N/A	#N/A	#N/A	Y	#N/A	#N/A
NB236	Sample_NB236tumor_T_D1JLEACXX	NB236	Tumor	NB.MYCN.NA	1	0.003861	TGTGCCAGCAGCTTAGGCGGGTACGAGCAGTACTTC	CASSLGGYEQYF	TRBV7-2	TRBD2	TRBJ2-7	15	16	20	21	5.45962e+07	0.0183163	Y	#N/A	#N/A	#N/A	Y	#N/A	#N/A
NB239	Sample_NB239tumor_T_D1JLEACXX	NB239	Tumor	NB.MYCN.NA	1	0.00358423	TGTGCCAGCAGCTTAGCGGGGGGCAATCAGCCCCAGCATTTT	CASSLAGGNQPQHF	TRBV7-2	TRBD1	TRBJ1-5	16	17	21	22	5.26368e+07	0.0189981	Y	#N/A	#N/A	#N/A	Y	#N/A	#N/A
NB239	Sample_NB239tumor_T_D1JLEACXX	NB239	Tumor	NB.MYCN.NA	1	0.00358423	TGTGCCAGCAGTAGGACAGGGGGCACTGAAGCTTTCTTT	CASSRTGGTEAFF	TRBV28	TRBD1	TRBJ1-1	11	13	22	23	5.26368e+07	0.0189981	Y	#N/A	#N/A	#N/A	Y	#N/A	#N/A
NB265	Sample_NB265tumor_T_D1JLEACXX	NB265	Tumor	NB.MYCN.A	2	0.00018655	TGTGCCAGCAGCCTCCGCGGGGCAGATACGCAGTATTTT	CASSLRGADTQYF	TRBV10-3	TRBD2	TRBJ2-3	10	16	21	22	4.98356e+07	0.0401319	Y	#N/A	#N/A	#N/A	Y	#N/A	#N/A
NB265	Sample_NB265tumor_T_D1JLEACXX	NB265	Tumor	NB.MYCN.A	1	9.33e-05	TGTGCCAGCAGCCCCGGAAGCTCTGGGGCCAACGTCCTGACTTTC	CASSPGSSGANVLTF	TRBV28	TRBD1	TRBJ2-6	10	12	16	18	4.98356e+07	0.020066	Y	#N/A	#N/A	#N/A	Y	#N/A	#N/A
NB265	Sample_NB265tumor_T_D1JLEACXX	NB265	Tumor	NB.MYCN.A	1	9.33e-05	TGTGCCAGCAGCCTAGCGGTTAGCACAGATACGCAGTATTTT	CASSLAVSTDTQYF	TRBV6-5	TRBD2	TRBJ2-3	10	12	18	20	4.98356e+07	0.020066	Y	#N/A	#N/A	#N/A	Y	#N/A	#N/A
NB265	Sample_NB265tumor_T_D1JLEACXX	NB265	Tumor	NB.MYCN.A	1	9.33e-05	TGTGCCAGCAGCTTGGGAGGAAACACTGAAGCTTTCTTT	CASSLGGNTEAFF	TRBV11-2	TRBD2	TRBJ1-1	13	14	19	21	4.98356e+07	0.020066	Y	#N/A	#N/A	#N/A	Y	#N/A	#N/A
NB265	Sample_NB265tumor_T_D1JLEACXX	NB265	Tumor	NB.MYCN.A	1	9.33e-05	TGTGCCAGCAGCCTGGAAAGAGGGTACGAGCAGTACTTC	CASSLERGYEQYF	TRBV4-2	.	TRBJ2-7	12	-1	-1	24	4.98356e+07	0.020066	Y	#N/A	#N/A	#N/A	Y	#N/A	#N/A
NB265	Sample_NB265tumor_T_D1JLEACXX	NB265	Tumor	NB.MYCN.A	1	9.33e-05	TGTGCCAGCAGCCAAGATCGGGGATACGAGCAGTACTTC	CASSQDRGYEQYF	TRBV4-2	TRBD2	TRBJ2-7	15	18	22	24	4.98356e+07	0.020066	Y	#N/A	#N/A	#N/A	Y	#N/A	#N/A
NB265	Sample_NB265tumor_T_D1JLEACXX	NB265	Tumor	NB.MYCN.A	1	9.33e-05	TGCAGTGCTAGGGGACTAGCGGGGAATGAGCAGTTCTTC	CSARGLAGNEQFF	TRBV20-1	TRBD2	TRBJ2-1	10	11	23	24	4.98356e+07	0.020066	Y	#N/A	#N/A	#N/A	Y	#N/A	#N/A
NB265	Sample_NB265tumor_T_D1JLEACXX	NB265	Tumor	NB.MYCN.A	1	9.33e-05	TGTGCCAGCGGGCAGGGCGGTCAGCCCCAGCATTTT	CASGQGGQPQHF	TRBV6-6	TRBD1	TRBJ1-5	8	12	16	20	4.98356e+07	0.020066	Y	#N/A	#N/A	#N/A	Y	#N/A	#N/A
NB265	Sample_NB265tumor_T_D1JLEACXX	NB265	Tumor	NB.MYCN.A	1	9.33e-05	TGTGCCAGCAGCTTAGAGGGGGAAAAACTGTTTTTT	CASSLEGEKLFF	TRBV7-6	TRBD1	TRBJ1-4	15	16	20	21	4.98356e+07	0.020066	Y	#N/A	#N/A	#N/A	Y	#N/A	#N/A
NB265	Sample_NB265tumor_T_D1JLEACXX	NB265	Tumor	NB.MYCN.A	1	9.33e-05	TGTGCCAGCAGGGGACAGAACACTGAAGCTTTCTTT	CASRGQNTEAFF	TRBV11-1	TRBD1	TRBJ1-1	10	11	16	17	4.98356e+07	0.020066	Y	#N/A	#N/A	#N/A	Y	#N/A	#N/A
NB265	Sample_NB265tumor_T_D1JLEACXX	NB265	Tumor	NB.MYCN.A	1	9.33e-05	TGTGCCAGCTCACTCACAGATACGCAGTATTTT	CASSLTDTQYF	TRBV18	.	TRBJ2-3	12	-1	-1	14	4.98356e+07	0.020066	Y	#N/A	#N/A	#N/A	Y	#N/A	#N/A
NB265	Sample_NB265tumor_T_D1JLEACXX	NB265	Tumor	NB.MYCN.A	1	9.33e-05	TGTGCCAGCAGCTACAAAGAGACCCAGTACTTC	CASSYKETQYF	TRBV5-4	.	TRBJ2-5	12	-1	-1	12	4.98356e+07	0.020066	Y	#N/A	#N/A	#N/A	Y	#N/A	#N/A
NB265	Sample_NB265tumor_T_D1JLEACXX	NB265	Tumor	NB.MYCN.A	1	9.33e-05	TGCAGCGTAGACAGGAACACTGAAGCTTTCTTT	CSVDRNTEAFF	TRBV29-1	TRBD1	TRBJ1-1	7	9	13	14	4.98356e+07	0.020066	Y	#N/A	#N/A	#N/A	Y	#N/A	#N/A
NB266	Sample_NB266tumor_T_D1JLEACXX	NB266	Tumor	NB.MYCN.A	2	8.63e-05	TGTGCCAGCAGTCTAGGGGCCGAGCAGTACTTC	CASSLGAEQYF	TRBV6-6	TRBD1	TRBJ2-7	11	14	18	20	4.87857e+07	0.0409957	Y	#N/A	#N/A	#N/A	Y	#N/A	#N/A
NB283	Sample_NB283tumor_T_D1JLEACXX	NB283	Tumor	NB.MYCN.NA	1	6.63e-05	TGTGCCAGCTCAGCCGGATTGAACACTGAAGCTTTCTTT	CASSAGLNTEAFF	TRBV18	.	TRBJ1-1	11	-1	-1	19	4.68571e+07	0.0213415	Y	#N/A	#N/A	#N/A	Y	#N/A	#N/A
NB283	Sample_NB283tumor_T_D1JLEACXX	NB283	Tumor	NB.MYCN.NA	1	6.63e-05	TGTGCCAGCAGTCTCGGACGGAACACTGAAGCTTTCTTT	CASSLGRNTEAFF	TRBV28	.	TRBJ1-1	11	-1	-1	20	4.68571e+07	0.0213415	Y	#N/A	#N/A	#N/A	Y	#N/A	#N/A
NB283	Sample_NB283tumor_T_D1JLEACXX	NB283	Tumor	NB.MYCN.NA	1	6.63e-05	TGTGCCAGCAGTGGGGGTAGCAATCAGCCCCAGCATTTT	CASSGGSNQPQHF	TRBV2	.	TRBJ1-5	12	-1	-1	17	4.68571e+07	0.0213415	Y	#N/A	#N/A	#N/A	Y	#N/A	#N/A
NB283	Sample_NB283tumor_T_D1JLEACXX	NB283	Tumor	NB.MYCN.NA	1	6.63e-05	TGCGCCAGCAGCTTGGAGGGGGATCAGCCCCAGCATTTT	CASSLEGDQPQHF	TRBV5-1	TRBD1	TRBJ1-5	14	16	21	22	4.68571e+07	0.0213415	Y	#N/A	#N/A	#N/A	Y	#N/A	#N/A
NB283	Sample_NB283tumor_T_D1JLEACXX	NB283	Tumor	NB.MYCN.NA	1	6.63e-05	TGTGCCAGCAGTCTGCGGGGCAATGAGCAGTTCTTC	CASSLRGNEQFF	TRBV28	TRBD2	TRBJ2-1	11	14	19	20	4.68571e+07	0.0213415	Y	#N/A	#N/A	#N/A	Y	#N/A	#N/A
NB283	Sample_NB283tumor_T_D1JLEACXX	NB283	Tumor	NB.MYCN.NA	1	6.63e-05	TGTGCCAGCAGTTACTCCTACGAGCAGTACTTC	CASSYSYEQYF	TRBV11-3	.	TRBJ2-7	10	-1	-1	14	4.68571e+07	0.0213415	Y	#N/A	#N/A	#N/A	Y	#N/A	#N/A
NB541	Sample_NB541tumor_T_D1JLEACXX	NB541	Tumor	NB.MYCN.A	1	0.000655738	TGTGCCAGCAGTTACAGGGGGTACGAGCAGTACTTC	CASSYRGYEQYF	TRBV6-2	TRBD1	TRBJ2-7	14	15	20	21	7.19977e+07	0.0138893	Y	#N/A	#N/A	#N/A	Y	#N/A	#N/A
NB541	Sample_NB541tumor_T_D1JLEACXX	NB541	Tumor	NB.MYCN.A	1	0.000655738	TGTGCCAGCAGCCTAGGGCGCAATGAGCAGTTCTTC	CASSLGRNEQFF	TRBV9	.	TRBJ2-1	11	-1	-1	20	7.19977e+07	0.0138893	Y	#N/A	#N/A	#N/A	Y	#N/A	#N/A
NB541	Sample_NB541tumor_T_D1JLEACXX	NB541	Tumor	NB.MYCN.A	1	0.000655738	TGCAGTGCTAGGACTAGCTCCTACGAGCAGTACTTC	CSARTSSYEQYF	TRBV20-1	.	TRBJ2-7	10	-1	-1	15	7.19977e+07	0.0138893	Y	#N/A	#N/A	#N/A	Y	#N/A	#N/A
NB581	Sample_NB581tumor_T_D1JLEACXX	NB581	Tumor	NB.MYCN.A	1	0.000277239	TGTGCCAGCAGTTTGGGCAGGGGCTCCTACAATGAGCAGTTCTTC	CASSLGRGSYNEQFF	TRBV27	.	TRBJ2-1	13	-1	-1	18	7.20502e+07	0.0138792	Y	#N/A	#N/A	#N/A	Y	#N/A	#N/A
NB583	Sample_NB583tumor_T_D1MF5ACXX	NB583	Tumor	NB.MYCN.A	1	0.000160026	TGTGCCAGCAGTTTAGGGACTAGCGGGAGTTACGAGCAGTACTTC	CASSLGTSGSYEQYF	TRBV28	TRBD2	TRBJ2-7	14	15	28	30	5.03605e+07	0.0198568	Y	#N/A	#N/A	#N/A	Y	#N/A	#N/A
NB583	Sample_NB583tumor_T_D1MF5ACXX	NB583	Tumor	NB.MYCN.A	1	0.000160026	TGTGCCAGCAGCTGGACTAGCGGGGGGGCCAATGAGCAGTTCTTC	CASSWTSGGANEQFF	TRBV7-2	TRBD2	TRBJ2-1	12	13	26	29	5.03605e+07	0.0198568	Y	#N/A	#N/A	#N/A	Y	#N/A	#N/A
NB583	Sample_NB583tumor_T_D1MF5ACXX	NB583	Tumor	NB.MYCN.A	1	0.000160026	TGTGCCAGCAGCCTAGGACAGGGGAGTTACAATGAGCAGTTCTTC	CASSLGQGSYNEQFF	TRBV12-3	TRBD1	TRBJ2-1	10	15	23	27	5.03605e+07	0.0198568	Y	#N/A	#N/A	#N/A	Y	#N/A	#N/A
NB583	Sample_NB583tumor_T_D1MF5ACXX	NB583	Tumor	NB.MYCN.A	1	0.000160026	TGTGCCAGCAGTCGGGGACAGAACACTGAAGCTTTCTTT	CASSRGQNTEAFF	TRBV28	TRBD1	TRBJ1-1	11	14	19	20	5.03605e+07	0.0198568	Y	#N/A	#N/A	#N/A	Y	#N/A	#N/A
NB583	Sample_NB583tumor_T_D1MF5ACXX	NB583	Tumor	NB.MYCN.A	1	0.000160026	TGTGCCAGCAGCCTACAGGGGAACACTGAAGCTTTCTTT	CASSLQGNTEAFF	TRBV14	TRBD1	TRBJ1-1	12	14	19	20	5.03605e+07	0.0198568	Y	#N/A	#N/A	#N/A	Y	#N/A	Y
NB583	Sample_NB583tumor_T_D1MF5ACXX	NB583	Tumor	NB.MYCN.A	1	0.000160026	TGTGCCAGCAGCTTAGGTGGGGATGGCTACACCTTC	CASSLGGDGYTF	TRBV7-9	.	TRBJ1-2	15	-1	-1	22	5.03605e+07	0.0198568	Y	#N/A	#N/A	#N/A	Y	#N/A	#N/A
NB583	Sample_NB583tumor_T_D1MF5ACXX	NB583	Tumor	NB.MYCN.A	1	0.000160026	TGTGCCAGCAGCTTACAAGAGACCCAGTACTTC	CASSLQETQYF	TRBV11-1	.	TRBJ2-5	14	-1	-1	15	5.03605e+07	0.0198568	Y	#N/A	#N/A	#N/A	Y	#N/A	#N/A
NB583	Sample_NB583tumor_T_D1MF5ACXX	NB583	Tumor	NB.MYCN.A	1	0.000160026	TGTGCCAGCAGCCGCGCCTACGAGCAGTACTTC	CASSRAYEQYF	TRBV7-8	.	TRBJ2-7	15	-1	-1	16	5.03605e+07	0.0198568	Y	#N/A	#N/A	#N/A	Y	#N/A	#N/A
NB586	Sample_NB586tumor_T_D1MF5ACXX	NB586	Tumor	NB.MYCN.NA	1	0.000180701	TGTGCCAGCAGCTTAGTCCTGAACACCGGGGAGCTGTTTTTT	CASSLVLNTGELFF	TRBV7-9	.	TRBJ2-2	15	-1	-1	20	6.76125e+07	0.0147902	Y	#N/A	#N/A	#N/A	Y	#N/A	#N/A
NB586	Sample_NB586tumor_T_D1MF5ACXX	NB586	Tumor	NB.MYCN.NA	1	0.000180701	TGTGCCAGCAGCCCGGGACACAGCACAGATACGCAGTATTTT	CASSPGHSTDTQYF	TRBV7-3	TRBD1	TRBJ2-3	11	12	19	21	6.76125e+07	0.0147902	Y	#N/A	#N/A	#N/A	Y	#N/A	#N/A
NCI0040	Sample_NCI_0040_tumorRNA_D1C5FACXX	RMS.NCI0040	Tumor	RMS.FP	2	7.77e-05	TGTGCCAGCAGTTTATCAGGGGGGAACACTGAAGCTTTCTTT	CASSLSGGNTEAFF	TRBV28	TRBD1	TRBJ1-1	15	16	22	23	1.0071e+08	0.0198589	Y	#N/A	#N/A	#N/A	Y	#N/A	#N/A
NCI0040	Sample_NCI_0040_tumorRNA_D1C5FACXX	RMS.NCI0040	Tumor	RMS.FP	2	7.77e-05	TGTGCCAGCAGCTTAGAAGGATATGGCTACACCTTC	CASSLEGYGYTF	TRBV7-3	.	TRBJ1-2	14	-1	-1	21	1.0071e+08	0.0198589	Y	#N/A	#N/A	#N/A	Y	#N/A	#N/A
NCI0040	Sample_NCI_0040_tumorRNA_D1C5FACXX	RMS.NCI0040	Tumor	RMS.FP	2	7.77e-05	TGTGCCAGCAGCTCTGGGGCCAACGTCCTGACTTTC	CASSSGANVLTF	TRBV11-2	.	TRBJ2-6	12	-1	-1	9	1.0071e+08	0.0198589	Y	#N/A	#N/A	#N/A	Y	#N/A	#N/A
NCI0040	Sample_NCI_0040_tumorRNA_D1C5FACXX	RMS.NCI0040	Tumor	RMS.FP	2	7.77e-05	TGCGCCAGCAGCTCGGGATACGAGCAGTACTTC	CASSSGYEQYF	TRBV5-1	TRBD1	TRBJ2-7	12	13	17	18	1.0071e+08	0.0198589	Y	#N/A	#N/A	#N/A	Y	#N/A	#N/A
NCI0040	Sample_NCI_0040_tumorRNA_D1C5FACXX	RMS.NCI0040	Tumor	RMS.FP	1	3.88e-05	TGCGCCAGCAGCCTCTCTGGGGATAACTATGGCTACACCTTC	CASSLSGDNYGYTF	TRBV5-1	.	TRBJ1-2	11	-1	-1	23	1.0071e+08	0.00992947	Y	#N/A	#N/A	#N/A	Y	#N/A	#N/A
NCI0040	Sample_NCI_0040_tumorRNA_D1C5FACXX	RMS.NCI0040	Tumor	RMS.FP	1	3.88e-05	TGTGCCAGCAGTGAGGGACGGGCCTACGAGCAGTACTTC	CASSEGRAYEQYF	TRBV2	TRBD1	TRBJ2-7	13	14	18	22	1.0071e+08	0.00992947	Y	#N/A	#N/A	#N/A	Y	#N/A	#N/A
NCI0040	Sample_NCI_0040_tumorRNA_D1C5FACXX	RMS.NCI0040	Tumor	RMS.FP	1	3.88e-05	TGCGCCAGCAGCCAAGGGAATCAGCCCCAGCATTTT	CASSQGNQPQHF	TRBV4-1	.	TRBJ1-5	15	-1	-1	18	1.0071e+08	0.00992947	Y	#N/A	#N/A	#N/A	Y	#N/A	#N/A
NCI0040	Sample_NCI_0040_tumorRNA_D1C5FACXX	RMS.NCI0040	Tumor	RMS.FP	1	3.88e-05	TGTGCCAGCAGTCTGGGGTACGAGCAGTACTTC	CASSLGYEQYF	TRBV12-3	.	TRBJ2-7	11	-1	-1	18	1.0071e+08	0.00992947	Y	#N/A	#N/A	#N/A	Y	#N/A	#N/A
NCI0003	Sample_NCI0003tumor_T_D1UTYACXX	RMS.NCI0003	Tumor	RMS.FP	2	0.000141423	TGCGCCAGCAGCCCTAGTCGGAACACTGAAGCTTTCTTT	CASSPSRNTEAFF	TRBV4-3	TRBD2	TRBJ1-1	12	13	18	20	9.28313e+07	0.0215444	Y	#N/A	#N/A	#N/A	Y	#N/A	#N/A
NCI0005	Sample_NCI0005tumor_T_D1PR6ACXX	NB.NCI0005	Tumor	NB.Unknown	4	0.000103818	TGTGCCAGCAGCTTACAGGGGAATACTGAAGCTTTCTTT	CASSLQGNTEAFF	TRBV7-6	TRBD1	TRBJ1-1	14	15	19	20	6.87352e+07	0.0581943	Y	#N/A	#N/A	#N/A	Y	#N/A	Y
NCI0005	Sample_NCI0005tumor_T_D1PR6ACXX	NB.NCI0005	Tumor	NB.Unknown	2	5.19e-05	TGTGCCAGCAGCCTTACGGACCCTAACTATGGCTACACCTTC	CASSLTDPNYGYTF	TRBV11-1	.	TRBJ1-2	11	-1	-1	22	6.87352e+07	0.0290972	Y	#N/A	#N/A	#N/A	Y	#N/A	#N/A
NCI0005	Sample_NCI0005tumor_T_D1PR6ACXX	NB.NCI0005	Tumor	NB.Unknown	1	2.6e-05	TGTGCTAGCAGCTTAGGGACTAGCGGGAGCAATGAGCAGTTCTTC	CASSLGTSGSNEQFF	TRBV7-7	TRBD2	TRBJ2-1	15	16	28	29	6.87352e+07	0.0145486	Y	#N/A	#N/A	#N/A	Y	#N/A	#N/A
NCI0005	Sample_NCI0005tumor_T_D1PR6ACXX	NB.NCI0005	Tumor	NB.Unknown	1	2.6e-05	TGTGCCAGCAGCTTGGGACAGGGCACAGATACGCAGTATTTT	CASSLGQGTDTQYF	TRBV6-1	TRBD1	TRBJ2-3	10	14	21	22	6.87352e+07	0.0145486	Y	#N/A	#N/A	#N/A	Y	#N/A	#N/A
NCI0005	Sample_NCI0005tumor_T_D1PR6ACXX	NB.NCI0005	Tumor	NB.Unknown	1	2.6e-05	TGTGCCAGCAGTTTAGGCGGAAACTACGAGCAGTACTTC	CASSLGGNYEQYF	TRBV28	.	TRBJ2-7	14	-1	-1	23	6.87352e+07	0.0145486	Y	#N/A	#N/A	#N/A	Y	#N/A	#N/A
NCI0005	Sample_NCI0005tumor_T_D1PR6ACXX	NB.NCI0005	Tumor	NB.Unknown	1	2.6e-05	TGTGCCAGCAGCTTACAGGGGAACACTGAAGCTTTCTTT	CASSLQGNTEAFF	TRBV7-6	TRBD1	TRBJ1-1	14	15	19	20	6.87352e+07	0.0145486	Y	#N/A	#N/A	#N/A	Y	#N/A	Y
NCI0005	Sample_NCI0005tumor_T_D1PR6ACXX	NB.NCI0005	Tumor	NB.Unknown	1	2.6e-05	TGCGCCAGCAGCTTTGGGGGGAACACTGAAGCTTTCTTT	CASSFGGNTEAFF	TRBV5-1	TRBD1	TRBJ1-1	13	15	19	20	6.87352e+07	0.0145486	Y	#N/A	#N/A	#N/A	Y	#N/A	#N/A
NCI0005	Sample_NCI0005tumor_T_D1PR6ACXX	NB.NCI0005	Tumor	NB.Unknown	1	2.6e-05	TGTGCCAGTAGTTTGTCCAACTATGGCTACACCTTC	CASSLSNYGYTF	TRBV19	TRBD1	TRBJ1-2	11	13	17	18	6.87352e+07	0.0145486	Y	#N/A	#N/A	#N/A	Y	#N/A	#N/A
NCI0005	Sample_NCI0005tumor_T_D1PR6ACXX	NB.NCI0005	Tumor	NB.Unknown	1	2.6e-05	TGTGCCAGCAGTTATAACTATGGCTACACCTTC	CASSYNYGYTF	TRBV6-6	.	TRBJ1-2	13	-1	-1	14	6.87352e+07	0.0145486	Y	#N/A	#N/A	#N/A	Y	#N/A	#N/A
NCI0013	Sample_NCI0013tumor_T_D1UTYACXX	OS.NCI0013	Tumor	OS	1	0.0037037	TGCGCCAGCAGCTTGTCCGGGGGTTATGGCTACACCTTC	CASSLSGGYGYTF	TRBV5-1	TRBD2	TRBJ1-2	14	17	22	24	6.57935e+07	0.0151991	Y	#N/A	#N/A	#N/A	Y	#N/A	#N/A
NCI0013	Sample_NCI0013tumor_T_D1UTYACXX	OS.NCI0013	Tumor	OS	1	0.0037037	TGTGCCAGCAGCTTAGGCAATGAGCAGTTCTTC	CASSLGNEQFF	TRBV7-9	.	TRBJ2-1	15	-1	-1	17	6.57935e+07	0.0151991	Y	#N/A	#N/A	#N/A	Y	#N/A	Y
NCI0019	Sample_NCI0019tumor_T_D1PR6ACXX	UDS.NCI0019	Tumor	UDS	3	0.00974026	TGTGCCAGCAGCCCGACAGGGGGCTACGAGCAGTACTTC	CASSPTGGYEQYF	TRBV6-5	TRBD1	TRBJ2-7	10	14	22	23	6.43921e+07	0.0465896	Y	#N/A	#N/A	#N/A	Y	#N/A	#N/A
NCI0019	Sample_NCI0019tumor_T_D1PR6ACXX	UDS.NCI0019	Tumor	UDS	1	0.00324675	TGTGCCAGCAGCTTATCCTACAATGAGCAGTTCTTC	CASSLSYNEQFF	TRBV11-2	.	TRBJ2-1	14	-1	-1	15	6.43921e+07	0.0155299	Y	#N/A	#N/A	#N/A	Y	#N/A	#N/A
NCI0021	Sample_NCI0021tumor_T_C1JC7ACXX	EWS.NCI0021	Tumor	EWS	3	0.00113982	TGTGCCAGCAGCTCGACCTACGAGCAGTACTTC	CASSSTYEQYF	TRBV7-2	.	TRBJ2-7	12	-1	-1	16	7.89029e+07	0.0380214	Y	#N/A	#N/A	#N/A	Y	#N/A	#N/A
NCI0039	Sample_NCI0039tumor1_T_D1UE8ACXX	EWS.NCI0039.T1	Tumor	EWS	1	0.0012285	TGTGCCAGCAGCTTTAGCACAGATACGCAGTATTTT	CASSFSTDTQYF	TRBV11-2	.	TRBJ2-3	13	-1	-1	14	5.23882e+07	0.0190883	Y	Y	#N/A	#N/A	Y	#N/A	#N/A
NCI0041	Sample_NCI0041tumor_T_C1N2HACXX	EWS.NCI0041	Tumor	EWS	3	0.002443	TGTGCCAGCAGTCTAGAGGGGGGCAATCAGCCCCAGCATTTT	CASSLEGGNQPQHF	TRBV6-1	TRBD2	TRBJ1-5	11	12	21	22	5.896e+07	0.0508819	Y	#N/A	#N/A	#N/A	Y	#N/A	#N/A
NCI0041	Sample_NCI0041tumor_T_C1N2HACXX	EWS.NCI0041	Tumor	EWS	1	0.000814332	TGTGCCAGCAGCTTAAAGGGTGAAGCTTTCTTT	CASSLKGEAFF	TRBV7-9	.	TRBJ1-1	14	-1	-1	20	5.896e+07	0.0169606	Y	#N/A	#N/A	#N/A	Y	#N/A	#N/A
NCI0043	Sample_NCI0043tumor_T_D1UTYACXX	OS.NCI0043	Tumor	OS	1	1.28e-05	TGTGCCAGCAGCTTACGGCTAGCGGGTAGCACAGATACGCAGTATTTT	CASSLRLAGSTDTQYF	TRBV13	TRBD2	TRBJ2-3	14	18	25	26	7.23448e+07	0.0138227	Y	#N/A	#N/A	#N/A	Y	#N/A	#N/A
NCI0043	Sample_NCI0043tumor_T_D1UTYACXX	OS.NCI0043	Tumor	OS	1	1.28e-05	TGTGCCAGCAGTGACTCTAGCGGGAGCTACAATGAGCAGTTCTTC	CASSDSSGSYNEQFF	TRBV6-4	TRBD2	TRBJ2-1	15	16	25	26	7.23448e+07	0.0138227	Y	#N/A	#N/A	#N/A	Y	#N/A	#N/A
NCI0043	Sample_NCI0043tumor_T_D1UTYACXX	OS.NCI0043	Tumor	OS	1	1.28e-05	TGTGCCAGTAGTCCAGGGGGGGCGAACTATGGCTACACCTTC	CASSPGGANYGYTF	TRBV19	TRBD1	TRBJ1-2	11	13	19	24	7.23448e+07	0.0138227	Y	#N/A	#N/A	#N/A	Y	#N/A	#N/A
NCI0043	Sample_NCI0043tumor_T_D1UTYACXX	OS.NCI0043	Tumor	OS	1	1.28e-05	TGTGCCAGCAGTTTGACCGATCCTAACTATGGCTACACCTTC	CASSLTDPNYGYTF	TRBV6-5	.	TRBJ1-2	12	-1	-1	22	7.23448e+07	0.0138227	Y	#N/A	#N/A	#N/A	Y	#N/A	#N/A
NCI0043	Sample_NCI0043tumor_T_D1UTYACXX	OS.NCI0043	Tumor	OS	1	1.28e-05	TGTGCCAGCAGCTTTCAGGGTAGCAATCAGCCCCAGCATTTT	CASSFQGSNQPQHF	TRBV7-2	TRBD1	TRBJ1-5	13	15	19	20	7.23448e+07	0.0138227	Y	#N/A	#N/A	#N/A	Y	#N/A	#N/A
NCI0043	Sample_NCI0043tumor_T_D1UTYACXX	OS.NCI0043	Tumor	OS	1	1.28e-05	TGTGCCAGCAGTCCCAGCTCCTACAATGAGCAGTTCTTC	CASSPSSYNEQFF	TRBV12-3	.	TRBJ2-1	11	-1	-1	15	7.23448e+07	0.0138227	Y	#N/A	#N/A	#N/A	Y	#N/A	#N/A
NCI0047	Sample_NCI0047tumor_T_C1N2HACXX	EWS.NCI0047	Tumor	EWS	1	6.67e-06	TGTGCCAGCAGCTTATTGGGGCAGGGGAACACTGAAGCTTTCTTT	CASSLLGQGNTEAFF	TRBV7-2	TRBD1	TRBJ1-1	15	17	25	26	6.75329e+07	0.0148076	Y	#N/A	#N/A	#N/A	Y	#N/A	#N/A
NCI0047	Sample_NCI0047tumor_T_C1N2HACXX	EWS.NCI0047	Tumor	EWS	1	6.67e-06	TGTGCCAGCAGCTTCTCTTCTGGAAACACCATATATTTT	CASSFSSGNTIYF	TRBV7-2	.	TRBJ1-3	13	-1	-1	18	6.75329e+07	0.0148076	Y	#N/A	#N/A	#N/A	Y	#N/A	#N/A
NCI0047	Sample_NCI0047tumor_T_C1N2HACXX	EWS.NCI0047	Tumor	EWS	1	6.67e-06	TGTGCCAGCAGCCAGGACAGGGTATACGGCTACACCTTC	CASSQDRVYGYTF	TRBV4-2	TRBD1	TRBJ1-2	13	14	21	27	6.75329e+07	0.0148076	Y	#N/A	#N/A	#N/A	Y	#N/A	#N/A
NCI0072	Sample_NCI0072tumor_T_C1N2HACXX	ML.NCI0072	Tumor	ML	3	0.000367467	TGTGCCAGCAGTGAAGCAGGGGGCTCCTACAATGAGCAGTTCTTC	CASSEAGGSYNEQFF	TRBV6-1	TRBD1	TRBJ2-1	16	17	21	22	7.62975e+07	0.0393198	Y	#N/A	#N/A	#N/A	Y	#N/A	#N/A
NCI0072	Sample_NCI0072tumor_T_C1N2HACXX	ML.NCI0072	Tumor	ML	2	0.000244978	TGTGCCAGCAGTGACTCGGACACCGGGGAGCTGTTTTTT	CASSDSDTGELFF	TRBV6-4	.	TRBJ2-2	15	-1	-1	19	7.62975e+07	0.0262132	Y	#N/A	#N/A	#N/A	Y	#N/A	#N/A
NCI0072	Sample_NCI0072tumor_T_C1N2HACXX	ML.NCI0072	Tumor	ML	1	0.000122489	TGTGCCAGCAGTGACTCTAGCGGGAGCACAGATACGCAGTATTTT	CASSDSSGSTDTQYF	TRBV6-4	TRBD2	TRBJ2-3	15	16	23	24	7.62975e+07	0.0131066	Y	#N/A	#N/A	#N/A	Y	#N/A	#N/A
NCI0072	Sample_NCI0072tumor_T_C1N2HACXX	ML.NCI0072	Tumor	ML	1	0.000122489	TGTGCCAGCAGTGAACTAGCGGGAGCCTACAATGAGCAGTTCTTC	CASSELAGAYNEQFF	TRBV6-1	TRBD2	TRBJ2-1	14	15	24	25	7.62975e+07	0.0131066	Y	#N/A	#N/A	#N/A	Y	#N/A	#N/A
NCI0072	Sample_NCI0072tumor_T_C1N2HACXX	ML.NCI0072	Tumor	ML	1	0.000122489	TGTGCCAGCAGCTTACTAGCGGGCTCCTACAATGAGCAGTTCTTC	CASSLLAGSYNEQFF	TRBV7-3	TRBD2	TRBJ2-1	14	15	21	22	7.62975e+07	0.0131066	Y	#N/A	#N/A	#N/A	Y	#N/A	#N/A
NCI0072	Sample_NCI0072tumor_T_C1N2HACXX	ML.NCI0072	Tumor	ML	1	0.000122489	TGTGCCAGCAGTTTCTTGAGCTCCTACAATGAGCAGTTCTTC	CASSFLSSYNEQFF	TRBV28	.	TRBJ2-1	13	-1	-1	17	7.62975e+07	0.0131066	Y	#N/A	#N/A	#N/A	Y	#N/A	#N/A
NCI0072	Sample_NCI0072tumor_T_C1N2HACXX	ML.NCI0072	Tumor	ML	1	0.000122489	TGTGCCAGCAGCTTAGGACTGAACACTGAAGCTTTCTTT	CASSLGLNTEAFF	TRBV7-9	.	TRBJ1-1	15	-1	-1	19	7.62975e+07	0.0131066	Y	#N/A	#N/A	#N/A	Y	#N/A	#N/A
NCI0072	Sample_NCI0072tumor_T_C1N2HACXX	ML.NCI0072	Tumor	ML	1	0.000122489	TGTGCCAGCAGCCCTTACCTGAACACTGAAGCTTTCTTT	CASSPYLNTEAFF	TRBV7-3	.	TRBJ1-1	11	-1	-1	19	7.62975e+07	0.0131066	Y	#N/A	#N/A	#N/A	Y	#N/A	#N/A
NCI0072	Sample_NCI0072tumor_T_C1N2HACXX	ML.NCI0072	Tumor	ML	1	0.000122489	TGTGCCAGCAGCCCCAGGGGAACCTACGAGCAGTACTTC	CASSPRGTYEQYF	TRBV11-2	TRBD1	TRBJ2-7	11	14	19	22	7.62975e+07	0.0131066	Y	#N/A	#N/A	#N/A	Y	#N/A	#N/A
NCI0072	Sample_NCI0072tumor_T_C1N2HACXX	ML.NCI0072	Tumor	ML	1	0.000122489	TGTGCCAGCAGCCCGGGACAGGGATACGAGCAGTACTTC	CASSPGQGYEQYF	TRBV25-1	TRBD1	TRBJ2-7	10	11	22	24	7.62975e+07	0.0131066	Y	#N/A	#N/A	#N/A	Y	#N/A	#N/A
NCI0072	Sample_NCI0072tumor_T_C1N2HACXX	ML.NCI0072	Tumor	ML	1	0.000122489	TGTGCCAGCAGTGACAGGAACACTGAAGCTTTCTTT	CASSDRNTEAFF	TRBV25-1	.	TRBJ1-1	13	-1	-1	17	7.62975e+07	0.0131066	Y	#N/A	#N/A	#N/A	Y	#N/A	#N/A
NCI0074	Sample_NCI0074tumor_T_D1PR6ACXX	EWS.NCI0074	Tumor	EWS	2	0.00246914	TGTGCCAGCAGCGCTACAGGGGGGACTGAAGCTTTCTTT	CASSATGGTEAFF	TRBV6-2	TRBD1	TRBJ1-1	10	15	22	24	7.29293e+07	0.0274238	Y	#N/A	#N/A	#N/A	Y	#N/A	#N/A
NCI0078	Sample_NCI0078tumor_T_D1MF5ACXX	CCSK.NCI0078	Tumor	CCSK	3	2.59e-05	TGTGCCAGCAGCTGGACAGGGAACACTGAAGCTTTCTTT	CASSWTGNTEAFF	TRBV6-6	TRBD1	TRBJ1-1	13	14	19	20	6.69197e+07	0.0448298	Y	#N/A	#N/A	#N/A	Y	#N/A	#N/A
NCI0078	Sample_NCI0078tumor_T_D1MF5ACXX	CCSK.NCI0078	Tumor	CCSK	1	8.63e-06	TGTGCCAGCAGTGCAGGGCTGAACACTGAAGCTTTCTTT	CASSAGLNTEAFF	TRBV25-1	TRBD1	TRBJ1-1	12	13	17	19	6.69197e+07	0.0149433	Y	#N/A	#N/A	#N/A	Y	#N/A	#N/A
NCI0078	Sample_NCI0078tumor_T_D1MF5ACXX	CCSK.NCI0078	Tumor	CCSK	1	8.63e-06	TGTGCCAGCAGTGCAGGGCTGAACACCGAAGCTTTCTTT	CASSAGLNTEAFF	TRBV25-1	TRBD1	TRBJ1-1	12	13	17	19	6.69197e+07	0.0149433	Y	#N/A	#N/A	#N/A	Y	#N/A	#N/A
NCI0078	Sample_NCI0078tumor_T_D1MF5ACXX	CCSK.NCI0078	Tumor	CCSK	1	8.63e-06	TGTGCCAGCAGCTTAGGAGAGAATACTGAAGCTTTCTTT	CASSLGENTEAFF	TRBV7-9	.	TRBJ1-1	15	-1	-1	20	6.69197e+07	0.0149433	Y	#N/A	#N/A	#N/A	Y	#N/A	#N/A
NCI0078	Sample_NCI0078tumor_T_D1MF5ACXX	CCSK.NCI0078	Tumor	CCSK	1	8.63e-06	TGTGCCAGTAGTTTACCAGCAGATACGCAGTATTTT	CASSLPADTQYF	TRBV19	.	TRBJ2-3	11	-1	-1	19	6.69197e+07	0.0149433	Y	#N/A	#N/A	#N/A	Y	#N/A	#N/A
NCI0102	Sample_NCI0102tumor2_T_C1N2HACXX	NB.NCI0102.T2	Tumor	NB.MYCN.A	1	0.000475964	TGTGCCAGCAGCCTCACAGATACGCAGTATTTT	CASSLTDTQYF	TRBV5-6	.	TRBJ2-3	11	-1	-1	14	6.87756e+07	0.01454	Y	#N/A	#N/A	#N/A	Y	#N/A	#N/A
NCI0107	Sample_NCI0107tumor1_T_D1UTYACXX	OS.NCI0107.T1	Tumor	OS	2	4.91e-05	TGTGCCAGCAGCCTTAGCGGGGGGGGCACAGATACGCAGTATTTT	CASSLSGGGTDTQYF	TRBV6-6	TRBD2	TRBJ2-3	11	14	23	25	6.79498e+07	0.0294335	Y	#N/A	#N/A	#N/A	Y	#N/A	#N/A
NCI0107	Sample_NCI0107tumor1_T_D1UTYACXX	OS.NCI0107.T1	Tumor	OS	1	2.46e-05	TGTGCCAGCAGTTTAAGCGGGGGAGGCACAGATACGCAGTATTTT	CASSLSGGGTDTQYF	TRBV6-5	TRBD2	TRBJ2-3	12	15	22	25	6.79498e+07	0.0147168	Y	#N/A	#N/A	#N/A	Y	#N/A	#N/A
NCI0107	Sample_NCI0107tumor1_T_D1UTYACXX	OS.NCI0107.T1	Tumor	OS	1	2.46e-05	TGCGCCAGCAGCCTACAAGCTGCTGGGGCCAACGTCCTGACTTTC	CASSLQAAGANVLTF	TRBV4-1	.	TRBJ2-6	12	-1	-1	22	6.79498e+07	0.0147168	Y	#N/A	#N/A	#N/A	Y	#N/A	#N/A
NCI0107	Sample_NCI0107tumor1_T_D1UTYACXX	OS.NCI0107.T1	Tumor	OS	1	2.46e-05	TGTGCCAGCTCGCTGTCAGGAAACTATGGCTACACCTTC	CASSLSGNYGYTF	TRBV18	TRBD1	TRBJ1-2	10	12	16	21	6.79498e+07	0.0147168	Y	#N/A	#N/A	#N/A	Y	#N/A	#N/A
NCI0107	Sample_NCI0107tumor1_T_D1UTYACXX	OS.NCI0107.T1	Tumor	OS	1	2.46e-05	TGTGCCAGCAGCTTAGGACAGAAAGAGACCCAGTACTTC	CASSLGQKETQYF	TRBV11-2	TRBD1	TRBJ2-5	15	16	20	22	6.79498e+07	0.0147168	Y	#N/A	#N/A	#N/A	Y	#N/A	#N/A
NCI0107	Sample_NCI0107tumor1_T_D1UTYACXX	OS.NCI0107.T1	Tumor	OS	1	2.46e-05	TGCAGCGTTGATCGGAACACTGAAGCTTTCTTT	CSVDRNTEAFF	TRBV29-1	.	TRBJ1-1	10	-1	-1	14	6.79498e+07	0.0147168	Y	#N/A	#N/A	#N/A	Y	#N/A	#N/A
NCI0107	Sample_NCI0107tumor2_T_D1UTYACXX	OS.NCI0107.T2	Tumor	OS	2	5.47e-05	TGCGCCAGCAGCCTACAAGCTGCTGGGGCCAACGTCCTGACTTTC	CASSLQAAGANVLTF	TRBV4-1	.	TRBJ2-6	12	-1	-1	22	6.59415e+07	0.0303299	Y	#N/A	#N/A	#N/A	Y	#N/A	#N/A
NCI0107	Sample_NCI0107tumor2_T_D1UTYACXX	OS.NCI0107.T2	Tumor	OS	1	2.73e-05	TGTGCCAGCAGCCTTAGCGGGGGGGGCACAGATACGCAGTATTTT	CASSLSGGGTDTQYF	TRBV6-6	TRBD2	TRBJ2-3	11	14	23	25	6.59415e+07	0.015165	Y	#N/A	#N/A	#N/A	Y	#N/A	#N/A
NCI0107	Sample_NCI0107tumor2_T_D1UTYACXX	OS.NCI0107.T2	Tumor	OS	1	2.73e-05	TGTGCCAGCAGTGACTCAGATACCGGGGAGCTGTTTTTT	CASSDSDTGELFF	TRBV6-4	.	TRBJ2-2	15	-1	-1	21	6.59415e+07	0.015165	Y	#N/A	#N/A	#N/A	Y	#N/A	#N/A
NCI0107	Sample_NCI0107tumor2_T_D1UTYACXX	OS.NCI0107.T2	Tumor	OS	1	2.73e-05	TGTGCCAGCAGCCTCAGGGGGGACACTGAAGCTTTCTTT	CASSLRGDTEAFF	TRBV2	TRBD1	TRBJ1-1	11	14	20	22	6.59415e+07	0.015165	Y	#N/A	#N/A	#N/A	Y	#N/A	Y
NCI0107	Sample_NCI0107tumor2_T_D1UTYACXX	OS.NCI0107.T2	Tumor	OS	1	2.73e-05	TGTGCCAGCAGCTTAGGCCTCTACGAGCAGTACTTC	CASSLGLYEQYF	TRBV7-9	.	TRBJ2-7	15	-1	-1	20	6.59415e+07	0.015165	Y	#N/A	#N/A	#N/A	Y	#N/A	#N/A
NCI0115	Sample_NCI0115tumor_T_C1N2HACXX	EWS.NCI0115	Tumor	EWS	2	0.00100654	TGCGCCAGCAGCTTGGGATTAGGGGAGACCCAGTACTTC	CASSLGLGETQYF	TRBV5-1	.	TRBJ2-5	14	-1	-1	24	6.59631e+07	0.03032	Y	#N/A	#N/A	#N/A	Y	#N/A	#N/A
NCI0117	Sample_NCI0117tumor3_T_C1N2HACXX	NB.NCI0117.T3	Tumor	NB.Unknown	3	2.3e-05	TGTGCCAGCAGCTTAGCGGGACAGGGCAATCAGCCCCAGCATTTT	CASSLAGQGNQPQHF	TRBV7-2	TRBD1	TRBJ1-5	16	17	24	25	6.54963e+07	0.0458041	Y	#N/A	#N/A	#N/A	Y	#N/A	#N/A
NCI0117	Sample_NCI0117tumor3_T_C1N2HACXX	NB.NCI0117.T3	Tumor	NB.Unknown	2	1.54e-05	TGTGCCAGCAGCGCTGGACAGGGGGCCTACGAGCAGTACTTC	CASSAGQGAYEQYF	TRBV9	TRBD1	TRBJ2-7	12	15	24	25	6.54963e+07	0.0305361	Y	#N/A	#N/A	#N/A	Y	#N/A	#N/A
NCI0117	Sample_NCI0117tumor3_T_C1N2HACXX	NB.NCI0117.T3	Tumor	NB.Unknown	1	7.68e-06	TGTGCCAGCTCCCCAGGGGATAGCAATCAGCCCCAGCATTTT	CASSPGDSNQPQHF	TRBV27	TRBD1	TRBJ1-5	8	13	18	19	6.54963e+07	0.015268	Y	#N/A	#N/A	#N/A	Y	#N/A	#N/A
NCI0153	Sample_NCI0153tumor_T_D1T6TACXX	HBL.NCI0153	Tumor	HBL	1	4.2e-05	TGTGCCAGCAGCCCCGACAGAGCGAACACCGGGGAGCTGTTTTTT	CASSPDRANTGELFF	TRBV7-2	TRBD1	TRBJ2-2	11	15	19	21	5.39567e+07	0.0185334	Y	#N/A	#N/A	#N/A	Y	#N/A	#N/A
NCI0163	Sample_NCI0163tumor3_T_C1J9VACXX	ASPS.NCI0163.T3	Tumor	ASPS	7	0.0138067	TGTGCCAGCAGTTACACGGGAAATGAGCAGTTCTTC	CASSYTGNEQFF	TRBV6-5	TRBD1	TRBJ2-1	14	16	20	21	6.41108e+07	0.109186	Y	#N/A	#N/A	#N/A	Y	#N/A	#N/A
NCI0163	Sample_NCI0163tumor3_T_C1J9VACXX	ASPS.NCI0163.T3	Tumor	ASPS	1	0.00197239	TGCGCCAGCAGCTTGGCTGGCGGTAACAATGAGCAGTTCTTC	CASSLAGGNNEQFF	TRBV5-1	.	TRBJ2-1	14	-1	-1	25	6.41108e+07	0.015598	Y	#N/A	#N/A	#N/A	Y	#N/A	#N/A
NCI0163	Sample_NCI0163tumor3_T_C1J9VACXX	ASPS.NCI0163.T3	Tumor	ASPS	1	0.00197239	TGTGCCAGCTCACCGAGAGGGACCTACGAGCAGTACTTC	CASSPRGTYEQYF	TRBV18	.	TRBJ2-7	13	-1	-1	22	6.41108e+07	0.015598	Y	#N/A	#N/A	#N/A	Y	#N/A	#N/A
NCI0163	Sample_NCI0163tumor3_T_C1J9VACXX	ASPS.NCI0163.T3	Tumor	ASPS	1	0.00197239	TGTGCCAGCAGTTTAAGAGGAACTGAAGCTTTCTTT	CASSLRGTEAFF	TRBV27	.	TRBJ1-1	14	-1	-1	21	6.41108e+07	0.015598	Y	#N/A	#N/A	#N/A	Y	#N/A	#N/A
NCI0163	Sample_NCI0163tumor4_T_C1J9VACXX	ASPS.NCI0163.T4	Tumor	ASPS	2	0.0217391	TGTGCCAGCAGTTACACGGGAAATGAGCAGTTCTTC	CASSYTGNEQFF	TRBV6-5	TRBD1	TRBJ2-1	14	16	20	21	7.74799e+07	0.0258132	Y	#N/A	#N/A	#N/A	Y	#N/A	#N/A
NCI0165	Sample_NCI0165tumor2_T_D247WACXX	EWS.NCI0165.T2	Tumor	EWS	1	9.23e-05	TGTGCCAGCAGTTTTGCTACCGGGGAGCTGTTTTTT	CASSFATGELFF	TRBV12-3	.	TRBJ2-2	18	-1	-1	18	5.97766e+07	0.0167289	Y	#N/A	#N/A	#N/A	Y	#N/A	#N/A
NCI0174	Sample_NCI0174tumor_T_C28HYACXX	CCSK.NCI0174	Tumor	CCSK	2	0.00317965	TGTGCCAGCAGCAGCGGGGAGACCCAGTACTTC	CASSSGETQYF	TRBV11-2	TRBD2	TRBJ2-5	11	12	17	18	5.03307e+07	0.0397372	Y	#N/A	#N/A	#N/A	Y	#N/A	#N/A
NCI0174	Sample_NCI0174tumor_T_C28HYACXX	CCSK.NCI0174	Tumor	CCSK	1	0.00158983	TGTGCCAGCAGCCTGGGACAGGGGGCAGATACGCAGTATTTT	CASSLGQGADTQYF	TRBV11-1	TRBD1	TRBJ2-3	11	14	24	25	5.03307e+07	0.0198686	Y	#N/A	#N/A	#N/A	Y	#N/A	#N/A
NCI0174	Sample_NCI0174tumor_T_C28HYACXX	CCSK.NCI0174	Tumor	CCSK	1	0.00158983	TGTGCCAGCAGCTTAGAAGATACGCAGTATTTT	CASSLEDTQYF	TRBV7-9	.	TRBJ2-3	15	-1	-1	17	5.03307e+07	0.0198686	Y	#N/A	#N/A	#N/A	Y	#N/A	#N/A
NCI0203	Sample_NCI0203tumor2_T_C291CACXX	OS.NCI0203.T2	Tumor	OS	2	6.93e-05	TGTGCCAGTAGTGAACAGGGAAATAGCAATCAGCCCCAGCATTTT	CASSEQGNSNQPQHF	TRBV19	TRBD1	TRBJ1-5	11	14	19	22	3.77413e+07	0.0529924	Y	#N/A	#N/A	#N/A	Y	#N/A	#N/A
NCI0203	Sample_NCI0203tumor2_T_C291CACXX	OS.NCI0203.T2	Tumor	OS	2	6.93e-05	TGTGCCAGCAGTGCGACTAGCGGGAGTCGCAATGAGCAGTTCTTC	CASSATSGSRNEQFF	TRBV6-2	TRBD2	TRBJ2-1	11	14	25	29	3.77413e+07	0.0529924	Y	#N/A	#N/A	#N/A	Y	#N/A	#N/A
NCI0203	Sample_NCI0203tumor2_T_C291CACXX	OS.NCI0203.T2	Tumor	OS	1	3.47e-05	TGTGCCAGCAGTTTTGGGACTAGCGGGAGTTACGAGCAGTACTTC	CASSFGTSGSYEQYF	TRBV28	TRBD2	TRBJ2-7	13	15	28	30	3.77413e+07	0.0264962	Y	#N/A	#N/A	#N/A	Y	#N/A	#N/A
NCI0203	Sample_NCI0203tumor2_T_C291CACXX	OS.NCI0203.T2	Tumor	OS	1	3.47e-05	TGTGCCAGCAGTTTCCTTGGGAGAAACTATGGCTACACCTTC	CASSFLGRNYGYTF	TRBV12-3	TRBD2	TRBJ1-2	13	18	22	24	3.77413e+07	0.0264962	Y	#N/A	#N/A	#N/A	Y	#N/A	#N/A
NCI0203	Sample_NCI0203tumor4_T_C291CACXX	OS.NCI0203.T4	Tumor	OS	20	0.00295946	TGTGCCAGCAGTGCGACTAGCGGGAGTCGCAATGAGCAGTTCTTC	CASSATSGSRNEQFF	TRBV6-2	TRBD2	TRBJ2-1	11	14	25	29	3.42259e+07	0.584353	Y	#N/A	#N/A	#N/A	Y	#N/A	#N/A
NCI0203	Sample_NCI0203tumor4_T_C291CACXX	OS.NCI0203.T4	Tumor	OS	2	0.000295946	TGTGCCAGTAGTGAACAGGGAAATAGCAATCAGCCCCAGCATTTT	CASSEQGNSNQPQHF	TRBV19	TRBD1	TRBJ1-5	11	14	19	22	3.42259e+07	0.0584353	Y	#N/A	#N/A	#N/A	Y	#N/A	#N/A
NCI0203	Sample_NCI0203tumor4_T_C291CACXX	OS.NCI0203.T4	Tumor	OS	1	0.000147973	TGTGCCAGCAGTTTAAGGCTAGCGGGAAGCACAGATACGCAGTATTTT	CASSLRLAGSTDTQYF	TRBV12-4	TRBD2	TRBJ2-3	15	18	26	27	3.42259e+07	0.0292176	Y	#N/A	#N/A	#N/A	Y	#N/A	#N/A
NCI0203	Sample_NCI0203tumor4_T_C291CACXX	OS.NCI0203.T4	Tumor	OS	1	0.000147973	TGTGCCAGCAGTTTCCTTGGGAGAAACTATGGCTACACCTTC	CASSFLGRNYGYTF	TRBV12-3	TRBD2	TRBJ1-2	13	18	22	24	3.42259e+07	0.0292176	Y	#N/A	#N/A	#N/A	Y	#N/A	#N/A
NCI0213	Sample_NCI0213tumor_T_C2V4TACXX	SS.NCI0213	Tumor	SS	1	0.000298418	TGTGCCAGCAGCTTAGGGGGGGGCTCCTACAATGAGCAGTTCTTC	CASSLGGGSYNEQFF	TRBV7-2	TRBD2	TRBJ2-1	15	16	21	22	3.30138e+07	0.0302903	Y	#N/A	#N/A	#N/A	Y	#N/A	#N/A
NCI0213	Sample_NCI0213tumor_T_C2V4TACXX	SS.NCI0213	Tumor	SS	1	0.000298418	TGTGCCAGCAGCCTTAGCGGGAGTCCCTACAATGAGCAGTTCTTC	CASSLSGSPYNEQFF	TRBV7-3	TRBD2	TRBJ2-1	11	14	22	25	3.30138e+07	0.0302903	Y	#N/A	#N/A	#N/A	Y	#N/A	#N/A
NCI0213	Sample_NCI0213tumor_T_C2V4TACXX	SS.NCI0213	Tumor	SS	1	0.000298418	TGCGCCAGCAGCGGGGGGAGCAATCAGCCCCAGCATTTT	CASSGGSNQPQHF	TRBV4-3	TRBD2	TRBJ1-5	11	12	17	18	3.30138e+07	0.0302903	Y	#N/A	#N/A	#N/A	Y	#N/A	#N/A
NCI0213	Sample_NCI0213tumor_T_C2V4TACXX	SS.NCI0213	Tumor	SS	1	0.000298418	TGTGCCAGCAGCTTAGGAGGCTACGAGCAGTACTTC	CASSLGGYEQYF	TRBV11-1	.	TRBJ2-7	15	-1	-1	20	3.30138e+07	0.0302903	Y	#N/A	#N/A	#N/A	Y	#N/A	#N/A
NCI0213	Sample_NCI0213tumor_T_C2V4TACXX	SS.NCI0213	Tumor	SS	1	0.000298418	TGTGCCAGCAGTTGGGGCAATGAGCAGTTCTTC	CASSWGNEQFF	TRBV25-1	.	TRBJ2-1	11	-1	-1	17	3.30138e+07	0.0302903	Y	#N/A	#N/A	#N/A	Y	#N/A	#N/A
NCI0213	Sample_NCI0213tumor_T_C2V4TACXX	SS.NCI0213	Tumor	SS	1	0.000298418	TGTGCCAGCAGCTTCTCCTACGAGCAGTACTTC	CASSFSYEQYF	TRBV11-1	.	TRBJ2-7	13	-1	-1	14	3.30138e+07	0.0302903	Y	#N/A	#N/A	#N/A	Y	#N/A	Y
NCI0242	Sample_NCI0242tumor_T_H145DBGXX	SS.NCI0242	Tumor	SS	2	0.000104992	TGTGCCAGCAGGGGGACAGGGACAGATACGCAGTATTTT	CASRGTGTDTQYF	TRBV6-4	TRBD1	TRBJ2-3	10	12	20	21	4.44571e+07	0.0449872	Y	#N/A	#N/A	#N/A	Y	#N/A	#N/A
NCI0242	Sample_NCI0242tumor_T_H145DBGXX	SS.NCI0242	Tumor	SS	2	0.000104992	TGTGCCAGCAGTTACAACAATGAGCAGTTCTTC	CASSYNNEQFF	TRBV6-5	.	TRBJ2-1	14	-1	-1	16	4.44571e+07	0.0449872	Y	#N/A	#N/A	#N/A	Y	#N/A	#N/A
NCI0242	Sample_NCI0242tumor_T_H145DBGXX	SS.NCI0242	Tumor	SS	1	5.25e-05	TGTGCCAGCAGCTTAGGTACTAGCGGGAGCAATGAGCAGTTCTTC	CASSLGTSGSNEQFF	TRBV7-2	TRBD2	TRBJ2-1	15	18	28	29	4.44571e+07	0.0224936	Y	#N/A	#N/A	#N/A	Y	#N/A	#N/A
NCI0242	Sample_NCI0242tumor_T_H145DBGXX	SS.NCI0242	Tumor	SS	1	5.25e-05	TGTGCCAGCAGCTCGGGACTAGCGTACAATGAGCAGTTCTTC	CASSSGLAYNEQFF	TRBV5-4	TRBD2	TRBJ2-1	12	13	23	24	4.44571e+07	0.0224936	Y	#N/A	#N/A	#N/A	Y	#N/A	#N/A
NCI0242	Sample_NCI0242tumor_T_H145DBGXX	SS.NCI0242	Tumor	SS	1	5.25e-05	TGTGCCAGCAGTTCCCGGACAGGGGAGCTGTTTTTT	CASSSRTGELFF	TRBV27	TRBD1	TRBJ2-2	12	13	17	21	4.44571e+07	0.0224936	Y	#N/A	#N/A	#N/A	Y	#N/A	#N/A
NCI0243	Sample_NCI0243_T_T_HHC2JBGXX	OS.NCI0243	Tumor	OS	1	0.0031746	TGTGCCAGCAGCTTGAACTATGGCTACACCTTC	CASSLNYGYTF	TRBV7-2	.	TRBJ1-2	13	-1	-1	15	7.18466e+07	0.0139185	Y	#N/A	#N/A	#N/A	Y	#N/A	#N/A
NCI0254	Sample_NCI0254tumor_T_H2N5CBGXX	OS.NCI0254	Tumor	OS	1	0.000252207	TGTGCCAGCAGCTTTGGGTACGAGCAGTACTTC	CASSFGYEQYF	TRBV4-2	.	TRBJ2-7	11	-1	-1	18	3.64151e+07	0.0274612	Y	#N/A	#N/A	#N/A	Y	#N/A	#N/A
0A4HX8	Sample_OS_0A4HX8_T1R_T_SRR1811140	0A4HX8	Tumor	OS	1	0.0192308	TGTGCCAGCAGTTACTACAATGAGCAGTTCTTC	CASSYYNEQFF	TRBV6-6	.	TRBJ2-1	16	-1	-1	14	1.66693e+07	0.0599905	Y	#N/A	#N/A	#N/A	Y	#N/A	#N/A
0A4HXS	Sample_OS_0A4HXS_T1R_T_SRR1811150	0A4HXS	Tumor	OS	2	0.0015528	TGTGCCAGCAGCTTGGGGTACGAGCAGTACTTC	CASSLGYEQYF	TRBV7-9	.	TRBJ2-7	13	-1	-1	18	3.51417e+07	0.0569124	Y	#N/A	#N/A	#N/A	Y	#N/A	#N/A
0A4I48	Sample_OS_0A4I48_T1R_T_SRR1811135	0A4I48	Tumor	OS	1	0.00497512	TGTGCCAGCAGTTTAGGAGGGGGCTATGGCTACACCTTC	CASSLGGGYGYTF	TRBV27	TRBD1	TRBJ1-2	14	17	22	23	3.23198e+07	0.0309408	Y	#N/A	#N/A	#N/A	Y	#N/A	#N/A
0A4I4O	Sample_OS_0A4I4O_T1R_T_SRR1811157	0A4I4O	Tumor	OS	2	0.111111	TGTGCCAGCAGTTTAGGGCAGCTATACGAGCAGTACTTC	CASSLGQLYEQYF	TRBV12-3	.	TRBJ2-7	15	-1	-1	24	2.51681e+07	0.0794657	Y	#N/A	#N/A	#N/A	Y	#N/A	#N/A
PAMJXS	Sample_OS_PAMJXS_T1R_T_SRR1811041_SRR1811036	PAMJXS	Tumor	OS	1	0.0138889	TGTGCCAGCAGCCTCACCGGGGAGCTGTTTTTT	CASSLTGELFF	TRBV3-1	.	TRBJ2-2	12	-1	-1	14	2.60376e+07	0.038406	Y	#N/A	#N/A	#N/A	Y	#N/A	#N/A
PAMYYJ	Sample_OS_PAMYYJ_T1R_T_SRR1811035_SRR1811040	PAMYYJ	Tumor	OS	1	0.05	TGTGCCAGCAGCTTCTCCTACGAGCAGTACTTC	CASSFSYEQYF	TRBV11-1	.	TRBJ2-7	13	-1	-1	14	2.46008e+07	0.0406491	Y	#N/A	#N/A	#N/A	Y	#N/A	Y
PANVJJ	Sample_OS_PANVJJ_T1R_T_SRR1811079_SRR1811072_SRR1811145	PANVJJ	Tumor	OS	1	0.000107945	TGCGCCAGCAGCTTGGGGGGGTACAATGAGCAGTTCTTC	CASSLGGYNEQFF	TRBV5-1	TRBD2	TRBJ2-1	14	15	20	21	2.86319e+07	0.0349261	Y	#N/A	#N/A	#N/A	Y	#N/A	#N/A
PANXSC	Sample_OS_PANXSC_T1R_T_SRR1811203_SRR1811200	PANXSC	Tumor	OS	2	0.00475059	TGTGCCAGTTCCGACACAGATACGCAGTATTTT	CASSDTDTQYF	TRBV18	.	TRBJ2-3	7	-1	-1	14	1.68892e+07	0.118419	Y	#N/A	#N/A	#N/A	Y	#N/A	#N/A
PANXSC	Sample_OS_PANXSC_T1R_T_SRR1811203_SRR1811200	PANXSC	Tumor	OS	1	0.0023753	TGTGCCAGCAGCTTAGGACTGAGGGAGCAGTACTTC	CASSLGLREQYF	TRBV11-1	.	TRBJ2-7	15	-1	-1	24	1.68892e+07	0.0592096	Y	#N/A	#N/A	#N/A	Y	#N/A	#N/A
PAPIJR	Sample_OS_PAPIJR_T1R_T_SRR1811152	PAPIJR	Tumor	OS	1	0.00044843	TGTGCCAGCAGTTTAGGGGGCACTGAAGCTTTCTTT	CASSLGGTEAFF	TRBV12-3	.	TRBJ1-1	15	-1	-1	20	2.22486e+07	0.0449467	Y	#N/A	#N/A	#N/A	Y	#N/A	Y
PAPXGT	Sample_OS_PAPXGT_T1R_T_SRR1811058_SRR1811059	PAPXGT	Tumor	OS	2	0.0357143	TGTGCCAGCAGTCCCGGACAGGGCAATCAGCCCCAGCATTTT	CASSPGQGNQPQHF	TRBV12-3	TRBD1	TRBJ1-5	11	15	21	22	4.10069e+07	0.0487723	Y	#N/A	#N/A	#N/A	Y	#N/A	#N/A
PAPXGT	Sample_OS_PAPXGT_T1R_T_SRR1811058_SRR1811059	PAPXGT	Tumor	OS	1	0.0178571	TGTGCCAGCAGCTTAGGAAATGAGCAGTTCTTC	CASSLGNEQFF	TRBV7-2	.	TRBJ2-1	15	-1	-1	18	4.10069e+07	0.0243861	Y	#N/A	#N/A	#N/A	Y	#N/A	Y
PASFCV	Sample_OS_PASFCV_T1R_T_SRR1811051_SRR1811048	PASFCV	Tumor	OS	1	0.00666667	TGCGCCAGCAGCTTGGGACACAATCAGCCCCAGCATTTT	CASSLGHNQPQHF	TRBV5-1	TRBD1	TRBJ1-5	14	15	19	20	3.28072e+07	0.0304811	Y	#N/A	#N/A	#N/A	Y	#N/A	#N/A
PASNZV	Sample_OS_PASNZV_T1R_T_SRR1811123_SRR1811128	PASNZV	Tumor	OS	1	6.77e-05	TGTGCCAGCAGCTTAGCGCGGTCCTACGAGCAGTACTTC	CASSLARSYEQYF	TRBV11-2	.	TRBJ2-7	16	-1	-1	21	3.2837e+07	0.0304534	Y	#N/A	#N/A	#N/A	Y	#N/A	#N/A
PASNZV	Sample_OS_PASNZV_T1R_T_SRR1811123_SRR1811128	PASNZV	Tumor	OS	1	6.77e-05	TGTGCCAGCTCACCAGGTGAAAAACTGTTTTTT	CASSPGEKLFF	TRBV18	.	TRBJ1-4	18	-1	-1	17	3.2837e+07	0.0304534	Y	#N/A	#N/A	#N/A	Y	#N/A	#N/A
PASYUK	Sample_OS_PASYUK_T1R_T_SRR1811067_SRR1811074_SRR1811143	PASYUK	Tumor	OS	3	0.000877193	TGTGCCAGCAGCCCCACTCAAGAGACCCAGTACTTC	CASSPTQETQYF	TRBV6-2	.	TRBJ2-5	10	-1	-1	18	1.98905e+07	0.150825	Y	#N/A	#N/A	#N/A	Y	#N/A	#N/A
PAUTYB	Sample_OS_PAUTYB_T1R_T_SRR1811197	PAUTYB	Tumor	OS	11	0.0506912	TGTGCCAGCAGCTTGCGGACAGGGGGCAACACCGGGGAGCTGTTTTTT	CASSLRTGGNTGELFF	TRBV11-2	TRBD1	TRBJ2-2	12	16	26	27	2.83371e+07	0.388183	Y	#N/A	#N/A	#N/A	Y	#N/A	#N/A
RMS007	Sample_RMS007tumor_T_D21KAACXX	RMS007	Tumor	RMS.FP	1	2.3e-06	TGCGCCAGCAGCCCACAGAGCGGCACTGAAGCTTTCTTT	CASSPQSGTEAFF	TRBV5-1	TRBD2	TRBJ1-1	11	18	22	23	5.91991e+07	0.0168921	Y	#N/A	#N/A	#N/A	Y	#N/A	#N/A
RMS007	Sample_RMS007tumor_T_D21KAACXX	RMS007	Tumor	RMS.FP	1	2.3e-06	TGTGCCAGCAGCCTGAGAGGAACTGAAGCTTTCTTT	CASSLRGTEAFF	TRBV5-6	.	TRBJ1-1	11	-1	-1	21	5.91991e+07	0.0168921	Y	#N/A	#N/A	#N/A	Y	#N/A	#N/A
RMS007	Sample_RMS007tumor_T_D21KAACXX	RMS007	Tumor	RMS.FP	1	2.3e-06	TGCGCCAGCAGCTTTAGCACAGATACGCAGTATTTT	CASSFSTDTQYF	TRBV5-1	.	TRBJ2-3	13	-1	-1	14	5.91991e+07	0.0168921	Y	Y	#N/A	#N/A	Y	#N/A	#N/A
RMS007	Sample_RMS007tumor_T_D21KAACXX	RMS007	Tumor	RMS.FP	1	2.3e-06	TGTGCCAGCTCACCTCAAGAGACCCAGTACTTC	CASSPQETQYF	TRBV18	.	TRBJ2-5	13	-1	-1	15	5.91991e+07	0.0168921	Y	#N/A	#N/A	#N/A	Y	#N/A	#N/A
RMS008	Sample_RMS008tumor_T_D21KAACXX	RMS008	Tumor	RMS.FN	1	0.00049776	TGTGCCAGCAGCGTAGGCCAAGAGACCCAGTACTTC	CASSVGQETQYF	TRBV9	.	TRBJ2-5	14	-1	-1	17	5.22796e+07	0.0191279	Y	#N/A	#N/A	#N/A	Y	#N/A	#N/A
RMS055	Sample_RMS055tumor_T_D21KAACXX	RMS055	Tumor	RMS.FN	1	0.000150218	TGTGCCAGCAGTCGTCAGGGCTCTGGAAACACCATATATTTT	CASSRQGSGNTIYF	TRBV12-3	.	TRBJ1-3	11	-1	-1	15	5.06106e+07	0.0197587	Y	#N/A	#N/A	#N/A	Y	#N/A	#N/A
RMS061	Sample_RMS061tumor_T_D21KAACXX	RMS061	Tumor	RMS.FP	2	0.000354421	TGTGCCAGCAGTTTACAGGGCGGGAGTTACGAGCAGTACTTC	CASSLQGGSYEQYF	TRBV27	TRBD2	TRBJ2-7	14	19	25	27	4.37428e+07	0.0457218	Y	#N/A	#N/A	#N/A	Y	#N/A	#N/A
RMS061	Sample_RMS061tumor_T_D21KAACXX	RMS061	Tumor	RMS.FP	1	0.000177211	TGTGCCAGCAGCTTAGACACCGGGGAGCTGTTTTTT	CASSLDTGELFF	TRBV11-3	.	TRBJ2-2	15	-1	-1	16	4.37428e+07	0.0228609	Y	#N/A	#N/A	#N/A	Y	#N/A	#N/A
RMS2031	Sample_RMS2031tumor_T_C222MACXX	RMS2031	Tumor	RMS.FP	1	0.0238095	TGTGCCAGTAGCGGGAGCTCCTACAATGAGCAGTTCTTC	CASSGSSYNEQFF	TRBV19	.	TRBJ2-1	10	-1	-1	13	6.55324e+07	0.0152596	Y	#N/A	#N/A	#N/A	Y	#N/A	#N/A
RMS2031	Sample_RMS2031tumor_T_C222MACXX	RMS2031	Tumor	RMS.FP	1	0.0238095	TGCGCCAGCAGCTTGGGCACTGAAGCTTTCTTT	CASSLGTEAFF	TRBV5-1	.	TRBJ1-1	14	-1	-1	17	6.55324e+07	0.0152596	Y	#N/A	#N/A	#N/A	Y	#N/A	#N/A
RMS2032	Sample_RMS2032_D1D34ACXX	RMS2032	Tumor	RMS.FN	1	0.000135355	TGCGCCAGCAGCCAAGACACTGAAGCTTTCTTT	CASSQDTEAFF	TRBV4-1	.	TRBJ1-1	15	-1	-1	16	1.25574e+08	0.00796344	Y	#N/A	#N/A	#N/A	Y	#N/A	#N/A
RMS2038	Sample_RMS2038_D18PDACXX	RMS2038	Tumor	RMS.FP	1	0.015625	TGTGCCAGCAGCCCCTATTTGAACACTGAAGCTTTCTTT	CASSPYLNTEAFF	TRBV7-2	.	TRBJ1-1	11	-1	-1	19	1.16466e+08	0.00858617	Y	#N/A	#N/A	#N/A	Y	#N/A	#N/A
RMS2038	Sample_RMS2038_D18PDACXX	RMS2038	Tumor	RMS.FP	1	0.015625	TGTGCCAGCAGCCAGGGGACTGAAGCTTTCTTT	CASSQGTEAFF	TRBV3-1	.	TRBJ1-1	13	-1	-1	18	1.16466e+08	0.00858617	Y	#N/A	#N/A	#N/A	Y	#N/A	#N/A
RMS2038	Sample_RMS2038_D18PDACXX	RMS2038	Tumor	RMS.FP	1	0.015625	TGTGCCAGCAGCCAGGGGACGGAAGCTTTCTTT	CASSQGTEAFF	TRBV3-1	TRBD1	TRBJ1-1	13	15	19	21	1.16466e+08	0.00858617	Y	#N/A	#N/A	#N/A	Y	#N/A	#N/A
RMS2040	Sample_RMS2040_C141JACXX	RMS2040	Tumor	RMS.FN	1	0.00044287	TGCGCCAGCAGCCTAACTATGAACACTGAAGCTTTCTTT	CASSLTMNTEAFF	TRBV5-1	.	TRBJ1-1	11	-1	-1	18	101604849	0.00984205	Y	#N/A	#N/A	#N/A	Y	#N/A	#N/A
RMS2040	Sample_RMS2040_C141JACXX	RMS2040	Tumor	RMS.FN	1	0.00044287	TGTGCCAGTAGTGTCTACAATGAGCAGTTCTTC	CASSVYNEQFF	TRBV19	.	TRBJ2-1	11	-1	-1	14	101604849	0.00984205	Y	#N/A	#N/A	#N/A	Y	#N/A	#N/A
RMS2040	Sample_RMS2040_C141JACXX	RMS2040	Tumor	RMS.FN	1	0.00044287	TGCGCCAGCAGCTTGTACTACGAGCAGTACTTC	CASSLYYEQYF	TRBV5-1	.	TRBJ2-7	14	-1	-1	17	101604849	0.00984205	Y	#N/A	#N/A	#N/A	Y	#N/A	Y
RMS2041	Sample_RMS2041tumor_T_C222MACXX	RMS2041	Tumor	RMS.FN	1	0.000233481	TGTGCCAGCAGTGAAGCAGGCGGCTCCTACAATGAGCAGTTCTTC	CASSEAGGSYNEQFF	TRBV2	.	TRBJ2-1	16	-1	-1	22	4.86098e+07	0.020572	Y	#N/A	#N/A	#N/A	Y	#N/A	#N/A
RMS2041	Sample_RMS2041tumor_T_C222MACXX	RMS2041	Tumor	RMS.FN	1	0.000233481	TGTGCCAGCAGTTTAGACAGCTACAATGAGCAGTTCTTC	CASSLDSYNEQFF	TRBV27	TRBD1	TRBJ2-1	14	15	19	20	4.86098e+07	0.020572	Y	#N/A	#N/A	#N/A	Y	#N/A	#N/A
RMS2046	Sample_RMS2046_C0VPBACXX	RMS2046	Tumor	RMS.FP	1	0.00071736	TGTGCCAGCAGCCAAGCTACCGGGGAGCTGTTTTTT	CASSQATGELFF	TRBV4-2	.	TRBJ2-2	17	-1	-1	18	8.91649e+07	0.0112152	Y	#N/A	#N/A	#N/A	Y	#N/A	#N/A
RMS2046	Sample_RMS2046_C0VPBACXX	RMS2046	Tumor	RMS.FP	1	0.00071736	TGTGCCAGCTCACCGGGGGAGACCCAGTACTTC	CASSPGETQYF	TRBV18	.	TRBJ2-5	13	-1	-1	18	8.91649e+07	0.0112152	Y	#N/A	#N/A	#N/A	Y	#N/A	Y
RMS2046	Sample_RMS2046_C0VPBACXX	RMS2046	Tumor	RMS.FP	1	0.00071736	TGTGCCAGCAGCTCCAGGGAGACCCAGTACTTC	CASSSRETQYF	TRBV12-3	.	TRBJ2-5	10	-1	-1	18	8.91649e+07	0.0112152	Y	#N/A	#N/A	#N/A	Y	#N/A	#N/A
RMS2046	Sample_RMS2046_C0VPBACXX	RMS2046	Tumor	RMS.FP	1	0.00071736	TGTGCCAGCAGCCAGGGCTACGAGCAGTACTTC	CASSQGYEQYF	TRBV3-1	.	TRBJ2-7	13	-1	-1	17	8.91649e+07	0.0112152	Y	#N/A	#N/A	#N/A	Y	#N/A	#N/A
RMS2047	Sample_RMS2047_D1D34ACXX	RMS2047	Tumor	RMS.FN	1	5.09e-05	TGTGCCAGCAGCTTAACAGGGGGCTATGGCTACACCTTC	CASSLTGGYGYTF	TRBV7-2	TRBD1	TRBJ1-2	14	15	22	23	1.07558e+08	0.0092973	Y	#N/A	#N/A	#N/A	Y	#N/A	#N/A
RMS2049	Sample_RMS2049_D1D34ACXX	RMS2049	Tumor	RMS.FP	2	0.00255755	TGTGCCAGCAGTTACAACTATGGCTACACCTTC	CASSYNYGYTF	TRBV6-2	.	TRBJ1-2	14	-1	-1	15	9.557e+07	0.0209271	Y	#N/A	#N/A	#N/A	Y	#N/A	#N/A
RMS2049	Sample_RMS2049_D1D34ACXX	RMS2049	Tumor	RMS.FP	1	0.00127877	TGTGCCAGCAGCCCTAGGGGCTCTGGGGCCAACGTCCTGACTTTC	CASSPRGSGANVLTF	TRBV6-2	.	TRBJ2-6	10	-1	-1	19	9.557e+07	0.0104635	Y	#N/A	#N/A	#N/A	Y	#N/A	#N/A
RMS2051	Sample_RMS2051_D1D34ACXX	RMS2051	Tumor	RMS.FN	1	0.000344353	TGTGCCAGCAGTTTATTAGGGAATGAGCAGTTCTTC	CASSLLGNEQFF	TRBV12-3	.	TRBJ2-1	14	-1	-1	21	9.99683e+07	0.0100032	Y	#N/A	#N/A	#N/A	Y	#N/A	#N/A
RMS2053	Sample_RMS2053tumor_T_C222MACXX	RMS2053	Tumor	RMS.FN	1	0.000131909	TGTGCCAGCAGCCAAACTAGCGGGGGGGCAGATACGCAGTATTTT	CASSQTSGGADTQYF	TRBV3-1	TRBD2	TRBJ2-3	14	15	26	28	5.2445e+07	0.0190676	Y	#N/A	#N/A	#N/A	Y	#N/A	#N/A
RMS206	Sample_RMS206_2x_D12TBACXX	RMS206	Tumor	RMS.FN	1	4.91e-05	TGTGCCAGCAGCTTAGCCGGGGAGCTGTTTTTT	CASSLAGELFF	TRBV7-8	.	TRBJ2-2	16	-1	-1	16	8.93364e+07	0.0111936	Y	#N/A	#N/A	#N/A	Y	#N/A	#N/A
RMS2065	Sample_RMS2065tumor_T_D24DGACXX	RMS2065	Tumor	RMS.FN	1	0.00729927	TGCGCCAGCAGCCCTTCTCGGAACACTGAAGCTTTCTTT	CASSPSRNTEAFF	TRBV4-3	.	TRBJ1-1	12	-1	-1	20	6.15894e+07	0.0162366	Y	#N/A	#N/A	#N/A	Y	#N/A	#N/A
RMS2072	Sample_RMS2072_D18PDACXX	RMS2072	Tumor	RMS.FP	3	2.91e-05	TGTGCCAGCAGCCCGGGTCATAGCACAGATACGCAGTATTTT	CASSPGHSTDTQYF	TRBV7-2	TRBD1	TRBJ2-3	11	12	16	20	1.10848e+08	0.0270641	Y	#N/A	#N/A	#N/A	Y	#N/A	#N/A
RMS2072	Sample_RMS2072_D18PDACXX	RMS2072	Tumor	RMS.FP	2	1.94e-05	TGTGCCAGCAGCCCGACGGGGGATACGCAGTATTTT	CASSPTGDTQYF	TRBV27	TRBD2	TRBJ2-3	10	16	20	21	1.10848e+08	0.0180427	Y	#N/A	#N/A	#N/A	Y	#N/A	#N/A
RMS2072	Sample_RMS2072_D18PDACXX	RMS2072	Tumor	RMS.FP	1	9.7e-06	TGTGCCAGTAGTCTCGGGGGGCCCAGCACAGATACGCAGTATTTT	CASSLGGPSTDTQYF	TRBV19	TRBD2	TRBJ2-3	11	14	23	24	1.10848e+08	0.00902137	Y	#N/A	#N/A	#N/A	Y	#N/A	#N/A
RMS2072	Sample_RMS2072_D18PDACXX	RMS2072	Tumor	RMS.FP	1	9.7e-06	TGTGCCAGCAGCTTAAGGGGCGACTCCTACAATGAGCAGTTCTTC	CASSLRGDSYNEQFF	TRBV11-2	TRBD1	TRBJ2-1	14	15	19	23	1.10848e+08	0.00902137	Y	#N/A	#N/A	#N/A	Y	#N/A	#N/A
RMS2072	Sample_RMS2072_D18PDACXX	RMS2072	Tumor	RMS.FP	1	9.7e-06	TGTGCCAGCAGTCCCGGACAGGGAACGGATACGCAGTATTTT	CASSPGQGTDTQYF	TRBV12-3	TRBD1	TRBJ2-3	11	15	22	27	1.10848e+08	0.00902137	Y	#N/A	#N/A	#N/A	Y	#N/A	#N/A
RMS2072	Sample_RMS2072_D18PDACXX	RMS2072	Tumor	RMS.FP	1	9.7e-06	TGTGCCAGCAGCCCGGGACACAGCACAGATACGCAGTATTTT	CASSPGHSTDTQYF	TRBV7-3	TRBD1	TRBJ2-3	11	12	19	21	1.10848e+08	0.00902137	Y	#N/A	#N/A	#N/A	Y	#N/A	#N/A
RMS2072	Sample_RMS2072_D18PDACXX	RMS2072	Tumor	RMS.FP	1	9.7e-06	TGTGCCAGCAGTCGGGACAGGGTTACTGAAGCTTTCTTT	CASSRDRVTEAFF	TRBV28	TRBD1	TRBJ1-1	11	12	21	24	1.10848e+08	0.00902137	Y	#N/A	#N/A	#N/A	Y	#N/A	#N/A
RMS2072	Sample_RMS2072_D18PDACXX	RMS2072	Tumor	RMS.FP	1	9.7e-06	TGTGCCAGCAGCCTCAGGGCGAACACTGAAGCTTTCTTT	CASSLRANTEAFF	TRBV7-2	TRBD1	TRBJ1-1	11	14	18	20	1.10848e+08	0.00902137	Y	#N/A	#N/A	#N/A	Y	#N/A	#N/A
RMS2072	Sample_RMS2072_D18PDACXX	RMS2072	Tumor	RMS.FP	1	9.7e-06	TGTGCCAGTAGTATAAGCACAGATACGCAGTATTTT	CASSISTDTQYF	TRBV19	.	TRBJ2-3	14	-1	-1	15	1.10848e+08	0.00902137	Y	#N/A	#N/A	#N/A	Y	#N/A	#N/A
RMS2074	Sample_RMS2074_D1C5FACXX	RMS2074	Tumor	RMS.FP	1	0.00335571	TGTGCCAGCAGCGCTAGCACAGATACGCAGTATTTT	CASSASTDTQYF	TRBV11-2	.	TRBJ2-3	22	-1	-1	12	9.11903e+07	0.0109661	Y	#N/A	#N/A	#N/A	Y	#N/A	#N/A
RMS2076	Sample_RMS2076_D18PDACXX	RMS2076	Tumor	RMS.FP	1	0.00847458	TGCAGTGCTAGACTAGCGGGAGACACCGGGGAGCTGTTTTTT	CSARLAGDTGELFF	TRBV20-1	TRBD2	TRBJ2-2	11	12	21	22	114345077	0.00874546	Y	#N/A	#N/A	#N/A	Y	#N/A	#N/A
RMS2083	Sample_RMS2083tumor_T_D24DGACXX	RMS2083	Tumor	RMS.FN	1	0.000415628	TGCAGTGCTAGAGGACTAGCGGGCAATGAGCAGTTCTTC	CSARGLAGNEQFF	TRBV20-1	.	TRBJ2-1	19	-1	-1	23	5.65881e+07	0.0176716	Y	#N/A	#N/A	#N/A	Y	#N/A	#N/A
RMS2085	Sample_RMS2085_D1C5FACXX	RMS2085	Tumor	RMS.FN	1	1.39e-05	TGTGCCAGCAGCTTGGGTAACACTGAAGCTTTCTTT	CASSLGNTEAFF	TRBV5-4	.	TRBJ1-1	14	-1	-1	18	8.60516e+07	0.0116209	Y	#N/A	#N/A	#N/A	Y	#N/A	Y
RMS2094	Sample_RMS2094_D18PDACXX	RMS2094	Tumor	RMS.FN	4	0.0228571	TGTGCCAGCAGCTTAGGAGATTCACCCCTCCACTTT	CASSLGDSPLHF	TRBV7-9	.	TRBJ1-6	15	-1	-1	19	1.19978e+08	0.0333395	Y	#N/A	#N/A	#N/A	Y	#N/A	#N/A
RMS2103	Sample_RMS2103_C14C7ACXX	RMS2103	Tumor	RMS.FP	2	8.98e-05	TGTGCCAGCAGTGGACAGGGGGCGGGGACTGAAGCTTTCTTT	CASSGQGAGTEAFF	TRBV12-3	TRBD1	TRBJ1-1	11	12	22	27	8.95354e+07	0.0223375	Y	#N/A	#N/A	#N/A	Y	#N/A	#N/A
RMS2103	Sample_RMS2103_C14C7ACXX	RMS2103	Tumor	RMS.FP	1	4.49e-05	TGCGCCAGCAGCTTGGACAGCTCTGGAAACACCATATATTTT	CASSLDSSGNTIYF	TRBV5-1	.	TRBJ1-3	14	-1	-1	18	8.95354e+07	0.0111688	Y	#N/A	#N/A	#N/A	Y	#N/A	#N/A
RMS2103	Sample_RMS2103_C14C7ACXX	RMS2103	Tumor	RMS.FP	1	4.49e-05	TGTGCCAGTAGTCATAGGGGAACTGAAGCTTTCTTT	CASSHRGTEAFF	TRBV19	TRBD1	TRBJ1-1	11	15	19	21	8.95354e+07	0.0111688	Y	#N/A	#N/A	#N/A	Y	#N/A	#N/A
RMS2104	Sample_RMS2104_D18PDACXX	RMS2104	Tumor	RMS.FP	2	7.81e-05	TGTGCCAGCAGTCAGGGGGCGAACACTGAAGCTTTCTTT	CASSQGANTEAFF	TRBV6-2	TRBD1	TRBJ1-1	11	12	19	20	1.00877e+08	0.0198262	Y	#N/A	#N/A	#N/A	Y	#N/A	#N/A
RMS2104	Sample_RMS2104_D18PDACXX	RMS2104	Tumor	RMS.FP	2	7.81e-05	TGTGCCAGCAGCTCGGGGGGAGCAGATACGCAGTATTTT	CASSSGGADTQYF	TRBV7-2	TRBD2	TRBJ2-3	12	13	19	22	1.00877e+08	0.0198262	Y	#N/A	#N/A	#N/A	Y	#N/A	#N/A
RMS2104	Sample_RMS2104_D18PDACXX	RMS2104	Tumor	RMS.FP	2	7.81e-05	TGTGCCAGCAGTCCCAACACTGAAGCTTTCTTT	CASSPNTEAFF	TRBV6-6	.	TRBJ1-1	12	-1	-1	15	1.00877e+08	0.0198262	Y	#N/A	#N/A	#N/A	Y	#N/A	#N/A
RMS2104	Sample_RMS2104_D18PDACXX	RMS2104	Tumor	RMS.FP	1	3.91e-05	TGTGCCAGCTCACCAAGACAGGGGGCGAGCAATCAGCCCCAGCATTTT	CASSPRQGASNQPQHF	TRBV18	TRBD1	TRBJ1-5	14	16	25	27	1.00877e+08	0.00991311	Y	#N/A	#N/A	#N/A	Y	#N/A	#N/A
RMS2104	Sample_RMS2104_D18PDACXX	RMS2104	Tumor	RMS.FP	1	3.91e-05	TGTGCCAGCAGCTTAACAGGAAACACTGAAGCTTTCTTT	CASSLTGNTEAFF	TRBV7-9	TRBD1	TRBJ1-1	14	15	19	21	1.00877e+08	0.00991311	Y	Y	#N/A	#N/A	Y	#N/A	#N/A
RMS2104	Sample_RMS2104_D18PDACXX	RMS2104	Tumor	RMS.FP	1	3.91e-05	TGTGCCAGCAGCCTTGGTAGGAACACTGAAGCTTTCTTT	CASSLGRNTEAFF	TRBV2	.	TRBJ1-1	11	-1	-1	20	1.00877e+08	0.00991311	Y	#N/A	#N/A	#N/A	Y	#N/A	#N/A
RMS2104	Sample_RMS2104_D18PDACXX	RMS2104	Tumor	RMS.FP	1	3.91e-05	TGTGCCAGCAGCTTGGGGGACAATGAGCAGTTCTTC	CASSLGDNEQFF	TRBV5-5	.	TRBJ2-1	14	-1	-1	19	1.00877e+08	0.00991311	Y	#N/A	#N/A	#N/A	Y	#N/A	#N/A
RMS2104	Sample_RMS2104_D18PDACXX	RMS2104	Tumor	RMS.FP	1	3.91e-05	TGCGCCAGCAGCTTGGGAGGCAATGAGCAGTTCTTC	CASSLGGNEQFF	TRBV5-1	TRBD2	TRBJ2-1	14	15	19	20	1.00877e+08	0.00991311	Y	#N/A	#N/A	#N/A	Y	#N/A	#N/A
RMS2104	Sample_RMS2104_D18PDACXX	RMS2104	Tumor	RMS.FP	1	3.91e-05	TGCGCCAGCAGCAGAGGGGACACTGAAGCTTTCTTT	CASSRGDTEAFF	TRBV5-1	TRBD1	TRBJ1-1	11	14	18	19	1.00877e+08	0.00991311	Y	Y	#N/A	#N/A	Y	#N/A	#N/A
RMS2105	Sample_RMS2105_C14C7ACXX	RMS2105	Tumor	RMS.FP	1	2.86e-05	TGTGCCAGCAGTTTAGACAGTTACAATGAGCAGTTCTTC	CASSLDSYNEQFF	TRBV6-5	TRBD1	TRBJ2-1	12	15	19	21	7.44815e+07	0.0134261	Y	#N/A	#N/A	#N/A	Y	#N/A	#N/A
RMS2105	Sample_RMS2105_C14C7ACXX	RMS2105	Tumor	RMS.FP	1	2.86e-05	TGCGCCAGCAGTCTCGGACAAGCCTACGAGCAGTACTTC	CASSLGQAYEQYF	TRBV5-1	TRBD1	TRBJ2-7	10	15	19	22	7.44815e+07	0.0134261	Y	Y	#N/A	#N/A	Y	#N/A	#N/A
RMS2105	Sample_RMS2105_C14C7ACXX	RMS2105	Tumor	RMS.FP	1	2.86e-05	TGTGCCAGCAGTTTGGGGGCCGAGCAGTACTTC	CASSLGAEQYF	TRBV28	TRBD1	TRBJ2-7	13	14	19	20	7.44815e+07	0.0134261	Y	#N/A	#N/A	#N/A	Y	#N/A	#N/A
RMS2105	Sample_RMS2105_C14C7ACXX	RMS2105	Tumor	RMS.FP	1	2.86e-05	TGTGCCAGCAGTTACCGCAATGAGCAGTTCTTC	CASSYRNEQFF	TRBV6-2	.	TRBJ2-1	14	-1	-1	17	7.44815e+07	0.0134261	Y	#N/A	#N/A	#N/A	Y	#N/A	#N/A
RMS2105	Sample_RMS2105_C14C7ACXX	RMS2105	Tumor	RMS.FP	1	2.86e-05	TGTGCCAGCAGTTACGGGAATGAGCAGTTCTTC	CASSYGNEQFF	TRBV6-5	.	TRBJ2-1	14	-1	-1	18	7.44815e+07	0.0134261	Y	#N/A	#N/A	#N/A	Y	#N/A	#N/A
RMS2105	Sample_RMS2105_C14C7ACXX	RMS2105	Tumor	RMS.FP	1	2.86e-05	TGTGCCAGCAGCTTGGCAGATACGCAGTATTTT	CASSLADTQYF	TRBV7-9	.	TRBJ2-3	13	-1	-1	16	7.44815e+07	0.0134261	Y	#N/A	#N/A	#N/A	Y	#N/A	#N/A
RMS2105	Sample_RMS2105_C14C7ACXX	RMS2105	Tumor	RMS.FP	1	2.86e-05	TGTGCCAGCAGCCCAACGGGGGAGCTGTTTTTT	CASSPTGELFF	TRBV28	.	TRBJ2-2	10	-1	-1	18	7.44815e+07	0.0134261	Y	#N/A	#N/A	#N/A	Y	#N/A	#N/A
RMS2107	Sample_RMS2107_C13TEACXX	RMS2107	Tumor	RMS.FN	2	7.88e-05	TGTGCCAGCAGCTTATCCGATACGCAGTATTTT	CASSLSDTQYF	TRBV11-1	.	TRBJ2-3	14	-1	-1	18	9.47433e+07	0.0211097	Y	#N/A	#N/A	#N/A	Y	#N/A	#N/A
RMS2107	Sample_RMS2107_C13TEACXX	RMS2107	Tumor	RMS.FN	1	3.94e-05	TGTGCCAGCAGTTTAGACTCTGGGGCCAACGTCCTGACTTTC	CASSLDSGANVLTF	TRBV12-3	.	TRBJ2-6	15	-1	-1	17	9.47433e+07	0.0105548	Y	#N/A	#N/A	#N/A	Y	#N/A	#N/A
RMS2107	Sample_RMS2107_C13TEACXX	RMS2107	Tumor	RMS.FN	1	3.94e-05	TGTGCCAGCTCACCGGGACAGGGTTACGAGCAGTACTTC	CASSPGQGYEQYF	TRBV18	TRBD1	TRBJ2-7	13	14	22	24	9.47433e+07	0.0105548	Y	#N/A	#N/A	#N/A	Y	#N/A	#N/A
RMS2107	Sample_RMS2107_C13TEACXX	RMS2107	Tumor	RMS.FN	1	3.94e-05	TGCGCCAGCAGCTGGGGCTCCTACAATGAGCAGTTCTTC	CASSWGSYNEQFF	TRBV5-1	.	TRBJ2-1	12	-1	-1	16	9.47433e+07	0.0105548	Y	#N/A	#N/A	#N/A	Y	#N/A	#N/A
RMS2107	Sample_RMS2107_C13TEACXX	RMS2107	Tumor	RMS.FN	1	3.94e-05	TGCGCCAGCAGTCCGACCGGAGATACGCAGTATTTT	CASSPTGDTQYF	TRBV10-2	.	TRBJ2-3	11	-1	-1	20	9.47433e+07	0.0105548	Y	#N/A	#N/A	#N/A	Y	#N/A	#N/A
RMS2107	Sample_RMS2107_C13TEACXX	RMS2107	Tumor	RMS.FN	1	3.94e-05	TGCGCCAGCAGCTTGGCCGGCGAGACCCAGTACTTC	CASSLAGETQYF	TRBV5-1	.	TRBJ2-5	14	-1	-1	21	9.47433e+07	0.0105548	Y	#N/A	#N/A	#N/A	Y	#N/A	#N/A
RMS2107	Sample_RMS2107_C13TEACXX	RMS2107	Tumor	RMS.FN	1	3.94e-05	TGTGCCAGCAGCTTAGCAGATACGCAGTATTTT	CASSLADTQYF	TRBV7-8	.	TRBJ2-3	16	-1	-1	16	9.47433e+07	0.0105548	Y	#N/A	#N/A	#N/A	Y	#N/A	#N/A
RMS211	Sample_RMS211_D139YACXX	RMS211	Tumor	RMS.FN	5	1.54e-05	TGCGCCAGCAGCCAGGAGAGTAGCAATCAGCCCCAGCATTTT	CASSQESSNQPQHF	TRBV4-1	.	TRBJ1-5	13	-1	-1	20	8.46831e+07	0.0590436	Y	#N/A	#N/A	#N/A	Y	#N/A	#N/A
RMS211	Sample_RMS211_D139YACXX	RMS211	Tumor	RMS.FN	3	9.27e-06	TGTGCCAGCAGCTTAGGGGGCTCCTATAATTCACCCCTCCACTTT	CASSLGGSYNSPLHF	TRBV11-1	.	TRBJ1-6	15	-1	-1	19	8.46831e+07	0.0354262	Y	#N/A	#N/A	#N/A	Y	#N/A	#N/A
RMS211	Sample_RMS211_D139YACXX	RMS211	Tumor	RMS.FN	2	6.18e-06	TGTGCCAGCTCACCGCGGACAGGGGACACAGATACGCAGTATTTT	CASSPRTGDTDTQYF	TRBV18	TRBD1	TRBJ2-3	13	16	24	26	8.46831e+07	0.0236175	Y	#N/A	#N/A	#N/A	Y	#N/A	#N/A
RMS211	Sample_RMS211_D139YACXX	RMS211	Tumor	RMS.FN	2	6.18e-06	TGTGCCAGCAGCTTATCCGGGAGCTCCTACAATGAGCAGTTCTTC	CASSLSGSSYNEQFF	TRBV7-2	.	TRBJ2-1	15	-1	-1	19	8.46831e+07	0.0236175	Y	#N/A	#N/A	#N/A	Y	#N/A	#N/A
RMS211	Sample_RMS211_D139YACXX	RMS211	Tumor	RMS.FN	2	6.18e-06	TGTGCCAGCAGCTTAGGACTAGCGGGGGCCAATGAGCAGTTCTTC	CASSLGLAGANEQFF	TRBV7-6	TRBD2	TRBJ2-1	15	16	27	29	8.46831e+07	0.0236175	Y	#N/A	#N/A	#N/A	Y	#N/A	#N/A
RMS211	Sample_RMS211_D139YACXX	RMS211	Tumor	RMS.FN	2	6.18e-06	TGTGCCAGCAGTTTAGGGCAGAAAGAGACCCAGTACTTC	CASSLGQKETQYF	TRBV12-3	.	TRBJ2-5	15	-1	-1	22	8.46831e+07	0.0236175	Y	#N/A	#N/A	#N/A	Y	#N/A	#N/A
RMS211	Sample_RMS211_D139YACXX	RMS211	Tumor	RMS.FN	2	6.18e-06	TGTGCCAGCAGTTACGGGGGGTCTCAGCCCCAGCATTTT	CASSYGGSQPQHF	TRBV6-2	TRBD2	TRBJ1-5	14	15	20	23	8.46831e+07	0.0236175	Y	#N/A	#N/A	#N/A	Y	#N/A	#N/A
RMS211	Sample_RMS211_D139YACXX	RMS211	Tumor	RMS.FN	2	6.18e-06	TGTGCCAGCAGCCTCCGGGCAAACACTGAAGCTTTCTTT	CASSLRANTEAFF	TRBV7-2	TRBD1	TRBJ1-1	11	14	18	21	8.46831e+07	0.0236175	Y	#N/A	#N/A	#N/A	Y	#N/A	#N/A
RMS211	Sample_RMS211_D139YACXX	RMS211	Tumor	RMS.FN	2	6.18e-06	TGTGCCAGCAGGGGGACAGGGACAGATACGCAGTATTTT	CASRGTGTDTQYF	TRBV28	TRBD1	TRBJ2-3	10	12	20	21	8.46831e+07	0.0236175	Y	#N/A	#N/A	#N/A	Y	#N/A	#N/A
RMS211	Sample_RMS211_D139YACXX	RMS211	Tumor	RMS.FN	2	6.18e-06	TGTGCCAGCAGCCTTAAGGGTGAAGCTTTCTTT	CASSLKGEAFF	TRBV12-3	.	TRBJ1-1	10	-1	-1	20	8.46831e+07	0.0236175	Y	#N/A	#N/A	#N/A	Y	#N/A	#N/A
RMS211	Sample_RMS211_D139YACXX	RMS211	Tumor	RMS.FN	2	6.18e-06	TGCAGTGCGCGGGACAACACTGAAGCTTTCTTT	CSARDNTEAFF	TRBV20-1	TRBD1	TRBJ1-1	9	10	14	15	8.46831e+07	0.0236175	Y	#N/A	#N/A	#N/A	Y	#N/A	#N/A
RMS211	Sample_RMS211_D139YACXX	RMS211	Tumor	RMS.FN	1	3.09e-06	TGTGCCAGCAGTCCTCGACAGGGGGCGAGCAATCAGCCCCAGCATTTT	CASSPRQGASNQPQHF	TRBV12-3	TRBD1	TRBJ1-5	11	16	25	27	8.46831e+07	0.0118087	Y	#N/A	#N/A	#N/A	Y	#N/A	#N/A
RMS211	Sample_RMS211_D139YACXX	RMS211	Tumor	RMS.FN	1	3.09e-06	TGTGCCAGCAGCTTAGGCGGGAGCTCCTACAATGAGCAGTTCTTC	CASSLGGSSYNEQFF	TRBV7-6	.	TRBJ2-1	15	-1	-1	19	8.46831e+07	0.0118087	Y	#N/A	#N/A	#N/A	Y	#N/A	#N/A
RMS211	Sample_RMS211_D139YACXX	RMS211	Tumor	RMS.FN	1	3.09e-06	TGTGCCAGCAGTTTAGCTAGCTCCTACAATGAGCAGTTCTTC	CASSLASSYNEQFF	TRBV27	.	TRBJ2-1	14	-1	-1	18	8.46831e+07	0.0118087	Y	#N/A	#N/A	#N/A	Y	#N/A	Y
RMS211	Sample_RMS211_D139YACXX	RMS211	Tumor	RMS.FN	1	3.09e-06	TGTGCCAGCAGCTTGGGGCCTAGCACAGATACGCAGTATTTT	CASSLGPSTDTQYF	TRBV5-6	.	TRBJ2-3	14	-1	-1	19	8.46831e+07	0.0118087	Y	#N/A	#N/A	#N/A	Y	#N/A	#N/A
RMS211	Sample_RMS211_D139YACXX	RMS211	Tumor	RMS.FN	1	3.09e-06	TGTGCCAGCAGCTTAGCGGGGGGGCCTGATACGCAGTATTTT	CASSLAGGPDTQYF	TRBV7-8	TRBD2	TRBJ2-3	16	18	25	27	8.46831e+07	0.0118087	Y	#N/A	#N/A	#N/A	Y	#N/A	#N/A
RMS211	Sample_RMS211_D139YACXX	RMS211	Tumor	RMS.FN	1	3.09e-06	TGTGCCAGCAGTTTCCGTAGCACAGATACGCAGTATTTT	CASSFRSTDTQYF	TRBV27	.	TRBJ2-3	13	-1	-1	17	8.46831e+07	0.0118087	Y	#N/A	#N/A	#N/A	Y	#N/A	#N/A
RMS211	Sample_RMS211_D139YACXX	RMS211	Tumor	RMS.FN	1	3.09e-06	TGTGCCAGCAGCTTAGGACAGAACACTGAAGCTTTCTTT	CASSLGQNTEAFF	TRBV7-2	.	TRBJ1-1	15	-1	-1	20	8.46831e+07	0.0118087	Y	#N/A	#N/A	#N/A	Y	#N/A	#N/A
RMS211	Sample_RMS211_D139YACXX	RMS211	Tumor	RMS.FN	1	3.09e-06	TGTGCCAGCAGCTTAAGCAGGGACAATGAGCAGTTCTTC	CASSLSRDNEQFF	TRBV11-2	TRBD1	TRBJ2-1	14	17	21	22	8.46831e+07	0.0118087	Y	#N/A	#N/A	#N/A	Y	#N/A	#N/A
RMS211	Sample_RMS211_D139YACXX	RMS211	Tumor	RMS.FN	1	3.09e-06	TGTGCCAGCAGCCCCCAATCGGGGACTGAAGCTTTCTTT	CASSPQSGTEAFF	TRBV5-6	TRBD2	TRBJ1-1	11	19	23	24	8.46831e+07	0.0118087	Y	#N/A	#N/A	#N/A	Y	#N/A	#N/A
RMS211	Sample_RMS211_D139YACXX	RMS211	Tumor	RMS.FN	1	3.09e-06	TGTGCCAGCAGCTTCAGTAATTCACCCCTCCACTTT	CASSFSNSPLHF	TRBV7-2	.	TRBJ1-6	13	-1	-1	17	8.46831e+07	0.0118087	Y	#N/A	#N/A	#N/A	Y	#N/A	#N/A
RMS211	Sample_RMS211_D139YACXX	RMS211	Tumor	RMS.FN	1	3.09e-06	TGTGCCAGCAGCCTGGTAGGGGATACGCAGTATTTT	CASSLVGDTQYF	TRBV12-3	.	TRBJ2-3	10	-1	-1	21	8.46831e+07	0.0118087	Y	#N/A	#N/A	#N/A	Y	#N/A	#N/A
RMS211	Sample_RMS211_D139YACXX	RMS211	Tumor	RMS.FN	1	3.09e-06	TGTGCCAGCAGCGTGGGACAGGAGACCCAGTACTTC	CASSVGQETQYF	TRBV5-4	TRBD1	TRBJ2-5	11	14	20	21	8.46831e+07	0.0118087	Y	#N/A	#N/A	#N/A	Y	#N/A	#N/A
RMS211	Sample_RMS211_D139YACXX	RMS211	Tumor	RMS.FN	1	3.09e-06	TGCGCCAGCTCGAGGGGGGACACTGAAGCTTTCTTT	CASSRGDTEAFF	TRBV4-1	TRBD1	TRBJ1-1	8	12	17	19	8.46831e+07	0.0118087	Y	Y	#N/A	#N/A	Y	#N/A	#N/A
RMS211	Sample_RMS211_D139YACXX	RMS211	Tumor	RMS.FN	1	3.09e-06	TGCAGTGCTAGACAGGGCAATCAGCCCCAGCATTTT	CSARQGNQPQHF	TRBV20-1	.	TRBJ1-5	11	-1	-1	16	8.46831e+07	0.0118087	Y	#N/A	#N/A	#N/A	Y	#N/A	#N/A
RMS211	Sample_RMS211_D139YACXX	RMS211	Tumor	RMS.FN	1	3.09e-06	TGTGCCAGCAGTTACTCCTACGAGCAGTACTTC	CASSYSYEQYF	TRBV6-2	.	TRBJ2-7	15	-1	-1	14	8.46831e+07	0.0118087	Y	#N/A	#N/A	#N/A	Y	#N/A	#N/A
RMS211	Sample_RMS211_D139YACXX	RMS211	Tumor	RMS.FN	1	3.09e-06	TGTGCCAGCAGTCCTAACACTGAAGCTTTCTTT	CASSPNTEAFF	TRBV12-3	.	TRBJ1-1	11	-1	-1	15	8.46831e+07	0.0118087	Y	#N/A	#N/A	#N/A	Y	#N/A	#N/A
RMS211	Sample_RMS211_D139YACXX	RMS211	Tumor	RMS.FN	1	3.09e-06	TGTGCCAGCAGCTTAGGATCACCCCTCCACTTT	CASSLGSPLHF	TRBV7-2	.	TRBJ1-6	15	-1	-1	18	8.46831e+07	0.0118087	Y	#N/A	#N/A	#N/A	Y	#N/A	#N/A
RMS211	Sample_RMS211_D139YACXX	RMS211	Tumor	RMS.FN	1	3.09e-06	TGTGCCAGCAGCTCTGGAAACACCATATATTTT	CASSSGNTIYF	TRBV5-4	.	TRBJ1-3	12	-1	-1	9	8.46831e+07	0.0118087	Y	#N/A	#N/A	#N/A	Y	#N/A	#N/A
RMS211	Sample_RMS211_D139YACXX	RMS211	Tumor	RMS.FN	1	3.09e-06	TGTGCCAGCAGCCAGGACACTGAAGCTTTCTTT	CASSQDTEAFF	TRBV3-1	.	TRBJ1-1	13	-1	-1	16	8.46831e+07	0.0118087	Y	#N/A	#N/A	#N/A	Y	#N/A	#N/A
RMS211	Sample_RMS211_D139YACXX	RMS211	Tumor	RMS.FN	1	3.09e-06	TGTGCCAGCAGCCAAGCCTACGAGCAGTACTTC	CASSQAYEQYF	TRBV11-2	.	TRBJ2-7	11	-1	-1	16	8.46831e+07	0.0118087	Y	#N/A	#N/A	#N/A	Y	#N/A	#N/A
RMS211	Sample_RMS211_D139YACXX	RMS211	Tumor	RMS.FN	1	3.09e-06	TGCGCCAGCAGCTGGGGCTACGAGCAGTACTTC	CASSWGYEQYF	TRBV5-1	.	TRBJ2-7	12	-1	-1	17	8.46831e+07	0.0118087	Y	#N/A	#N/A	#N/A	Y	#N/A	#N/A
RMS2110	Sample_RMS2110_C14C7ACXX	RMS2110	Tumor	RMS.FN	1	2.71e-05	TGTGCCAGCAGCTTTGGGACTAGCGGGTCCTACGAGCAGTACTTC	CASSFGTSGSYEQYF	TRBV7-3	TRBD2	TRBJ2-7	13	15	26	27	9.12063e+07	0.0109642	Y	#N/A	#N/A	#N/A	Y	#N/A	#N/A
RMS214	Sample_RMS214_D133UACXX	RMS214	Tumor	RMS.FN	2	1.46e-05	TGTGCCAGCAGACAGGGGAACACCGGGGAGCTGTTTTTT	CASRQGNTGELFF	TRBV28	TRBD1	TRBJ2-2	10	11	16	17	1.17568e+08	0.0170115	Y	#N/A	#N/A	#N/A	Y	#N/A	#N/A
RMS214	Sample_RMS214_D133UACXX	RMS214	Tumor	RMS.FN	1	7.3e-06	TGTGCCAGCAGTTTGGGCAGGGGGTCCTACAATGAGCAGTTCTTC	CASSLGRGSYNEQFF	TRBV12-3	TRBD1	TRBJ2-1	13	17	23	24	1.17568e+08	0.00850574	Y	#N/A	#N/A	#N/A	Y	#N/A	#N/A
RMS214	Sample_RMS214_D133UACXX	RMS214	Tumor	RMS.FN	1	7.3e-06	TGTGCCAGCAGTTTAGGAACTAGCGGATCCTACGAGCAGTACTTC	CASSLGTSGSYEQYF	TRBV27	TRBD2	TRBJ2-7	14	18	25	27	1.17568e+08	0.00850574	Y	#N/A	#N/A	#N/A	Y	#N/A	#N/A
RMS214	Sample_RMS214_D133UACXX	RMS214	Tumor	RMS.FN	1	7.3e-06	TGTGCCAGCAGTGACTCTAGCGGCTCCTACAATGAGCAGTTCTTC	CASSDSSGSYNEQFF	TRBV6-4	TRBD2	TRBJ2-1	15	16	21	22	1.17568e+08	0.00850574	Y	#N/A	#N/A	#N/A	Y	#N/A	#N/A
RMS214	Sample_RMS214_D133UACXX	RMS214	Tumor	RMS.FN	1	7.3e-06	TGTGCCAGCAGCTTAGGAAGGAGCTCCTACAATGAGCAGTTCTTC	CASSLGRSSYNEQFF	TRBV7-2	.	TRBJ2-1	15	-1	-1	18	1.17568e+08	0.00850574	Y	#N/A	#N/A	#N/A	Y	#N/A	#N/A
RMS214	Sample_RMS214_D133UACXX	RMS214	Tumor	RMS.FN	1	7.3e-06	TGTGCCAGCAGCTTATCAGGCGGTAACACTGAAGCTTTCTTT	CASSLSGGNTEAFF	TRBV7-6	.	TRBJ1-1	14	-1	-1	24	1.17568e+08	0.00850574	Y	#N/A	#N/A	#N/A	Y	#N/A	#N/A
RMS214	Sample_RMS214_D133UACXX	RMS214	Tumor	RMS.FN	1	7.3e-06	TGTGCCAGCAGCCTGACTAGCGGATCCTACGAGCAGTACTTC	CASSLTSGSYEQYF	TRBV7-6	TRBD2	TRBJ2-7	11	14	22	24	1.17568e+08	0.00850574	Y	#N/A	#N/A	#N/A	Y	#N/A	#N/A
RMS214	Sample_RMS214_D133UACXX	RMS214	Tumor	RMS.FN	1	7.3e-06	TGTGCCAGCAGTTTTGGGCAGGGGTACGAGCAGTACTTC	CASSFGQGYEQYF	TRBV6-5	TRBD1	TRBJ2-7	12	18	23	24	1.17568e+08	0.00850574	Y	#N/A	#N/A	#N/A	Y	#N/A	#N/A
RMS214	Sample_RMS214_D133UACXX	RMS214	Tumor	RMS.FN	1	7.3e-06	TGTGCCAGCAGTTTAACGAACACCGGGGAGCTGTTTTTT	CASSLTNTGELFF	TRBV28	.	TRBJ2-2	14	-1	-1	16	1.17568e+08	0.00850574	Y	#N/A	#N/A	#N/A	Y	#N/A	#N/A
RMS214	Sample_RMS214_D133UACXX	RMS214	Tumor	RMS.FN	1	7.3e-06	TGTGCCAGCAGTTTTGCCACCGGGGAGCTGTTTTTT	CASSFATGELFF	TRBV12-3	.	TRBJ2-2	13	-1	-1	17	1.17568e+08	0.00850574	Y	#N/A	#N/A	#N/A	Y	#N/A	#N/A
RMS214	Sample_RMS214_D133UACXX	RMS214	Tumor	RMS.FN	1	7.3e-06	TGCGCCAGCAGCTTCGGGGGCAATGAGCAGTTCTTC	CASSFGGNEQFF	TRBV5-1	TRBD2	TRBJ2-1	13	14	19	20	1.17568e+08	0.00850574	Y	#N/A	#N/A	#N/A	Y	#N/A	#N/A
RMS214	Sample_RMS214_D133UACXX	RMS214	Tumor	RMS.FN	1	7.3e-06	TGTGCCAGCAGTCCCGCCTACGAGCAGTACTTC	CASSPAYEQYF	TRBV12-3	.	TRBJ2-7	11	-1	-1	16	1.17568e+08	0.00850574	Y	#N/A	#N/A	#N/A	Y	#N/A	#N/A
RMS214	Sample_RMS214_D133UACXX	RMS214	Tumor	RMS.FN	1	7.3e-06	TGTGCCAGCAGTGTACAAGAGACCCAGTACTTC	CASSVQETQYF	TRBV3-1	.	TRBJ2-5	10	-1	-1	15	1.17568e+08	0.00850574	Y	#N/A	#N/A	#N/A	Y	#N/A	#N/A
RMS217	Sample_RMS217_D133UACXX	RMS217	Tumor	RMS.FN	1	0.000798722	TGCGCCAGCTCCCCCGGGAACTACGAGCAGTACTTC	CASSPGNYEQYF	TRBV5-1	TRBD1	TRBJ2-7	9	12	18	20	9.06139e+07	0.0110358	Y	#N/A	#N/A	#N/A	Y	#N/A	#N/A
RMS222	Sample_RMS222_2x_D195DACXX	RMS222	Tumor	RMS.FN	1	0.027027	TGTGCCAGCAGTTACAGGAATGAGCAGTTCTTC	CASSYRNEQFF	TRBV12-3	TRBD1	TRBJ2-1	12	13	17	18	5.20106e+07	0.0192268	Y	#N/A	#N/A	#N/A	Y	#N/A	#N/A
RMS223	Sample_RMS223_D16M1ACXX	RMS223	Tumor	RMS.FN	1	7.64e-05	TGTGCCAGCAGCTTAGGAACTGAAGCTTTCTTT	CASSLGTEAFF	TRBV11-1	.	TRBJ1-1	15	-1	-1	18	1.07239e+08	0.00932498	Y	#N/A	#N/A	#N/A	Y	#N/A	#N/A
RMS224	Sample_RMS224_D16M1ACXX	RMS224	Tumor	RMS.FP	2	2.58e-05	TGTGCCAGCAGCTTAAATACCGGGGAGCTGTTTTTT	CASSLNTGELFF	TRBV7-3	.	TRBJ2-2	15	-1	-1	18	108717803	0.0183963	Y	#N/A	#N/A	#N/A	Y	#N/A	#N/A
RMS224	Sample_RMS224_D16M1ACXX	RMS224	Tumor	RMS.FP	1	1.29e-05	TGTGCCAGCAGTAGGACAGGGGGGACTGAAGCTTTCTTT	CASSRTGGTEAFF	TRBV6-1	TRBD1	TRBJ1-1	11	13	22	24	108717803	0.00919813	Y	#N/A	#N/A	#N/A	Y	#N/A	#N/A
RMS225	Sample_RMS225_D16M1ACXX	RMS225	Tumor	RMS.FP	1	7.88e-06	TGTGCCAGCAGCGACCGGAACACTGAAGCTTTCTTT	CASSDRNTEAFF	TRBV27	.	TRBJ1-1	10	-1	-1	17	6.7601e+07	0.0147927	Y	#N/A	#N/A	#N/A	Y	#N/A	#N/A
RMS225	Sample_RMS225_D16M1ACXX	RMS225	Tumor	RMS.FP	1	7.88e-06	TGTGCCAGCAGTTTGGGGGAGACCCAGTACTTC	CASSLGETQYF	TRBV28	.	TRBJ2-5	13	-1	-1	18	6.7601e+07	0.0147927	Y	#N/A	#N/A	#N/A	Y	#N/A	Y
RMS227	Sample_RMS227_D18LTACXX	RMS227	Tumor	RMS.FP	1	0.0105263	TGCGCCAGCAGCCAAGAGTCCAGCAATCAGCCCCAGCATTTT	CASSQESSNQPQHF	TRBV4-1	TRBD2	TRBJ1-5	15	16	20	21	46894279	0.0213246	Y	#N/A	#N/A	#N/A	Y	#N/A	#N/A
RMS227	Sample_RMS227_D18LTACXX	RMS227	Tumor	RMS.FP	1	0.0105263	TGTGCCAGCAGCCTAACAGGGTTGAATGAGCAGTTCTTC	CASSLTGLNEQFF	TRBV7-2	TRBD1	TRBJ2-1	11	15	20	24	46894279	0.0213246	Y	#N/A	#N/A	#N/A	Y	#N/A	#N/A
RMS232	Sample_RMS232_D18LTACXX	RMS232	Tumor	RMS.FP	1	5.19e-06	TGTGCCAGCAGTTGGGGGAACACCGGGGAGCTGTTTTTT	CASSWGNTGELFF	TRBV25-1	.	TRBJ2-2	11	-1	-1	17	9.06619e+07	0.01103	Y	#N/A	#N/A	#N/A	Y	#N/A	#N/A
RMS232	Sample_RMS232_D18LTACXX	RMS232	Tumor	RMS.FP	1	5.19e-06	TGTGCCAGCAGTTATGGCACAGATACGCAGTATTTT	CASSYGTDTQYF	TRBV12-3	.	TRBJ2-3	12	-1	-1	16	9.06619e+07	0.01103	Y	#N/A	#N/A	#N/A	Y	#N/A	#N/A
RMS235	Sample_RMS235_D18LTACXX	RMS235	Tumor	RMS.FP	1	0.000816327	TGCGCCAGCAGCTTGGGGGGCTACAATGAGCAGTTCTTC	CASSLGGYNEQFF	TRBV5-1	TRBD1	TRBJ2-1	14	15	19	20	8.6158e+07	0.0116066	Y	#N/A	#N/A	#N/A	Y	#N/A	#N/A
RMS235	Sample_RMS235_D18LTACXX	RMS235	Tumor	RMS.FP	1	0.000816327	TGCGCCAGCAGCTTGGATACGAACACTGAAGCTTTCTTT	CASSLDTNTEAFF	TRBV5-1	.	TRBJ1-1	14	-1	-1	20	8.6158e+07	0.0116066	Y	#N/A	#N/A	#N/A	Y	#N/A	#N/A
RMS239	Sample_RMS239_D18MPACXX	RMS239	Tumor	RMS.FN	1	8.67e-05	TGTGCCAGCAGCTTGGGTGATCAGCCCCAGCATTTT	CASSLGDQPQHF	TRBV5-4	.	TRBJ1-5	14	-1	-1	19	6.7085e+07	0.0149065	Y	#N/A	#N/A	#N/A	Y	#N/A	#N/A
RMS246	Sample_RMS246_D18MPACXX	RMS246	Tumor	RMS.FP	2	8.78e-05	TGTGCCAGCTCACAAGGGAGCTCCTACAATGAGCAGTTCTTC	CASSQGSSYNEQFF	TRBV18	.	TRBJ2-1	12	-1	-1	16	6.42833e+07	0.0311123	Y	#N/A	#N/A	#N/A	Y	#N/A	#N/A
RMS246	Sample_RMS246_D18MPACXX	RMS246	Tumor	RMS.FP	2	8.78e-05	TGTGCCAGCAGCCGCGACAGAGATCAGCCCCAGCATTTT	CASSRDRDQPQHF	TRBV7-6	TRBD1	TRBJ1-5	11	15	19	22	6.42833e+07	0.0311123	Y	#N/A	#N/A	#N/A	Y	#N/A	#N/A
RMS246	Sample_RMS246_D18MPACXX	RMS246	Tumor	RMS.FP	1	4.39e-05	TGTGCCAGCAGCTTAGTTGGACAGGGCCAAGAGACCCAGTACTTC	CASSLVGQGQETQYF	TRBV7-8	TRBD1	TRBJ2-5	15	18	25	26	6.42833e+07	0.0155561	Y	#N/A	#N/A	#N/A	Y	#N/A	#N/A
RMS246	Sample_RMS246_D18MPACXX	RMS246	Tumor	RMS.FP	1	4.39e-05	TGTGCCAGCAGCTCAGGGACTAGCGGGGTTGAGCAGTTCTTC	CASSSGTSGVEQFF	TRBV7-3	TRBD2	TRBJ2-1	12	15	27	29	6.42833e+07	0.0155561	Y	#N/A	#N/A	#N/A	Y	#N/A	#N/A
RMS246	Sample_RMS246_D18MPACXX	RMS246	Tumor	RMS.FP	1	4.39e-05	TGCGCCAGCAGCCAAGACCGACAGAACACTGAAGCTTTCTTT	CASSQDRQNTEAFF	TRBV4-1	.	TRBJ1-1	15	-1	-1	23	6.42833e+07	0.0155561	Y	#N/A	#N/A	#N/A	Y	#N/A	#N/A
RMS246	Sample_RMS246_D18MPACXX	RMS246	Tumor	RMS.FP	1	4.39e-05	TGTGCCAGCAGTTTGGGGAGAAACACTGAAGCTTTCTTT	CASSLGRNTEAFF	TRBV28	TRBD2	TRBJ1-1	13	15	19	21	6.42833e+07	0.0155561	Y	#N/A	#N/A	#N/A	Y	#N/A	#N/A
RMS246	Sample_RMS246_D18MPACXX	RMS246	Tumor	RMS.FP	1	4.39e-05	TGCAGTGCTAGAGGTAACACTGAAGCTTTCTTT	CSARGNTEAFF	TRBV20-1	.	TRBJ1-1	12	-1	-1	15	6.42833e+07	0.0155561	Y	#N/A	#N/A	#N/A	Y	#N/A	#N/A
RMS247	Sample_RMS247_C14C7ACXX	RMS247	Tumor	RMS.FP	2	5.26e-05	TGTGCCAGCAGTTTAAACACCGGGGAGCTGTTTTTT	CASSLNTGELFF	TRBV12-3	.	TRBJ2-2	14	-1	-1	15	1.28446e+08	0.0155707	Y	#N/A	#N/A	#N/A	Y	#N/A	#N/A
RMS247	Sample_RMS247_C14C7ACXX	RMS247	Tumor	RMS.FP	2	5.26e-05	TGTGCCAGCAGTTCCGGATACGAGCAGTACTTC	CASSSGYEQYF	TRBV27	.	TRBJ2-7	12	-1	-1	18	1.28446e+08	0.0155707	Y	#N/A	#N/A	#N/A	Y	#N/A	#N/A
RMS247	Sample_RMS247_C14C7ACXX	RMS247	Tumor	RMS.FP	1	2.63e-05	TGTGCCAGCAGCTTTGGGACAGCATACGAGCAGTACTTC	CASSFGTAYEQYF	TRBV5-6	TRBD1	TRBJ2-7	13	15	21	24	1.28446e+08	0.00778537	Y	#N/A	#N/A	#N/A	Y	#N/A	#N/A
RMS247	Sample_RMS247_C14C7ACXX	RMS247	Tumor	RMS.FP	1	2.63e-05	TGTGCCAGCAGCTTCGACAGCTACAATGAGCAGTTCTTC	CASSFDSYNEQFF	TRBV7-6	TRBD1	TRBJ2-1	13	15	19	20	1.28446e+08	0.00778537	Y	#N/A	#N/A	#N/A	Y	#N/A	#N/A
RMS248	Sample_RMS248_C14C7ACXX	RMS248	Tumor	RMS.FP	1	0.000125739	TGTGCCAGCAGTCTCGGGGGTAACACTGAAGCTTTCTTT	CASSLGGNTEAFF	TRBV6-5	TRBD2	TRBJ1-1	11	14	19	21	1.17831e+08	0.00848673	Y	#N/A	#N/A	#N/A	Y	#N/A	#N/A
SS004	Sample_SS004tumor_T_C1PMAACXX	SS004	Tumor	SS	1	0.0147059	TGTGCCAGTAGTTATGGGGGAAGCCAGCCCCAGCATTTT	CASSYGGSQPQHF	TRBV19	TRBD1	TRBJ1-5	11	15	19	24	5.93567e+07	0.0168473	Y	#N/A	#N/A	#N/A	Y	#N/A	#N/A
SS004	Sample_SS004tumor_T_C1PMAACXX	SS004	Tumor	SS	1	0.0147059	TGTGCCAGCAGCCCATACTTGAACACTGAAGCTTTCTTT	CASSPYLNTEAFF	TRBV4-2	.	TRBJ1-1	12	-1	-1	19	5.93567e+07	0.0168473	Y	#N/A	#N/A	#N/A	Y	#N/A	#N/A
SS004	Sample_SS004tumor_T_C1PMAACXX	SS004	Tumor	SS	1	0.0147059	TGTGCCAGCAGTTTGGGTCAGCCCCAGCATTTT	CASSLGQPQHF	TRBV12-3	.	TRBJ1-5	13	-1	-1	17	5.93567e+07	0.0168473	Y	#N/A	#N/A	#N/A	Y	#N/A	#N/A
SS007	Sample_SS007tumor_T_C1PMAACXX	SS007	Tumor	SS	2	0.00340715	TGTGCCAGCAGTTTGAGGGGCGAGCAGTACTTC	CASSLRGEQYF	TRBV28	TRBD1	TRBJ2-7	13	15	19	20	5.39017e+07	0.0371046	Y	#N/A	#N/A	#N/A	Y	#N/A	#N/A
SS007	Sample_SS007tumor_T_C1PMAACXX	SS007	Tumor	SS	1	0.00170358	TGTGCCAGCAGTTTAGGGGGGATGAACACTGAAGCTTTCTTT	CASSLGGMNTEAFF	TRBV12-3	TRBD1	TRBJ1-1	15	16	20	21	5.39017e+07	0.0185523	Y	#N/A	#N/A	#N/A	Y	#N/A	#N/A
SS007	Sample_SS007tumor_T_C1PMAACXX	SS007	Tumor	SS	1	0.00170358	TGCAGTGCTAGACTAGCGGGGGACACCGGGGAGCTGTTTTTT	CSARLAGDTGELFF	TRBV20-1	TRBD2	TRBJ2-2	11	12	21	22	5.39017e+07	0.0185523	Y	#N/A	#N/A	#N/A	Y	#N/A	#N/A
SS017	Sample_SS017tumor_T_D1UE8ACXX	SS017	Tumor	SS	3	0.000272777	TGTGCCAGCTCACCGGGGGAGACCCAGTACTTC	CASSPGETQYF	TRBV18	.	TRBJ2-5	13	-1	-1	18	5.26604e+07	0.0569688	Y	#N/A	#N/A	#N/A	Y	#N/A	Y
SS021	Sample_SS021tumor_T_D1UE8ACXX	SS021	Tumor	SS	2	0.00074129	TGTGCCAGCAGCCCTCGACAGGGGCCTTACAATGAGCAGTTCTTC	CASSPRQGPYNEQFF	TRBV7-8	TRBD1	TRBJ2-1	12	16	23	27	4.62556e+07	0.043238	Y	#N/A	#N/A	#N/A	Y	#N/A	#N/A
Teratoma002	Sample_Teratoma002tumor_T_D21H2ACXX	Teratoma002	Tumor	Teratoma	4	0.0013245	TGTGCCAGCAGCTTAGACTCTGGGGCCAACGTCCTGACTTTC	CASSLDSGANVLTF	TRBV7-2	.	TRBJ2-6	15	-1	-1	17	6.68072e+07	0.0598738	Y	#N/A	#N/A	#N/A	Y	#N/A	#N/A
Teratoma002	Sample_Teratoma002tumor_T_D21H2ACXX	Teratoma002	Tumor	Teratoma	1	0.000331126	TGTGCCAGCAGCCAAGGGCCAGAGACCCAGTACTTC	CASSQGPETQYF	TRBV3-1	.	TRBJ2-5	15	-1	-1	20	6.68072e+07	0.0149684	Y	#N/A	#N/A	#N/A	Y	#N/A	#N/A
Teratoma004	Sample_Teratoma004tumor_T_D2259ACXX	Teratoma004	Tumor	Teratoma	7	8.5e-05	TGTGCCAGCAGTTTCGGACAGGCCGAAAAACTGTTTTTT	CASSFGQAEKLFF	TRBV28	TRBD1	TRBJ1-4	13	15	21	24	4.97261e+07	0.140771	Y	#N/A	#N/A	#N/A	Y	#N/A	#N/A
Teratoma004	Sample_Teratoma004tumor_T_D2259ACXX	Teratoma004	Tumor	Teratoma	6	7.28e-05	TGTGCCAGCAGTTTATCCGGGGAGCTGTTTTTT	CASSLSGELFF	TRBV12-3	.	TRBJ2-2	14	-1	-1	16	4.97261e+07	0.120661	Y	#N/A	#N/A	#N/A	Y	#N/A	#N/A
Teratoma004	Sample_Teratoma004tumor_T_D2259ACXX	Teratoma004	Tumor	Teratoma	2	2.43e-05	TGTGCCAGCAGCTTAGTGGGAGATACGCAGTATTTT	CASSLVGDTQYF	TRBV7-2	.	TRBJ2-3	15	-1	-1	20	4.97261e+07	0.0402203	Y	#N/A	#N/A	#N/A	Y	#N/A	#N/A
UDS005	Sample_UDS005tumor_T_D2259ACXX	UDS005	Tumor	UDS	7	1.27e-05	TGTGCCAGCAGTTTTGACAGGAACACTGAAGCTTTCTTT	CASSFDRNTEAFF	TRBV7-2	TRBD1	TRBJ1-1	10	15	19	20	6.03121e+07	0.116063	Y	#N/A	#N/A	#N/A	Y	#N/A	#N/A
UDS005	Sample_UDS005tumor_T_D2259ACXX	UDS005	Tumor	UDS	7	1.27e-05	TGTGCCAGCAGCTTAGGATCACCCCTCCACTTT	CASSLGSPLHF	TRBV11-2	.	TRBJ1-6	15	-1	-1	18	6.03121e+07	0.116063	Y	#N/A	#N/A	#N/A	Y	#N/A	#N/A
UDS005	Sample_UDS005tumor_T_D2259ACXX	UDS005	Tumor	UDS	2	3.64e-06	TGTGCCAGCAGTTTGGGTTACGAGCAGTACTTC	CASSLGYEQYF	TRBV12-3	.	TRBJ2-7	13	-1	-1	18	6.03121e+07	0.0331608	Y	#N/A	#N/A	#N/A	Y	#N/A	#N/A
UDS005	Sample_UDS005tumor_T_D2259ACXX	UDS005	Tumor	UDS	1	1.82e-06	TGCGCCAGCAGTCTCCGGACAGGGGGGAACACCGGGGAGCTGTTTTTT	CASSLRTGGNTGELFF	TRBV23-1	TRBD1	TRBJ2-2	12	16	25	26	6.03121e+07	0.0165804	Y	#N/A	#N/A	#N/A	Y	#N/A	#N/A
UDS005	Sample_UDS005tumor_T_D2259ACXX	UDS005	Tumor	UDS	1	1.82e-06	TGTGCCAGTAGTTATAGCGGGAGCTCCTACAATGAGCAGTTCTTC	CASSYSGSSYNEQFF	TRBV19	.	TRBJ2-1	17	-1	-1	19	6.03121e+07	0.0165804	Y	#N/A	#N/A	#N/A	Y	#N/A	#N/A
UDS005	Sample_UDS005tumor_T_D2259ACXX	UDS005	Tumor	UDS	1	1.82e-06	TGTGCCAGCAGTCGGCAGGGTGGTAACTATGGCTACACCTTC	CASSRQGGNYGYTF	TRBV12-3	TRBD1	TRBJ1-2	11	15	19	23	6.03121e+07	0.0165804	Y	#N/A	#N/A	#N/A	Y	#N/A	#N/A
UDS005	Sample_UDS005tumor_T_D2259ACXX	UDS005	Tumor	UDS	1	1.82e-06	TGTGCCAGCAGCTTAGGGGGGATAACAGATACGCAGTATTTT	CASSLGGITDTQYF	TRBV7-2	TRBD1	TRBJ2-3	15	16	20	24	6.03121e+07	0.0165804	Y	#N/A	#N/A	#N/A	Y	#N/A	#N/A
UDS005	Sample_UDS005tumor_T_D2259ACXX	UDS005	Tumor	UDS	1	1.82e-06	TGCGCCAGCAGCTTGCAAGGGGGTTCCTACGAGCAGTACTTC	CASSLQGGSYEQYF	TRBV5-1	.	TRBJ2-7	18	-1	-1	24	6.03121e+07	0.0165804	Y	#N/A	#N/A	#N/A	Y	#N/A	#N/A
UDS005	Sample_UDS005tumor_T_D2259ACXX	UDS005	Tumor	UDS	1	1.82e-06	TGTGCCAGCAGCTTAGGAGACAGGGAAGCTTTCTTT	CASSLGDREAFF	TRBV7-6	TRBD1	TRBJ1-1	15	18	23	24	6.03121e+07	0.0165804	Y	#N/A	#N/A	#N/A	Y	#N/A	#N/A
UDS005	Sample_UDS005tumor_T_D2259ACXX	UDS005	Tumor	UDS	1	1.82e-06	TGTGCCAGCAGTTCTACCTACGAGCAGTACTTC	CASSSTYEQYF	TRBV28	.	TRBJ2-7	12	-1	-1	16	6.03121e+07	0.0165804	Y	#N/A	#N/A	#N/A	Y	#N/A	#N/A
UDS005	Sample_UDS005tumor_T_D2259ACXX	UDS005	Tumor	UDS	1	1.82e-06	TGTGCCAGCAGCCAAGCCTACGAGCAGTACTTC	CASSQAYEQYF	TRBV3-1	.	TRBJ2-7	16	-1	-1	16	6.03121e+07	0.0165804	Y	#N/A	#N/A	#N/A	Y	#N/A	#N/A
HBL030	Sample_HBL030tumor_T_D24DGACXX	HBL030	Tumor	HBL	1	0.00909091	TGTGCCAGCGCCGGGGGTGGGAACACTGAAGCTTTCTTT	CASAGGGNTEAFF	TRBV6-5	TRBD2	TRBJ1-1	8	11	16	20	6.85487e+07	0.0145882	#N/A	#N/A	#N/A	#N/A	Y	#N/A	#N/A
RMS214	Sample_RMS214_D133UACXX	RMS214	Tumor	RMS.FN	1	7.3e-06	TGTGCCAGCGCGGGAGGGGGGAACACTGAAGCTTTCTTT	CASAGGGNTEAFF	TRBV19	TRBD2	TRBJ1-1	7	9	16	20	1.17568e+08	0.00850574	#N/A	#N/A	#N/A	#N/A	Y	#N/A	#N/A
NCI0107	Sample_NCI0107tumor1_T_D1UTYACXX	OS.NCI0107.T1	Tumor	OS	1	2.46e-05	TGCGCCAGCTTGGAGGGGCCATCAGGCGGGGAGCTGTTTTTT	CASLEGPSGGELFF	TRBV5-1	TRBD1	TRBJ2-2	9	14	19	26	6.79498e+07	0.0147168	#N/A	#N/A	#N/A	#N/A	Y	#N/A	#N/A
NCI0107	Sample_NCI0107tumor2_T_D1UTYACXX	OS.NCI0107.T2	Tumor	OS	1	2.73e-05	TGCGCCAGCTTGGAGGGGCCATCAGGCGGGGAGCTGTTTTTT	CASLEGPSGGELFF	TRBV5-1	TRBD1	TRBJ2-2	8	14	19	26	6.59415e+07	0.015165	#N/A	#N/A	#N/A	#N/A	Y	#N/A	#N/A
NCI0203	Sample_NCI0203tumor2_T_C291CACXX	OS.NCI0203.T2	Tumor	OS	1	3.47e-05	TGCGCCAGCCTTAGACTAGCGGGGGACAGATACGCAGTATTTT	CASLRLA_GTDTQYF	TRBV5-1	TRBD2	TRBJ2-3	8	13	24	25	3.77413e+07	0.0264962	#N/A	#N/A	#N/A	#N/A	Y	#N/A	#N/A
NCI0203	Sample_NCI0203tumor4_T_C291CACXX	OS.NCI0203.T4	Tumor	OS	1	0.000147973	TGCGCCAGCCTTAGACTAGCGGGGGACAGATACGCAGTATTTT	CASLRLA_GTDTQYF	TRBV5-1	TRBD2	TRBJ2-3	8	13	24	25	3.42259e+07	0.0292176	#N/A	#N/A	#N/A	#N/A	Y	#N/A	#N/A
NCI0107	Sample_NCI0107tumor1_T_D1UTYACXX	OS.NCI0107.T1	Tumor	OS	1	2.46e-05	TGTGCCAGTAATTACAGGGGAAACACTGAAGCTTTCTTT	CASNYRGNTEAFF	TRBV19	TRBD1	TRBJ1-1	9	13	19	21	6.79498e+07	0.0147168	#N/A	#N/A	#N/A	#N/A	Y	#N/A	#N/A
NCI0107	Sample_NCI0107tumor2_T_D1UTYACXX	OS.NCI0107.T2	Tumor	OS	1	2.73e-05	TGTGCCAGTAATTACAGGGGAAACACTGAAGCTTTCTTT	CASNYRGNTEAFF	TRBV19	TRBD1	TRBJ1-1	9	13	19	21	6.59415e+07	0.015165	#N/A	#N/A	#N/A	#N/A	Y	#N/A	#N/A
NCI0107	Sample_NCI0107tumor1_T_D1UTYACXX	OS.NCI0107.T1	Tumor	OS	2	4.91e-05	TGTGCCAGCAGACTCACGGGGGGTGACACCGGGGAGCTGTTTTTT	CASRLTGGDTGELFF	TRBV6-6	TRBD2	TRBJ2-2	10	16	22	25	6.79498e+07	0.0294335	#N/A	#N/A	#N/A	#N/A	Y	#N/A	#N/A
DRCT020	Sample_DRCT020tumor_T_C1PTMACXX	DRCT020	Tumor	DSRCT	1	2.04e-06	TGCAGCGTTGGAACAGGCGGAACTAATGAAAAACTGTTTTTT	CSVGTGGTNEKLFF	TRBV29-1	TRBD1	TRBJ1-4	9	12	16	20	4.64306e+07	0.0215375	#N/A	Y	#N/A	#N/A	Y	#N/A	#N/A
NCI0107	Sample_NCI0107tumor2_T_D1UTYACXX	OS.NCI0107.T2	Tumor	OS	1	2.73e-05	TGTGCCAGCAGACTCACGGGGGGTGACACCGGGGAGCTGTTTTTT	CASRLTGGDTGELFF	TRBV6-5	TRBD2	TRBJ2-2	10	16	22	25	6.59415e+07	0.015165	#N/A	#N/A	#N/A	#N/A	Y	#N/A	#N/A
PAPTAN	Sample_NB2225tumor_T_C0N83ACXX	PAPTAN	Tumor	NB.MYCN.NA	9	0.0151771	TGTGCCAGCAGGTCCGGGACAGGGTTAGGATATTTT	CASRSGTGLGYF	TRBV11-2	TRBD1	TRBJ2-3	10	13	23	30	6.04923e+07	0.148779	#N/A	#N/A	#N/A	#N/A	Y	#N/A	#N/A
PAPTCR	Sample_NB2226tumor_T_C1DYFACXX	PAPTCR	Tumor	NB.Unknown	3	0.002443	TGTGCCAGCAGGTCCGGGACAGGGTTAGGATATTTT	CASRSGTGLGYF	TRBV11-2	TRBD1	TRBJ2-3	10	13	23	30	6.33262e+07	0.0473737	#N/A	#N/A	#N/A	#N/A	Y	#N/A	#N/A
NCI0203	Sample_NCI0203tumor2_T_C291CACXX	OS.NCI0203.T2	Tumor	OS	4	0.000138624	TGTGCCAGCAGGTCATGGGGTTTGAACACTGAAGCTTTCTTT	CASRSWGLNTEAFF	TRBV2	.	TRBJ1-1	10	-1	-1	22	3.77413e+07	0.105985	#N/A	#N/A	#N/A	#N/A	Y	#N/A	#N/A
NCI0203	Sample_NCI0203tumor4_T_C291CACXX	OS.NCI0203.T4	Tumor	OS	1	0.000147973	TGTGCCAGCAGGTCATGGGGTTTGAACACTGAAGCTTTCTTT	CASRSWGLNTEAFF	TRBV2	.	TRBJ1-1	10	-1	-1	22	3.42259e+07	0.0292176	#N/A	#N/A	#N/A	#N/A	Y	#N/A	#N/A
PALXTB	Sample_NB2321tumor_T_C3WFVACXX	PALXTB	Tumor	NB.MYCN.NA	1	0.00119904	TGTGCCAGTAGCATGGCTACACCTTC	CASS_GYTF	TRBV19	.	TRBJ1-2	18	-1	-1	12	3.3689e+07	0.0296833	#N/A	#N/A	#N/A	#N/A	Y	#N/A	#N/A
PASFIC	Sample_NB2293tumor_T_D247WACXX	PASFIC	Tumor	NB.MYCN.NA	1	0.00268096	TGCGCCAGCAGTTTGGCTACACCTTC	CASS_GYTF	TRBV23-1	.	TRBJ1-2	11	-1	-1	13	5.62796e+07	0.0177684	#N/A	#N/A	#N/A	#N/A	Y	#N/A	#N/A
NCI0005	Sample_NCI0005tumor_T_D1PR6ACXX	NB.NCI0005	Tumor	NB.Unknown	1	2.6e-05	TGTGCCAGCAGTGACCCCCGAGGGTCTGGGGCCAACGTCCTGACTTTC	CASSDPRGSGANVLTF	TRBV6-2	TRBD2	TRBJ2-6	11	14	19	24	6.87352e+07	0.0145486	#N/A	#N/A	#N/A	#N/A	Y	#N/A	#N/A
NCI0153	Sample_NCI0153tumor_T_D1T6TACXX	HBL.NCI0153	Tumor	HBL	1	4.2e-05	TGTGCCAGCAGTGACCCTCGCGGATCTGGGGCCAACGTCCTGACTTTC	CASSDPRGSGANVLTF	TRBV6-2	.	TRBJ2-6	11	-1	-1	24	5.39567e+07	0.0185334	#N/A	#N/A	#N/A	#N/A	Y	#N/A	#N/A
RMS2040	Sample_RMS2040_C141JACXX	RMS2040	Tumor	RMS.FN	3	0.00132861	TGTGCCAGCAGTTTCGGACAGGGTGGGTACGAGCAGTACTTC	CASSFGQGGYEQYF	TRBV28	TRBD1	TRBJ2-7	13	15	22	27	101604849	0.0295262	#N/A	#N/A	#N/A	#N/A	Y	#N/A	#N/A
RMS216	Sample_RMS216_D133UACXX	RMS216	Tumor	RMS.FN	1	0.000176336	TGTGCCAGCAGTTTTGGACAGGGTGGCTACGAGCAGTACTTC	CASSFGQGGYEQYF	TRBV28	TRBD1	TRBJ2-7	13	15	22	26	1.16023e+08	0.00861898	#N/A	#N/A	#N/A	#N/A	Y	#N/A	#N/A
DRCT007	Sample_DRCT007tumor_T_C1JC7ACXX	DRCT007	Tumor	DSRCT	3	1.2e-05	TGTGCCAGCAGCTTCGGAGTTGAAGCTTTCTTT	CASSFGVEAFF	TRBV7-2	.	TRBJ1-1	13	-1	-1	20	6.88307e+07	0.0435852	#N/A	#N/A	#N/A	#N/A	Y	#N/A	#N/A
PATINJ	Sample_NB2274tumor_T_C0N83ACXX	PATINJ	Tumor	NB.MYCN.NA	1	0.000619195	TGTGCCAGCAGCTTCGGAGTTGAAGCTTTCTTT	CASSFGVEAFF	TRBV7-2	.	TRBJ1-1	13	-1	-1	20	5.95205e+07	0.0168009	#N/A	#N/A	#N/A	#N/A	Y	#N/A	#N/A
EWS133	Sample_EWS133tumor_T_D1MF5ACXX	EWS133	Tumor	EWS	1	0.000752445	TGTGCCAGCAGTTTCGGGGTCTCCTACAATGAGCAGTTCTTC	CASSFGVSYNEQFF	TRBV28	TRBD2	TRBJ2-1	13	14	18	20	6.73512e+07	0.0148475	#N/A	#N/A	#N/A	#N/A	Y	#N/A	#N/A
PAPUEB	Sample_NB2063tumor_T_C1NELACXX	PAPUEB	Tumor	NB.MYCN.NA	1	3.41e-05	TGTGCCAGCAGCTTTGGGGTGTCCTACAATGAGCAGTTCTTC	CASSFGVSYNEQFF	TRBV5-6	.	TRBJ2-1	13	-1	-1	21	5.04671e+07	0.0198149	#N/A	#N/A	#N/A	#N/A	Y	#N/A	#N/A
PAPUEB	Sample_NB2063tumor_T_C1NELACXX	PAPUEB	Tumor	NB.MYCN.NA	1	3.41e-05	TGTGCCAGCAGTTTTGTGAACACTGAAGCTTTCTTT	CASSFVNTEAFF	TRBV12-3	.	TRBJ1-1	13	-1	-1	16	5.04671e+07	0.0198149	#N/A	#N/A	#N/A	#N/A	Y	#N/A	#N/A
PASZPI	Sample_NB2263tumor_T_D1JJVACXX	PASZPI	Tumor	NB.MYCN.A	2	7.95e-05	TGTGCCAGCAGCTTTGTAAACACTGAAGCTTTCTTT	CASSFVNTEAFF	TRBV11-1	.	TRBJ1-1	13	-1	-1	18	5.65991e+07	0.0353362	#N/A	#N/A	#N/A	#N/A	Y	#N/A	#N/A
NCI0107	Sample_NCI0107tumor1_T_D1UTYACXX	OS.NCI0107.T1	Tumor	OS	1	2.46e-05	TGCGCCAGCAGTGGGGATGTGGTCGGTATGTTGCACAATCAGCCCCAGCATTTT	CASSGDVVGMLHNQPQHF	TRBV10-1	.	TRBJ1-5	12	-1	-1	35	6.79498e+07	0.0147168	#N/A	#N/A	#N/A	#N/A	Y	#N/A	#N/A
NCI0107	Sample_NCI0107tumor2_T_D1UTYACXX	OS.NCI0107.T2	Tumor	OS	2	5.47e-05	TGCGCCAGCAGTGGGGATGTGGTCGGTATGTTGCACAATCAGCCCCAGCATTTT	CASSGDVVGMLHNQPQHF	TRBV10-1	.	TRBJ1-5	12	-1	-1	35	6.59415e+07	0.0303299	#N/A	#N/A	#N/A	#N/A	Y	#N/A	#N/A
HBL029	Sample_HBL029tumor_T_D21HAACXX	HBL029	Tumor	HBL	1	0.000154392	TGTGCCAGCAGTGGGACTAGCGGGAGTGATGAGCAGTTCTTC	CASSGTSGSDEQFF	TRBV2	TRBD2	TRBJ2-1	12	13	25	28	5.44207e+07	0.0183754	#N/A	#N/A	#N/A	#N/A	Y	#N/A	#N/A
PARFWB	Sample_NB2235tumor_T_D1JJVACXX	PARFWB	Tumor	NB.MYCN.NA	1	0.000116741	TGTGCCAGCAGCGGGACTAGCGGGAGCGATGAGCAGTTCTTC	CASSGTSGSDEQFF	TRBV5-4	TRBD2	TRBJ2-1	11	12	25	28	5.67336e+07	0.0176263	#N/A	#N/A	#N/A	#N/A	Y	#N/A	#N/A
EWS108	Sample_EWS108tumor_T_C1P2WACXX	EWS108	Tumor	EWS	1	0.00515464	TGTGCCAGCAGTGGGACCTACTCTGGAAACACCATATATTTT	CASSGTYSGNTIYF	TRBV6-5	TRBD1	TRBJ1-3	11	12	16	20	5.79199e+07	0.0172652	#N/A	#N/A	#N/A	#N/A	Y	#N/A	#N/A
PASFGG	Sample_NB2245tumor_T_C0N83ACXX	PASFGG	Tumor	NB.MYCN.NA	1	8.81e-05	TGTGCCAGCAGTGGAACGTACTCTGGAAACACCATATATTTT	CASSGTYSGNTIYF	TRBV2	.	TRBJ1-3	12	-1	-1	20	6.69949e+07	0.0149265	#N/A	#N/A	#N/A	#N/A	Y	#N/A	#N/A
DRCT007	Sample_DRCT007tumor_T_C1JC7ACXX	DRCT007	Tumor	DSRCT	2	7.98e-06	TGTGCCAGTAGTATTACTGGGGCCAACGTCCTGACTTTC	CASSITGANVLTF	TRBV19	.	TRBJ2-6	13	-1	-1	16	6.88307e+07	0.0290568	#N/A	#N/A	#N/A	#N/A	Y	#N/A	#N/A
RMS007	Sample_RMS007tumor_T_D21KAACXX	RMS007	Tumor	RMS.FP	1	2.3e-06	TGTGCCAGTAGTATAACTGGGGCCAACGTCCTGACTTTC	CASSITGANVLTF	TRBV19	.	TRBJ2-6	14	-1	-1	16	5.91991e+07	0.0168921	#N/A	#N/A	#N/A	#N/A	Y	#N/A	#N/A
DRCT007	Sample_DRCT007tumor_T_C1JC7ACXX	DRCT007	Tumor	DSRCT	1	3.99e-06	TGTGCCAGCAGCAAAGCGGGAACACTGAAGCTTTCTTT	CASSKA_NTEAFF	TRBV21-1	.	TRBJ1-1	16	-1	-1	19	6.88307e+07	0.0145284	#N/A	#N/A	#N/A	#N/A	Y	#N/A	#N/A
PASUML	Sample_NB2300tumor_T_C2568ACXX	PASUML	Tumor	NB.MYCN.NA	1	0.0019084	TGTGCCAGCAGCAAAGCAACAACACTGAAGCTTTCTTT	CASSKA_NTEAFF	TRBV21-1	.	TRBJ1-1	16	-1	-1	20	7.10447e+07	0.0140757	#N/A	#N/A	#N/A	#N/A	Y	#N/A	#N/A
NCI0107	Sample_NCI0107tumor1_T_D1UTYACXX	OS.NCI0107.T1	Tumor	OS	1	2.46e-05	TGTGCCAGCAGTCTAGCGGGGGGTTACACTGAAGCTTTCTTT	CASSLAGGYTEAFF	TRBV12-3	TRBD2	TRBJ1-1	16	17	22	25	6.79498e+07	0.0147168	#N/A	#N/A	#N/A	#N/A	Y	#N/A	#N/A
PARYNK	Sample_NB2242tumor_T_D1JJVACXX	PARYNK	Tumor	NB.MYCN.NA	1	2.39e-05	TGCGCCAGCAGCTTGGCTGGGGGGTACACTGAAGCTTTCTTT	CASSLAGGYTEAFF	TRBV5-1	TRBD2	TRBJ1-1	14	18	23	25	5.26838e+07	0.0189812	#N/A	#N/A	#N/A	#N/A	Y	#N/A	#N/A
NCI0047	Sample_NCI0047tumor_T_C1N2HACXX	EWS.NCI0047	Tumor	EWS	1	6.67e-06	TGCGCCAGCAGCTTGGCCGGGACACTGTACAATGAGCAGTTCTTC	CASSLAGTLYNEQFF	TRBV5-1	TRBD1	TRBJ2-1	14	16	23	27	6.75329e+07	0.0148076	#N/A	#N/A	#N/A	#N/A	Y	#N/A	#N/A
PASMJG	Sample_NB2247tumor_T_D1JJVACXX	PASMJG	Tumor	NB.MYCN.NA	1	0.000176554	TGTGCCAGCAGCTTGGCCGGGACACTCTACAATGAGCAGTTCTTC	CASSLAGTLYNEQFF	TRBV5-4	TRBD1	TRBJ2-1	14	16	23	26	7.33552e+07	0.0136323	#N/A	#N/A	#N/A	#N/A	Y	#N/A	#N/A
NB236	Sample_NB236tumor_T_D1JLEACXX	NB236	Tumor	NB.MYCN.NA	1	0.003861	TGCGCCAGCAGCTTGGCCCAGGGTGCGAACACTGAAGCTTTCTTT	CASSLAQGANTEAFF	TRBV5-1	TRBD1	TRBJ1-1	14	18	22	26	5.45962e+07	0.0183163	#N/A	#N/A	#N/A	#N/A	Y	#N/A	#N/A
PARZHA	Sample_NB2290tumor_T_D247WACXX	PARZHA	Tumor	NB.MYCN.NA	1	0.0125	TGTGCCAGCAGCTTAGCCCAGGGGGCAAACACTGAAGCTTTCTTT	CASSLAQGANTEAFF	TRBV7-9	TRBD1	TRBJ1-1	16	18	25	27	6.38624e+07	0.0156587	#N/A	#N/A	#N/A	#N/A	Y	#N/A	#N/A
PANZVU	Sample_NB2055_T_81KU5ABXX	PANZVU	Tumor	NB.MYCN.NA	3	9.84e-05	TGTGCCAGCAGCTTGGCACAGGGGAACTATGGCTACACCTTC	CASSLAQGNYGYTF	TRBV5-6	TRBD1	TRBJ1-2	14	17	23	24	4.25602e+07	0.0704884	#N/A	#N/A	#N/A	#N/A	Y	#N/A	#N/A
PARNNC	Sample_NB2289tumor_T_D247WACXX	PARNNC	Tumor	NB.MYCN.NA	2	0.000421319	TGTGCCAGCAGCTTAGCTCAGGGGAACTATGGCTACACCTTC	CASSLAQGNYGYTF	TRBV7-9	TRBD1	TRBJ1-2	17	18	23	24	6.01301e+07	0.0332612	#N/A	#N/A	#N/A	#N/A	Y	#N/A	#N/A
PALXTB	Sample_NB2321tumor_T_C3WFVACXX	PALXTB	Tumor	NB.MYCN.NA	1	0.00119904	TGTGCCAGCAGTTTAGCGCGGGGTTCCGAGCAGTACTTC	CASSLARGSEQYF	TRBV28	TRBD2	TRBJ2-7	14	17	22	26	3.3689e+07	0.0296833	#N/A	#N/A	#N/A	#N/A	Y	#N/A	#N/A
PARZIP	Sample_NB2243tumor_T_C0N83ACXX	PARZIP	Tumor	NB.MYCN.NA	1	0.000152346	TGTGCTAGCAGCTTAGCGAGAGGATCCGAGCAGTACTTC	CASSLARGSEQYF	TRBV7-7	.	TRBJ2-7	16	-1	-1	26	5.97232e+07	0.0167439	#N/A	#N/A	#N/A	#N/A	Y	#N/A	#N/A
PAPUWY	Sample_NB2227tumor_T_D1JJVACXX	PAPUWY	Tumor	NB.MYCN.NA	4	8.48e-05	TGTGCCAGCAGCTTAGCGTCGGGACCGGGGGAGCAGTACTTC	CASSLASGPGEQYF	TRBV7-2	TRBD1	TRBJ2-7	16	19	29	30	6.58586e+07	0.0607362	#N/A	#N/A	#N/A	#N/A	Y	#N/A	#N/A
PASFGG	Sample_NB2245tumor_T_C0N83ACXX	PASFGG	Tumor	NB.MYCN.NA	1	8.81e-05	TGTGCCAGCAGCTTAGCAAGCGGGCCGGGAGAGCAGTACTTC	CASSLASGPGEQYF	TRBV7-2	TRBD1	TRBJ2-7	16	24	29	30	6.69949e+07	0.0149265	#N/A	#N/A	#N/A	#N/A	Y	#N/A	#N/A
PAPUAR	Sample_NB2062tumor_T_C1NELACXX	PAPUAR	Tumor	NB.MYCN.NA	1	4.07e-05	TGTGCCAGCAGCTTGGCTACAGGACTTAATCAGCCCCAGCATTTT	CASSLATGLNQPQHF	TRBV5-6	TRBD1	TRBJ1-5	14	18	22	27	7.58168e+07	0.0131897	#N/A	#N/A	#N/A	#N/A	Y	#N/A	#N/A
RMS2104	Sample_RMS2104_D18PDACXX	RMS2104	Tumor	RMS.FP	4	0.000156274	TGTGCCAGCAGCTTAGCAACAGGGTTGAATCAGCCCCAGCATTTT	CASSLATGLNQPQHF	TRBV11-2	TRBD1	TRBJ1-5	16	18	23	27	1.00877e+08	0.0396524	#N/A	#N/A	#N/A	#N/A	Y	#N/A	#N/A
PANSBN	Sample_NB2219tumor_T_C1DYFACXX	PANSBN	Tumor	NB.MYCN.NA	1	0.000304044	TGCAGCGTTGGGGCAGGGGGAACTAATGAAAAACTGTTTTTT	CSVGAGGTNEKLFF	TRBV29-1	TRBD1	TRBJ1-4	9	13	19	20	4.12033e+07	0.0242699	#N/A	Y	#N/A	#N/A	Y	#N/A	#N/A
EWS132	Sample_EWS132tumor_T_D1MF5ACXX	EWS132	Tumor	EWS	1	9.89e-06	TGCGCCAGCAGCTTGGATGGACAGGGGAACACCGGGGAGCTGTTTTTT	CASSLDGQGNTGELFF	TRBV5-1	TRBD1	TRBJ2-2	14	18	25	26	7.1722e+07	0.0139427	#N/A	#N/A	#N/A	#N/A	Y	#N/A	#N/A
RMS2104	Sample_RMS2104_D18PDACXX	RMS2104	Tumor	RMS.FP	1	3.91e-05	TGCGCCAGCAGCCTTGACGGACAGGGAAACACCGGGGAGCTGTTTTTT	CASSLDGQGNTGELFF	TRBV5-1	TRBD1	TRBJ2-2	11	18	25	27	1.00877e+08	0.00991311	#N/A	#N/A	#N/A	#N/A	Y	#N/A	#N/A
NCI0107	Sample_NCI0107tumor1_T_D1UTYACXX	OS.NCI0107.T1	Tumor	OS	4	9.83e-05	TGTGCCAGCAGCTTGGACCCACCCTACGAGCAGTACTTC	CASSLDPPYEQYF	TRBV7-9	.	TRBJ2-7	13	-1	-1	22	6.79498e+07	0.058867	#N/A	#N/A	#N/A	#N/A	Y	#N/A	#N/A
NCI0107	Sample_NCI0107tumor2_T_D1UTYACXX	OS.NCI0107.T2	Tumor	OS	2	5.47e-05	TGTGCCAGCAGCTTGGACCCACCCTACGAGCAGTACTTC	CASSLDPPYEQYF	TRBV7-9	.	TRBJ2-7	13	-1	-1	22	6.59415e+07	0.0303299	#N/A	#N/A	#N/A	#N/A	Y	#N/A	#N/A
NB540	Sample_NB540tumor_T_D1JLEACXX	NB540	Tumor	NB.MYCN.NA	1	0.000390625	TGTGCCAGCAGCTTAGAGGGACAGGGAAATCAGCCCCAGCATTTT	CASSLEGQGNQPQHF	TRBV7-8	TRBD1	TRBJ1-5	15	17	25	27	4.66674e+07	0.0214282	#N/A	#N/A	#N/A	#N/A	Y	#N/A	#N/A
NB583	Sample_NB583tumor_T_D1MF5ACXX	NB583	Tumor	NB.MYCN.A	1	0.000160026	TGCGCCAGCAGCTTGGAGGGACAGGGCAATCAGCCCCAGCATTTT	CASSLEGQGNQPQHF	TRBV5-1	TRBD1	TRBJ1-5	14	17	24	25	5.03605e+07	0.0198568	#N/A	#N/A	#N/A	#N/A	Y	#N/A	#N/A
NCI0074	Sample_NCI0074tumor_T_D1PR6ACXX	EWS.NCI0074	Tumor	EWS	1	0.00123457	TGTGCCAGCAGCCTCGAGCAGGGGACCTATGGCTACACCTTC	CASSLEQGTYGYTF	TRBV4-2	TRBD1	TRBJ1-2	12	18	23	26	7.29293e+07	0.0137119	#N/A	#N/A	#N/A	#N/A	Y	#N/A	#N/A
NCI0242	Sample_NCI0242tumor_T_H145DBGXX	SS.NCI0242	Tumor	SS	1	5.25e-05	TGTGCCAGCAGCTTAGAACAGGGGACCTATGGCTACACCTTC	CASSLEQGTYGYTF	TRBV13	TRBD1	TRBJ1-2	15	17	23	26	4.44571e+07	0.0224936	#N/A	#N/A	#N/A	#N/A	Y	#N/A	#N/A
PARNNC	Sample_NB2289tumor_T_D247WACXX	PARNNC	Tumor	NB.MYCN.NA	1	0.000210659	TGCGCCAGCAGCTTGGAGAGTGAGCAGTTCTTC	CASSLESEQFF	TRBV5-1	.	TRBJ2-1	14	-1	-1	20	6.01301e+07	0.0166306	#N/A	#N/A	#N/A	#N/A	Y	#N/A	#N/A
PATDWN	Sample_NB2265tumor_T_C0N8BACXX	PATDWN	Tumor	NB.MYCN.A	1	0.00294985	TGTGCCAGCAGCTTGGAGTCTGAGCAGTTCTTC	CASSLESEQFF	TRBV5-6	.	TRBJ2-1	14	-1	-1	20	5.89552e+07	0.016962	#N/A	#N/A	#N/A	#N/A	Y	#N/A	#N/A
PALTEG	Sample_NB2048tumor_T_D1T6TACXX	PALTEG	Tumor	NB.MYCN.NA	3	0.000286096	TGCGCCAGCAGCTTGGAAACTACCGGGGAGCTGTTTTTT	CASSLETTGELFF	TRBV5-1	.	TRBJ2-2	14	-1	-1	21	6.55913e+07	0.0457377	#N/A	#N/A	#N/A	#N/A	Y	#N/A	#N/A
PASWIJ	Sample_NB2328tumor_T_C3WFVACXX	PASWIJ	Tumor	NB.MYCN.NA	1	0.000419111	TGTGCCAGCAGCTTGGAGACCACCGGGGAGCTGTTTTTT	CASSLETTGELFF	TRBV5-4	.	TRBJ2-2	14	-1	-1	20	2.98268e+07	0.0335268	#N/A	#N/A	#N/A	#N/A	Y	#N/A	#N/A
PARFWB	Sample_NB2235tumor_T_D1JJVACXX	PARFWB	Tumor	NB.MYCN.NA	1	0.000116741	TGCGCCAGCAGCTTGGGGTGAACACTGAAGCTTTCTTT	CASSLG_NTEAFF	TRBV5-1	.	TRBJ1-1	14	-1	-1	18	5.67336e+07	0.0176263	#N/A	#N/A	#N/A	#N/A	Y	#N/A	#N/A
PASEGA	Sample_NB2244tumor_T_C1DYFACXX	PASEGA	Tumor	NB.MYCN.NA	12	0.00712166	TGCAGCGTTGGGACAGGGGGAACTAATGAAAAACTGTTTTTT	CSVGTGGTNEKLFF	TRBV29-1	TRBD1	TRBJ1-4	9	10	19	20	6.27339e+07	0.191284	#N/A	Y	#N/A	#N/A	Y	#N/A	#N/A
PASEGA	Sample_NB2244tumor_T_C1DYFACXX	PASEGA	Tumor	NB.MYCN.NA	7	0.0041543	TGCAGCGTTGGGACAGGTGGAACTAATGAAAAACTGTTTTTT	CSVGTGGTNEKLFF	TRBV29-1	TRBD1	TRBJ1-4	9	10	16	20	6.27339e+07	0.111582	#N/A	Y	#N/A	#N/A	Y	#N/A	#N/A
PATBMM	Sample_NB2264tumor_T_C1DYFACXX	PATBMM	Tumor	NB.MYCN.NA	1	0.000371885	TGTGCCAGCAGCTTGGGACGAACACTGAAGCTTTCTTT	CASSLG_NTEAFF	TRBV5-5	.	TRBJ1-1	14	-1	-1	19	4.80841e+07	0.0207969	#N/A	#N/A	#N/A	#N/A	Y	#N/A	#N/A
PASEGA	Sample_NB2244tumor_T_C1DYFACXX	PASEGA	Tumor	NB.MYCN.NA	1	0.000593472	TGCAGTGCTAGAGATAGGACGGGGAATGGCTACACCTTC	CSARDRTGNGYTF	TRBV20-1	TRBD2	TRBJ1-2	12	19	23	25	6.27339e+07	0.0159403	#N/A	Y	#N/A	#N/A	Y	#N/A	#N/A
PAIFXV	Sample_NB2240tumor_T_D1JJVACXX	PAIFXV	Tumor	NB.MYCN.NA	3	0.00164745	TGTGCCAGCAGCTTAGGGGCCGGATATGGCTACACCTTC	CASSLGAGYGYTF	TRBV11-2	TRBD1	TRBJ1-2	15	16	20	24	6.43809e+07	0.0465977	#N/A	#N/A	#N/A	#N/A	Y	#N/A	#N/A
PASXGP	Sample_NB2260tumor_T_C0N83ACXX	PASXGP	Tumor	NB.MYCN.NA	1	0.0015528	TGTGCCAGCAGCTTAGGGGCAGGGTATGGCTACACCTTC	CASSLGAGYGYTF	TRBV13	TRBD1	TRBJ1-2	15	19	23	24	5.29712e+07	0.0188782	#N/A	#N/A	#N/A	#N/A	Y	#N/A	#N/A
PASZPI	Sample_NB2263tumor_T_D1JJVACXX	PASZPI	Tumor	NB.MYCN.A	1	3.98e-05	TGTGCCAGCAGCTTGGGGGCCAATTCACCCCTCCACTTT	CASSLGANSPLHF	TRBV5-6	TRBD1	TRBJ1-6	14	15	20	21	5.65991e+07	0.0176681	#N/A	#N/A	#N/A	#N/A	Y	#N/A	#N/A
RMS247	Sample_RMS247_C14C7ACXX	RMS247	Tumor	RMS.FP	1	2.63e-05	TGTGCCAGCAGCTTAGGCGCGAATTCACCCCTCCACTTT	CASSLGANSPLHF	TRBV11-1	.	TRBJ1-6	15	-1	-1	21	1.28446e+08	0.00778537	#N/A	#N/A	#N/A	#N/A	Y	#N/A	#N/A
DRCT007	Sample_DRCT007tumor_T_C1JC7ACXX	DRCT007	Tumor	DSRCT	1	3.99e-06	TGCGCCAGCAGCTTGGGGCAGGGGGCAGGCAATGAGCAGTTCTTC	CASSLGQGAGNEQFF	TRBV5-1	TRBD1	TRBJ2-1	14	18	25	29	6.88307e+07	0.0145284	#N/A	#N/A	#N/A	#N/A	Y	#N/A	#N/A
PASFGG	Sample_NB2245tumor_T_C0N83ACXX	PASFGG	Tumor	NB.MYCN.NA	1	8.81e-05	TGTGCCAGCAGCTTAGGACAGGGGGCGGGGAATGAGCAGTTCTTC	CASSLGQGAGNEQFF	TRBV11-2	TRBD1	TRBJ2-1	15	16	25	30	6.69949e+07	0.0149265	#N/A	#N/A	#N/A	#N/A	Y	#N/A	#N/A
NB40	Sample_NB040tumor_T_C1E55ACXX	NB040	Tumor	NB.MYCN.NA	1	0.000362582	TGCGCCAGCAGCTTGGGTCAGGGCTACTATGGCTACACCTTC	CASSLGQGYYGYTF	TRBV5-1	TRBD1	TRBJ1-2	14	18	22	25	6.78682e+07	0.0147344	#N/A	#N/A	#N/A	#N/A	Y	#N/A	#N/A
RMS008	Sample_RMS008tumor_T_D21KAACXX	RMS008	Tumor	RMS.FN	1	0.00049776	TGTGCCAGCAGTTTGGGCCAGGGCTACTATGGCTACACCTTC	CASSLGQGYYGYTF	TRBV28	TRBD1	TRBJ1-2	13	14	22	25	5.22796e+07	0.0191279	#N/A	#N/A	#N/A	#N/A	Y	#N/A	#N/A
PARFWB	Sample_NB2235tumor_T_D1JJVACXX	PARFWB	Tumor	NB.MYCN.NA	1	0.000116741	TGTGCCAGCAGTTTGAAGCAAGAGACCCAGTACTTC	CASSLKQETQYF	TRBV28	.	TRBJ2-5	13	-1	-1	18	5.67336e+07	0.0176263	#N/A	#N/A	#N/A	#N/A	Y	#N/A	#N/A
RMS214	Sample_RMS214_D133UACXX	RMS214	Tumor	RMS.FN	3	2.19e-05	TGTGCCAGCAGCTTAAAGCAGGAGACCCAGTACTTC	CASSLKQETQYF	TRBV7-9	.	TRBJ2-5	14	-1	-1	21	1.17568e+08	0.0255172	#N/A	#N/A	#N/A	#N/A	Y	#N/A	#N/A
NCI0203	Sample_NCI0203tumor2_T_C291CACXX	OS.NCI0203.T2	Tumor	OS	1	3.47e-05	TGTGCCAGCAGCCTTAACAACCGCAATGTAGCTTTCTTT	CASSLNNRNVAFF	TRBV7-8	.	TRBJ1-1	12	-1	-1	29	3.77413e+07	0.0264962	#N/A	#N/A	#N/A	#N/A	Y	#N/A	#N/A
NCI0203	Sample_NCI0203tumor4_T_C291CACXX	OS.NCI0203.T4	Tumor	OS	2	0.000295946	TGTGCCAGCAGCCTTAACAACCGCAATGTAGCTTTCTTT	CASSLNNRNVAFF	TRBV7-8	.	TRBJ1-1	12	-1	-1	29	3.42259e+07	0.0584353	#N/A	#N/A	#N/A	#N/A	Y	#N/A	#N/A
ASPS010	Sample_ASPS010tumor_T_D1UALACXX	ASPS010	Tumor	ASPS	2	0.00117716	TGCGCCAGCAGCCTACCGACAGGATCCTACGAGCAGTACTTC	CASSLPTGSYEQYF	TRBV4-1	TRBD1	TRBJ2-7	12	17	22	24	6.20198e+07	0.0322477	#N/A	#N/A	#N/A	#N/A	Y	#N/A	#N/A
PALBFW	Sample_NB2001_T_81K4NABXX	PALBFW	Tumor	NB.MYCN.NA	1	0.000239636	TGTGCCAGCAGTTTACCGACAGGTAGCTACGAGCAGTACTTC	CASSLPTGSYEQYF	TRBV28	TRBD1	TRBJ2-7	14	17	22	26	3.97046e+07	0.025186	#N/A	#N/A	#N/A	#N/A	Y	#N/A	#N/A
NB265	Sample_NB265tumor_T_D1JLEACXX	NB265	Tumor	NB.MYCN.A	2	0.00018655	TGTGCCAGCAGCTTGCAGAACACCGGGGAGCTGTTTTTT	CASSLQNTGELFF	TRBV5-6	.	TRBJ2-2	16	-1	-1	17	4.98356e+07	0.0401319	#N/A	#N/A	#N/A	#N/A	Y	#N/A	#N/A
PAVCLP	Sample_OS_PAVCLP_T1R_T_SRR1811193_SRR1811177_SRR1811180	PAVCLP	Tumor	OS	16	0.03125	TGTGCCAGCAGTTTACAGAACACCGGGGAGCTGTTTTTT	CASSLQNTGELFF	TRBV28	.	TRBJ2-2	14	-1	-1	17	3.38265e+07	0.473002	#N/A	#N/A	#N/A	#N/A	Y	#N/A	#N/A
PASTKC	Sample_NB2254tumor_T_D1JJVACXX	PASTKC	Tumor	NB.MYCN.NA	1	1.46e-05	TGTGCCAGCAGTTTAAGGGGGCTGGGAAACACCATATATTTT	CASSLRGLGNTIYF	TRBV6-6	TRBD1	TRBJ1-3	12	15	21	24	5.42644e+07	0.0184283	#N/A	#N/A	#N/A	#N/A	Y	#N/A	#N/A
RMS007	Sample_RMS007tumor_T_D21KAACXX	RMS007	Tumor	RMS.FP	1	2.3e-06	TGTGCCAGCAGCTTGAGGGGGCTCGGAAACACCATATATTTT	CASSLRGLGNTIYF	TRBV7-9	TRBD1	TRBJ1-3	13	15	21	24	5.91991e+07	0.0168921	#N/A	#N/A	#N/A	#N/A	Y	#N/A	#N/A
DRCT020	Sample_DRCT020tumor_T_C1PTMACXX	DRCT020	Tumor	DSRCT	1	2.04e-06	TGCGCCAGCAGCTTGAGGACCGGGGCCAACGTCCTGACTTTC	CASSLRTGANVLTF	TRBV5-1	.	TRBJ2-6	14	-1	-1	21	4.64306e+07	0.0215375	#N/A	#N/A	#N/A	#N/A	Y	#N/A	#N/A
PAMHLF	Sample_OS_PAMHLF_T1R_T_SRR1811071_SRR1811073_SRR1811080_SRR1811078	PAMHLF	Tumor	OS	1	0.0104167	TGCGCCAGCAGCTTAAGGACTGGGGCCAACGTCCTGACTTTC	CASSLRTGANVLTF	TRBV5-1	.	TRBJ2-6	13	-1	-1	19	2.62853e+07	0.0380441	#N/A	#N/A	#N/A	#N/A	Y	#N/A	#N/A
EWS132	Sample_EWS132tumor_T_D1MF5ACXX	EWS132	Tumor	EWS	2	1.98e-05	TGCGCCAGCAGTCTCTCAGGGGCTAGCAATCAGCCCCAGCATTTT	CASSLSGASNQPQHF	TRBV5-1	TRBD1	TRBJ1-5	10	16	21	23	7.1722e+07	0.0278855	#N/A	#N/A	#N/A	#N/A	Y	#N/A	#N/A
PANBMJ	Sample_NB2057tumor_T_C1NELACXX	PANBMJ	Tumor	NB.MYCN.NA	1	4.33e-05	TGTGCCAGCAGTTTATCGGGGGCAAGTAATCAGCCCCAGCATTTT	CASSLSGASNQPQHF	TRBV27	TRBD1	TRBJ1-5	15	17	22	27	6.27383e+07	0.0159392	#N/A	#N/A	#N/A	#N/A	Y	#N/A	#N/A
EWS2009	Sample_EWS2009tumor_T_C1JC7ACXX	EWS2009	Tumor	EWS	1	0.000809717	TGTGCCAGCAGCCTAACTGGGGGGGGGGATACGCAGTATTTT	CASSLTGGGDTQYF	TRBV4-2	TRBD2	TRBJ2-3	12	18	23	27	64592968	0.0154816	#N/A	#N/A	#N/A	#N/A	Y	#N/A	#N/A
PASXHE	Sample_NB2261tumor_T_C1DYFACXX	PASXHE	Tumor	NB.MYCN.NA	1	0.000155739	TGTGCCAGCAGCTTAACGGGGGGTGGCGATACGCAGTATTTT	CASSLTGGGDTQYF	TRBV7-2	TRBD2	TRBJ2-3	14	16	22	27	6.42505e+07	0.0155641	#N/A	#N/A	#N/A	#N/A	Y	#N/A	#N/A
DRCT007	Sample_DRCT007tumor_T_C1JC7ACXX	DRCT007	Tumor	DSRCT	3	1.2e-05	TGTGCCAGCAGTTTGACCCGGGATCGGGGCACAGATACGCAGTATTTT	CASSLTRDRGTDTQYF	TRBV2	TRBD1	TRBJ2-3	11	16	22	28	6.88307e+07	0.0435852	#N/A	#N/A	#N/A	#N/A	Y	#N/A	#N/A
PATINJ	Sample_NB2274tumor_T_C0N83ACXX	PATINJ	Tumor	NB.MYCN.NA	1	0.000619195	TGTGCCAGCAGCTTGACTCGGGACAGGGGTACAGATACGCAGTATTTT	CASSLTRDRGTDTQYF	TRBV5-4	TRBD1	TRBJ2-3	14	18	28	30	5.95205e+07	0.0168009	#N/A	#N/A	#N/A	#N/A	Y	#N/A	#N/A
EWS132	Sample_EWS132tumor_T_D1MF5ACXX	EWS132	Tumor	EWS	1	9.89e-06	TGTGCCAGCAGTTTGACTAGCGGGTACCAAGAGACCCAGTACTTC	CASSLTSGYQETQYF	TRBV7-7	TRBD2	TRBJ2-5	10	14	21	22	7.1722e+07	0.0139427	#N/A	#N/A	#N/A	#N/A	Y	#N/A	#N/A
PASUML	Sample_NB2300tumor_T_C2568ACXX	PASUML	Tumor	NB.MYCN.NA	1	0.0019084	TGTGCCAGCAGCTTGACTAGCGGGTACCAAGAGACCCAGTACTTC	CASSLTSGYQETQYF	TRBV5-4	TRBD2	TRBJ2-5	14	15	21	22	7.10447e+07	0.0140757	#N/A	#N/A	#N/A	#N/A	Y	#N/A	#N/A
NCI0203	Sample_NCI0203tumor2_T_C291CACXX	OS.NCI0203.T2	Tumor	OS	1	3.47e-05	TGCGCCAGCAGCTTAACATCTAAGACTAGCGGGAGTGGGGAGACCCAGTACTTC	CASSLTSKTSGSGETQYF	TRBV5-1	TRBD2	TRBJ2-5	13	23	34	39	3.77413e+07	0.0264962	#N/A	#N/A	#N/A	#N/A	Y	#N/A	#N/A
NCI0203	Sample_NCI0203tumor4_T_C291CACXX	OS.NCI0203.T4	Tumor	OS	1	0.000147973	TGCGCCAGCAGCTTAACATCTAAGACTAGCGGGAGTGGGGAGACCCAGTACTTC	CASSLTSKTSGSGETQYF	TRBV5-1	TRBD2	TRBJ2-5	13	23	34	39	3.42259e+07	0.0292176	#N/A	#N/A	#N/A	#N/A	Y	#N/A	#N/A
PASRFS	Sample_NB2251tumor_T_C1DYFACXX	PASRFS	Tumor	NB.MYCN.NA	1	2.86e-05	TGTGCCAGCAGCTTAGTGCTAGCGGGGACCAATGAGCAGTTCTTC	CASSLVLAGTNEQFF	TRBV11-2	TRBD2	TRBJ2-1	15	18	26	29	6.33349e+07	0.0157891	#N/A	#N/A	#N/A	#N/A	Y	#N/A	#N/A
Teratoma004	Sample_Teratoma004tumor_T_D2259ACXX	Teratoma004	Tumor	Teratoma	4	4.86e-05	TGTGCCAGCAGCTTAGTGCTAGCGGGAACTAATGAGCAGTTCTTC	CASSLVLAGTNEQFF	TRBV7-9	TRBD2	TRBJ2-1	15	18	26	30	4.97261e+07	0.0804406	#N/A	#N/A	#N/A	#N/A	Y	#N/A	#N/A
PASGAP	Sample_NB2305tumor_T_C2568ACXX	PASGAP_D	Tumor	NB.MYCN.NA	1	7.21e-05	TGCGCCAGCAGCCCAGCGGGGGCCAGCACAGATACGCAGTATTTT	CASSPAGASTDTQYF	TRBV5-1	TRBD2	TRBJ2-3	11	14	21	24	6.57037e+07	0.0152198	#N/A	#N/A	#N/A	#N/A	Y	#N/A	#N/A
RMS211	Sample_RMS211_D139YACXX	RMS211	Tumor	RMS.FN	2	6.18e-06	TGCGCCAGCAGCCCAGCGGGGGCTAGCACAGATACGCAGTATTTT	CASSPAGASTDTQYF	TRBV4-1	.	TRBJ2-3	16	-1	-1	21	8.46831e+07	0.0236175	#N/A	#N/A	#N/A	#N/A	Y	#N/A	#N/A
PAMHYN	Sample_OS_PAMHYN_T1R_T_SRR1811037_SRR1811042	PAMHYN	Tumor	OS	1	0.03125	TGTGCCAGCTCACCCGGGGCAACCTACGAGCAGTACTTC	CASSPGATYEQYF	TRBV18	TRBD1	TRBJ2-7	13	15	19	22	1.77336e+07	0.0563902	#N/A	#N/A	#N/A	#N/A	Y	#N/A	#N/A
PASFGG	Sample_NB2245tumor_T_C0N83ACXX	PASFGG	Tumor	NB.MYCN.NA	1	8.81e-05	TGTGCCAGTAGTCCGGGGGCAACGTACGAGCAGTACTTC	CASSPGATYEQYF	TRBV19	TRBD1	TRBJ2-7	11	14	19	24	6.69949e+07	0.0149265	#N/A	#N/A	#N/A	#N/A	Y	#N/A	#N/A
EWS132	Sample_EWS132tumor_T_D1MF5ACXX	EWS132	Tumor	EWS	2	1.98e-05	TGTGCCAGCTCCCCAGGACAGGGCTCTGGAAACACCATATATTTT	CASSPGQGSGNTIYF	TRBV18	.	TRBJ1-3	14	-1	-1	18	7.1722e+07	0.0278855	#N/A	#N/A	#N/A	#N/A	Y	#N/A	#N/A
PAPUNH	Sample_NB2064tumor_T_C1NELACXX	PAPUNH	Tumor	NB.MYCN.A	2	0.0014782	TGTGCCAGTAGTCCCGGACAGGGGTCTGGAAACACCATATATTTT	CASSPGQGSGNTIYF	TRBV19	TRBD1	TRBJ1-3	11	15	23	24	6.89164e+07	0.0290207	#N/A	#N/A	#N/A	#N/A	Y	#N/A	#N/A
PAPUAR	Sample_NB2062tumor_T_C1NELACXX	PAPUAR	Tumor	NB.MYCN.NA	1	4.07e-05	TGTGCCAGCTCACCCGGGACAGGGTATAATTCACCCCTCCACTTT	CASSPGTGYNSPLHF	TRBV18	TRBD1	TRBJ1-6	13	14	23	24	7.58168e+07	0.0131897	#N/A	#N/A	#N/A	#N/A	Y	#N/A	#N/A
PARACM	Sample_NB2066tumor_T_C1NELACXX	PARACM	Tumor	NB.MYCN.NA	1	9.95e-06	TGTGCCAGCAGCCCCGGGACAGGCTATAATTCACCCCTCCACTTT	CASSPGTGYNSPLHF	TRBV7-9	TRBD1	TRBJ1-6	11	12	22	23	6.68501e+07	0.0149588	#N/A	#N/A	#N/A	#N/A	Y	#N/A	#N/A
EWS2007	Sample_EWS2007tumor_T_C1JC7ACXX	EWS2007	Tumor	EWS	7	0.000740349	TGTGCCAGCAGTCCTAATTATAGCAATCAGCCCCAGCATTTT	CASSPNYSNQPQHF	TRBV12-3	.	TRBJ1-5	11	-1	-1	18	6.66304e+07	0.105057	#N/A	#N/A	#N/A	#N/A	Y	#N/A	#N/A
EWS2007	Sample_EWS2007tumor_T_C1JC7ACXX	EWS2007	Tumor	EWS	4	0.000423057	TGTGCCAGCAGTCCGAATTATAGCAATCAGCCCCAGCATTTT	CASSPNYSNQPQHF	TRBV12-3	.	TRBJ1-5	11	-1	-1	18	6.66304e+07	0.0600327	#N/A	#N/A	#N/A	#N/A	Y	#N/A	#N/A
NB62	Sample_NB062tumor_T_C1E55ACXX	NB062	Tumor	NB.Unknown	1	0.00124688	TGTGCCAGCAGTCCGAACTATAGCAATCAGCCCCAGCATTTT	CASSPNYSNQPQHF	TRBV12-3	.	TRBJ1-5	11	-1	-1	17	7.11856e+07	0.0140478	#N/A	#N/A	#N/A	#N/A	Y	#N/A	#N/A
NCI0107	Sample_NCI0107tumor1_T_D1UTYACXX	OS.NCI0107.T1	Tumor	OS	1	2.46e-05	TGTGCCAGCAGCCCTCCGGGGGAGCGGGAATACGAGCAGTACTTC	CASSPPGEREYEQYF	TRBV28	TRBD2	TRBJ2-7	10	22	28	30	6.79498e+07	0.0147168	#N/A	#N/A	#N/A	#N/A	Y	#N/A	#N/A
NCI0107	Sample_NCI0107tumor2_T_D1UTYACXX	OS.NCI0107.T2	Tumor	OS	1	2.73e-05	TGTGCCAGCAGCCCTCCGGGGGAGCGGGAATACGAGCAGTACTTC	CASSPPGEREYEQYF	TRBV28	TRBD2	TRBJ2-7	10	22	28	30	6.59415e+07	0.015165	#N/A	#N/A	#N/A	#N/A	Y	#N/A	#N/A
PARACM	Sample_NB2066tumor_T_C1NELACXX	PARACM	Tumor	NB.MYCN.NA	1	9.95e-06	TGTGCCAGTAGCCCGCCGGGGGGGCGAGAGACCCAGTACTTC	CASSPPGGRETQYF	TRBV11-1	TRBD2	TRBJ2-5	11	16	22	26	6.68501e+07	0.0149588	#N/A	#N/A	#N/A	#N/A	Y	#N/A	#N/A
PASEGA	Sample_NB2244tumor_T_C1DYFACXX	PASEGA	Tumor	NB.MYCN.NA	1	0.000593472	TGCGCCAGCAGCCCCCCCGGAGGGCGCGAGACCCAGTACTTC	CASSPPGGRETQYF	TRBV4-1	TRBD2	TRBJ2-5	12	13	18	27	6.27339e+07	0.0159403	#N/A	#N/A	#N/A	#N/A	Y	#N/A	#N/A
NCI0107	Sample_NCI0107tumor1_T_D1UTYACXX	OS.NCI0107.T1	Tumor	OS	4	9.83e-05	TGTGCCAGCAGCCCCCGTGCGGGGAATCAGCCCCAGCATTTT	CASSPRAGNQPQHF	TRBV11-2	TRBD2	TRBJ1-5	11	18	23	24	6.79498e+07	0.058867	#N/A	#N/A	#N/A	#N/A	Y	#N/A	#N/A
NCI0107	Sample_NCI0107tumor2_T_D1UTYACXX	OS.NCI0107.T2	Tumor	OS	2	5.47e-05	TGTGCCAGCAGCCCCCGTGCGGGGAATCAGCCCCAGCATTTT	CASSPRAGNQPQHF	TRBV11-2	TRBD2	TRBJ1-5	11	18	23	24	6.59415e+07	0.0303299	#N/A	#N/A	#N/A	#N/A	Y	#N/A	#N/A
PASZPI	Sample_NB2263tumor_T_D1JJVACXX	PASZPI	Tumor	NB.MYCN.A	1	3.98e-05	TGTGCCAGTAGTCCCCGGGACAGCCGCTATGGCTACACCTTC	CASSPRDSRYGYTF	TRBV19	TRBD1	TRBJ1-2	11	13	22	26	5.65991e+07	0.0176681	#N/A	#N/A	#N/A	#N/A	Y	#N/A	#N/A
RMS007	Sample_RMS007tumor_T_D21KAACXX	RMS007	Tumor	RMS.FP	2	4.61e-06	TGTGCCAGCAGCCCACGGGACAGCCGCTATGGCTACACCTTC	CASSPRDSRYGYTF	TRBV7-4	TRBD1	TRBJ1-2	11	15	22	26	5.91991e+07	0.0337843	#N/A	#N/A	#N/A	#N/A	Y	#N/A	#N/A
NCI0107	Sample_NCI0107tumor1_T_D1UTYACXX	OS.NCI0107.T1	Tumor	OS	1	2.46e-05	TGTGCCAGCAGCCCGTATTCAGGGGGCTGGGGCGGGGAGCTGTTTTTT	CASSPYSGGWGGELFF	TRBV12-3	TRBD1	TRBJ2-2	10	19	26	32	6.79498e+07	0.0147168	#N/A	#N/A	#N/A	#N/A	Y	#N/A	#N/A
NCI0107	Sample_NCI0107tumor2_T_D1UTYACXX	OS.NCI0107.T2	Tumor	OS	1	2.73e-05	TGTGCCAGCAGCCCGTATTCAGGGGGCTGGGGCGGGGAGCTGTTTTTT	CASSPYSGGWGGELFF	TRBV12-3	TRBD1	TRBJ2-2	10	19	26	32	6.59415e+07	0.015165	#N/A	#N/A	#N/A	#N/A	Y	#N/A	#N/A
NCI0203	Sample_NCI0203tumor2_T_C291CACXX	OS.NCI0203.T2	Tumor	OS	1	3.47e-05	TGCGCCAGCAGCCAAGATTTTTCCACTGAAGCTTTCTTT	CASSQDFSTEAFF	TRBV4-3	.	TRBJ1-1	15	-1	-1	23	3.77413e+07	0.0264962	#N/A	#N/A	#N/A	#N/A	Y	#N/A	#N/A
NCI0203	Sample_NCI0203tumor4_T_C291CACXX	OS.NCI0203.T4	Tumor	OS	1	0.000147973	TGCGCCAGCAGCCAAGATTTTTCCACTGAAGCTTTCTTT	CASSQDFSTEAFF	TRBV4-3	.	TRBJ1-1	15	-1	-1	23	3.42259e+07	0.0292176	#N/A	#N/A	#N/A	#N/A	Y	#N/A	#N/A
NCI0107	Sample_NCI0107tumor1_T_D1UTYACXX	OS.NCI0107.T1	Tumor	OS	1	2.46e-05	TGCGCCAGCAGCCAAGATTTGGCTAGCGGATTCTACGAGCAGTACTTC	CASSQDLASGFYEQYF	TRBV4-1	TRBD2	TRBJ2-7	15	22	28	32	6.79498e+07	0.0147168	#N/A	#N/A	#N/A	#N/A	Y	#N/A	#N/A
NCI0107	Sample_NCI0107tumor2_T_D1UTYACXX	OS.NCI0107.T2	Tumor	OS	2	5.47e-05	TGCGCCAGCAGCCAAGATTTGGCTAGCGGATTCTACGAGCAGTACTTC	CASSQDLASGFYEQYF	TRBV4-1	TRBD2	TRBJ2-7	15	22	28	32	6.59415e+07	0.0303299	#N/A	#N/A	#N/A	#N/A	Y	#N/A	#N/A
NCI0203	Sample_NCI0203tumor2_T_C291CACXX	OS.NCI0203.T2	Tumor	OS	12	0.000415872	TGCGCCAGCAGCCAAGATCAGGGGGGGGACACCGGGGAGCTGTTTTTT	CASSQDQGGDTGELFF	TRBV4-1	TRBD1	TRBJ2-2	15	18	24	28	3.77413e+07	0.317954	#N/A	#N/A	#N/A	#N/A	Y	#N/A	#N/A
NCI0203	Sample_NCI0203tumor4_T_C291CACXX	OS.NCI0203.T4	Tumor	OS	2	0.000295946	TGCGCCAGCAGCCAAGATCAGGGGGGGGACACCGGGGAGCTGTTTTTT	CASSQDQGGDTGELFF	TRBV4-1	TRBD1	TRBJ2-2	15	18	24	28	3.42259e+07	0.0584353	#N/A	#N/A	#N/A	#N/A	Y	#N/A	#N/A
NCI0017	Sample_NCI0017_D0A13ACXX	NB.NCI0017	Tumor	NB.Unknown	5	0.016129	TGCGCCAGCAGCCAAGAGGGGTTGAGGCCAGATACGCAGTATTTT	CASSQEGLRPDTQYF	TRBV4-1	TRBD1	TRBJ2-3	15	16	20	28	1.1583e+08	0.0431668	#N/A	#N/A	#N/A	#N/A	Y	#N/A	#N/A
NCI0017	Sample_NCI0017tumor4_T_D1PR6ACXX	NB.NCI0017.T4	Tumor	NB.Unknown	1	0.0454545	TGCGCCAGCAGCCAAGAGGGGTTGAGGCCAGATACGCAGTATTTT	CASSQEGLRPDTQYF	TRBV4-1	TRBD1	TRBJ2-3	15	16	20	28	7.71195e+07	0.0129669	#N/A	#N/A	#N/A	#N/A	Y	#N/A	#N/A
EWS109	Sample_EWS109tumor_T_C1P2WACXX	EWS109	Tumor	EWS	2	3.94e-05	TGTGCCAGCAGCCAAGAATTGGGGGATCAGCCCCAGCATTTT	CASSQELGDQPQHF	TRBV3-1	TRBD1	TRBJ1-5	15	20	24	25	6.9852e+07	0.028632	#N/A	#N/A	#N/A	#N/A	Y	#N/A	#N/A
NCI0047	Sample_NCI0047tumor_T_C1N2HACXX	EWS.NCI0047	Tumor	EWS	1	6.67e-06	TGTGCCAGCAGCCAAGAATTAGGGGATCAGCCCCAGCATTTT	CASSQELGDQPQHF	TRBV3-1	TRBD1	TRBJ1-5	15	20	24	25	6.75329e+07	0.0148076	#N/A	#N/A	#N/A	#N/A	Y	#N/A	#N/A
EWS139	Sample_EWS139tumor_T_D1MF5ACXX	EWS139	Tumor	EWS	1	0.00289855	TGCGCCAGCAGCCAAGGGGATCGGGGGACTAATGAAAAACTGTTTTTT	CASSQGDRGTNEKLFF	TRBV4-1	TRBD2	TRBJ1-4	15	21	26	27	6.10368e+07	0.0163836	#N/A	#N/A	#N/A	#N/A	Y	#N/A	#N/A
PASTCN	Sample_NB2253tumor_T_C0N83ACXX	PASTCN	Tumor	NB.MYCN.NA	1	0.000393082	TGTGCCAGCAGCCAAGGGGACAGGGGCACTAATGAAAAACTGTTTTTT	CASSQGDRGTNEKLFF	TRBV14	TRBD1	TRBJ1-4	15	16	25	27	5.58606e+07	0.0179017	#N/A	#N/A	#N/A	#N/A	Y	#N/A	#N/A
NCI0203	Sample_NCI0203tumor2_T_C291CACXX	OS.NCI0203.T2	Tumor	OS	1	3.47e-05	TGTGCCAGCAGCCAAGGGGACCGCCGGAATAATTCACCCCTCCACTTT	CASSQGDRRNNSPLHF	TRBV14	TRBD1	TRBJ1-6	15	16	20	28	3.77413e+07	0.0264962	#N/A	#N/A	#N/A	#N/A	Y	#N/A	#N/A
NCI0203	Sample_NCI0203tumor4_T_C291CACXX	OS.NCI0203.T4	Tumor	OS	1	0.000147973	TGTGCCAGCAGCCAAGGGGACCGCCGGAATAATTCACCCCTCCACTTT	CASSQGDRRNNSPLHF	TRBV14	TRBD1	TRBJ1-6	15	16	20	28	3.42259e+07	0.0292176	#N/A	#N/A	#N/A	#N/A	Y	#N/A	#N/A
ASPS017	Sample_ASPS017tumor_T_C1PMAACXX	ASPS017	Tumor	ASPS	1	0.000113766	TGCGCCAGCAGCCAAATACAGGGGAGGGGGAACACTGAAGCTTTCTTT	CASSQIQGRGNTEAFF	TRBV4-1	TRBD1	TRBJ1-1	14	17	23	29	9.47049e+07	0.0105591	#N/A	#N/A	#N/A	#N/A	Y	#N/A	#N/A
NB586	Sample_NB586tumor_T_D1MF5ACXX	NB586	Tumor	NB.MYCN.NA	1	0.000180701	TGCGCCAGCAGCCAGATACAGGGAAGGGGGAACACTGAAGCTTTCTTT	CASSQIQGRGNTEAFF	TRBV4-1	TRBD1	TRBJ1-1	13	17	22	29	6.76125e+07	0.0147902	#N/A	#N/A	#N/A	#N/A	Y	#N/A	#N/A
EWS2017	Sample_EWS2017tumor_T_C1JC7ACXX	EWS2017	Tumor	EWS	1	0.000252143	TGTGCCAGCAGCCAGGTGACCGGGAACACCGGGGAGCTGTTTTTT	CASSQVTGNTGELFF	TRBV4-2	.	TRBJ2-2	13	-1	-1	23	6.38113e+07	0.0156712	#N/A	#N/A	#N/A	#N/A	Y	#N/A	#N/A
NB12	Sample_NB012tumor_T_C1E55ACXX	NB012	Tumor	NB.MYCN.NA	1	0.00227273	TGCGCCAGCAGCCAGGTTACAGGGAACACCGGGGAGCTGTTTTTT	CASSQVTGNTGELFF	TRBV4-1	TRBD1	TRBJ2-2	13	18	22	23	5.68627e+07	0.0175862	#N/A	#N/A	#N/A	#N/A	Y	#N/A	#N/A
HBL001	Sample_HBL001tumor_T_D1T6TACXX	HBL001	Tumor	HBL	1	0.00022686	TGTGCCAGCAGCCGGGACAGGGGGGAGCAGTACTTC	CASSRDRGEQYF	TRBV11-1	TRBD1	TRBJ2-7	11	12	23	24	5.70546e+07	0.0175271	#N/A	#N/A	#N/A	#N/A	Y	#N/A	#N/A
PATDXC	Sample_NB2331tumor_T_C3WFVACXX	PATDXC	Tumor	NB.MYCN.NA	1	0.000144844	TGTGCCAGCAGTCGGGACAGGGGCGAGCAGTACTTC	CASSRDRGEQYF	TRBV28	TRBD1	TRBJ2-7	11	12	22	23	3.15998e+07	0.0316457	#N/A	#N/A	#N/A	#N/A	Y	#N/A	#N/A
DRCT020	Sample_DRCT020tumor_T_C1PTMACXX	DRCT020	Tumor	DSRCT	1	2.04e-06	TGTGCCAGCAGCCGACATAGCAATCAGCCCCAGCATTTT	CASSRHSNQPQHF	TRBV4-2	.	TRBJ1-5	12	-1	-1	16	4.64306e+07	0.0215375	#N/A	#N/A	#N/A	#N/A	Y	#N/A	#N/A
PASMDM	Sample_NB2295tumor_T_C2568ACXX	PASMDM	Tumor	NB.MYCN.NA	1	0.00124688	TGCGCCAGCAGCCGACATAGCAATCAGCCCCAGCATTTT	CASSRHSNQPQHF	TRBV4-1	.	TRBJ1-5	12	-1	-1	16	6.09826e+07	0.0163981	#N/A	#N/A	#N/A	#N/A	Y	#N/A	#N/A
NCI0203	Sample_NCI0203tumor2_T_C291CACXX	OS.NCI0203.T2	Tumor	OS	53	0.00183677	TGTGCCAGCAGCTCCCATATGGACCTTGCGTACGAGCAGTTCTTC	CASSSHMDLAYEQFF	TRBV7-2	.	TRBJ2-1	12	-1	-1	33	3.77413e+07	1.4043	#N/A	#N/A	#N/A	#N/A	Y	#N/A	#N/A
NCI0203	Sample_NCI0203tumor4_T_C291CACXX	OS.NCI0203.T4	Tumor	OS	53	0.00784256	TGTGCCAGCAGCTCCCATATGGACCTTGCGTACGAGCAGTTCTTC	CASSSHMDLAYEQFF	TRBV7-2	.	TRBJ2-1	12	-1	-1	33	3.42259e+07	1.54853	#N/A	#N/A	#N/A	#N/A	Y	#N/A	#N/A
EWS102	Sample_EWS102tumor_T_C1NELACXX	EWS102	Tumor	EWS	1	6.84e-05	TGTGCCAGCAGCTCTAGCGGGATGGGAACAGATACGCAGTATTTT	CASSSSGMGTDTQYF	TRBV2	TRBD2	TRBJ2-3	12	13	21	27	63953240	0.0156364	#N/A	#N/A	#N/A	#N/A	Y	#N/A	#N/A
HBL034	Sample_HBL034tumor_T_D24DGACXX	HBL034	Tumor	HBL	2	0.00113379	TGTGCCAGCAGCTCTAGCGGGATGGGCACAGATACGCAGTATTTT	CASSSSGMGTDTQYF	TRBV11-2	TRBD2	TRBJ2-3	12	13	21	25	6.29806e+07	0.0317558	#N/A	#N/A	#N/A	#N/A	Y	#N/A	#N/A
HBL031	Sample_HBL031tumor_T_D24DGACXX	HBL031	Tumor	HBL	1	0.000519211	TGTGCCAGCAGTGTGGGGGGCGCAGATACGCAGTATTTT	CASSVGGADTQYF	TRBV25-1	TRBD2	TRBJ2-3	12	14	20	22	6.28325e+07	0.0159153	#N/A	#N/A	#N/A	#N/A	Y	#N/A	#N/A
PARNNC	Sample_NB2289tumor_T_D247WACXX	PARNNC	Tumor	NB.MYCN.NA	1	0.000210659	TGTGCCAGCAGCGTAGGGGGCGCAGATACGCAGTATTTT	CASSVGGADTQYF	TRBV9	TRBD1	TRBJ2-3	14	15	20	22	6.01301e+07	0.0166306	#N/A	#N/A	#N/A	#N/A	Y	#N/A	#N/A
NCI0203	Sample_NCI0203tumor2_T_C291CACXX	OS.NCI0203.T2	Tumor	OS	1	3.47e-05	TGTGCCAGCAGCGTTCGGCCTGGGGCTGAAGCTTTCTTT	CASSVRPGAEAFF	TRBV6-1	TRBD2	TRBJ1-1	10	16	20	25	3.77413e+07	0.0264962	#N/A	#N/A	#N/A	#N/A	Y	#N/A	#N/A
NCI0203	Sample_NCI0203tumor4_T_C291CACXX	OS.NCI0203.T4	Tumor	OS	1	0.000147973	TGTGCCAGCAGCGTTCGGCCTGGGGCTGAAGCTTTCTTT	CASSVRPGAEAFF	TRBV6-1	TRBD2	TRBJ1-1	10	16	20	25	3.42259e+07	0.0292176	#N/A	#N/A	#N/A	#N/A	Y	#N/A	#N/A
NCI0102	Sample_NCI0102tumor2_T_C1N2HACXX	NB.NCI0102.T2	Tumor	NB.MYCN.A	1	0.000475964	TGTGCCAGCAGTTACGATTCGGACGTATACAATGAGCAGTTCTTC	CASSYDSDVYNEQFF	TRBV6-6	.	TRBJ2-1	14	-1	-1	27	6.87756e+07	0.01454	#N/A	#N/A	#N/A	#N/A	Y	#N/A	#N/A
PASFGG	Sample_NB2245tumor_T_C0N83ACXX	PASFGG	Tumor	NB.MYCN.NA	1	8.81e-05	TGTGCCAGCAGTTATGACAGTGACGTTTACAATGAGCAGTTCTTC	CASSYDSDVYNEQFF	TRBV6-6	TRBD1	TRBJ2-1	13	15	19	27	6.69949e+07	0.0149265	#N/A	#N/A	#N/A	#N/A	Y	#N/A	#N/A
NCI0203	Sample_NCI0203tumor2_T_C291CACXX	OS.NCI0203.T2	Tumor	OS	1	3.47e-05	TGTGCCAGCAGCTACCAGCTGGACAGCAACTACGAGCAGTACTTC	CASSYQLDSNYEQYF	TRBV7-2	TRBD1	TRBJ2-7	12	20	25	29	3.77413e+07	0.0264962	#N/A	#N/A	#N/A	#N/A	Y	#N/A	#N/A
NCI0203	Sample_NCI0203tumor4_T_C291CACXX	OS.NCI0203.T4	Tumor	OS	1	0.000147973	TGTGCCAGCAGCTACCAGCTGGACAGCAACTACGAGCAGTACTTC	CASSYQLDSNYEQYF	TRBV7-2	TRBD1	TRBJ2-7	12	20	25	29	3.42259e+07	0.0292176	#N/A	#N/A	#N/A	#N/A	Y	#N/A	#N/A
PALBFW	Sample_NB2001_T_81K4NABXX	PALBFW	Tumor	NB.MYCN.NA	1	0.000239636	TGTGCCAGCAGCTACACGGACGAGCAGTACTTC	CASSYTDEQYF	TRBV7-2	.	TRBJ2-7	12	-1	-1	19	3.97046e+07	0.025186	#N/A	#N/A	#N/A	#N/A	Y	#N/A	#N/A
PASUML	Sample_NB2300tumor_T_C2568ACXX	PASUML	Tumor	NB.MYCN.NA	1	0.0019084	TGTGCCAGCAGTTACACGGACGAGCAGTACTTC	CASSYTDEQYF	TRBV6-2	.	TRBJ2-7	14	-1	-1	19	7.10447e+07	0.0140757	#N/A	#N/A	#N/A	#N/A	Y	#N/A	#N/A
PALUYS	Sample_NB2008_T_804MFABXX	PALUYS	Tumor	NB.MYCN.NA	3	0.000748503	TGTGCCAGCAGTTATGTAGCGGGCGCCAACACCGGGGAGCTGTTTTTT	CASSYVAGANTGELFF	TRBV6-5	TRBD2	TRBJ2-2	13	16	22	23	2.56104e+07	0.11714	#N/A	#N/A	#N/A	#N/A	Y	#N/A	#N/A
RMS239	Sample_RMS239_D18MPACXX	RMS239	Tumor	RMS.FN	1	8.67e-05	TGTGCCAGCAGCTACGTAGCGGGCGCGAACACCGGGGAGCTGTTTTTT	CASSYVAGANTGELFF	TRBV5-5	TRBD2	TRBJ2-2	12	16	22	23	6.7085e+07	0.0149065	#N/A	#N/A	#N/A	#N/A	Y	#N/A	#N/A
HBL030	Sample_HBL030tumor_T_D24DGACXX	HBL030	Tumor	HBL	1	0.00909091	TGTGCCAGCACCCTGGGACAGGGGAACACTGAAGCTTTCTTT	CASTLGQGNTEAFF	TRBV6-5	TRBD1	TRBJ1-1	9	14	22	23	6.85487e+07	0.0145882	#N/A	#N/A	#N/A	#N/A	Y	#N/A	#N/A
RMS239	Sample_RMS239_D18MPACXX	RMS239	Tumor	RMS.FN	1	8.67e-05	TGTGCCAGCACCTTGGGACAGGGGAACACTGAAGCTTTCTTT	CASTLGQGNTEAFF	TRBV2	TRBD1	TRBJ1-1	9	14	22	23	6.7085e+07	0.0149065	#N/A	#N/A	#N/A	#N/A	Y	#N/A	#N/A
DRCT007	Sample_DRCT007tumor_T_C1JC7ACXX	DRCT007	Tumor	DSRCT	1	3.99e-06	TGTGCCAGCACCTCTGGGGCCAACGTCCTGACTTTC	CASTSGANVLTF	TRBV2	.	TRBJ2-6	9	-1	-1	11	6.88307e+07	0.0145284	#N/A	#N/A	#N/A	#N/A	Y	#N/A	#N/A
NCI0203	Sample_NCI0203tumor4_T_C291CACXX	OS.NCI0203.T4	Tumor	OS	4	0.000591891	TGTGCCAGCACCTCTGGGGCCAACGTCCTGACTTTC	CASTSGANVLTF	TRBV6-2	.	TRBJ2-6	9	-1	-1	11	3.42259e+07	0.116871	#N/A	#N/A	#N/A	#N/A	Y	#N/A	#N/A
PARNNC	Sample_NB2289tumor_T_D247WACXX	PARNNC	Tumor	NB.MYCN.NA	1	0.000210659	TGTGCCAGCACCTCTGGGGCCAACGTCCTGACTTTC	CASTSGANVLTF	TRBV12-3	.	TRBJ2-6	9	-1	-1	11	6.01301e+07	0.0166306	#N/A	#N/A	#N/A	#N/A	Y	#N/A	#N/A
PAPUAR	Sample_NB2062tumor_T_C1NELACXX	PAPUAR	Tumor	NB.MYCN.NA	1	4.07e-05	TGTGCCACCCGGGACAACACAGATACGCAGTATTTT	CATRDNTDTQYF	TRBV25-1	TRBD1	TRBJ2-3	6	7	15	17	7.58168e+07	0.0131897	#N/A	#N/A	#N/A	#N/A	Y	#N/A	#N/A
PARBGP	Sample_NB2233tumor_T_C0N8BACXX	PARBGP	Tumor	NB.MYCN.NA	1	9.74e-05	TGTGCCACCCGGGACAACACAGATACGCAGTATTTT	CATRDNTDTQYF	TRBV24-1	TRBD1	TRBJ2-3	8	9	15	17	6.16e+07	0.0162338	#N/A	#N/A	#N/A	#N/A	Y	#N/A	#N/A
NCI0107	Sample_NCI0107tumor1_T_D1UTYACXX	OS.NCI0107.T1	Tumor	OS	1	2.46e-05	TGTGCCACCAGCAGAGATCCCGGTGGCAATCAGCCCCAGCATTTT	CATSRDPGGNQPQHF	TRBV15	TRBD1	TRBJ1-5	15	17	22	25	6.79498e+07	0.0147168	#N/A	#N/A	#N/A	#N/A	Y	#N/A	#N/A
RMS214	Sample_RMS214_D133UACXX	RMS214	Tumor	RMS.FN	1	7.3e-06	TGTGCCACCAGCAGAGATCCCGGCGGCAATCAGCCCCAGCATTTT	CATSRDPGGNQPQHF	TRBV15	TRBD1	TRBJ1-5	15	17	22	25	1.17568e+08	0.00850574	#N/A	#N/A	#N/A	#N/A	Y	#N/A	#N/A
RMS2053	Sample_RMS2053tumor_T_C222MACXX	RMS2053	Tumor	RMS.FN	1	0.000131909	TGTGCCTGGAGTGCAGGGAACACTGAAGCTTTCTTT	CAWSAGNTEAFF	TRBV30	.	TRBJ1-1	14	-1	-1	17	5.2445e+07	0.0190676	#N/A	#N/A	#N/A	#N/A	Y	#N/A	#N/A
RMS246	Sample_RMS246_D18MPACXX	RMS246	Tumor	RMS.FP	1	4.39e-05	TGTGCCTGGAGTGCAGGGAACACTGAAGCTTTCTTT	CAWSAGNTEAFF	TRBV30	.	TRBJ1-1	14	-1	-1	17	6.42833e+07	0.0155561	#N/A	#N/A	#N/A	#N/A	Y	#N/A	#N/A
PAIFXV	Sample_NB2240tumor_T_D1JJVACXX	PAIFXV	Tumor	NB.MYCN.NA	1	0.000549149	TGTGCCTGGAGTGTTTCGGACAGGGGTGGAAACACCATATATTTT	CAWSVSDRGGNTIYF	TRBV30	TRBD1	TRBJ1-3	12	17	25	26	6.43809e+07	0.0155326	#N/A	#N/A	#N/A	#N/A	Y	#N/A	#N/A
PALCBW	Sample_NB2047tumor_T_D1T6TACXX	PALCBW	Tumor	NB.MYCN.NA	1	0.000100786	TGTGCCTGGAGTGTATCGGACAGGGGCGGAAACACCATATATTTT	CAWSVSDRGGNTIYF	TRBV30	TRBD1	TRBJ1-3	12	17	25	27	6.25458e+07	0.0159883	#N/A	#N/A	#N/A	#N/A	Y	#N/A	#N/A
NCI0203	Sample_NCI0203tumor2_T_C291CACXX	OS.NCI0203.T2	Tumor	OS	2	6.93e-05	TGCAGTGCTAGAGCCTCGGGGCATGCTGGGGCCAACGTCCTGACTTTC	CSARASGHAGANVLTF	TRBV20-1	TRBD1	TRBJ2-6	13	17	21	25	3.77413e+07	0.0529924	#N/A	#N/A	#N/A	#N/A	Y	#N/A	#N/A
NCI0203	Sample_NCI0203tumor4_T_C291CACXX	OS.NCI0203.T4	Tumor	OS	1	0.000147973	TGCAGTGCTAGAGCCTCGGGGCATGCTGGGGCCAACGTCCTGACTTTC	CSARASGHAGANVLTF	TRBV20-1	TRBD1	TRBJ2-6	13	17	21	25	3.42259e+07	0.0292176	#N/A	#N/A	#N/A	#N/A	Y	#N/A	#N/A
NCI0203	Sample_NCI0203tumor2_T_C291CACXX	OS.NCI0203.T2	Tumor	OS	1	3.47e-05	TGCAGTGCTAGGGCTAGCGGGAGCTCTGGGGCCAACGTCCTGACTTTC	CSARASGSSGANVLTF	TRBV20-1	TRBD2	TRBJ2-6	14	15	19	20	3.77413e+07	0.0264962	#N/A	#N/A	#N/A	#N/A	Y	#N/A	#N/A
NCI0203	Sample_NCI0203tumor4_T_C291CACXX	OS.NCI0203.T4	Tumor	OS	2	0.000295946	TGCAGTGCTAGGGCTAGCGGGAGCTCTGGGGCCAACGTCCTGACTTTC	CSARASGSSGANVLTF	TRBV20-1	TRBD2	TRBJ2-6	14	15	19	20	3.42259e+07	0.0584353	#N/A	#N/A	#N/A	#N/A	Y	#N/A	#N/A
NCI0203	Sample_NCI0203tumor2_T_C291CACXX	OS.NCI0203.T2	Tumor	OS	1	3.47e-05	TGCAGTGCTAGAGATCAGCGCTCTGGGGCCAACGTCCTGACTTTC	CSARDQRSGANVLTF	TRBV20-1	.	TRBJ2-6	12	-1	-1	15	3.77413e+07	0.0264962	#N/A	#N/A	#N/A	#N/A	Y	#N/A	#N/A
NCI0203	Sample_NCI0203tumor4_T_C291CACXX	OS.NCI0203.T4	Tumor	OS	4	0.000591891	TGCAGTGCTAGAGATCAGCGCTCTGGGGCCAACGTCCTGACTTTC	CSARDQRSGANVLTF	TRBV20-1	.	TRBJ2-6	12	-1	-1	15	3.42259e+07	0.116871	#N/A	#N/A	#N/A	#N/A	Y	#N/A	#N/A
NCI0013	Sample_NCI0013tumor_T_D1UTYACXX	OS.NCI0013	Tumor	OS	1	0.0037037	TGCAGTGCTAGAGATAGGGAGGACGCTAACTATGGCTACACCTTC	CSARDREDANYGYTF	TRBV20-1	TRBD2	TRBJ1-2	12	16	21	24	6.57935e+07	0.0151991	#N/A	#N/A	#N/A	#N/A	Y	#N/A	#N/A
PAPUWY	Sample_NB2227tumor_T_D1JJVACXX	PAPUWY	Tumor	NB.MYCN.NA	1	2.12e-05	TGCAGTGCTAGGGACAGGGAGGATGCTAACTATGGCTACACCTTC	CSARDREDANYGYTF	TRBV20-1	TRBD1	TRBJ1-2	10	11	18	24	6.58586e+07	0.015184	#N/A	#N/A	#N/A	#N/A	Y	#N/A	#N/A
EWS2007	Sample_EWS2007tumor_T_C1JC7ACXX	EWS2007	Tumor	EWS	8	0.000846113	TGCAGTGCTAGAGACCGGGGGCCTACCGGGGAGCTGTTTTTT	CSARDRGPTGELFF	TRBV20-1	TRBD1	TRBJ2-2	12	16	22	24	6.66304e+07	0.120065	#N/A	#N/A	#N/A	#N/A	Y	#N/A	#N/A
NB107	Sample_NB107tumor_T_C1E55ACXX	NB107	Tumor	NB.MYCN.NA	1	0.00205339	TGCAGTGCTAGAGATCGGGGGCCCACCGGGGAGCTGTTTTTT	CSARDRGPTGELFF	TRBV20-1	TRBD1	TRBJ2-2	12	16	22	23	5.08985e+07	0.0196469	#N/A	#N/A	#N/A	#N/A	Y	#N/A	#N/A
RMS2033	Sample_RMS2033tumor_T_C222MACXX	RMS2033	Tumor	RMS.FN	1	0.00266667	TGCAGTGCTAGAGATCGGACAGGGAATGGCTACACCTTC	CSARDRTGNGYTF	TRBV20-1	TRBD1	TRBJ1-2	12	16	23	25	5.12934e+07	0.0194957	#N/A	Y	#N/A	#N/A	Y	#N/A	#N/A
NCI0107	Sample_NCI0107tumor1_T_D1UTYACXX	OS.NCI0107.T1	Tumor	OS	3	7.37e-05	TGCAGTGCTAGAGATCGTCGACTAGCGGGGGGAAACACAGATACGCAGTATTTT	CSARDRRLAGGNTDTQYF	TRBV20-1	TRBD2	TRBJ2-3	12	19	31	35	6.79498e+07	0.0441503	#N/A	#N/A	#N/A	#N/A	Y	#N/A	#N/A
NCI0107	Sample_NCI0107tumor2_T_D1UTYACXX	OS.NCI0107.T2	Tumor	OS	1	2.73e-05	TGCAGTGCTAGAGATCGTCGACTAGCGGGGGGAAACACAGATACGCAGTATTTT	CSARDRRLAGGNTDTQYF	TRBV20-1	TRBD2	TRBJ2-3	12	19	31	35	6.59415e+07	0.015165	#N/A	#N/A	#N/A	#N/A	Y	#N/A	#N/A
PASGUT	Sample_NB2246tumor_T_C0N8BACXX	PASGUT	Tumor	NB.MYCN.NA	1	3.53e-05	TGCAGTGCTAGAGGTGTCGAAAAACTGTTTTTT	CSARGVEKLFF	TRBV20-1	.	TRBJ1-4	12	-1	-1	18	6.67787e+07	0.0149748	#N/A	#N/A	#N/A	#N/A	Y	#N/A	#N/A
PASWVY	Sample_NB2259tumor_T_C0N8BACXX	PASWVY	Tumor	NB.MYCN.NA	1	1.29e-05	TGCAGTGCTAGAGGAGTTGAAAAACTGTTTTTT	CSARGVEKLFF	TRBV20-1	.	TRBJ1-4	12	-1	-1	17	5.91635e+07	0.0169023	#N/A	#N/A	#N/A	#N/A	Y	#N/A	#N/A
NCI0203	Sample_NCI0203tumor2_T_C291CACXX	OS.NCI0203.T2	Tumor	OS	2	6.93e-05	TGCAGTGCTCGAAAGGAGTGGACGCAGTATTTT	CSARKEWTQYF	TRBV20-1	.	TRBJ2-3	8	-1	-1	21	3.77413e+07	0.0529924	#N/A	#N/A	#N/A	#N/A	Y	#N/A	#N/A
NCI0203	Sample_NCI0203tumor4_T_C291CACXX	OS.NCI0203.T4	Tumor	OS	1	0.000147973	TGCAGTGCTCGAAAGGAGTGGACGCAGTATTTT	CSARKEWTQYF	TRBV20-1	.	TRBJ2-3	8	-1	-1	21	3.42259e+07	0.0292176	#N/A	#N/A	#N/A	#N/A	Y	#N/A	#N/A
NCI0107	Sample_NCI0107tumor1_T_D1UTYACXX	OS.NCI0107.T1	Tumor	OS	7	0.00017202	TGCAGTGCTAGCGAATTAGGGACAGGGGGCAACACTGAAGCTTTCTTT	CSASELGTGGNTEAFF	TRBV20-1	TRBD1	TRBJ1-1	11	18	29	30	6.79498e+07	0.103017	#N/A	#N/A	#N/A	#N/A	Y	#N/A	#N/A
NCI0107	Sample_NCI0107tumor2_T_D1UTYACXX	OS.NCI0107.T2	Tumor	OS	1	2.73e-05	TGCAGTGCTAGCGAATTAGGGACAGGGGGCAACACTGAAGCTTTCTTT	CSASELGTGGNTEAFF	TRBV20-1	TRBD1	TRBJ1-1	11	18	29	30	6.59415e+07	0.015165	#N/A	#N/A	#N/A	#N/A	Y	#N/A	#N/A
NCI0203	Sample_NCI0203tumor2_T_C291CACXX	OS.NCI0203.T2	Tumor	OS	2	6.93e-05	TGCAGTGCTACCGGGTCTCCAAATGGCATTCAGTACTTC	CSATGSPNGIQYF	TRBV20-1	TRBD1	TRBJ2-4	9	10	14	26	3.77413e+07	0.0529924	#N/A	#N/A	#N/A	#N/A	Y	#N/A	#N/A
NCI0203	Sample_NCI0203tumor4_T_C291CACXX	OS.NCI0203.T4	Tumor	OS	1	0.000147973	TGCAGTGCTACCGGGTCTCCAAATGGCATTCAGTACTTC	CSATGSPNGIQYF	TRBV20-1	TRBD1	TRBJ2-4	9	10	14	26	3.42259e+07	0.0292176	#N/A	#N/A	#N/A	#N/A	Y	#N/A	#N/A
NCI0107	Sample_NCI0107tumor1_T_D1UTYACXX	OS.NCI0107.T1	Tumor	OS	2	4.91e-05	TGCAGCGTTGAACCCAGGCGGCATGAAAAACTGTTTTTT	CSVEPRRHEKLFF	TRBV29-1	.	TRBJ1-4	11	-1	-1	22	6.79498e+07	0.0294335	#N/A	#N/A	#N/A	#N/A	Y	#N/A	#N/A
NCI0107	Sample_NCI0107tumor2_T_D1UTYACXX	OS.NCI0107.T2	Tumor	OS	1	2.73e-05	TGCAGCGTTGAACCCAGGCGGCATGAAAAACTGTTTTTT	CSVEPRRHEKLFF	TRBV29-1	.	TRBJ1-4	11	-1	-1	22	6.59415e+07	0.015165	#N/A	#N/A	#N/A	#N/A	Y	#N/A	#N/A
PALCBW	Sample_NB2047tumor_T_D1T6TACXX	PALCBW	Tumor	NB.MYCN.NA	1	0.000100786	TGCAGCGTTGAACAGGGGGCTGGTGAGCAGTTCTTC	CSVEQGAGEQFF	TRBV29-1	TRBD1	TRBJ2-1	11	12	19	23	6.25458e+07	0.0159883	#N/A	#N/A	#N/A	#N/A	Y	#N/A	#N/A
PAPVXS	Sample_NB2229tumor_T_C1DYFACXX	PAPVXS	Tumor	NB.MYCN.NA	2	2.29e-05	TGCAGCGTTGAGCAGGGGGCCGGTGAGCAGTTCTTC	CSVEQGAGEQFF	TRBV29-1	TRBD1	TRBJ2-1	10	12	20	23	5.83881e+07	0.0342535	#N/A	#N/A	#N/A	#N/A	Y	#N/A	#N/A
RMS247	Sample_RMS247_C14C7ACXX	RMS247	Tumor	RMS.FP	1	2.63e-05	TGCAGCGTTGGGGCCGGAGGGACTAATGAAAAACTGTTTTTT	CSVGAGGTNEKLFF	TRBV29-1	TRBD1	TRBJ1-4	9	10	14	21	1.28446e+08	0.00778537	#N/A	Y	#N/A	#N/A	Y	#N/A	#N/A
RMS2040	Sample_RMS2040_C141JACXX	RMS2040	Tumor	RMS.FN	1	0.00044287	TGCAGCGTCAGGACAGGATCTGGGGCCAACGTCCTGACTTTC	CSVRTGSGANVLTF	TRBV29-1	TRBD1	TRBJ2-6	7	10	16	18	101604849	0.00984205	#N/A	#N/A	#N/A	#N/A	Y	#N/A	#N/A
RMS2051	Sample_RMS2051_D1D34ACXX	RMS2051	Tumor	RMS.FN	1	0.000344353	TGCAGCGTCAGGACAGGGTCTGGGGCCAACGTCCTGACTTTC	CSVRTGSGANVLTF	TRBV29-1	TRBD1	TRBJ2-6	7	10	17	18	9.99683e+07	0.0100032	#N/A	#N/A	#N/A	#N/A	Y	#N/A	#N/A
ASPS002	Sample_ASPS002tumor_T_D1PR6ACXX	ASPS002	Tumor	ASPS	8	0.0365297	TGCGCCAGCAGCGTAACAGGCAATGAGCAGTTCTTC	CASSVTGNEQFF	TRBV5-1	TRBD1	TRBJ2-1	11	15	19	20	6.90098e+07	0.115926	Y	#N/A	#N/A	#N/A	#N/A	Y	#N/A
ASPS002	Sample_ASPS002tumor_T_D1PR6ACXX	ASPS002	Tumor	ASPS	4	0.0182648	TGTGCCAGCAGCTTAGCAGGTAGTGGTGAGCAGTTCTTC	CASSLAGSGEQFF	TRBV7-2	.	TRBJ2-1	16	-1	-1	26	6.90098e+07	0.0579628	Y	#N/A	#N/A	#N/A	#N/A	Y	#N/A
ASPS002	Sample_ASPS002tumor_T_D1PR6ACXX	ASPS002	Tumor	ASPS	3	0.0136986	TGTGCCAGCAGCTCTTGGAACACTGAAGCTTTCTTT	CASSSWNTEAFF	TRBV5-5	.	TRBJ1-1	12	-1	-1	17	6.90098e+07	0.0434721	Y	#N/A	#N/A	#N/A	#N/A	Y	#N/A
ASPS002	Sample_ASPS002tumor_T_D1PR6ACXX	ASPS002	Tumor	ASPS	2	0.00913242	TGCGCCAGCAGCCAGCTCCCGGGGGAACTGTTTTTT	CASSQLPGELFF	TRBV4-1	TRBD1	TRBJ1-4	13	16	22	25	6.90098e+07	0.0289814	Y	#N/A	#N/A	#N/A	#N/A	Y	#N/A
ASPS002	Sample_ASPS002tumor_T_D1PR6ACXX	ASPS002	Tumor	ASPS	1	0.00456621	TGTGCCAGCAGTTTGACGGGACAGGGGTCCTACGAGCAGTACTTC	CASSLTGQGSYEQYF	TRBV12-3	TRBD1	TRBJ2-7	13	16	26	27	6.90098e+07	0.0144907	Y	#N/A	#N/A	#N/A	#N/A	Y	#N/A
ASPS002	Sample_ASPS002tumor_T_D1PR6ACXX	ASPS002	Tumor	ASPS	1	0.00456621	TGTGCCAGCAGCGTGGGACTAGCGGGAGATACGCAGTATTTT	CASSVGLAGDTQYF	TRBV9	TRBD2	TRBJ2-3	13	14	25	26	6.90098e+07	0.0144907	Y	#N/A	#N/A	#N/A	#N/A	Y	#N/A
ASPS002	Sample_ASPS002tumor_T_D1PR6ACXX	ASPS002	Tumor	ASPS	1	0.00456621	TGTGCCAGTAGTGCGGGACAGGACTACGAGCAGTACTTC	CASSAGQDYEQYF	TRBV19	TRBD1	TRBJ2-7	11	13	21	23	6.90098e+07	0.0144907	Y	#N/A	#N/A	#N/A	#N/A	Y	#N/A
ASPS004	Sample_ASPS004tumor_T_D1UALACXX	ASPS004	Tumor	ASPS	1	0.0357143	TGTGCCAGCAGTTTTCGGGGTGGGATCTATGGCTACACCTTC	CASSFRGGIYGYTF	TRBV12-3	TRBD2	TRBJ1-2	13	15	19	26	5.0817e+07	0.0196785	Y	#N/A	#N/A	#N/A	#N/A	Y	#N/A
ASPS004	Sample_ASPS004tumor_T_D1UALACXX	ASPS004	Tumor	ASPS	1	0.0357143	TGTGCCAGCAGCTTGGCCGGGTCTTACAATGAGCAGTTCTTC	CASSLAGSYNEQFF	TRBV11-1	TRBD1	TRBJ2-1	13	16	20	24	5.0817e+07	0.0196785	Y	#N/A	#N/A	#N/A	#N/A	Y	#N/A
ASPS004	Sample_ASPS004tumor_T_D1UALACXX	ASPS004	Tumor	ASPS	1	0.0357143	TGCGCCAGCAGCCAAGGGGAGACCCAGTACTTC	CASSQGETQYF	TRBV4-1	.	TRBJ2-5	15	-1	-1	18	5.0817e+07	0.0196785	Y	#N/A	#N/A	#N/A	#N/A	Y	#N/A
ASPS004	Sample_ASPS004tumor_T_D1UALACXX	ASPS004	Tumor	ASPS	1	0.0357143	TGTGCCAGCAGCTTAAATACGCAGTATTTT	CASSLNTQYF	TRBV7-2	.	TRBJ2-3	14	-1	-1	16	5.0817e+07	0.0196785	Y	#N/A	#N/A	#N/A	#N/A	Y	#N/A
ASPS1	Sample_ASPS005tumor_T_D1UALACXX	ASPS005	Tumor	ASPS	2	3.2e-05	TGTGCCAGCAGTTTAATCGGGAATGAGCAGTTCTTC	CASSLIGNEQFF	TRBV27	.	TRBJ2-1	14	-1	-1	21	4.07352e+07	0.0490976	Y	#N/A	#N/A	#N/A	#N/A	Y	#N/A
ASPS1	Sample_ASPS005tumor_T_D1UALACXX	ASPS005	Tumor	ASPS	1	1.6e-05	TGTGCCAGCAGTCTGGGGACAGGGGGTTACACCGGGGAGCTGTTTTTT	CASSLGTGGYTGELFF	TRBV27	TRBD1	TRBJ2-2	11	15	25	28	4.07352e+07	0.0245488	Y	#N/A	#N/A	#N/A	#N/A	Y	#N/A
ASPS1	Sample_ASPS005tumor_T_D1UALACXX	ASPS005	Tumor	ASPS	1	1.6e-05	TGTGCCAGCAGTTTATCGTCAGGGGGAACCTACGAGCAGTACTTC	CASSLSSGGTYEQYF	TRBV7-9	TRBD1	TRBJ2-7	14	19	25	28	4.07352e+07	0.0245488	Y	#N/A	#N/A	#N/A	#N/A	Y	#N/A
ASPS1	Sample_ASPS005tumor_T_D1UALACXX	ASPS005	Tumor	ASPS	1	1.6e-05	TGTGCCAGCAGTTTAAGGGGGCTCTCCTACAATGAGCAGTTCTTC	CASSLRGLSYNEQFF	TRBV27	TRBD1	TRBJ2-1	14	15	21	23	4.07352e+07	0.0245488	Y	#N/A	#N/A	#N/A	#N/A	Y	#N/A
ASPS1	Sample_ASPS005tumor_T_D1UALACXX	ASPS005	Tumor	ASPS	1	1.6e-05	TGTGCCATCAGTGGCAGGGGTAACTATGGCTACACCTTC	CAISGRGNYGYTF	TRBV10-3	TRBD1	TRBJ1-2	12	14	19	20	4.07352e+07	0.0245488	Y	#N/A	#N/A	#N/A	#N/A	Y	#N/A
ASPS1	Sample_ASPS005tumor_T_D1UALACXX	ASPS005	Tumor	ASPS	1	1.6e-05	TGTGCCACCTCGACAGCCTCCTACAATGAGCAGTTCTTC	CATSTASYNEQFF	TRBV19	TRBD1	TRBJ2-1	6	11	15	17	4.07352e+07	0.0245488	Y	#N/A	#N/A	#N/A	#N/A	Y	#N/A
ASPS1	Sample_ASPS005tumor_T_D1UALACXX	ASPS005	Tumor	ASPS	1	1.6e-05	TGTGCCAGCTCACCGGAAGGGTACTATGGCTACACCTTC	CASSPEGYYGYTF	TRBV18	.	TRBJ1-2	13	-1	-1	22	4.07352e+07	0.0245488	Y	#N/A	#N/A	#N/A	#N/A	Y	#N/A
ASPS1	Sample_ASPS005tumor_T_D1UALACXX	ASPS005	Tumor	ASPS	1	1.6e-05	TGCAGTGCTAGAGATCTGCAGGGGAATGAGCAGTTCTTC	CSARDLQGNEQFF	TRBV20-1	TRBD1	TRBJ2-1	16	18	23	24	4.07352e+07	0.0245488	Y	#N/A	#N/A	#N/A	#N/A	Y	#N/A
ASPS1	Sample_ASPS005tumor_T_D1UALACXX	ASPS005	Tumor	ASPS	1	1.6e-05	TGTGCCAGCAGTTTGATCGGAGAGACCCAGTACTTC	CASSLIGETQYF	TRBV27	.	TRBJ2-5	13	-1	-1	20	4.07352e+07	0.0245488	Y	#N/A	#N/A	#N/A	#N/A	Y	#N/A
ASPS1	Sample_ASPS005tumor_T_D1UALACXX	ASPS005	Tumor	ASPS	1	1.6e-05	TGTGCCAGCAGCTTAACACACTACGAGCAGTACTTC	CASSLTHYEQYF	TRBV5-5	.	TRBJ2-7	13	-1	-1	20	4.07352e+07	0.0245488	Y	#N/A	#N/A	#N/A	#N/A	Y	#N/A
ASPS1	Sample_ASPS005tumor_T_D1UALACXX	ASPS005	Tumor	ASPS	1	1.6e-05	TGTGCCAGCAGTGACAATGAGCAGTTCTTC	CASSDNEQFF	TRBV6-6	.	TRBJ2-1	11	-1	-1	13	4.07352e+07	0.0245488	Y	#N/A	#N/A	#N/A	#N/A	Y	#N/A
ASPS007	Sample_ASPS007tumor_T_D1UALACXX	ASPS007	Tumor	ASPS	2	0.00819672	TGTGCCAGCAGTTACCTTCGGGGTAACACTGAAGCTTTCTTT	CASSYLRGNTEAFF	TRBV6-5	TRBD2	TRBJ1-1	14	18	22	24	3.23027e+07	0.0619144	Y	#N/A	#N/A	#N/A	#N/A	Y	#N/A
ASPS007	Sample_ASPS007tumor_T_D1UALACXX	ASPS007	Tumor	ASPS	1	0.00409836	TGTGCCAGCAGCTTAGGTATAGCCAAAAACATTCAGTACTTC	CASSLGIAKNIQYF	TRBV11-1	.	TRBJ2-4	15	-1	-1	19	3.23027e+07	0.0309572	Y	#N/A	#N/A	#N/A	#N/A	Y	#N/A
ASPS007	Sample_ASPS007tumor_T_D1UALACXX	ASPS007	Tumor	ASPS	1	0.00409836	TGTGCCAGCAGTGAACGGCAGAACACTGAAGCTTTCTTT	CASSERQNTEAFF	TRBV2	.	TRBJ1-1	14	-1	-1	20	3.23027e+07	0.0309572	Y	#N/A	#N/A	#N/A	#N/A	Y	#N/A
ASPS008	Sample_ASPS008tumor_T_D1UALACXX	ASPS008	Tumor	ASPS	1	0.00310559	TGTGCCAGCAGCTCTCGGACTTACGAGCAGTACTTC	CASSSRTYEQYF	TRBV5-6	TRBD2	TRBJ2-7	12	16	20	21	6.49874e+07	0.0153876	Y	#N/A	#N/A	#N/A	#N/A	Y	#N/A
ASPS009	Sample_ASPS009tumor_T_D1UALACXX	ASPS009	Tumor	ASPS	1	0.011236	TGCGCCAGCAGCCCCCGGGACAGGGAGAACACTGAAGCTTTCTTT	CASSPRDRENTEAFF	TRBV5-1	TRBD1	TRBJ1-1	11	13	24	26	7.37602e+07	0.0135574	Y	#N/A	#N/A	#N/A	#N/A	Y	#N/A
ASPS009	Sample_ASPS009tumor_T_D1UALACXX	ASPS009	Tumor	ASPS	1	0.011236	TGTGCCAGCTCACCCGGGACAGCCAATCAGCCCCAGCATTTT	CASSPGTANQPQHF	TRBV18	TRBD1	TRBJ1-5	13	14	21	23	7.37602e+07	0.0135574	Y	#N/A	#N/A	#N/A	#N/A	Y	#N/A
ASPS009	Sample_ASPS009tumor_T_D1UALACXX	ASPS009	Tumor	ASPS	1	0.011236	TGTGCCAGCAGTTACGGCGGGGACTCCTACGAGCAGTACTTC	CASSYGGDSYEQYF	TRBV6-5	TRBD2	TRBJ2-7	14	16	21	23	7.37602e+07	0.0135574	Y	#N/A	#N/A	#N/A	#N/A	Y	#N/A
ASPS009	Sample_ASPS009tumor_T_D1UALACXX	ASPS009	Tumor	ASPS	1	0.011236	TGTGCCAGCAGCTTACGGCTCAACACTGAAGCTTTCTTT	CASSLRLNTEAFF	TRBV7-2	.	TRBJ1-1	14	-1	-1	21	7.37602e+07	0.0135574	Y	#N/A	#N/A	#N/A	#N/A	Y	#N/A
ASPS010	Sample_ASPS010tumor_T_D1UALACXX	ASPS010	Tumor	ASPS	72	0.0423779	TGTGCCAGCAGCGGGGCCGATACGCAGTATTTT	CASSGADTQYF	TRBV6-6	TRBD1	TRBJ2-3	11	12	17	18	6.20198e+07	1.16092	Y	#N/A	#N/A	#N/A	#N/A	Y	#N/A
ASPS010	Sample_ASPS010tumor_T_D1UALACXX	ASPS010	Tumor	ASPS	8	0.00470865	TGTGCCAGCAGTGGATGGGAGACCCAGTACTTC	CASSGWETQYF	TRBV12-3	.	TRBJ2-5	11	-1	-1	18	6.20198e+07	0.128991	Y	#N/A	#N/A	#N/A	#N/A	Y	#N/A
ASPS010	Sample_ASPS010tumor_T_D1UALACXX	ASPS010	Tumor	ASPS	7	0.00412007	TGTGCCAGCAGTTATGGAAGCACAGATACGCAGTATTTT	CASSYGSTDTQYF	TRBV6-2	.	TRBJ2-3	13	-1	-1	18	6.20198e+07	0.112867	Y	#N/A	#N/A	#N/A	#N/A	Y	#N/A
ASPS010	Sample_ASPS010tumor_T_D1UALACXX	ASPS010	Tumor	ASPS	7	0.00412007	TGTGCCAGCAGCATTAACAGGGTGTACGAGCAGTACTTC	CASSINRVYEQYF	TRBV7-8	TRBD1	TRBJ2-7	11	16	21	24	6.20198e+07	0.112867	Y	#N/A	#N/A	#N/A	#N/A	Y	#N/A
ASPS010	Sample_ASPS010tumor_T_D1UALACXX	ASPS010	Tumor	ASPS	6	0.00353149	TGTGCCAGCAGCTCCTGGGAGACCCAGTACTTC	CASSSWETQYF	TRBV28	.	TRBJ2-5	10	-1	-1	18	6.20198e+07	0.0967432	Y	#N/A	#N/A	#N/A	#N/A	Y	#N/A
ASPS010	Sample_ASPS010tumor_T_D1UALACXX	ASPS010	Tumor	ASPS	4	0.00235433	TGTGCCAGCAGCTTAGGGTGGGGAGGTAATCAGCCCCAGCATTTT	CASSLGWGGNQPQHF	TRBV7-6	TRBD2	TRBJ1-5	15	20	25	27	6.20198e+07	0.0644955	Y	#N/A	#N/A	#N/A	#N/A	Y	#N/A
ASPS010	Sample_ASPS010tumor_T_D1UALACXX	ASPS010	Tumor	ASPS	3	0.00176574	TGTGCCAGCAGCTCAAACAATGAGCAGTTCTTC	CASSSNNEQFF	TRBV5-5	.	TRBJ2-1	12	-1	-1	9	6.20198e+07	0.0483716	Y	#N/A	#N/A	#N/A	#N/A	Y	#N/A
ASPS010	Sample_ASPS010tumor_T_D1UALACXX	ASPS010	Tumor	ASPS	2	0.00117716	TGTGCCAGTAGTATACTACAGGGTAATGAGCAGTTCTTC	CASSILQGNEQFF	TRBV19	TRBD1	TRBJ2-1	14	17	22	24	6.20198e+07	0.0322477	Y	#N/A	#N/A	#N/A	#N/A	Y	#N/A
ASPS010	Sample_ASPS010tumor_T_D1UALACXX	ASPS010	Tumor	ASPS	2	0.00117716	TGTGCCAGCAGGGTTACAGGGGGCACTGAAGCTTTCTTT	CASRVTGGTEAFF	TRBV6-1	TRBD1	TRBJ1-1	10	15	22	23	6.20198e+07	0.0322477	Y	#N/A	#N/A	#N/A	#N/A	Y	#N/A
ASPS010	Sample_ASPS010tumor_T_D1UALACXX	ASPS010	Tumor	ASPS	2	0.00117716	TGCAGTGCTAGCCGGGAGGGCACAGATACGCAGTATTTT	CSASREGTDTQYF	TRBV20-1	TRBD2	TRBJ2-3	11	12	18	19	6.20198e+07	0.0322477	Y	#N/A	#N/A	#N/A	#N/A	Y	#N/A
ASPS010	Sample_ASPS010tumor_T_D1UALACXX	ASPS010	Tumor	ASPS	2	0.00117716	TGTGCCAGTAGTGGGTTCAATGAGCAGTTCTTC	CASSGFNEQFF	TRBV19	.	TRBJ2-1	11	-1	-1	17	6.20198e+07	0.0322477	Y	#N/A	#N/A	#N/A	#N/A	Y	#N/A
ASPS010	Sample_ASPS010tumor_T_D1UALACXX	ASPS010	Tumor	ASPS	1	0.000588582	TGTGCCAGCAGTTTCCTAGCGGGAGGAGGGAATGAGCAGTTCTTC	CASSFLAGGGNEQFF	TRBV27	TRBD2	TRBJ2-1	13	15	25	30	6.20198e+07	0.0161239	Y	#N/A	#N/A	#N/A	#N/A	Y	#N/A
ASPS010	Sample_ASPS010tumor_T_D1UALACXX	ASPS010	Tumor	ASPS	1	0.000588582	TGTGCCAGCAGTTACTCCGGACTAGCCAAAAACATTCAGTACTTC	CASSYSGLAKNIQYF	TRBV6-2	.	TRBJ2-4	15	-1	-1	21	6.20198e+07	0.0161239	Y	#N/A	#N/A	#N/A	#N/A	Y	#N/A
ASPS010	Sample_ASPS010tumor_T_D1UALACXX	ASPS010	Tumor	ASPS	1	0.000588582	TGTGCCAGCAGCTTGGGCGGGACTAGCACAGATACGCAGTATTTT	CASSLGGTSTDTQYF	TRBV5-4	TRBD2	TRBJ2-3	14	16	21	22	6.20198e+07	0.0161239	Y	#N/A	#N/A	#N/A	#N/A	Y	#N/A
ASPS010	Sample_ASPS010tumor_T_D1UALACXX	ASPS010	Tumor	ASPS	1	0.000588582	TGTGCCAGCAGCTTAGATCGGGACAGTTCCTACGAGCAGTACTTC	CASSLDRDSSYEQYF	TRBV11-2	TRBD1	TRBJ2-7	15	18	25	27	6.20198e+07	0.0161239	Y	#N/A	#N/A	#N/A	#N/A	Y	#N/A
ASPS010	Sample_ASPS010tumor_T_D1UALACXX	ASPS010	Tumor	ASPS	1	0.000588582	TGTGCCAGCAGTTTCGGGAGGGGAAACACTGAAGCTTTCTTT	CASSFGRGNTEAFF	TRBV27	TRBD2	TRBJ1-1	13	14	20	24	6.20198e+07	0.0161239	Y	#N/A	#N/A	#N/A	#N/A	Y	#N/A
ASPS010	Sample_ASPS010tumor_T_D1UALACXX	ASPS010	Tumor	ASPS	1	0.000588582	TGTGCCAGCAGCTTAGTCGGAGCTAACTATGGCTACACCTTC	CASSLVGANYGYTF	TRBV7-8	.	TRBJ1-2	15	-1	-1	20	6.20198e+07	0.0161239	Y	#N/A	#N/A	#N/A	#N/A	Y	#N/A
ASPS010	Sample_ASPS010tumor_T_D1UALACXX	ASPS010	Tumor	ASPS	1	0.000588582	TGTGCCAGCAGCCTCAGGGGGCCTACAGATACGCAGTATTTT	CASSLRGPTDTQYF	TRBV28	TRBD1	TRBJ2-3	10	14	22	24	6.20198e+07	0.0161239	Y	#N/A	#N/A	#N/A	#N/A	Y	#N/A
ASPS010	Sample_ASPS010tumor_T_D1UALACXX	ASPS010	Tumor	ASPS	1	0.000588582	TGTGCCAGTAGTTTCGACGGAAACTATGGCTACACCTTC	CASSFDGNYGYTF	TRBV19	.	TRBJ1-2	11	-1	-1	21	6.20198e+07	0.0161239	Y	#N/A	#N/A	#N/A	#N/A	Y	#N/A
ASPS010	Sample_ASPS010tumor_T_D1UALACXX	ASPS010	Tumor	ASPS	1	0.000588582	TGTGCCAGCAGCTCACAGGGGCTGGAGACCCAGTACTTC	CASSSQGLETQYF	TRBV7-9	TRBD1	TRBJ2-5	12	14	20	24	6.20198e+07	0.0161239	Y	#N/A	#N/A	#N/A	#N/A	Y	#N/A
ASPS010	Sample_ASPS010tumor_T_D1UALACXX	ASPS010	Tumor	ASPS	1	0.000588582	TGTGCCAGCAGCTTTGTAACCGGGGAGCTGTTTTTT	CASSFVTGELFF	TRBV11-2	.	TRBJ2-2	13	-1	-1	18	6.20198e+07	0.0161239	Y	#N/A	#N/A	#N/A	#N/A	Y	#N/A
ASPS010	Sample_ASPS010tumor_T_D1UALACXX	ASPS010	Tumor	ASPS	1	0.000588582	TGTGCCAGCAGCTCAGAAGAGACCCAGTACTTC	CASSSEETQYF	TRBV11-1	.	TRBJ2-5	12	-1	-1	16	6.20198e+07	0.0161239	Y	#N/A	#N/A	#N/A	#N/A	Y	#N/A
ASPS012	Sample_ASPS012tumor_T_D1UALACXX	ASPS012	Tumor	ASPS	1	0.000431965	TGCGCCAGCAGCTTGGCCGGCAGAGAGACCCAGTACTTC	CASSLAGRETQYF	TRBV5-1	.	TRBJ2-5	14	-1	-1	23	4.75059e+07	0.02105	Y	#N/A	#N/A	#N/A	#N/A	Y	#N/A
ASPS012	Sample_ASPS012tumor_T_D1UALACXX	ASPS012	Tumor	ASPS	1	0.000431965	TGTGCCAGCAGTTTCAGGGAGACCCAGTACTTC	CASSFRETQYF	TRBV12-3	.	TRBJ2-5	13	-1	-1	18	4.75059e+07	0.02105	Y	#N/A	#N/A	#N/A	#N/A	Y	#N/A
ASPS013	Sample_ASPS013tumor_T_D1UALACXX	ASPS013	Tumor	ASPS	2	0.0030303	TGTGCCAGCAGTTTCGGGGCAGATAATCAGCCCCAGCATTTT	CASSFGADNQPQHF	TRBV27	TRBD1	TRBJ1-5	13	15	19	24	1.10407e+08	0.0181148	Y	#N/A	#N/A	#N/A	#N/A	Y	#N/A
ASPS013	Sample_ASPS013tumor_T_D1UALACXX	ASPS013	Tumor	ASPS	1	0.00151515	TGTGCCAGCAGCCCAACAGGGGCAGGCAATCAGCCCCAGCATTTT	CASSPTGAGNQPQHF	TRBV11-1	TRBD1	TRBJ1-5	11	15	21	25	1.10407e+08	0.00905739	Y	Y	#N/A	#N/A	#N/A	Y	#N/A
ASPS013	Sample_ASPS013tumor_T_D1UALACXX	ASPS013	Tumor	ASPS	1	0.00151515	TGTGCCAGCAGCTTAGGGACGCCCTACGAGCAGTACTTC	CASSLGTPYEQYF	TRBV5-6	TRBD1	TRBJ2-7	13	15	19	22	1.10407e+08	0.00905739	Y	#N/A	#N/A	#N/A	#N/A	Y	#N/A
ASPS013	Sample_ASPS013tumor_T_D1UALACXX	ASPS013	Tumor	ASPS	1	0.00151515	TGTGCCAGCAGCCGAGACAACACAGATACGCAGTATTTT	CASSRDNTDTQYF	TRBV16	.	TRBJ2-3	12	-1	-1	20	1.10407e+08	0.00905739	Y	#N/A	#N/A	#N/A	#N/A	Y	#N/A
ASPS013	Sample_ASPS013tumor_T_D1UALACXX	ASPS013	Tumor	ASPS	1	0.00151515	TGCGCCAGCAGCCCCGCCCGCAACACTGAAGCTTTCTTT	CASSPARNTEAFF	TRBV4-1	TRBD2	TRBJ1-1	12	16	20	21	1.10407e+08	0.00905739	Y	#N/A	#N/A	#N/A	#N/A	Y	#N/A
ASPS013	Sample_ASPS013tumor_T_D1UALACXX	ASPS013	Tumor	ASPS	1	0.00151515	TGCAGCGTTGGGTCAGGGGATTACGAGCAGTACTTC	CSVGSGDYEQYF	TRBV29-1	TRBD1	TRBJ2-7	9	13	18	21	1.10407e+08	0.00905739	Y	#N/A	#N/A	#N/A	#N/A	Y	#N/A
ASPS013	Sample_ASPS013tumor_T_D1UALACXX	ASPS013	Tumor	ASPS	1	0.00151515	TGCAGCGTCGGGACAGGGGACTACGAGCAGTACTTC	CSVGTGDYEQYF	TRBV29-1	TRBD1	TRBJ2-7	7	8	18	20	1.10407e+08	0.00905739	Y	#N/A	#N/A	#N/A	#N/A	Y	#N/A
ASPS014	Sample_ASPS014tumor_T_D1UALACXX	ASPS014	Tumor	ASPS	1	0.0416667	TGTGCCAGCAGCTTGCCCGGGAACACCGGGGAGCTGTTTTTT	CASSLPGNTGELFF	TRBV5-4	.	TRBJ2-2	15	-1	-1	20	3.99084e+07	0.0250574	Y	#N/A	#N/A	#N/A	#N/A	Y	#N/A
ASPS014	Sample_ASPS014tumor_T_D1UALACXX	ASPS014	Tumor	ASPS	1	0.0416667	TGTGCCAGCAGTTTATCGCGGGCGACTGAAGCTTTCTTT	CASSLSRATEAFF	TRBV27	TRBD2	TRBJ1-1	15	17	21	24	3.99084e+07	0.0250574	Y	#N/A	#N/A	#N/A	#N/A	Y	#N/A
ASPS015	Sample_ASPS015tumor_T_C1PMAACXX	ASPS015	Tumor	ASPS	1	0.00322581	TGTGCCAGCAGCCCGAACACCGGGGAGCTGTTTTTT	CASSPNTGELFF	TRBV11-2	.	TRBJ2-2	11	-1	-1	13	6.85295e+07	0.0145923	Y	#N/A	#N/A	#N/A	#N/A	Y	#N/A
ASPS017	Sample_ASPS017tumor_T_C1PMAACXX	ASPS017	Tumor	ASPS	5	0.000568828	TGTGCCAGCAGCTTAAACCCAAACACCGGGGAGCTGTTTTTT	CASSLNPNTGELFF	TRBV7-9	.	TRBJ2-2	14	-1	-1	21	9.47049e+07	0.0527956	Y	#N/A	#N/A	#N/A	#N/A	Y	#N/A
ASPS017	Sample_ASPS017tumor_T_C1PMAACXX	ASPS017	Tumor	ASPS	3	0.000341297	TGTGCCAGCAGCTTCGGGGGCGCTGGGGCCAACGTCCTGACTTTC	CASSFGGAGANVLTF	TRBV7-2	TRBD1	TRBJ2-6	13	15	20	22	9.47049e+07	0.0316773	Y	#N/A	#N/A	#N/A	#N/A	Y	#N/A
ASPS017	Sample_ASPS017tumor_T_C1PMAACXX	ASPS017	Tumor	ASPS	3	0.000341297	TGTGCCAGCAGCCGGACGGACACCTACGAGCAGTACTTC	CASSRTDTYEQYF	TRBV13	TRBD1	TRBJ2-7	11	17	21	22	9.47049e+07	0.0316773	Y	#N/A	#N/A	#N/A	#N/A	Y	#N/A
ASPS017	Sample_ASPS017tumor_T_C1PMAACXX	ASPS017	Tumor	ASPS	2	0.000227531	TGTGCCAGTAGTCTCGGACAGGGGAGAACTGAAGCTTTCTTT	CASSLGQGRTEAFF	TRBV19	TRBD1	TRBJ1-1	11	15	23	27	9.47049e+07	0.0211182	Y	#N/A	#N/A	#N/A	#N/A	Y	#N/A
ASPS017	Sample_ASPS017tumor_T_C1PMAACXX	ASPS017	Tumor	ASPS	2	0.000227531	TGTGCCAGTAGTATAGCAGGTAATCAGCCCCAGCATTTT	CASSIAGNQPQHF	TRBV19	.	TRBJ1-5	16	-1	-1	21	9.47049e+07	0.0211182	Y	#N/A	#N/A	#N/A	#N/A	Y	#N/A
ASPS017	Sample_ASPS017tumor_T_C1PMAACXX	ASPS017	Tumor	ASPS	2	0.000227531	TGCAGCGTTGGTCAGGGGGTCGGTGAGACCCAGTACTTC	CSVGQGVGETQYF	TRBV29-1	TRBD1	TRBJ2-5	9	12	18	24	9.47049e+07	0.0211182	Y	#N/A	#N/A	#N/A	#N/A	Y	#N/A
ASPS017	Sample_ASPS017tumor_T_C1PMAACXX	ASPS017	Tumor	ASPS	2	0.000227531	TGTGCCGGAGGTCAGCCCCAGCATTTT	CAGGQPQHF	TRBV5-3	TRBD2	TRBJ1-5	5	6	10	11	9.47049e+07	0.0211182	Y	#N/A	#N/A	#N/A	#N/A	Y	#N/A
ASPS017	Sample_ASPS017tumor_T_C1PMAACXX	ASPS017	Tumor	ASPS	1	0.000113766	TGTGCCAGCAGTTTTTCGGGGGCGCGGGGCAATCAGCCCCAGCATTTT	CASSFSGARGNQPQHF	TRBV5-6	TRBD1	TRBJ1-5	10	17	22	28	9.47049e+07	0.0105591	Y	#N/A	#N/A	#N/A	#N/A	Y	#N/A
ASPS017	Sample_ASPS017tumor_T_C1PMAACXX	ASPS017	Tumor	ASPS	1	0.000113766	TGTGCCAGCAGTGATACGGGTGGGGGAAGGAGTTACGAGCAGTACTTC	CASSDTGGGRSYEQYF	TRBV2	TRBD1	TRBJ2-7	14	21	25	33	9.47049e+07	0.0105591	Y	#N/A	#N/A	#N/A	#N/A	Y	#N/A
ASPS017	Sample_ASPS017tumor_T_C1PMAACXX	ASPS017	Tumor	ASPS	1	0.000113766	TGTGCCAGCAGCCAAGATAGGGGAGCGGGTGGAGATACGCAGTATTTT	CASSQDRGAGGDTQYF	TRBV3-1	TRBD2	TRBJ2-3	15	23	28	32	9.47049e+07	0.0105591	Y	#N/A	#N/A	#N/A	#N/A	Y	#N/A
ASPS017	Sample_ASPS017tumor_T_C1PMAACXX	ASPS017	Tumor	ASPS	1	0.000113766	TGTGCCAGCAGTCAAGACAGGGATAGCAATCAGCCCCAGCATTTT	CASSQDRDSNQPQHF	TRBV28	TRBD1	TRBJ1-5	11	15	21	22	9.47049e+07	0.0105591	Y	#N/A	#N/A	#N/A	#N/A	Y	#N/A
ASPS017	Sample_ASPS017tumor_T_C1PMAACXX	ASPS017	Tumor	ASPS	1	0.000113766	TGTGCCAGCAGCTTGGTTCCCAGCAATCAAGAGACCCAGTACTTC	CASSLVPSNQETQYF	TRBV5-8	.	TRBJ2-5	14	-1	-1	27	9.47049e+07	0.0105591	Y	#N/A	#N/A	#N/A	#N/A	Y	#N/A
ASPS017	Sample_ASPS017tumor_T_C1PMAACXX	ASPS017	Tumor	ASPS	1	0.000113766	TGTGCCAGCAGCTTAGGCAGGGCTGGGGCCAACGTCCTGACTTTC	CASSLGRAGANVLTF	TRBV7-3	TRBD1	TRBJ2-6	14	17	21	22	9.47049e+07	0.0105591	Y	#N/A	#N/A	#N/A	#N/A	Y	#N/A
ASPS017	Sample_ASPS017tumor_T_C1PMAACXX	ASPS017	Tumor	ASPS	1	0.000113766	TGTGCCAGCAGCTTAGAGGGTGGTCAAAACACTGAAGCTTTCTTT	CASSLEGGQNTEAFF	TRBV5-5	.	TRBJ1-1	13	-1	-1	27	9.47049e+07	0.0105591	Y	#N/A	#N/A	#N/A	#N/A	Y	#N/A
ASPS017	Sample_ASPS017tumor_T_C1PMAACXX	ASPS017	Tumor	ASPS	1	0.000113766	TGTGCCAGCAGCCGGACTAGCGGGAGTACCTACGAGCAGTACTTC	CASSRTSGSTYEQYF	TRBV11-2	TRBD2	TRBJ2-7	11	13	25	28	9.47049e+07	0.0105591	Y	#N/A	#N/A	#N/A	#N/A	Y	#N/A
ASPS017	Sample_ASPS017tumor_T_C1PMAACXX	ASPS017	Tumor	ASPS	1	0.000113766	TGTGCCAGCTCTGCATTGACGGGAAACACTGAAGCTTTCTTT	CASSALTGNTEAFF	TRBV18	TRBD1	TRBJ1-1	10	19	23	24	9.47049e+07	0.0105591	Y	#N/A	#N/A	#N/A	#N/A	Y	#N/A
ASPS017	Sample_ASPS017tumor_T_C1PMAACXX	ASPS017	Tumor	ASPS	1	0.000113766	TGTGCCAGCTCACCAGGGGCAGACCAAGAGACCCAGTACTTC	CASSPGADQETQYF	TRBV18	TRBD1	TRBJ2-5	14	15	19	22	9.47049e+07	0.0105591	Y	#N/A	#N/A	#N/A	#N/A	Y	#N/A
ASPS017	Sample_ASPS017tumor_T_C1PMAACXX	ASPS017	Tumor	ASPS	1	0.000113766	TGTGCCAGCAGTCTCTTGGCGGGATACAATGAGCAGTTCTTC	CASSLLAGYNEQFF	TRBV6-4	TRBD2	TRBJ2-1	11	18	23	24	9.47049e+07	0.0105591	Y	#N/A	#N/A	#N/A	#N/A	Y	#N/A
ASPS017	Sample_ASPS017tumor_T_C1PMAACXX	ASPS017	Tumor	ASPS	1	0.000113766	TGTGCCAGCAGTCTGGACTGGGGCTCCTACGAGCAGTACTTC	CASSLDWGSYEQYF	TRBV27	TRBD2	TRBJ2-7	11	14	18	22	9.47049e+07	0.0105591	Y	#N/A	#N/A	#N/A	#N/A	Y	#N/A
ASPS017	Sample_ASPS017tumor_T_C1PMAACXX	ASPS017	Tumor	ASPS	1	0.000113766	TGTGCCAGCAGTGCGGGTGATAGCACAGATACGCAGTATTTT	CASSAGDSTDTQYF	TRBV25-1	.	TRBJ2-3	12	-1	-1	16	9.47049e+07	0.0105591	Y	#N/A	#N/A	#N/A	#N/A	Y	#N/A
ASPS017	Sample_ASPS017tumor_T_C1PMAACXX	ASPS017	Tumor	ASPS	1	0.000113766	TGTGCCAGCAGCTTTTCGCAGTCGAACACTGAAGCTTTCTTT	CASSFSQSNTEAFF	TRBV7-3	.	TRBJ1-1	13	-1	-1	23	9.47049e+07	0.0105591	Y	#N/A	#N/A	#N/A	#N/A	Y	#N/A
ASPS017	Sample_ASPS017tumor_T_C1PMAACXX	ASPS017	Tumor	ASPS	1	0.000113766	TGTGCCAGCAGCTATGGGACAGACTACAATGAGCAGTTCTTC	CASSYGTDYNEQFF	TRBV7-8	TRBD1	TRBJ2-1	12	15	21	23	9.47049e+07	0.0105591	Y	#N/A	#N/A	#N/A	#N/A	Y	#N/A
ASPS017	Sample_ASPS017tumor_T_C1PMAACXX	ASPS017	Tumor	ASPS	1	0.000113766	TGTGCCAGCAGCCCCGGGGGGAGCAATCAGCCCCAGCATTTT	CASSPGGSNQPQHF	TRBV7-8	.	TRBJ1-5	16	-1	-1	21	9.47049e+07	0.0105591	Y	#N/A	#N/A	#N/A	#N/A	Y	#N/A
ASPS017	Sample_ASPS017tumor_T_C1PMAACXX	ASPS017	Tumor	ASPS	1	0.000113766	TGTGCCACCAGCAGAGCTGGGGCCAATGAGCAGTTCTTC	CATSRAGANEQFF	TRBV15	TRBD1	TRBJ2-1	17	18	22	23	9.47049e+07	0.0105591	Y	#N/A	#N/A	#N/A	#N/A	Y	#N/A
ASPS017	Sample_ASPS017tumor_T_C1PMAACXX	ASPS017	Tumor	ASPS	1	0.000113766	TGTGCCACCAGGAGAGCTAGCACAGATACGCAGTATTTT	CATRRASTDTQYF	TRBV19	.	TRBJ2-3	6	-1	-1	15	9.47049e+07	0.0105591	Y	#N/A	#N/A	#N/A	#N/A	Y	#N/A
ASPS017	Sample_ASPS017tumor_T_C1PMAACXX	ASPS017	Tumor	ASPS	1	0.000113766	TGTGCCAGCAGCTTACGTGGGGATCAGCCCCAGCATTTT	CASSLRGDQPQHF	TRBV7-2	.	TRBJ1-5	14	-1	-1	22	9.47049e+07	0.0105591	Y	#N/A	#N/A	#N/A	#N/A	Y	#N/A
ASPS017	Sample_ASPS017tumor_T_C1PMAACXX	ASPS017	Tumor	ASPS	1	0.000113766	TGTGCCAGCAGCTTAGAGGGCTACAATGAGCAGTTCTTC	CASSLEGYNEQFF	TRBV11-3	.	TRBJ2-1	15	-1	-1	20	9.47049e+07	0.0105591	Y	#N/A	#N/A	#N/A	#N/A	Y	#N/A
ASPS017	Sample_ASPS017tumor_T_C1PMAACXX	ASPS017	Tumor	ASPS	1	0.000113766	TGTGCCAGCAGCTCTTCGGTGAACACTGAAGCTTTCTTT	CASSSSVNTEAFF	TRBV11-3	.	TRBJ1-1	12	-1	-1	19	9.47049e+07	0.0105591	Y	#N/A	#N/A	#N/A	#N/A	Y	#N/A
ASPS017	Sample_ASPS017tumor_T_C1PMAACXX	ASPS017	Tumor	ASPS	1	0.000113766	TGTGCCAGCAGCTTACACACCGGGGAGCTGTTTTTT	CASSLHTGELFF	TRBV7-2	.	TRBJ2-2	14	-1	-1	16	9.47049e+07	0.0105591	Y	#N/A	#N/A	#N/A	#N/A	Y	#N/A
ASPS017	Sample_ASPS017tumor_T_C1PMAACXX	ASPS017	Tumor	ASPS	1	0.000113766	TGTGCCAGCAGCGTCGACACAGATACGCAGTATTTT	CASSVDTDTQYF	TRBV7-9	.	TRBJ2-3	11	-1	-1	17	9.47049e+07	0.0105591	Y	#N/A	#N/A	#N/A	#N/A	Y	#N/A
ASPS017	Sample_ASPS017tumor_T_C1PMAACXX	ASPS017	Tumor	ASPS	1	0.000113766	TGTGCCAGCAGCGGGCGTACCGGGGAGCTGTTTTTT	CASSGRTGELFF	TRBV9	.	TRBJ2-2	12	-1	-1	18	9.47049e+07	0.0105591	Y	#N/A	#N/A	#N/A	#N/A	Y	#N/A
ASPS017	Sample_ASPS017tumor_T_C1PMAACXX	ASPS017	Tumor	ASPS	1	0.000113766	TGTGCCAGCAGCGAAGGGAATTCACCCCTCCACTTT	CASSEGNSPLHF	TRBV2	.	TRBJ1-6	15	-1	-1	18	9.47049e+07	0.0105591	Y	#N/A	#N/A	#N/A	#N/A	Y	#N/A
ASPS017	Sample_ASPS017tumor_T_C1PMAACXX	ASPS017	Tumor	ASPS	1	0.000113766	TGCGCCAGCAGCAGCCTCGGGGCTGAAGCTTTCTTT	CASSSLGAEAFF	TRBV4-1	TRBD2	TRBJ1-1	11	17	21	22	9.47049e+07	0.0105591	Y	#N/A	#N/A	#N/A	#N/A	Y	#N/A
ASPS017	Sample_ASPS017tumor_T_C1PMAACXX	ASPS017	Tumor	ASPS	1	0.000113766	TGTGCCAGCAGTTACACCTACGAGCAGTACTTC	CASSYTYEQYF	TRBV5-4	.	TRBJ2-7	10	-1	-1	16	9.47049e+07	0.0105591	Y	#N/A	#N/A	#N/A	#N/A	Y	#N/A
ASPS017	Sample_ASPS017tumor_T_C1PMAACXX	ASPS017	Tumor	ASPS	1	0.000113766	TGTGCCAGCAGCTTAGGCTATGAGCAGTTCTTC	CASSLGYEQFF	TRBV11-1	.	TRBJ2-1	15	-1	-1	19	9.47049e+07	0.0105591	Y	#N/A	#N/A	#N/A	#N/A	Y	#N/A
ASPS017	Sample_ASPS017tumor_T_C1PMAACXX	ASPS017	Tumor	ASPS	1	0.000113766	TGTGCCAGCAGCAGGGTGAATGAGCAGTTCTTC	CASSRVNEQFF	TRBV12-3	TRBD1	TRBJ2-1	10	11	15	18	9.47049e+07	0.0105591	Y	#N/A	#N/A	#N/A	#N/A	Y	#N/A
CCSK004	Sample_CCSK004tumor_T_C2D7YACXX	CCSK004	Tumor	CCSK	1	0.0070922	TGTGCCAGCAGCGACAGGGGAGTTGGTCAGCCCCAGCATTTT	CASSDRGVGQPQHF	TRBV11-3	TRBD1	TRBJ1-5	11	12	19	26	4.96992e+07	0.0201211	Y	#N/A	#N/A	#N/A	#N/A	Y	#N/A
CCSK005	Sample_CCSK005tumor_T_C2D7YACXX	CCSK005	Tumor	CCSK	1	0.016129	TGTGCCAGCAGCCAAAGGGGGAGCTCCTATAATTCACCCCTCCACTTT	CASSQRGSSYNSPLHF	TRBV27	.	TRBJ1-6	10	-1	-1	19	4.17747e+07	0.0239379	Y	#N/A	#N/A	#N/A	#N/A	Y	#N/A
CCSK005	Sample_CCSK005tumor_T_C2D7YACXX	CCSK005	Tumor	CCSK	1	0.016129	TGTGCCAGCAGCTCGGGACTAGCGGGGGGAGATACGCAGTATTTT	CASSSGLAGGDTQYF	TRBV7-3	TRBD2	TRBJ2-3	12	13	28	29	4.17747e+07	0.0239379	Y	#N/A	#N/A	#N/A	#N/A	Y	#N/A
DRCT001	Sample_DRCT001tumor_T_C1NELACXX	DRCT001	Tumor	DSRCT	3	0.000260892	TGCAGCGTTGAAGATCGTGGAGGGGGGAGGACTGAAGCTTTCTTT	CSVEDRGGGRTEAFF	TRBV29-1	TRBD1	TRBJ1-1	12	20	25	30	7.90159e+07	0.037967	Y	#N/A	#N/A	#N/A	#N/A	Y	#N/A
DRCT001	Sample_DRCT001tumor_T_C1NELACXX	DRCT001	Tumor	DSRCT	1	8.7e-05	TGTGCCAGCAGTTTACGAGGGAGGAGCTCCTACGAGCAGTACTTC	CASSLRGRSSYEQYF	TRBV27	.	TRBJ2-7	14	-1	-1	21	7.90159e+07	0.0126557	Y	#N/A	#N/A	#N/A	#N/A	Y	#N/A
DRCT001	Sample_DRCT001tumor_T_C1NELACXX	DRCT001	Tumor	DSRCT	1	8.7e-05	TGTGCCAGCAGTTTAGTAGCGGGAGTACAAGAGACCCAGTACTTC	CASSLVAGVQETQYF	TRBV28	TRBD2	TRBJ2-5	14	16	24	27	7.90159e+07	0.0126557	Y	#N/A	#N/A	#N/A	#N/A	Y	#N/A
DRCT001	Sample_DRCT001tumor_T_C1NELACXX	DRCT001	Tumor	DSRCT	1	8.7e-05	TGTGCCAGCAGTCTGAGGACTAGCGGACAAGAGACCCAGTACTTC	CASSLRTSGQETQYF	TRBV12-3	TRBD2	TRBJ2-5	11	16	25	27	7.90159e+07	0.0126557	Y	#N/A	#N/A	#N/A	#N/A	Y	#N/A
DRCT001	Sample_DRCT001tumor_T_C1NELACXX	DRCT001	Tumor	DSRCT	1	8.7e-05	TGTGCCAGCAGTCCTTACAGGGACAATCAGCCCCAGCATTTT	CASSPYRDNQPQHF	TRBV6-6	TRBD1	TRBJ1-5	12	16	21	23	7.90159e+07	0.0126557	Y	#N/A	#N/A	#N/A	#N/A	Y	#N/A
DRCT001	Sample_DRCT001tumor_T_C1NELACXX	DRCT001	Tumor	DSRCT	1	8.7e-05	TGTGCCAGCAGCTTAGGTAGCTACAATGAGCAGTTCTTC	CASSLGSYNEQFF	TRBV7-2	.	TRBJ2-1	15	-1	-1	20	7.90159e+07	0.0126557	Y	#N/A	#N/A	#N/A	#N/A	Y	#N/A
DRCT002	Sample_DRCT002tumor_T_C1JC7ACXX	DRCT002	Tumor	DSRCT	2	6.97e-05	TGCGCCAGCAGCCAAGATCAGGGCTACGAGCAGTACTTC	CASSQDQGYEQYF	TRBV4-3	TRBD1	TRBJ2-7	15	18	22	23	6.28427e+07	0.0318255	Y	#N/A	#N/A	#N/A	#N/A	Y	#N/A
DRCT002	Sample_DRCT002tumor_T_C1JC7ACXX	DRCT002	Tumor	DSRCT	1	3.49e-05	TGTGCCAGCAGTTTAGGTCGCGGACTGGGGTACGAGCAGTACTTC	CASSLGRGLGYEQYF	TRBV12-3	TRBD1	TRBJ2-7	15	21	29	30	6.28427e+07	0.0159127	Y	#N/A	#N/A	#N/A	#N/A	Y	#N/A
DRCT002	Sample_DRCT002tumor_T_C1JC7ACXX	DRCT002	Tumor	DSRCT	1	3.49e-05	TGTGCCAGCAGTTTAGGGACAGGGGTTAATCAGCCCCAGCATTTT	CASSLGTGVNQPQHF	TRBV28	TRBD1	TRBJ1-5	14	15	24	27	6.28427e+07	0.0159127	Y	#N/A	#N/A	#N/A	#N/A	Y	#N/A
DRCT002	Sample_DRCT002tumor_T_C1JC7ACXX	DRCT002	Tumor	DSRCT	1	3.49e-05	TGTGCCAGTAGCTTTACAGGAGTGAACACTGAAGCTTTCTTT	CASSFTGVNTEAFF	TRBV19	TRBD1	TRBJ1-1	10	15	19	22	6.28427e+07	0.0159127	Y	#N/A	#N/A	#N/A	#N/A	Y	#N/A
DRCT002	Sample_DRCT002tumor_T_C1JC7ACXX	DRCT002	Tumor	DSRCT	1	3.49e-05	TGTGCCAGCAGTTTACTAGCGGGGACCTACGAGCAGTACTTC	CASSLLAGTYEQYF	TRBV28	TRBD2	TRBJ2-7	14	15	23	25	6.28427e+07	0.0159127	Y	#N/A	#N/A	#N/A	#N/A	Y	#N/A
DRCT002	Sample_DRCT002tumor_T_C1JC7ACXX	DRCT002	Tumor	DSRCT	1	3.49e-05	TGCGCCAGCAGCCCGGGACAGGCAAGGGATACGCAGTATTTT	CASSPGQARDTQYF	TRBV5-1	TRBD1	TRBJ2-3	11	12	21	27	6.28427e+07	0.0159127	Y	#N/A	#N/A	#N/A	#N/A	Y	#N/A
DRCT002	Sample_DRCT002tumor_T_C1JC7ACXX	DRCT002	Tumor	DSRCT	1	3.49e-05	TGTGCCATCAGGGGTAGCTCCTACAATGAGCAGTTCTTC	CAIRGSSYNEQFF	TRBV10-3	.	TRBJ2-1	10	-1	-1	15	6.28427e+07	0.0159127	Y	#N/A	#N/A	#N/A	#N/A	Y	#N/A
DRCT002	Sample_DRCT002tumor_T_C1JC7ACXX	DRCT002	Tumor	DSRCT	1	3.49e-05	TGTGCCAGCAGTTACAGCAATCAGCCCCAGCATTTT	CASSYSNQPQHF	TRBV6-2	.	TRBJ1-5	14	-1	-1	15	6.28427e+07	0.0159127	Y	#N/A	#N/A	#N/A	#N/A	Y	#N/A
DRCT001	Sample_DRCT003tumor_T_C1JC7ACXX	DRCT003	Tumor	DSRCT	1	0.00282486	TGTGCCATCAGAACGACAGGGTCTGGAAACACCATATATTTT	CAIRTTGSGNTIYF	TRBV10-3	TRBD1	TRBJ1-3	10	14	20	21	5.44717e+07	0.0183581	Y	#N/A	#N/A	#N/A	#N/A	Y	#N/A
DRCT007	Sample_DRCT007tumor_T_C1JC7ACXX	DRCT007	Tumor	DSRCT	28	0.000111747	TGCGCCAGCAGCGGGACAAGCTCCTACAATGAGCAGTTCTTC	CASSGTSSYNEQFF	TRBV10-2	TRBD1	TRBJ2-1	10	11	17	18	6.88307e+07	0.406795	Y	#N/A	#N/A	#N/A	#N/A	Y	#N/A
DRCT007	Sample_DRCT007tumor_T_C1JC7ACXX	DRCT007	Tumor	DSRCT	25	9.98e-05	TGTGCCAGCAGCGCCGGACTAGCGGGGAATAATGAGCAGTTCTTC	CASSAGLAGNNEQFF	TRBV9	TRBD2	TRBJ2-1	12	15	26	30	6.88307e+07	0.36321	Y	#N/A	#N/A	#N/A	#N/A	Y	#N/A
DRCT007	Sample_DRCT007tumor_T_C1JC7ACXX	DRCT007	Tumor	DSRCT	11	4.39e-05	TGTGCCAGCAGTGAAGTTAGAAATTCACCCCTCCACTTT	CASSEVRNSPLHF	TRBV6-1	.	TRBJ1-6	15	-1	-1	21	6.88307e+07	0.159812	Y	#N/A	#N/A	#N/A	#N/A	Y	#N/A
DRCT007	Sample_DRCT007tumor_T_C1JC7ACXX	DRCT007	Tumor	DSRCT	8	3.19e-05	TGTGCCAGCAGCTTGGGGCGACAGGGACAAGAGACCCAGTACTTC	CASSLGRQGQETQYF	TRBV5-6	TRBD1	TRBJ2-5	14	19	25	27	6.88307e+07	0.116227	Y	#N/A	#N/A	#N/A	#N/A	Y	#N/A
DRCT007	Sample_DRCT007tumor_T_C1JC7ACXX	DRCT007	Tumor	DSRCT	6	2.39e-05	TGTGCCAGCAGCTCCGGACTAGCGGGAAACACAGATACGCAGTATTTT	CASSSGLAGNTDTQYF	TRBV7-8	TRBD2	TRBJ2-3	12	15	26	29	6.88307e+07	0.0871704	Y	#N/A	#N/A	#N/A	#N/A	Y	#N/A
DRCT007	Sample_DRCT007tumor_T_C1JC7ACXX	DRCT007	Tumor	DSRCT	6	2.39e-05	TGTGCCAGTAGCCTTCAGCGGGGGGGTTACAATGAGCAGTTCTTC	CASSLQRGGYNEQFF	TRBV19	TRBD2	TRBJ2-1	10	16	24	27	6.88307e+07	0.0871704	Y	#N/A	#N/A	#N/A	#N/A	Y	#N/A
DRCT007	Sample_DRCT007tumor_T_C1JC7ACXX	DRCT007	Tumor	DSRCT	6	2.39e-05	TGCGCCAGCAGCCCGGGACAGGGGGCCCACGAGCAGTACTTC	CASSPGQGAHEQYF	TRBV5-1	TRBD1	TRBJ2-7	11	12	27	28	6.88307e+07	0.0871704	Y	#N/A	#N/A	#N/A	#N/A	Y	#N/A
DRCT007	Sample_DRCT007tumor_T_C1JC7ACXX	DRCT007	Tumor	DSRCT	5	2e-05	TGTGCCAGCAGCTTAGGGCGGCAGGGCCAAGAGACCCAGTACTTC	CASSLGRQGQETQYF	TRBV5-6	TRBD1	TRBJ2-5	13	21	25	26	6.88307e+07	0.072642	Y	#N/A	#N/A	#N/A	#N/A	Y	#N/A
DRCT007	Sample_DRCT007tumor_T_C1JC7ACXX	DRCT007	Tumor	DSRCT	5	2e-05	TGTGCCAGTCGACAGGGCGATGGCAATCAGCCCCAGCATTTT	CASRQGDGNQPQHF	TRBV2	TRBD1	TRBJ1-5	7	10	16	22	6.88307e+07	0.072642	Y	#N/A	#N/A	#N/A	#N/A	Y	#N/A
DRCT007	Sample_DRCT007tumor_T_C1JC7ACXX	DRCT007	Tumor	DSRCT	5	2e-05	TGTGCCAGCAGTGCGGGACTAGCGGGGAATGAGCAGTTCTTC	CASSAGLAGNEQFF	TRBV6-1	TRBD2	TRBJ2-1	12	13	26	27	6.88307e+07	0.072642	Y	#N/A	#N/A	#N/A	#N/A	Y	#N/A
DRCT007	Sample_DRCT007tumor_T_C1JC7ACXX	DRCT007	Tumor	DSRCT	5	2e-05	TGTGCCAGCAGCCCCGGACAGGGCTACAATGAGCAGTTCTTC	CASSPGQGYNEQFF	TRBV7-9	TRBD1	TRBJ2-1	11	15	22	23	6.88307e+07	0.072642	Y	#N/A	#N/A	#N/A	#N/A	Y	#N/A
DRCT007	Sample_DRCT007tumor_T_C1JC7ACXX	DRCT007	Tumor	DSRCT	4	1.6e-05	TGTGCCAGCAGCTACGGACAGGGGGGCTCCTACGAGCAGTACTTC	CASSYGQGGSYEQYF	TRBV7-9	TRBD1	TRBJ2-7	12	15	24	25	6.88307e+07	0.0581136	Y	#N/A	#N/A	#N/A	#N/A	Y	#N/A
DRCT007	Sample_DRCT007tumor_T_C1JC7ACXX	DRCT007	Tumor	DSRCT	4	1.6e-05	TGTGCCAGCAGTGGGAGTACCTACGAGCAGTACTTC	CASSGSTYEQYF	TRBV6-1	.	TRBJ2-7	12	-1	-1	19	6.88307e+07	0.0581136	Y	#N/A	#N/A	#N/A	#N/A	Y	#N/A
DRCT007	Sample_DRCT007tumor_T_C1JC7ACXX	DRCT007	Tumor	DSRCT	3	1.2e-05	TGTGCCAGTAGTATCGGGACTAGCGGTTACAATGAGCAGTTCTTC	CASSIGTSGYNEQFF	TRBV19	TRBD2	TRBJ2-1	13	14	25	27	6.88307e+07	0.0435852	Y	#N/A	#N/A	#N/A	#N/A	Y	#N/A
DRCT007	Sample_DRCT007tumor_T_C1JC7ACXX	DRCT007	Tumor	DSRCT	3	1.2e-05	TGCGCCAGCAGCCAAGATAGGCAGGGGGGAGAGACCCAGTACTTC	CASSQDRQGGETQYF	TRBV4-1	TRBD1	TRBJ2-5	15	21	27	29	6.88307e+07	0.0435852	Y	#N/A	#N/A	#N/A	#N/A	Y	#N/A
DRCT007	Sample_DRCT007tumor_T_C1JC7ACXX	DRCT007	Tumor	DSRCT	3	1.2e-05	TGTGCCAGCTCACCTAGCACAAGCACAGATACGCAGTATTTT	CASSPSTSTDTQYF	TRBV18	.	TRBJ2-3	13	-1	-1	21	6.88307e+07	0.0435852	Y	#N/A	#N/A	#N/A	#N/A	Y	#N/A
DRCT007	Sample_DRCT007tumor_T_C1JC7ACXX	DRCT007	Tumor	DSRCT	3	1.2e-05	TGTGCCAGCTCACCCCAGCGGGCCACAGATACGCAGTATTTT	CASSPQRATDTQYF	TRBV18	TRBD2	TRBJ2-3	13	16	21	23	6.88307e+07	0.0435852	Y	#N/A	#N/A	#N/A	#N/A	Y	#N/A
DRCT007	Sample_DRCT007tumor_T_C1JC7ACXX	DRCT007	Tumor	DSRCT	3	1.2e-05	TGCGCCAGCAGCTTGGGACAGCGAGGTTCACCCCTCCACTTT	CASSLGQRGSPLHF	TRBV5-1	TRBD1	TRBJ1-6	14	15	20	26	6.88307e+07	0.0435852	Y	#N/A	#N/A	#N/A	#N/A	Y	#N/A
DRCT007	Sample_DRCT007tumor_T_C1JC7ACXX	DRCT007	Tumor	DSRCT	3	1.2e-05	TGTGCCAGCAGTTTAAACGGCTACACTGAAGCTTTCTTT	CASSLNGYTEAFF	TRBV12-4	.	TRBJ1-1	21	-1	-1	22	6.88307e+07	0.0435852	Y	#N/A	#N/A	#N/A	#N/A	Y	#N/A
DRCT007	Sample_DRCT007tumor_T_C1JC7ACXX	DRCT007	Tumor	DSRCT	3	1.2e-05	TGCGCCAGCAGCCGACTAGCGGGGGAGACCCAGTACTTC	CASSRLAGETQYF	TRBV4-1	TRBD2	TRBJ2-5	12	13	23	24	6.88307e+07	0.0435852	Y	#N/A	#N/A	#N/A	#N/A	Y	#N/A
DRCT007	Sample_DRCT007tumor_T_C1JC7ACXX	DRCT007	Tumor	DSRCT	3	1.2e-05	TGTGCCAGCAGCTCCCTGGGGGATGAGCAGTTCTTC	CASSSLGDEQFF	TRBV7-8	TRBD1	TRBJ2-1	12	13	17	22	6.88307e+07	0.0435852	Y	#N/A	#N/A	#N/A	#N/A	Y	#N/A
DRCT007	Sample_DRCT007tumor_T_C1JC7ACXX	DRCT007	Tumor	DSRCT	3	1.2e-05	TGTGCCAGCAGCTCAGACTTATACGAGCAGTACTTC	CASSSDLYEQYF	TRBV12-3	.	TRBJ2-7	10	-1	-1	21	6.88307e+07	0.0435852	Y	#N/A	#N/A	#N/A	#N/A	Y	#N/A
DRCT007	Sample_DRCT007tumor_T_C1JC7ACXX	DRCT007	Tumor	DSRCT	2	7.98e-06	TGCGCCAGCAGCCCCAGACTAGCGGAAAGCACAGATACGCAGTATTTT	CASSPRLAESTDTQYF	TRBV4-3	TRBD2	TRBJ2-3	12	16	24	27	6.88307e+07	0.0290568	Y	#N/A	#N/A	#N/A	#N/A	Y	#N/A
DRCT007	Sample_DRCT007tumor_T_C1JC7ACXX	DRCT007	Tumor	DSRCT	2	7.98e-06	TGTGCCAGCAGTTTAACCTTGTCCGGGGCCAACGTCCTGACTTTC	CASSLTLSGANVLTF	TRBV27	TRBD1	TRBJ2-6	14	19	23	24	6.88307e+07	0.0290568	Y	#N/A	#N/A	#N/A	#N/A	Y	#N/A
DRCT007	Sample_DRCT007tumor_T_C1JC7ACXX	DRCT007	Tumor	DSRCT	2	7.98e-06	TGTGCCAGCAGTTCCCAGGGGGGAGGCAATCAGCCCCAGCATTTT	CASSSQGGGNQPQHF	TRBV12-3	TRBD1	TRBJ1-5	12	15	21	25	6.88307e+07	0.0290568	Y	#N/A	#N/A	#N/A	#N/A	Y	#N/A
DRCT007	Sample_DRCT007tumor_T_C1JC7ACXX	DRCT007	Tumor	DSRCT	2	7.98e-06	TGTGCCAGCAGTCCCCTGGCCGGGAGCAATCAGCCCCAGCATTTT	CASSPLAGSNQPQHF	TRBV6-6	TRBD1	TRBJ1-5	12	13	17	24	6.88307e+07	0.0290568	Y	#N/A	#N/A	#N/A	#N/A	Y	#N/A
DRCT007	Sample_DRCT007tumor_T_C1JC7ACXX	DRCT007	Tumor	DSRCT	2	7.98e-06	TGTGCCAGCAGCCCCCTAGCGGGGGGGGGAGAGACCCAGTACTTC	CASSPLAGGGETQYF	TRBV5-5	TRBD2	TRBJ2-5	11	15	25	29	6.88307e+07	0.0290568	Y	#N/A	#N/A	#N/A	#N/A	Y	#N/A
DRCT007	Sample_DRCT007tumor_T_C1JC7ACXX	DRCT007	Tumor	DSRCT	2	7.98e-06	TGTGCCAGCAGCCCGACAGGGGGCAGAACAGATACGCAGTATTTT	CASSPTGGRTDTQYF	TRBV7-2	TRBD1	TRBJ2-3	11	14	23	27	6.88307e+07	0.0290568	Y	#N/A	#N/A	#N/A	#N/A	Y	#N/A
DRCT007	Sample_DRCT007tumor_T_C1JC7ACXX	DRCT007	Tumor	DSRCT	2	7.98e-06	TGCAGTGCTAGAGATACTAGCGGGAGGGCCAATGAGCAGTTCTTC	CSARDTSGRANEQFF	TRBV20-1	TRBD2	TRBJ2-1	12	15	26	29	6.88307e+07	0.0290568	Y	#N/A	#N/A	#N/A	#N/A	Y	#N/A
DRCT007	Sample_DRCT007tumor_T_C1JC7ACXX	DRCT007	Tumor	DSRCT	2	7.98e-06	TGTGCCAGTAGCCCCGGGACAGGGGACACTGAAGCTTTCTTT	CASSPGTGDTEAFF	TRBV19	TRBD1	TRBJ1-1	10	12	24	25	6.88307e+07	0.0290568	Y	#N/A	#N/A	#N/A	#N/A	Y	#N/A
DRCT007	Sample_DRCT007tumor_T_C1JC7ACXX	DRCT007	Tumor	DSRCT	2	7.98e-06	TGTGCCAGCCGTCCTTCCGGGGGCTCCTACGAGCAGTACTTC	CASRPSGGSYEQYF	TRBV5-4	TRBD1	TRBJ2-7	8	16	20	22	6.88307e+07	0.0290568	Y	#N/A	#N/A	#N/A	#N/A	Y	#N/A
DRCT007	Sample_DRCT007tumor_T_C1JC7ACXX	DRCT007	Tumor	DSRCT	2	7.98e-06	TGTGCCAGCAGTTTCCAGGGGAGGGGGACTGAAGCTTTCTTT	CASSFQGRGTEAFF	TRBV12-3	TRBD1	TRBJ1-1	13	15	20	27	6.88307e+07	0.0290568	Y	#N/A	#N/A	#N/A	#N/A	Y	#N/A
DRCT007	Sample_DRCT007tumor_T_C1JC7ACXX	DRCT007	Tumor	DSRCT	2	7.98e-06	TGTGCCAGCAGTTTAAGCGGGGGGGTAGATACGCAGTATTTT	CASSLSGGVDTQYF	TRBV28	TRBD2	TRBJ2-3	14	15	23	26	6.88307e+07	0.0290568	Y	#N/A	#N/A	#N/A	#N/A	Y	#N/A
DRCT007	Sample_DRCT007tumor_T_C1JC7ACXX	DRCT007	Tumor	DSRCT	2	7.98e-06	TGTGCCAGCAGTTGGGGACAGGGAAACTACGAGCAGTACTTC	CASSWGQGNYEQYF	TRBV2	TRBD1	TRBJ2-7	11	14	22	26	6.88307e+07	0.0290568	Y	#N/A	#N/A	#N/A	#N/A	Y	#N/A
DRCT007	Sample_DRCT007tumor_T_C1JC7ACXX	DRCT007	Tumor	DSRCT	2	7.98e-06	TGTGCCAGCAGCCTGGGGGGATTCGGGCAGCCCCAGCATTTT	CASSLGGFGQPQHF	TRBV7-8	TRBD2	TRBJ1-5	12	14	19	27	6.88307e+07	0.0290568	Y	#N/A	#N/A	#N/A	#N/A	Y	#N/A
DRCT007	Sample_DRCT007tumor_T_C1JC7ACXX	DRCT007	Tumor	DSRCT	2	7.98e-06	TGTGCCAGCAGCCGGGACAGCCTTAACTATGGCTACACCTTC	CASSRDSLNYGYTF	TRBV6-5	TRBD1	TRBJ1-2	10	11	19	23	6.88307e+07	0.0290568	Y	#N/A	#N/A	#N/A	#N/A	Y	#N/A
DRCT007	Sample_DRCT007tumor_T_C1JC7ACXX	DRCT007	Tumor	DSRCT	2	7.98e-06	TGTGCCAGCAGCCAGGGACAGGGATACAATGAGCAGTTCTTC	CASSQGQGYNEQFF	TRBV7-9	TRBD1	TRBJ2-1	11	14	22	24	6.88307e+07	0.0290568	Y	#N/A	#N/A	#N/A	#N/A	Y	#N/A
DRCT007	Sample_DRCT007tumor_T_C1JC7ACXX	DRCT007	Tumor	DSRCT	2	7.98e-06	TGTGCCAGCAGGCTGACAGGGGGGGACACTGAAGCTTTCTTT	CASRLTGGDTEAFF	TRBV12-3	TRBD1	TRBJ1-1	10	14	22	25	6.88307e+07	0.0290568	Y	#N/A	#N/A	#N/A	#N/A	Y	#N/A
DRCT007	Sample_DRCT007tumor_T_C1JC7ACXX	DRCT007	Tumor	DSRCT	2	7.98e-06	TGCGCCAGCAGCTTGGGTCCGGGGGGCACTGAAGCTTTCTTT	CASSLGPGGTEAFF	TRBV5-1	TRBD2	TRBJ1-1	14	19	25	26	6.88307e+07	0.0290568	Y	#N/A	#N/A	#N/A	#N/A	Y	#N/A
DRCT007	Sample_DRCT007tumor_T_C1JC7ACXX	DRCT007	Tumor	DSRCT	2	7.98e-06	TGCGCCAGCAGCTTGACGGGACAGGGCACTGAAGCTTTCTTT	CASSLTGQGTEAFF	TRBV5-1	TRBD1	TRBJ1-1	14	16	25	26	6.88307e+07	0.0290568	Y	#N/A	#N/A	#N/A	#N/A	Y	#N/A
DRCT007	Sample_DRCT007tumor_T_C1JC7ACXX	DRCT007	Tumor	DSRCT	2	7.98e-06	TGCGCCAGCAGCTTAAGGGGGGCCTCCTACGAGCAGTACTTC	CASSLRGASYEQYF	TRBV5-1	TRBD2	TRBJ2-7	13	16	22	23	6.88307e+07	0.0290568	Y	#N/A	#N/A	#N/A	#N/A	Y	#N/A
DRCT007	Sample_DRCT007tumor_T_C1JC7ACXX	DRCT007	Tumor	DSRCT	2	7.98e-06	TGCGCCAGCAGCCTCGGCCCTGGGGCCAACGTCCTGACTTTC	CASSLGPGANVLTF	TRBV5-1	.	TRBJ2-6	11	-1	-1	19	6.88307e+07	0.0290568	Y	#N/A	#N/A	#N/A	#N/A	Y	#N/A
DRCT007	Sample_DRCT007tumor_T_C1JC7ACXX	DRCT007	Tumor	DSRCT	2	7.98e-06	TGTGCCAGTAGTACAGGGGGCCAAGAGACCCAGTACTTC	CASSTGGQETQYF	TRBV19	TRBD1	TRBJ2-5	12	13	19	20	6.88307e+07	0.0290568	Y	#N/A	#N/A	#N/A	#N/A	Y	#N/A
DRCT007	Sample_DRCT007tumor_T_C1JC7ACXX	DRCT007	Tumor	DSRCT	2	7.98e-06	TGTGCCAGCAGTTTTACGAGAACAGATACGCAGTATTTT	CASSFTRTDTQYF	TRBV12-3	.	TRBJ2-3	13	-1	-1	21	6.88307e+07	0.0290568	Y	#N/A	#N/A	#N/A	#N/A	Y	#N/A
DRCT007	Sample_DRCT007tumor_T_C1JC7ACXX	DRCT007	Tumor	DSRCT	2	7.98e-06	TGTGCCAGCAGTTTGGGTTACTCCTACGAGCAGTACTTC	CASSLGYSYEQYF	TRBV2	.	TRBJ2-7	11	-1	-1	20	6.88307e+07	0.0290568	Y	#N/A	#N/A	#N/A	#N/A	Y	#N/A
DRCT007	Sample_DRCT007tumor_T_C1JC7ACXX	DRCT007	Tumor	DSRCT	2	7.98e-06	TGTGCCAGCAGTTTAGCGGTGGGTCAGCCCCAGCATTTT	CASSLAVGQPQHF	TRBV12-3	.	TRBJ1-5	16	-1	-1	23	6.88307e+07	0.0290568	Y	#N/A	#N/A	#N/A	#N/A	Y	#N/A
DRCT007	Sample_DRCT007tumor_T_C1JC7ACXX	DRCT007	Tumor	DSRCT	2	7.98e-06	TGTGCCAGCAGTTGGACAGGCACAGATACGCAGTATTTT	CASSWTGTDTQYF	TRBV6-2	TRBD1	TRBJ2-3	12	13	18	19	6.88307e+07	0.0290568	Y	#N/A	#N/A	#N/A	#N/A	Y	#N/A
DRCT007	Sample_DRCT007tumor_T_C1JC7ACXX	DRCT007	Tumor	DSRCT	2	7.98e-06	TGTGCCAGCAGCTTATCTATCTACAATGAGCAGTTCTTC	CASSLSIYNEQFF	TRBV7-3	.	TRBJ2-1	14	-1	-1	20	6.88307e+07	0.0290568	Y	#N/A	#N/A	#N/A	#N/A	Y	#N/A
DRCT007	Sample_DRCT007tumor_T_C1JC7ACXX	DRCT007	Tumor	DSRCT	2	7.98e-06	TGTGCCAGCAGCTTAGGTTCAGGGCAGCCCCAGCATTTT	CASSLGSGQPQHF	TRBV7-8	TRBD1	TRBJ1-5	15	19	23	24	6.88307e+07	0.0290568	Y	#N/A	#N/A	#N/A	#N/A	Y	#N/A
DRCT007	Sample_DRCT007tumor_T_C1JC7ACXX	DRCT007	Tumor	DSRCT	2	7.98e-06	TGTGCCAGCAGCTTAGGAGTCCAAGAGACCCAGTACTTC	CASSLGVQETQYF	TRBV7-3	.	TRBJ2-5	14	-1	-1	20	6.88307e+07	0.0290568	Y	#N/A	#N/A	#N/A	#N/A	Y	#N/A
DRCT007	Sample_DRCT007tumor_T_C1JC7ACXX	DRCT007	Tumor	DSRCT	2	7.98e-06	TGTGCCAGCAGCTCCACAGGTGGGGATACGCAGTATTTT	CASSSTGGDTQYF	TRBV7-3	TRBD1	TRBJ2-3	12	15	19	24	6.88307e+07	0.0290568	Y	#N/A	#N/A	#N/A	#N/A	Y	#N/A
DRCT007	Sample_DRCT007tumor_T_C1JC7ACXX	DRCT007	Tumor	DSRCT	2	7.98e-06	TGTGCCAGCAGCGGGACAGACAATCAGCCCCAGCATTTT	CASSGTDNQPQHF	TRBV2	TRBD1	TRBJ1-5	11	12	18	20	6.88307e+07	0.0290568	Y	#N/A	#N/A	#N/A	#N/A	Y	#N/A
DRCT007	Sample_DRCT007tumor_T_C1JC7ACXX	DRCT007	Tumor	DSRCT	2	7.98e-06	TGTGCCAGCAGGCCGACAGGGGGTGGGGAAGCTTTCTTT	CASRPTGGGEAFF	TRBV11-2	TRBD1	TRBJ1-1	10	14	22	27	6.88307e+07	0.0290568	Y	#N/A	#N/A	#N/A	#N/A	Y	#N/A
DRCT007	Sample_DRCT007tumor_T_C1JC7ACXX	DRCT007	Tumor	DSRCT	2	7.98e-06	TGCAGTGCTAGACCCGGACAAGGCTATGGCTACACCTTC	CSARPGQGYGYTF	TRBV20-1	TRBD1	TRBJ1-2	11	12	16	23	6.88307e+07	0.0290568	Y	#N/A	#N/A	#N/A	#N/A	Y	#N/A
DRCT007	Sample_DRCT007tumor_T_C1JC7ACXX	DRCT007	Tumor	DSRCT	2	7.98e-06	TGTGCCACCAGGGACTCCTACAATGAGCAGTTCTTC	CATRDSYNEQFF	TRBV24-1	.	TRBJ2-1	10	-1	-1	14	6.88307e+07	0.0290568	Y	#N/A	#N/A	#N/A	#N/A	Y	#N/A
DRCT007	Sample_DRCT007tumor_T_C1JC7ACXX	DRCT007	Tumor	DSRCT	2	7.98e-06	TGTGCCAGCTCACTACGGACAGACGAAGCTTTCTTT	CASSLRTDEAFF	TRBV18	TRBD1	TRBJ1-1	16	17	21	24	6.88307e+07	0.0290568	Y	#N/A	#N/A	#N/A	#N/A	Y	#N/A
DRCT007	Sample_DRCT007tumor_T_C1JC7ACXX	DRCT007	Tumor	DSRCT	2	7.98e-06	TGTGCCAGCAGTGAGGGGACGTATGGCTACACCTTC	CASSEGTYGYTF	TRBV2	TRBD1	TRBJ1-2	13	15	19	21	6.88307e+07	0.0290568	Y	#N/A	#N/A	#N/A	#N/A	Y	#N/A
DRCT007	Sample_DRCT007tumor_T_C1JC7ACXX	DRCT007	Tumor	DSRCT	2	7.98e-06	TGTGCCAGCAGCAGAGGCACAGATACGCAGTATTTT	CASSRGTDTQYF	TRBV7-6	.	TRBJ2-3	11	-1	-1	16	6.88307e+07	0.0290568	Y	#N/A	#N/A	#N/A	#N/A	Y	#N/A
DRCT007	Sample_DRCT007tumor_T_C1JC7ACXX	DRCT007	Tumor	DSRCT	2	7.98e-06	TGTGCCAGCAGGGAGAGCTACAATGAGCAGTTCTTC	CASRESYNEQFF	TRBV6-1	.	TRBJ2-1	10	-1	-1	17	6.88307e+07	0.0290568	Y	#N/A	#N/A	#N/A	#N/A	Y	#N/A
DRCT007	Sample_DRCT007tumor_T_C1JC7ACXX	DRCT007	Tumor	DSRCT	2	7.98e-06	TGTGCCAGCAGGACCTTAAATCAGCCCCAGCATTTT	CASRTLNQPQHF	TRBV27	.	TRBJ1-5	10	-1	-1	18	6.88307e+07	0.0290568	Y	#N/A	#N/A	#N/A	#N/A	Y	#N/A
DRCT007	Sample_DRCT007tumor_T_C1JC7ACXX	DRCT007	Tumor	DSRCT	2	7.98e-06	TGCGCCAGCAGCCAGATGAACACTGAAGCTTTCTTT	CASSQMNTEAFF	TRBV5-1	.	TRBJ1-1	11	-1	-1	15	6.88307e+07	0.0290568	Y	#N/A	#N/A	#N/A	#N/A	Y	#N/A
DRCT007	Sample_DRCT007tumor_T_C1JC7ACXX	DRCT007	Tumor	DSRCT	2	7.98e-06	TGCAGCGCCCGACAGGGGATAGAGACCCAGTACTTC	CSARQGIETQYF	TRBV29-1	TRBD1	TRBJ2-5	6	10	17	20	6.88307e+07	0.0290568	Y	#N/A	#N/A	#N/A	#N/A	Y	#N/A
DRCT007	Sample_DRCT007tumor_T_C1JC7ACXX	DRCT007	Tumor	DSRCT	2	7.98e-06	TGTGCCAGCAGCCCGCTGCTCGAGCAGTACTTC	CASSPLLEQYF	TRBV11-2	TRBD2	TRBJ2-7	11	12	16	20	6.88307e+07	0.0290568	Y	#N/A	#N/A	#N/A	#N/A	Y	#N/A
DRCT007	Sample_DRCT007tumor_T_C1JC7ACXX	DRCT007	Tumor	DSRCT	1	3.99e-06	TGTGCCAGCAGTTACTCGATGACAGGGGGTACTAACACTGAAGCTTTCTTT	CASSYSMTGGTNTEAFF	TRBV6-5	TRBD1	TRBJ1-1	15	20	28	33	6.88307e+07	0.0145284	Y	#N/A	#N/A	#N/A	#N/A	Y	#N/A
DRCT007	Sample_DRCT007tumor_T_C1JC7ACXX	DRCT007	Tumor	DSRCT	1	3.99e-06	TGTGCCAGTAGTACGGGACTAGCGGGGGGCACAGATACGCAGTATTTT	CASSTGLAGGTDTQYF	TRBV19	TRBD2	TRBJ2-3	12	13	27	28	6.88307e+07	0.0145284	Y	#N/A	#N/A	#N/A	#N/A	Y	#N/A
DRCT007	Sample_DRCT007tumor_T_C1JC7ACXX	DRCT007	Tumor	DSRCT	1	3.99e-06	TGTGCCAGCAGCTTAGGGGGCGGGGGAACCTACAATGAGCAGTTCTTC	CASSLGGGGTYNEQFF	TRBV7-6	TRBD2	TRBJ2-1	15	19	25	28	6.88307e+07	0.0145284	Y	#N/A	#N/A	#N/A	#N/A	Y	#N/A
DRCT007	Sample_DRCT007tumor_T_C1JC7ACXX	DRCT007	Tumor	DSRCT	1	3.99e-06	TGTGCCAGCAGCCGGGGGACAGGGGGCCGTACAGATACGCAGTATTTT	CASSRGTGGRTDTQYF	TRBV3-1	TRBD1	TRBJ2-3	12	15	27	30	6.88307e+07	0.0145284	Y	#N/A	#N/A	#N/A	#N/A	Y	#N/A
DRCT007	Sample_DRCT007tumor_T_C1JC7ACXX	DRCT007	Tumor	DSRCT	1	3.99e-06	TGTGCCAGCAGCCAAGGGGCGGGGGGGAGCACAGATACGCAGTATTTT	CASSQGAGGSTDTQYF	TRBV4-2	TRBD2	TRBJ2-3	15	18	25	27	6.88307e+07	0.0145284	Y	#N/A	#N/A	#N/A	#N/A	Y	#N/A
DRCT007	Sample_DRCT007tumor_T_C1JC7ACXX	DRCT007	Tumor	DSRCT	1	3.99e-06	TGTGCCAGTAGCCTGACAGTTTCTGGGGCCAACGTCCTGACTTTC	CASSLTVSGANVLTF	TRBV19	TRBD1	TRBJ2-6	10	14	18	21	6.88307e+07	0.0145284	Y	#N/A	#N/A	#N/A	#N/A	Y	#N/A
DRCT007	Sample_DRCT007tumor_T_C1JC7ACXX	DRCT007	Tumor	DSRCT	1	3.99e-06	TGTGCCAGCACCACTGGGACTAGCTCCTACAATGAGCAGTTCTTC	CASTTGTSSYNEQFF	TRBV2	TRBD2	TRBJ2-1	9	15	20	21	6.88307e+07	0.0145284	Y	#N/A	#N/A	#N/A	#N/A	Y	#N/A
DRCT007	Sample_DRCT007tumor_T_C1JC7ACXX	DRCT007	Tumor	DSRCT	1	3.99e-06	TGTGCCAGCAGTTTGGGACTAGCGTGGACAGATACGCAGTATTTT	CASSLGLAWTDTQYF	TRBV12-3	TRBD2	TRBJ2-3	13	14	23	27	6.88307e+07	0.0145284	Y	#N/A	#N/A	#N/A	#N/A	Y	#N/A
DRCT007	Sample_DRCT007tumor_T_C1JC7ACXX	DRCT007	Tumor	DSRCT	1	3.99e-06	TGTGCCAGCAGTTTAGGGGTAGCGGGAGTCAATGAGCAGTTCTTC	CASSLGVAGVNEQFF	TRBV12-3	TRBD2	TRBJ2-1	15	19	27	29	6.88307e+07	0.0145284	Y	#N/A	#N/A	#N/A	#N/A	Y	#N/A
DRCT007	Sample_DRCT007tumor_T_C1JC7ACXX	DRCT007	Tumor	DSRCT	1	3.99e-06	TGTGCCAGCAGTTCCTCCGGGACAGGTTCCTACGAGCAGTACTTC	CASSSSGTGSYEQYF	TRBV27	TRBD1	TRBJ2-7	12	16	25	27	6.88307e+07	0.0145284	Y	#N/A	#N/A	#N/A	#N/A	Y	#N/A
DRCT007	Sample_DRCT007tumor_T_C1JC7ACXX	DRCT007	Tumor	DSRCT	1	3.99e-06	TGTGCCAGCAGTTCGGGGGGGGCCGGCTACAATGAGCAGTTCTTC	CASSSGGAGYNEQFF	TRBV27	TRBD2	TRBJ2-1	12	16	23	26	6.88307e+07	0.0145284	Y	#N/A	#N/A	#N/A	#N/A	Y	#N/A
DRCT007	Sample_DRCT007tumor_T_C1JC7ACXX	DRCT007	Tumor	DSRCT	1	3.99e-06	TGTGCCAGCAGTCCAACAGGGGGCGGCACAGATACGCAGTATTTT	CASSPTGGGTDTQYF	TRBV27	TRBD1	TRBJ2-3	11	15	23	25	6.88307e+07	0.0145284	Y	#N/A	#N/A	#N/A	#N/A	Y	#N/A
DRCT007	Sample_DRCT007tumor_T_C1JC7ACXX	DRCT007	Tumor	DSRCT	1	3.99e-06	TGTGCCAGCAGCTTGGCACTAGCGGGGCAAGAGACCCAGTACTTC	CASSLALAGQETQYF	TRBV5-4	TRBD2	TRBJ2-5	14	17	26	27	6.88307e+07	0.0145284	Y	#N/A	#N/A	#N/A	#N/A	Y	#N/A
DRCT007	Sample_DRCT007tumor_T_C1JC7ACXX	DRCT007	Tumor	DSRCT	1	3.99e-06	TGTGCCAGCAGCTTGGGCCGACAGGGTCAAGAGACCCAGTACTTC	CASSLGRQGQETQYF	TRBV5-6	TRBD1	TRBJ2-5	14	19	25	27	6.88307e+07	0.0145284	Y	#N/A	#N/A	#N/A	#N/A	Y	#N/A
DRCT007	Sample_DRCT007tumor_T_C1JC7ACXX	DRCT007	Tumor	DSRCT	1	3.99e-06	TGTGCCAGCAGCTTGGGCAGGACAGCCCAAGAGACCCAGTACTTC	CASSLGRTAQETQYF	TRBV5-6	TRBD1	TRBJ2-5	14	19	24	26	6.88307e+07	0.0145284	Y	#N/A	#N/A	#N/A	#N/A	Y	#N/A
DRCT007	Sample_DRCT007tumor_T_C1JC7ACXX	DRCT007	Tumor	DSRCT	1	3.99e-06	TGTGCCAGCAGCTTGGGACGACAGGGGCAAGAGACCCAGTACTTC	CASSLGRQGQETQYF	TRBV5-6	TRBD1	TRBJ2-5	14	19	26	27	6.88307e+07	0.0145284	Y	#N/A	#N/A	#N/A	#N/A	Y	#N/A
DRCT007	Sample_DRCT007tumor_T_C1JC7ACXX	DRCT007	Tumor	DSRCT	1	3.99e-06	TGTGCCAGCAGCTTAGGGTCTGGGCCTCAAGAGACCCAGTACTTC	CASSLGSGPQETQYF	TRBV7-6	TRBD1	TRBJ2-5	15	21	25	27	6.88307e+07	0.0145284	Y	#N/A	#N/A	#N/A	#N/A	Y	#N/A
DRCT007	Sample_DRCT007tumor_T_C1JC7ACXX	DRCT007	Tumor	DSRCT	1	3.99e-06	TGTGCCAGCAGCTTAACGTCGGGCCCCCACAATGAGCAGTTCTTC	CASSLTSGPHNEQFF	TRBV7-2	TRBD1	TRBJ2-1	14	20	27	28	6.88307e+07	0.0145284	Y	#N/A	#N/A	#N/A	#N/A	Y	#N/A
DRCT007	Sample_DRCT007tumor_T_C1JC7ACXX	DRCT007	Tumor	DSRCT	1	3.99e-06	TGTGCCAGCAGCCTCGGGGGGAATAGCAATCAGCCCCAGCATTTT	CASSLGGNSNQPQHF	TRBV11-2	TRBD2	TRBJ1-5	11	14	20	22	6.88307e+07	0.0145284	Y	#N/A	#N/A	#N/A	#N/A	Y	#N/A
DRCT007	Sample_DRCT007tumor_T_C1JC7ACXX	DRCT007	Tumor	DSRCT	1	3.99e-06	TGTGCCAGCAGCCTGGACGGGGACTCCTACAATGAGCAGTTCTTC	CASSLDGDSYNEQFF	TRBV6-7	TRBD2	TRBJ2-1	10	17	21	23	6.88307e+07	0.0145284	Y	#N/A	#N/A	#N/A	#N/A	Y	#N/A
DRCT007	Sample_DRCT007tumor_T_C1JC7ACXX	DRCT007	Tumor	DSRCT	1	3.99e-06	TGTGCCAGCAGCGTAGTTGGGGGGCTTATCGATGAGCAGTTCTTC	CASSVVGGLIDEQFF	TRBV9	TRBD2	TRBJ2-1	14	18	24	31	6.88307e+07	0.0145284	Y	#N/A	#N/A	#N/A	#N/A	Y	#N/A
DRCT007	Sample_DRCT007tumor_T_C1JC7ACXX	DRCT007	Tumor	DSRCT	1	3.99e-06	TGCGCCAGCAGCTTTGGGACAGCAACTAATGAAAAACTGTTTTTT	CASSFGTATNEKLFF	TRBV5-1	TRBD1	TRBJ1-4	13	15	20	21	6.88307e+07	0.0145284	Y	#N/A	#N/A	#N/A	#N/A	Y	#N/A
DRCT007	Sample_DRCT007tumor_T_C1JC7ACXX	DRCT007	Tumor	DSRCT	1	3.99e-06	TGCGCCAGCAGCTTGGTGGGATCTAGCACAGATACGCAGTATTTT	CASSLVGSSTDTQYF	TRBV5-1	.	TRBJ2-3	14	-1	-1	22	6.88307e+07	0.0145284	Y	#N/A	#N/A	#N/A	#N/A	Y	#N/A
DRCT007	Sample_DRCT007tumor_T_C1JC7ACXX	DRCT007	Tumor	DSRCT	1	3.99e-06	TGCGCCAGCAGCTATGGACAAGGGCAAGGGAATGAGCAGTTCTTC	CASSYGQGQGNEQFF	TRBV5-1	TRBD1	TRBJ2-1	12	15	23	30	6.88307e+07	0.0145284	Y	#N/A	#N/A	#N/A	#N/A	Y	#N/A
DRCT007	Sample_DRCT007tumor_T_C1JC7ACXX	DRCT007	Tumor	DSRCT	1	3.99e-06	TGTGCCAGTAGTAGCGGGACTCCCTACAATGAGCAGTTCTTC	CASSSGTPYNEQFF	TRBV19	TRBD2	TRBJ2-1	12	14	20	22	6.88307e+07	0.0145284	Y	#N/A	#N/A	#N/A	#N/A	Y	#N/A
DRCT007	Sample_DRCT007tumor_T_C1JC7ACXX	DRCT007	Tumor	DSRCT	1	3.99e-06	TGTGCCAGTAGCTCCCCGGCCGGGAACACTGAAGCTTTCTTT	CASSSPAGNTEAFF	TRBV19	TRBD1	TRBJ1-1	10	14	18	23	6.88307e+07	0.0145284	Y	#N/A	#N/A	#N/A	#N/A	Y	#N/A
DRCT007	Sample_DRCT007tumor_T_C1JC7ACXX	DRCT007	Tumor	DSRCT	1	3.99e-06	TGTGCCAGCTCCTCCGGGGCCTTGAACACTGAAGCTTTCTTT	CASSSGALNTEAFF	TRBV12-3	TRBD1	TRBJ1-1	8	15	20	22	6.88307e+07	0.0145284	Y	#N/A	#N/A	#N/A	#N/A	Y	#N/A
DRCT007	Sample_DRCT007tumor_T_C1JC7ACXX	DRCT007	Tumor	DSRCT	1	3.99e-06	TGTGCCAGCTCACCTCAACGGGCCACAGATACGCAGTATTTT	CASSPQRATDTQYF	TRBV18	.	TRBJ2-3	13	-1	-1	23	6.88307e+07	0.0145284	Y	#N/A	#N/A	#N/A	#N/A	Y	#N/A
DRCT007	Sample_DRCT007tumor_T_C1JC7ACXX	DRCT007	Tumor	DSRCT	1	3.99e-06	TGTGCCAGCATCCGACAGGGCTCGAACACTGAAGCTTTCTTT	CASIRQGSNTEAFF	TRBV6-4	TRBD1	TRBJ1-1	9	13	19	23	6.88307e+07	0.0145284	Y	#N/A	#N/A	#N/A	#N/A	Y	#N/A
DRCT007	Sample_DRCT007tumor_T_C1JC7ACXX	DRCT007	Tumor	DSRCT	1	3.99e-06	TGTGCCAGCAGTTTCCTCGGGCCCACAGATACGCAGTATTTT	CASSFLGPTDTQYF	TRBV27	TRBD1	TRBJ2-3	13	18	22	23	6.88307e+07	0.0145284	Y	#N/A	#N/A	#N/A	#N/A	Y	#N/A
DRCT007	Sample_DRCT007tumor_T_C1JC7ACXX	DRCT007	Tumor	DSRCT	1	3.99e-06	TGTGCCAGCAGTTCCGGGACAGGAGCCTACGAGCAGTACTTC	CASSSGTGAYEQYF	TRBV6-5	TRBD1	TRBJ2-7	12	13	22	25	6.88307e+07	0.0145284	Y	#N/A	#N/A	#N/A	#N/A	Y	#N/A
DRCT007	Sample_DRCT007tumor_T_C1JC7ACXX	DRCT007	Tumor	DSRCT	1	3.99e-06	TGTGCCAGCAGTTGGGACAGGGGGACCGGGGAGCTGTTTTTT	CASSWDRGTGELFF	TRBV27	TRBD1	TRBJ2-2	12	13	23	24	6.88307e+07	0.0145284	Y	#N/A	#N/A	#N/A	#N/A	Y	#N/A
DRCT007	Sample_DRCT007tumor_T_C1JC7ACXX	DRCT007	Tumor	DSRCT	1	3.99e-06	TGTGCCAGCAGTCTCCCGGGACCCAACACTGAAGCTTTCTTT	CASSLPGPNTEAFF	TRBV11-1	TRBD1	TRBJ1-1	10	13	21	24	6.88307e+07	0.0145284	Y	#N/A	#N/A	#N/A	#N/A	Y	#N/A
DRCT007	Sample_DRCT007tumor_T_C1JC7ACXX	DRCT007	Tumor	DSRCT	1	3.99e-06	TGTGCCAGCAGTCCCCAGGGGCGGACCGGGGAGCTGTTTTTT	CASSPQGRTGELFF	TRBV2	TRBD1	TRBJ2-2	11	15	20	24	6.88307e+07	0.0145284	Y	#N/A	#N/A	#N/A	#N/A	Y	#N/A
DRCT007	Sample_DRCT007tumor_T_C1JC7ACXX	DRCT007	Tumor	DSRCT	1	3.99e-06	TGTGCCAGCAGTCAGGGGTTCTCCTACAATGAGCAGTTCTTC	CASSQGFSYNEQFF	TRBV5-8	TRBD1	TRBJ2-1	10	12	17	20	6.88307e+07	0.0145284	Y	#N/A	#N/A	#N/A	#N/A	Y	#N/A
DRCT007	Sample_DRCT007tumor_T_C1JC7ACXX	DRCT007	Tumor	DSRCT	1	3.99e-06	TGTGCCAGCAGTGCCGGGACAGCCCAAGAGACCCAGTACTTC	CASSAGTAQETQYF	TRBV28	TRBD1	TRBJ2-5	11	13	21	23	6.88307e+07	0.0145284	Y	#N/A	#N/A	#N/A	#N/A	Y	#N/A
DRCT007	Sample_DRCT007tumor_T_C1JC7ACXX	DRCT007	Tumor	DSRCT	1	3.99e-06	TGTGCCAGCAGCTTCTACGGGGGCACAGATACGCAGTATTTT	CASSFYGGTDTQYF	TRBV7-2	TRBD2	TRBJ2-3	13	17	21	22	6.88307e+07	0.0145284	Y	#N/A	#N/A	#N/A	#N/A	Y	#N/A
DRCT007	Sample_DRCT007tumor_T_C1JC7ACXX	DRCT007	Tumor	DSRCT	1	3.99e-06	TGTGCCAGCAGCTTGGGCAGGGCTAATCAGCCCCAGCATTTT	CASSLGRANQPQHF	TRBV7-2	TRBD1	TRBJ1-5	13	17	21	24	6.88307e+07	0.0145284	Y	#N/A	#N/A	#N/A	#N/A	Y	#N/A
DRCT007	Sample_DRCT007tumor_T_C1JC7ACXX	DRCT007	Tumor	DSRCT	1	3.99e-06	TGTGCCAGCAGCTTGGGACTAGCGGGGGGAGAGCAGTTCTTC	CASSLGLAGGEQFF	TRBV5-4	TRBD2	TRBJ2-1	14	15	28	30	6.88307e+07	0.0145284	Y	#N/A	#N/A	#N/A	#N/A	Y	#N/A
DRCT007	Sample_DRCT007tumor_T_C1JC7ACXX	DRCT007	Tumor	DSRCT	1	3.99e-06	TGTGCCAGCAGCTTGGGACAGGCCCAAGAGACCCAGTACTTC	CASSLGQAQETQYF	TRBV7-9	TRBD1	TRBJ2-5	13	14	21	23	6.88307e+07	0.0145284	Y	#N/A	#N/A	#N/A	#N/A	Y	#N/A
DRCT007	Sample_DRCT007tumor_T_C1JC7ACXX	DRCT007	Tumor	DSRCT	1	3.99e-06	TGTGCCAGCAGCTTGGGACAGGGGGCCTACGAGCAGTACTTC	CASSLGQGAYEQYF	TRBV5-4	TRBD1	TRBJ2-7	14	15	24	25	6.88307e+07	0.0145284	Y	#N/A	#N/A	#N/A	#N/A	Y	Y
DRCT007	Sample_DRCT007tumor_T_C1JC7ACXX	DRCT007	Tumor	DSRCT	1	3.99e-06	TGTGCCAGCAGCTTAGCCAGGGGCGGTCAGCCCCAGCATTTT	CASSLARGGQPQHF	TRBV7-6	TRBD1	TRBJ1-5	16	17	22	26	6.88307e+07	0.0145284	Y	#N/A	#N/A	#N/A	#N/A	Y	#N/A
DRCT007	Sample_DRCT007tumor_T_C1JC7ACXX	DRCT007	Tumor	DSRCT	1	3.99e-06	TGTGCCAGCAGCTTAGGAGGGGGGGGAACTGAAGCTTTCTTT	CASSLGGGGTEAFF	TRBV7-3	TRBD1	TRBJ1-1	14	17	22	27	6.88307e+07	0.0145284	Y	#N/A	#N/A	#N/A	#N/A	Y	#N/A
DRCT007	Sample_DRCT007tumor_T_C1JC7ACXX	DRCT007	Tumor	DSRCT	1	3.99e-06	TGTGCCAGCAGCTCCCGAGGGGCCGGTCAGCCCCAGCATTTT	CASSSRGAGQPQHF	TRBV13	TRBD1	TRBJ1-5	12	18	23	26	6.88307e+07	0.0145284	Y	#N/A	#N/A	#N/A	#N/A	Y	#N/A
DRCT007	Sample_DRCT007tumor_T_C1JC7ACXX	DRCT007	Tumor	DSRCT	1	3.99e-06	TGTGCCAGCAGCTGGGGGGGGCTCTACAATGAGCAGTTCTTC	CASSWGGLYNEQFF	TRBV12-3	TRBD2	TRBJ2-1	10	15	21	23	6.88307e+07	0.0145284	Y	#N/A	#N/A	#N/A	#N/A	Y	#N/A
DRCT007	Sample_DRCT007tumor_T_C1JC7ACXX	DRCT007	Tumor	DSRCT	1	3.99e-06	TGTGCCAGCAGCCCCGGGGCGGGGCAAGAGACCCAGTACTTC	CASSPGAGQETQYF	TRBV7-9	TRBD1	TRBJ2-5	11	12	17	24	6.88307e+07	0.0145284	Y	#N/A	#N/A	#N/A	#N/A	Y	#N/A
DRCT007	Sample_DRCT007tumor_T_C1JC7ACXX	DRCT007	Tumor	DSRCT	1	3.99e-06	TGTGCCAGCAGCCACCCCACAGGAAACACTGAAGCTTTCTTT	CASSHPTGNTEAFF	TRBV3-1	TRBD1	TRBJ1-1	13	18	22	24	6.88307e+07	0.0145284	Y	#N/A	#N/A	#N/A	#N/A	Y	#N/A
DRCT007	Sample_DRCT007tumor_T_C1JC7ACXX	DRCT007	Tumor	DSRCT	1	3.99e-06	TGTGCCAGCAGCCAGGGACAGGGCCCAGATACGCAGTATTTT	CASSQGQGPDTQYF	TRBV5-6	TRBD1	TRBJ2-3	11	14	22	25	6.88307e+07	0.0145284	Y	#N/A	#N/A	#N/A	#N/A	Y	#N/A
DRCT007	Sample_DRCT007tumor_T_C1JC7ACXX	DRCT007	Tumor	DSRCT	1	3.99e-06	TGTGCCAGCAGCCAAGATGGGAGGGCAGATACGCAGTATTTT	CASSQDGRADTQYF	TRBV4-2	TRBD2	TRBJ2-3	15	18	23	25	6.88307e+07	0.0145284	Y	#N/A	#N/A	#N/A	#N/A	Y	#N/A
DRCT007	Sample_DRCT007tumor_T_C1JC7ACXX	DRCT007	Tumor	DSRCT	1	3.99e-06	TGTGCCAGCAGCGTTGGGACAGGTATCTACGAGCAGTACTTC	CASSVGTGIYEQYF	TRBV9	TRBD1	TRBJ2-7	13	15	22	26	6.88307e+07	0.0145284	Y	#N/A	#N/A	#N/A	#N/A	Y	#N/A
DRCT007	Sample_DRCT007tumor_T_C1JC7ACXX	DRCT007	Tumor	DSRCT	1	3.99e-06	TGTGCCAGCAGCGTAGTCACCGGGGGCAATGAGCAGTTCTTC	CASSVVTGGNEQFF	TRBV9	TRBD2	TRBJ2-1	14	20	25	26	6.88307e+07	0.0145284	Y	#N/A	#N/A	#N/A	#N/A	Y	#N/A
DRCT007	Sample_DRCT007tumor_T_C1JC7ACXX	DRCT007	Tumor	DSRCT	1	3.99e-06	TGTGCCAGCAGCGTAGGGGGCGGCGATCAGCCCCAGCATTTT	CASSVGGGDQPQHF	TRBV9	TRBD1	TRBJ1-5	14	15	20	25	6.88307e+07	0.0145284	Y	#N/A	#N/A	#N/A	#N/A	Y	#N/A
DRCT007	Sample_DRCT007tumor_T_C1JC7ACXX	DRCT007	Tumor	DSRCT	1	3.99e-06	TGTGCCAGCAGCGCGGGGGGTGGGACCGGGGAGCTGTTTTTT	CASSAGGGTGELFF	TRBV9	TRBD2	TRBJ2-2	12	13	19	24	6.88307e+07	0.0145284	Y	#N/A	#N/A	#N/A	#N/A	Y	#N/A
DRCT007	Sample_DRCT007tumor_T_C1JC7ACXX	DRCT007	Tumor	DSRCT	1	3.99e-06	TGTGCCAGCAGCGCGGGACAGGGCTATCAGCCCCAGCATTTT	CASSAGQGYQPQHF	TRBV7-9	TRBD1	TRBJ1-5	11	13	22	25	6.88307e+07	0.0145284	Y	#N/A	#N/A	#N/A	#N/A	Y	#N/A
DRCT007	Sample_DRCT007tumor_T_C1JC7ACXX	DRCT007	Tumor	DSRCT	1	3.99e-06	TGTGCCAGCAGGAGGACTTCGAACACCGGGGAGCTGTTTTTT	CASRRTSNTGELFF	TRBV6-5	TRBD2	TRBJ2-2	10	13	17	19	6.88307e+07	0.0145284	Y	#N/A	#N/A	#N/A	#N/A	Y	#N/A
DRCT007	Sample_DRCT007tumor_T_C1JC7ACXX	DRCT007	Tumor	DSRCT	1	3.99e-06	TGTGCCAGCAGGAGGACCTCGAACACCGGGGAGCTGTTTTTT	CASRRTSNTGELFF	TRBV6-5	.	TRBJ2-2	10	-1	-1	19	6.88307e+07	0.0145284	Y	#N/A	#N/A	#N/A	#N/A	Y	#N/A
DRCT007	Sample_DRCT007tumor_T_C1JC7ACXX	DRCT007	Tumor	DSRCT	1	3.99e-06	TGCGCCAGCACGGGGGGACTGAGCACAGATACGCAGTATTTT	CASTGGLSTDTQYF	TRBV5-1	TRBD2	TRBJ2-3	9	10	16	21	6.88307e+07	0.0145284	Y	#N/A	#N/A	#N/A	#N/A	Y	#N/A
DRCT007	Sample_DRCT007tumor_T_C1JC7ACXX	DRCT007	Tumor	DSRCT	1	3.99e-06	TGCGCCAGCAGCTTTCAGGGGGACACCGGGGAGCTGTTTTTT	CASSFQGDTGELFF	TRBV5-1	TRBD1	TRBJ2-2	13	15	21	22	6.88307e+07	0.0145284	Y	#N/A	#N/A	#N/A	#N/A	Y	#N/A
DRCT007	Sample_DRCT007tumor_T_C1JC7ACXX	DRCT007	Tumor	DSRCT	1	3.99e-06	TGCGCCAGCAGCTTCGGACAGGGGGCCCACGAGCAGTACTTC	CASSFGQGAHEQYF	TRBV5-1	TRBD1	TRBJ2-7	13	15	27	28	6.88307e+07	0.0145284	Y	#N/A	#N/A	#N/A	#N/A	Y	#N/A
DRCT007	Sample_DRCT007tumor_T_C1JC7ACXX	DRCT007	Tumor	DSRCT	1	3.99e-06	TGCGCCAGCAGCTTGGGACAGGGCTACACTGAAGCTTTCTTT	CASSLGQGYTEAFF	TRBV5-1	TRBD1	TRBJ1-1	14	15	22	25	6.88307e+07	0.0145284	Y	#N/A	#N/A	#N/A	#N/A	Y	#N/A
DRCT007	Sample_DRCT007tumor_T_C1JC7ACXX	DRCT007	Tumor	DSRCT	1	3.99e-06	TGCGCCAGCAGCTTGGGACAGGGCAGCACTGAAGCTTTCTTT	CASSLGQGSTEAFF	TRBV5-1	TRBD1	TRBJ1-1	14	15	22	26	6.88307e+07	0.0145284	Y	#N/A	#N/A	#N/A	#N/A	Y	#N/A
DRCT007	Sample_DRCT007tumor_T_C1JC7ACXX	DRCT007	Tumor	DSRCT	1	3.99e-06	TGCGCCAGCAGCCTTAGCGGGGGGAACAATGAGCAGTTCTTC	CASSLSGGNNEQFF	TRBV9	TRBD2	TRBJ2-1	11	14	23	25	6.88307e+07	0.0145284	Y	#N/A	#N/A	#N/A	#N/A	Y	#N/A
DRCT007	Sample_DRCT007tumor_T_C1JC7ACXX	DRCT007	Tumor	DSRCT	1	3.99e-06	TGCGCCAGCAGCCCTGGACAGGGGGCCCACGAGCAGTACTTC	CASSPGQGAHEQYF	TRBV5-1	TRBD1	TRBJ2-7	11	15	27	28	6.88307e+07	0.0145284	Y	#N/A	#N/A	#N/A	#N/A	Y	#N/A
DRCT007	Sample_DRCT007tumor_T_C1JC7ACXX	DRCT007	Tumor	DSRCT	1	3.99e-06	TGCGCCAGCAGCCCAGGACAGGGGGCCCACGAGCAGTACTTC	CASSPGQGAHEQYF	TRBV5-1	TRBD1	TRBJ2-7	11	15	27	28	6.88307e+07	0.0145284	Y	#N/A	#N/A	#N/A	#N/A	Y	#N/A
DRCT007	Sample_DRCT007tumor_T_C1JC7ACXX	DRCT007	Tumor	DSRCT	1	3.99e-06	TGCGCCAGCAGCCAAGGACGGGAGAACACTGAAGCTTTCTTT	CASSQGRENTEAFF	TRBV4-1	TRBD1	TRBJ1-1	15	18	22	23	6.88307e+07	0.0145284	Y	#N/A	#N/A	#N/A	#N/A	Y	#N/A
DRCT007	Sample_DRCT007tumor_T_C1JC7ACXX	DRCT007	Tumor	DSRCT	1	3.99e-06	TGCAGTGCTAGGGGACAGGGCGGCACAGATACGCAGTATTTT	CSARGQGGTDTQYF	TRBV20-1	TRBD1	TRBJ2-3	10	11	19	22	6.88307e+07	0.0145284	Y	#N/A	#N/A	#N/A	#N/A	Y	#N/A
DRCT007	Sample_DRCT007tumor_T_C1JC7ACXX	DRCT007	Tumor	DSRCT	1	3.99e-06	TGTGCCAGTAGTATCCGGGGGACAGATACGCAGTATTTT	CASSIRGTDTQYF	TRBV19	TRBD2	TRBJ2-3	13	15	20	21	6.88307e+07	0.0145284	Y	#N/A	#N/A	#N/A	#N/A	Y	#N/A
DRCT007	Sample_DRCT007tumor_T_C1JC7ACXX	DRCT007	Tumor	DSRCT	1	3.99e-06	TGTGCCAGCTCACCAGGCAGGCAAGAGACCCAGTACTTC	CASSPGRQETQYF	TRBV18	.	TRBJ2-5	14	-1	-1	21	6.88307e+07	0.0145284	Y	#N/A	#N/A	#N/A	#N/A	Y	#N/A
DRCT007	Sample_DRCT007tumor_T_C1JC7ACXX	DRCT007	Tumor	DSRCT	1	3.99e-06	TGTGCCAGCACGGAGAGTTCCTACAATGAGCAGTTCTTC	CASTESSYNEQFF	TRBV6-1	.	TRBJ2-1	9	-1	-1	14	6.88307e+07	0.0145284	Y	#N/A	#N/A	#N/A	#N/A	Y	#N/A
DRCT007	Sample_DRCT007tumor_T_C1JC7ACXX	DRCT007	Tumor	DSRCT	1	3.99e-06	TGTGCCAGCAGTTTTAAGGTGAACACTGAAGCTTTCTTT	CASSFKVNTEAFF	TRBV12-3	.	TRBJ1-1	13	-1	-1	19	6.88307e+07	0.0145284	Y	#N/A	#N/A	#N/A	#N/A	Y	#N/A
DRCT007	Sample_DRCT007tumor_T_C1JC7ACXX	DRCT007	Tumor	DSRCT	1	3.99e-06	TGTGCCAGCAGTTTGGGGGTAAATTCACCCCTCCACTTT	CASSLGVNSPLHF	TRBV12-3	TRBD1	TRBJ1-6	13	14	18	21	6.88307e+07	0.0145284	Y	#N/A	#N/A	#N/A	#N/A	Y	#N/A
DRCT007	Sample_DRCT007tumor_T_C1JC7ACXX	DRCT007	Tumor	DSRCT	1	3.99e-06	TGTGCCAGCAGTTTATCGTGGGGTCAGCCCCAGCATTTT	CASSLSWGQPQHF	TRBV27	.	TRBJ1-5	15	-1	-1	23	6.88307e+07	0.0145284	Y	#N/A	#N/A	#N/A	#N/A	Y	#N/A
DRCT007	Sample_DRCT007tumor_T_C1JC7ACXX	DRCT007	Tumor	DSRCT	1	3.99e-06	TGTGCCAGCAGTTTACAAGGGTTCACTGAAGCTTTCTTT	CASSLQGFTEAFF	TRBV12-3	.	TRBJ1-1	14	-1	-1	23	6.88307e+07	0.0145284	Y	#N/A	#N/A	#N/A	#N/A	Y	#N/A
DRCT007	Sample_DRCT007tumor_T_C1JC7ACXX	DRCT007	Tumor	DSRCT	1	3.99e-06	TGTGCCAGCAGTTTAGCGGGCTCTGACGAGCAGTACTTC	CASSLAGSDEQYF	TRBV12-3	.	TRBJ2-7	16	-1	-1	25	6.88307e+07	0.0145284	Y	#N/A	#N/A	#N/A	#N/A	Y	#N/A
DRCT007	Sample_DRCT007tumor_T_C1JC7ACXX	DRCT007	Tumor	DSRCT	1	3.99e-06	TGTGCCAGCAGTTACTCTCCCAATCAGCCCCAGCATTTT	CASSYSPNQPQHF	TRBV6-5	.	TRBJ1-5	15	-1	-1	20	6.88307e+07	0.0145284	Y	#N/A	#N/A	#N/A	#N/A	Y	#N/A
DRCT007	Sample_DRCT007tumor_T_C1JC7ACXX	DRCT007	Tumor	DSRCT	1	3.99e-06	TGTGCCAGCAGTTACGATACGAACACTGAAGCTTTCTTT	CASSYDTNTEAFF	TRBV6-2	.	TRBJ1-1	14	-1	-1	20	6.88307e+07	0.0145284	Y	#N/A	#N/A	#N/A	#N/A	Y	#N/A
DRCT007	Sample_DRCT007tumor_T_C1JC7ACXX	DRCT007	Tumor	DSRCT	1	3.99e-06	TGTGCCAGCAGTCTTACCGACACCGGGGAGCTGTTTTTT	CASSLTDTGELFF	TRBV6-2	.	TRBJ2-2	11	-1	-1	19	6.88307e+07	0.0145284	Y	#N/A	#N/A	#N/A	#N/A	Y	#N/A
DRCT007	Sample_DRCT007tumor_T_C1JC7ACXX	DRCT007	Tumor	DSRCT	1	3.99e-06	TGTGCCAGCAGTCTAAGTGTTAATCAGCCCCAGCATTTT	CASSLSVNQPQHF	TRBV6-6	.	TRBJ1-5	12	-1	-1	21	6.88307e+07	0.0145284	Y	#N/A	#N/A	#N/A	#N/A	Y	#N/A
DRCT007	Sample_DRCT007tumor_T_C1JC7ACXX	DRCT007	Tumor	DSRCT	1	3.99e-06	TGTGCCAGCAGTCCAGGACTTGACAATGAGCAGTTCTTC	CASSPGLDNEQFF	TRBV6-2	TRBD2	TRBJ2-1	11	15	19	22	6.88307e+07	0.0145284	Y	#N/A	#N/A	#N/A	#N/A	Y	#N/A
DRCT007	Sample_DRCT007tumor_T_C1JC7ACXX	DRCT007	Tumor	DSRCT	1	3.99e-06	TGTGCCAGCAGTCAGAGCTCTGGAAACACCATATATTTT	CASSQSSGNTIYF	TRBV12-3	.	TRBJ1-3	11	-1	-1	12	6.88307e+07	0.0145284	Y	#N/A	#N/A	#N/A	#N/A	Y	#N/A
DRCT007	Sample_DRCT007tumor_T_C1JC7ACXX	DRCT007	Tumor	DSRCT	1	3.99e-06	TGTGCCAGCAGTCAAACTGGGCCCTACGAGCAGTACTTC	CASSQTGPYEQYF	TRBV6-2	.	TRBJ2-7	11	-1	-1	22	6.88307e+07	0.0145284	Y	#N/A	#N/A	#N/A	#N/A	Y	#N/A
DRCT007	Sample_DRCT007tumor_T_C1JC7ACXX	DRCT007	Tumor	DSRCT	1	3.99e-06	TGTGCCAGCAGTGATTTAATGAACACTGAAGCTTTCTTT	CASSDLMNTEAFF	TRBV6-1	.	TRBJ1-1	13	-1	-1	18	6.88307e+07	0.0145284	Y	#N/A	#N/A	#N/A	#N/A	Y	#N/A
DRCT007	Sample_DRCT007tumor_T_C1JC7ACXX	DRCT007	Tumor	DSRCT	1	3.99e-06	TGTGCCAGCAGTATAAAGGGAAACACTGAAGCTTTCTTT	CASSIKGNTEAFF	TRBV6-1	.	TRBJ1-1	11	-1	-1	21	6.88307e+07	0.0145284	Y	#N/A	#N/A	#N/A	#N/A	Y	#N/A
DRCT007	Sample_DRCT007tumor_T_C1JC7ACXX	DRCT007	Tumor	DSRCT	1	3.99e-06	TGTGCCAGCAGCTTGGGCAACACCGGGGAGCTGTTTTTT	CASSLGNTGELFF	TRBV5-6	.	TRBJ2-2	14	-1	-1	18	6.88307e+07	0.0145284	Y	#N/A	#N/A	#N/A	#N/A	Y	#N/A
DRCT007	Sample_DRCT007tumor_T_C1JC7ACXX	DRCT007	Tumor	DSRCT	1	3.99e-06	TGTGCCAGCAGCTTGGACAGGTACTATGGCTACACCTTC	CASSLDRYYGYTF	TRBV2	TRBD1	TRBJ1-2	12	14	20	22	6.88307e+07	0.0145284	Y	#N/A	#N/A	#N/A	#N/A	Y	#N/A
DRCT007	Sample_DRCT007tumor_T_C1JC7ACXX	DRCT007	Tumor	DSRCT	1	3.99e-06	TGTGCCAGCAGCTTATCCGGGGTCTATGGCTACACCTTC	CASSLSGVYGYTF	TRBV7-9	TRBD1	TRBJ1-2	14	16	20	23	6.88307e+07	0.0145284	Y	#N/A	#N/A	#N/A	#N/A	Y	#N/A
DRCT007	Sample_DRCT007tumor_T_C1JC7ACXX	DRCT007	Tumor	DSRCT	1	3.99e-06	TGTGCCAGCAGCTTAGATGCAAACTATGGCTACACCTTC	CASSLDANYGYTF	TRBV7-6	.	TRBJ1-2	15	-1	-1	21	6.88307e+07	0.0145284	Y	#N/A	#N/A	#N/A	#N/A	Y	#N/A
DRCT007	Sample_DRCT007tumor_T_C1JC7ACXX	DRCT007	Tumor	DSRCT	1	3.99e-06	TGTGCCAGCAGCTTAAGGTCTAACTATGGCTACACCTTC	CASSLRSNYGYTF	TRBV11-1	.	TRBJ1-2	14	-1	-1	19	6.88307e+07	0.0145284	Y	#N/A	#N/A	#N/A	#N/A	Y	#N/A
DRCT007	Sample_DRCT007tumor_T_C1JC7ACXX	DRCT007	Tumor	DSRCT	1	3.99e-06	TGTGCCAGCAGCCCCCCCGCCACAGATACGCAGTATTTT	CASSPPATDTQYF	TRBV7-3	TRBD2	TRBJ2-3	11	12	19	20	6.88307e+07	0.0145284	Y	#N/A	#N/A	#N/A	#N/A	Y	#N/A
DRCT007	Sample_DRCT007tumor_T_C1JC7ACXX	DRCT007	Tumor	DSRCT	1	3.99e-06	TGTGCCAGCAGCCCCGGCCAGTCCTATGGCTACACCTTC	CASSPGQSYGYTF	TRBV7-2	TRBD1	TRBJ1-2	11	12	16	23	6.88307e+07	0.0145284	Y	#N/A	#N/A	#N/A	#N/A	Y	#N/A
DRCT007	Sample_DRCT007tumor_T_C1JC7ACXX	DRCT007	Tumor	DSRCT	1	3.99e-06	TGTGCCAGCAGCCGGACAGGGAGCTATGGCTACACCTTC	CASSRTGSYGYTF	TRBV3-1	TRBD1	TRBJ1-2	12	13	20	23	6.88307e+07	0.0145284	Y	#N/A	#N/A	#N/A	#N/A	Y	#N/A
DRCT007	Sample_DRCT007tumor_T_C1JC7ACXX	DRCT007	Tumor	DSRCT	1	3.99e-06	TGTGCCAGCAGCGAGGGACCCAATCAGCCCCAGCATTTT	CASSEGPNQPQHF	TRBV6-5	TRBD1	TRBJ1-5	10	14	18	20	6.88307e+07	0.0145284	Y	#N/A	#N/A	#N/A	#N/A	Y	#N/A
DRCT007	Sample_DRCT007tumor_T_C1JC7ACXX	DRCT007	Tumor	DSRCT	1	3.99e-06	TGTGCCAGCAGGACAGGGGGCGACTATGGCTACACCTTC	CASRTGGDYGYTF	TRBV21-1	TRBD1	TRBJ1-2	10	11	20	22	6.88307e+07	0.0145284	Y	#N/A	#N/A	#N/A	#N/A	Y	#N/A
DRCT007	Sample_DRCT007tumor_T_C1JC7ACXX	DRCT007	Tumor	DSRCT	1	3.99e-06	TGCGCCAGCAGTCTAGCGGGAGGGGATACGCAGTATTTT	CASSLAGGDTQYF	TRBV4-3	TRBD2	TRBJ2-3	10	12	22	24	6.88307e+07	0.0145284	Y	#N/A	#N/A	#N/A	#N/A	Y	#N/A
DRCT007	Sample_DRCT007tumor_T_C1JC7ACXX	DRCT007	Tumor	DSRCT	1	3.99e-06	TGCGCCAGCAGCTTGGACAGGGTCTATGGCTACACCTTC	CASSLDRVYGYTF	TRBV5-1	TRBD1	TRBJ1-2	14	15	21	23	6.88307e+07	0.0145284	Y	#N/A	#N/A	#N/A	#N/A	Y	#N/A
DRCT007	Sample_DRCT007tumor_T_C1JC7ACXX	DRCT007	Tumor	DSRCT	1	3.99e-06	TGCGCCAGCAGCTTGGAGGGGAACTATGGCTACACCTTC	CASSLEGNYGYTF	TRBV5-1	TRBD1	TRBJ1-2	14	16	20	21	6.88307e+07	0.0145284	Y	#N/A	#N/A	#N/A	#N/A	Y	#N/A
DRCT007	Sample_DRCT007tumor_T_C1JC7ACXX	DRCT007	Tumor	DSRCT	1	3.99e-06	TGCGCCAGCAGCTTGGAAGGGAACCAGCCCCAGCATTTT	CASSLEGNQPQHF	TRBV5-1	.	TRBJ1-5	18	-1	-1	24	6.88307e+07	0.0145284	Y	#N/A	#N/A	#N/A	#N/A	Y	#N/A
DRCT007	Sample_DRCT007tumor_T_C1JC7ACXX	DRCT007	Tumor	DSRCT	1	3.99e-06	TGCGCCAGCAGCTTGAGGAGCGGGGACGAGCAGTACTTC	CASSLRSGDEQYF	TRBV5-1	TRBD2	TRBJ2-7	14	18	24	25	6.88307e+07	0.0145284	Y	#N/A	#N/A	#N/A	#N/A	Y	#N/A
DRCT007	Sample_DRCT007tumor_T_C1JC7ACXX	DRCT007	Tumor	DSRCT	1	3.99e-06	TGCGCCAGCAGCTCCGACCGCACAGATACGCAGTATTTT	CASSSDRTDTQYF	TRBV5-1	.	TRBJ2-3	12	-1	-1	19	6.88307e+07	0.0145284	Y	#N/A	#N/A	#N/A	#N/A	Y	#N/A
DRCT007	Sample_DRCT007tumor_T_C1JC7ACXX	DRCT007	Tumor	DSRCT	1	3.99e-06	TGCGCCAGCAGCCAGGGACCAGCGGAGACCCAGTACTTC	CASSQGPAETQYF	TRBV5-1	TRBD2	TRBJ2-5	11	14	23	24	6.88307e+07	0.0145284	Y	#N/A	#N/A	#N/A	#N/A	Y	#N/A
DRCT007	Sample_DRCT007tumor_T_C1JC7ACXX	DRCT007	Tumor	DSRCT	1	3.99e-06	TGCGCCAGCAGCCAAGACGGAGGCACTGAAGCTTTCTTT	CASSQDGGTEAFF	TRBV4-3	TRBD2	TRBJ1-1	15	18	22	23	6.88307e+07	0.0145284	Y	#N/A	#N/A	#N/A	#N/A	Y	#N/A
DRCT007	Sample_DRCT007tumor_T_C1JC7ACXX	DRCT007	Tumor	DSRCT	1	3.99e-06	TGCGCCAGCAGCAGGACAGTAGAAGAGACCCAGTACTTC	CASSRTVEETQYF	TRBV5-1	TRBD1	TRBJ2-5	11	13	18	22	6.88307e+07	0.0145284	Y	#N/A	#N/A	#N/A	#N/A	Y	#N/A
DRCT007	Sample_DRCT007tumor_T_C1JC7ACXX	DRCT007	Tumor	DSRCT	1	3.99e-06	TGCGCCAGCAGGGGGGGAAGCACAGATACGCAGTATTTT	CASRGGSTDTQYF	TRBV5-1	TRBD2	TRBJ2-3	10	11	16	18	6.88307e+07	0.0145284	Y	#N/A	#N/A	#N/A	#N/A	Y	#N/A
DRCT007	Sample_DRCT007tumor_T_C1JC7ACXX	DRCT007	Tumor	DSRCT	1	3.99e-06	TGCAGTGCTAGCGGGGGGGCGACAGATACGCAGTATTTT	CSASGGATDTQYF	TRBV20-1	TRBD2	TRBJ2-3	11	13	19	21	6.88307e+07	0.0145284	Y	#N/A	#N/A	#N/A	#N/A	Y	#N/A
DRCT007	Sample_DRCT007tumor_T_C1JC7ACXX	DRCT007	Tumor	DSRCT	1	3.99e-06	TGCAGTGCTAGGGGGACAGCCAATTCACCCCTCCACTTT	CSARGTANSPLHF	TRBV20-1	TRBD1	TRBJ1-6	10	12	18	21	6.88307e+07	0.0145284	Y	#N/A	#N/A	#N/A	#N/A	Y	#N/A
DRCT007	Sample_DRCT007tumor_T_C1JC7ACXX	DRCT007	Tumor	DSRCT	1	3.99e-06	TGCAGTGCTAGAGGGACATTCTCCTACGAGCAGTACTTC	CSARGTFSYEQYF	TRBV20-1	TRBD1	TRBJ2-7	12	13	17	20	6.88307e+07	0.0145284	Y	#N/A	#N/A	#N/A	#N/A	Y	#N/A
DRCT007	Sample_DRCT007tumor_T_C1JC7ACXX	DRCT007	Tumor	DSRCT	1	3.99e-06	TGCAGTGCTAGAGACAGGTACCAAGAGACCCAGTACTTC	CSARDRYQETQYF	TRBV20-1	.	TRBJ2-5	12	-1	-1	16	6.88307e+07	0.0145284	Y	#N/A	#N/A	#N/A	#N/A	Y	#N/A
DRCT007	Sample_DRCT007tumor_T_C1JC7ACXX	DRCT007	Tumor	DSRCT	1	3.99e-06	TGTGCCATCAGACAGGGTAATCAGCCCCAGCATTTT	CAIRQGNQPQHF	TRBV10-3	TRBD1	TRBJ1-5	10	11	16	18	6.88307e+07	0.0145284	Y	#N/A	#N/A	#N/A	#N/A	Y	#N/A
DRCT007	Sample_DRCT007tumor_T_C1JC7ACXX	DRCT007	Tumor	DSRCT	1	3.99e-06	TGTGCCAGCTCACCCCGGACAAATGAGCAGTTCTTC	CASSPRTNEQFF	TRBV18	TRBD1	TRBJ2-1	13	16	20	21	6.88307e+07	0.0145284	Y	#N/A	#N/A	#N/A	#N/A	Y	#N/A
DRCT007	Sample_DRCT007tumor_T_C1JC7ACXX	DRCT007	Tumor	DSRCT	1	3.99e-06	TGTGCCAGCAGTTTATCCGGAGACGAGCAGTTCTTC	CASSLSGDEQFF	TRBV27	.	TRBJ2-1	15	-1	-1	24	6.88307e+07	0.0145284	Y	#N/A	#N/A	#N/A	#N/A	Y	#N/A
DRCT007	Sample_DRCT007tumor_T_C1JC7ACXX	DRCT007	Tumor	DSRCT	1	3.99e-06	TGTGCCAGCAGTTCGACAGGTTACGGGCAGTACTTC	CASSSTGYGQYF	TRBV6-6	TRBD1	TRBJ2-7	12	14	19	21	6.88307e+07	0.0145284	Y	#N/A	#N/A	#N/A	#N/A	Y	#N/A
DRCT007	Sample_DRCT007tumor_T_C1JC7ACXX	DRCT007	Tumor	DSRCT	1	3.99e-06	TGTGCCAGCAGTTACGGGCCCAATGAGCAGTTCTTC	CASSYGPNEQFF	TRBV6-5	TRBD1	TRBJ2-1	14	15	19	20	6.88307e+07	0.0145284	Y	#N/A	#N/A	#N/A	#N/A	Y	#N/A
DRCT007	Sample_DRCT007tumor_T_C1JC7ACXX	DRCT007	Tumor	DSRCT	1	3.99e-06	TGTGCCAGCAGTGACACAGGGGAGACCCAGTACTTC	CASSDTGETQYF	TRBV6-1	TRBD1	TRBJ2-5	13	15	20	21	6.88307e+07	0.0145284	Y	#N/A	#N/A	#N/A	#N/A	Y	#N/A
DRCT007	Sample_DRCT007tumor_T_C1JC7ACXX	DRCT007	Tumor	DSRCT	1	3.99e-06	TGTGCCAGCAGCTTAGTGGCAGATACGCAGTATTTT	CASSLVADTQYF	TRBV7-6	.	TRBJ2-3	15	-1	-1	19	6.88307e+07	0.0145284	Y	#N/A	#N/A	#N/A	#N/A	Y	#N/A
DRCT007	Sample_DRCT007tumor_T_C1JC7ACXX	DRCT007	Tumor	DSRCT	1	3.99e-06	TGTGCCAGCAGCTTAGGGGTAGATACGCAGTATTTT	CASSLGVDTQYF	TRBV11-2	.	TRBJ2-3	15	-1	-1	20	6.88307e+07	0.0145284	Y	#N/A	#N/A	#N/A	#N/A	Y	#N/A
DRCT007	Sample_DRCT007tumor_T_C1JC7ACXX	DRCT007	Tumor	DSRCT	1	3.99e-06	TGTGCCAGCAGCTTAGGGAGGGAGACCCAGTACTTC	CASSLGRETQYF	TRBV11-3	TRBD2	TRBJ2-5	15	16	20	21	6.88307e+07	0.0145284	Y	#N/A	#N/A	#N/A	#N/A	Y	#N/A
DRCT007	Sample_DRCT007tumor_T_C1JC7ACXX	DRCT007	Tumor	DSRCT	1	3.99e-06	TGTGCCAGCAGCTCCTACACAGATACGCAGTATTTT	CASSSYTDTQYF	TRBV11-2	.	TRBJ2-3	12	-1	-1	17	6.88307e+07	0.0145284	Y	#N/A	#N/A	#N/A	#N/A	Y	#N/A
DRCT007	Sample_DRCT007tumor_T_C1JC7ACXX	DRCT007	Tumor	DSRCT	1	3.99e-06	TGTGCCAGCAGCTCGGATCAAGAGACCCAGTACTTC	CASSSDQETQYF	TRBV11-2	.	TRBJ2-5	12	-1	-1	18	6.88307e+07	0.0145284	Y	#N/A	#N/A	#N/A	#N/A	Y	#N/A
DRCT007	Sample_DRCT007tumor_T_C1JC7ACXX	DRCT007	Tumor	DSRCT	1	3.99e-06	TGTGCCAGCAGCTCGGATGTCAATGAGCAGTTCTTC	CASSSDVNEQFF	TRBV7-9	.	TRBJ2-1	12	-1	-1	20	6.88307e+07	0.0145284	Y	#N/A	#N/A	#N/A	#N/A	Y	#N/A
DRCT007	Sample_DRCT007tumor_T_C1JC7ACXX	DRCT007	Tumor	DSRCT	1	3.99e-06	TGTGCCAGCAGCCCTCGGACTAGCGGGCAGTTCTTC	CASSPRTSGQFF	TRBV3-1	TRBD2	TRBJ2-1	12	16	25	26	6.88307e+07	0.0145284	Y	#N/A	#N/A	#N/A	#N/A	Y	#N/A
DRCT007	Sample_DRCT007tumor_T_C1JC7ACXX	DRCT007	Tumor	DSRCT	1	3.99e-06	TGTGCCAGCAGCCCCCAACAAGAGACCCAGTACTTC	CASSPQQETQYF	TRBV4-2	.	TRBJ2-5	12	-1	-1	18	6.88307e+07	0.0145284	Y	#N/A	#N/A	#N/A	#N/A	Y	#N/A
DRCT007	Sample_DRCT007tumor_T_C1JC7ACXX	DRCT007	Tumor	DSRCT	1	3.99e-06	TGTGCCAGCAGCCGTGCGACAGATACGCAGTATTTT	CASSRATDTQYF	TRBV7-9	.	TRBJ2-3	11	-1	-1	18	6.88307e+07	0.0145284	Y	#N/A	#N/A	#N/A	#N/A	Y	#N/A
DRCT007	Sample_DRCT007tumor_T_C1JC7ACXX	DRCT007	Tumor	DSRCT	1	3.99e-06	TGTGCCAGCAGCCGGGACAGGAATGAGCAGTTCTTC	CASSRDRNEQFF	TRBV11-1	TRBD1	TRBJ2-1	11	12	20	21	6.88307e+07	0.0145284	Y	#N/A	#N/A	#N/A	#N/A	Y	#N/A
DRCT007	Sample_DRCT007tumor_T_C1JC7ACXX	DRCT007	Tumor	DSRCT	1	3.99e-06	TGTGCCAGCAGCCAAGACAGCTATGGCTACACCTTC	CASSQDSYGYTF	TRBV7-9	TRBD1	TRBJ1-2	11	15	19	20	6.88307e+07	0.0145284	Y	#N/A	#N/A	#N/A	#N/A	Y	#N/A
DRCT007	Sample_DRCT007tumor_T_C1JC7ACXX	DRCT007	Tumor	DSRCT	1	3.99e-06	TGTGCCAGCAGCGTACGGGGCAATGAGCAGTTCTTC	CASSVRGNEQFF	TRBV9	TRBD2	TRBJ2-1	14	15	19	20	6.88307e+07	0.0145284	Y	#N/A	#N/A	#N/A	#N/A	Y	#N/A
DRCT007	Sample_DRCT007tumor_T_C1JC7ACXX	DRCT007	Tumor	DSRCT	1	3.99e-06	TGCGCCAGCAGTGCGGGAAATCAGCCCCAGCATTTT	CASSAGNQPQHF	TRBV10-2	TRBD1	TRBJ1-5	12	13	17	18	6.88307e+07	0.0145284	Y	#N/A	#N/A	#N/A	#N/A	Y	#N/A
DRCT007	Sample_DRCT007tumor_T_C1JC7ACXX	DRCT007	Tumor	DSRCT	1	3.99e-06	TGCGCCAGCAGCCAGAGCACAGATACGCAGTATTTT	CASSQSTDTQYF	TRBV5-1	.	TRBJ2-3	11	-1	-1	15	6.88307e+07	0.0145284	Y	#N/A	#N/A	#N/A	#N/A	Y	#N/A
DRCT007	Sample_DRCT007tumor_T_C1JC7ACXX	DRCT007	Tumor	DSRCT	1	3.99e-06	TGCGCCAGCAGCACGGGGGGAGAGACCCAGTACTTC	CASSTGGETQYF	TRBV5-1	TRBD2	TRBJ2-5	11	13	19	20	6.88307e+07	0.0145284	Y	#N/A	#N/A	#N/A	#N/A	Y	#N/A
DRCT007	Sample_DRCT007tumor_T_C1JC7ACXX	DRCT007	Tumor	DSRCT	1	3.99e-06	TGCAGTGCTAGGGCGGACACAGATACGCAGTATTTT	CSARADTDTQYF	TRBV20-1	.	TRBJ2-3	10	-1	-1	17	6.88307e+07	0.0145284	Y	#N/A	#N/A	#N/A	#N/A	Y	#N/A
DRCT007	Sample_DRCT007tumor_T_C1JC7ACXX	DRCT007	Tumor	DSRCT	1	3.99e-06	TGCAGTGCTAGAGTACGGGGGGAGACCCAGTACTTC	CSARVRGETQYF	TRBV20-1	TRBD2	TRBJ2-5	12	15	20	21	6.88307e+07	0.0145284	Y	#N/A	#N/A	#N/A	#N/A	Y	#N/A
DRCT007	Sample_DRCT007tumor_T_C1JC7ACXX	DRCT007	Tumor	DSRCT	1	3.99e-06	TGCAGCGTTGGACGGTTGAACACTGAAGCTTTCTTT	CSVGRLNTEAFF	TRBV29-1	.	TRBJ1-1	9	-1	-1	16	6.88307e+07	0.0145284	Y	#N/A	#N/A	#N/A	#N/A	Y	#N/A
DRCT007	Sample_DRCT007tumor_T_C1JC7ACXX	DRCT007	Tumor	DSRCT	1	3.99e-06	TGCAGCGTAGGCAGGGGGCTTGATGGCTACACCTTC	CSVGRGLDGYTF	TRBV29-1	TRBD1	TRBJ1-2	7	11	18	22	6.88307e+07	0.0145284	Y	#N/A	#N/A	#N/A	#N/A	Y	#N/A
DRCT007	Sample_DRCT007tumor_T_C1JC7ACXX	DRCT007	Tumor	DSRCT	1	3.99e-06	TGCAGCGGTGGACAGGGGACCTACGAGCAGTACTTC	CSGGQGTYEQYF	TRBV29-1	TRBD1	TRBJ2-7	6	9	17	19	6.88307e+07	0.0145284	Y	#N/A	#N/A	#N/A	#N/A	Y	#N/A
DRCT007	Sample_DRCT007tumor_T_C1JC7ACXX	DRCT007	Tumor	DSRCT	1	3.99e-06	TGTGCCAGTAGGCGTTACACTGAAGCTTTCTTT	CASRRYTEAFF	TRBV19	.	TRBJ1-1	10	-1	-1	16	6.88307e+07	0.0145284	Y	#N/A	#N/A	#N/A	#N/A	Y	#N/A
DRCT007	Sample_DRCT007tumor_T_C1JC7ACXX	DRCT007	Tumor	DSRCT	1	3.99e-06	TGTGCCAGCACTGGGAGCTACGAGCAGTACTTC	CASTGSYEQYF	TRBV11-2	TRBD2	TRBJ2-7	9	12	16	17	6.88307e+07	0.0145284	Y	#N/A	#N/A	#N/A	#N/A	Y	#N/A
DRCT007	Sample_DRCT007tumor_T_C1JC7ACXX	DRCT007	Tumor	DSRCT	1	3.99e-06	TGTGCCAGCAGTTTTGGCGGTGAAGCTTTCTTT	CASSFGGEAFF	TRBV27	.	TRBJ1-1	13	-1	-1	20	6.88307e+07	0.0145284	Y	#N/A	#N/A	#N/A	#N/A	Y	#N/A
DRCT007	Sample_DRCT007tumor_T_C1JC7ACXX	DRCT007	Tumor	DSRCT	1	3.99e-06	TGTGCCAGCAGTACATTCAATGAGCAGTTCTTC	CASSTFNEQFF	TRBV6-5	.	TRBJ2-1	11	-1	-1	17	6.88307e+07	0.0145284	Y	#N/A	#N/A	#N/A	#N/A	Y	#N/A
DRCT007	Sample_DRCT007tumor_T_C1JC7ACXX	DRCT007	Tumor	DSRCT	1	3.99e-06	TGTGCCAGCAGCTTGGACAATGAGCAGTTCTTC	CASSLDNEQFF	TRBV11-1	.	TRBJ2-1	13	-1	-1	16	6.88307e+07	0.0145284	Y	#N/A	#N/A	#N/A	#N/A	Y	#N/A
DRCT007	Sample_DRCT007tumor_T_C1JC7ACXX	DRCT007	Tumor	DSRCT	1	3.99e-06	TGTGCCAGCAGCCTGAACACTGAAGCTTTCTTT	CASSLNTEAFF	TRBV5-6	.	TRBJ1-1	11	-1	-1	13	6.88307e+07	0.0145284	Y	#N/A	#N/A	#N/A	#N/A	Y	Y
DRCT007	Sample_DRCT007tumor_T_C1JC7ACXX	DRCT007	Tumor	DSRCT	1	3.99e-06	TGCGCCAGCAGTACGGGGGAGACCCAGTACTTC	CASSTGETQYF	TRBV10-1	TRBD2	TRBJ2-5	11	13	17	18	6.88307e+07	0.0145284	Y	#N/A	#N/A	#N/A	#N/A	Y	#N/A
DRCT007	Sample_DRCT007tumor_T_C1JC7ACXX	DRCT007	Tumor	DSRCT	1	3.99e-06	TGCAGTGCTACAGGGAACACTGAAGCTTTCTTT	CSATGNTEAFF	TRBV20-1	.	TRBJ1-1	9	-1	-1	14	6.88307e+07	0.0145284	Y	#N/A	#N/A	#N/A	#N/A	Y	#N/A
DRCT010	Sample_DRCT010tumor_T_C1PTMACXX	DRCT010	Tumor	DSRCT	1	0.00268096	TGTGCCAGCAGTTCTAACAGCAATCAGCCCCAGCATTTT	CASSSNSNQPQHF	TRBV6-2	.	TRBJ1-5	12	-1	-1	18	5.78776e+07	0.0172778	Y	#N/A	#N/A	#N/A	#N/A	Y	#N/A
DRCT012	Sample_DRCT012tumor_T_C1PTMACXX	DRCT012	Tumor	DSRCT	1	0.0052356	TGTGCCAGCAGTACTAGCTACGAGCAGTACTTC	CASSTSYEQYF	TRBV6-5	.	TRBJ2-7	16	-1	-1	17	5.40624e+07	0.0184972	Y	#N/A	#N/A	#N/A	#N/A	Y	#N/A
DRCT014	Sample_DRCT014tumor_T_C1PTMACXX	DRCT014	Tumor	DSRCT	1	0.00100604	TGTGCCAGCAGCCCCCGGGCGGGAACGACCTACGAGCAGTACTTC	CASSPRAGTTYEQYF	TRBV7-2	TRBD1	TRBJ2-7	11	13	18	28	5.08819e+07	0.0196534	Y	#N/A	#N/A	#N/A	#N/A	Y	#N/A
DRCT014	Sample_DRCT014tumor_T_C1PTMACXX	DRCT014	Tumor	DSRCT	1	0.00100604	TGTGCCAGCAGTTCCCCTTCGAGCTCCTACGAGCAGTACTTC	CASSSPSSSYEQYF	TRBV6-2	TRBD1	TRBJ2-7	12	13	17	20	5.08819e+07	0.0196534	Y	#N/A	#N/A	#N/A	#N/A	Y	#N/A
DRCT014	Sample_DRCT014tumor_T_C1PTMACXX	DRCT014	Tumor	DSRCT	1	0.00100604	TGTGCCAGCAGCTTGTGGGGGGGGCAGCCCCAGCATTTT	CASSLWGGQPQHF	TRBV11-2	TRBD2	TRBJ1-5	13	16	21	24	5.08819e+07	0.0196534	Y	#N/A	#N/A	#N/A	#N/A	Y	#N/A
DRCT014	Sample_DRCT014tumor_T_C1PTMACXX	DRCT014	Tumor	DSRCT	1	0.00100604	TGCAGTGCTAGGCGGGGGGCTACAGATACGCAGTATTTT	CSARRGATDTQYF	TRBV20-1	TRBD2	TRBJ2-3	10	11	19	21	5.08819e+07	0.0196534	Y	#N/A	#N/A	#N/A	#N/A	Y	#N/A
DRCT014	Sample_DRCT014tumor_T_C1PTMACXX	DRCT014	Tumor	DSRCT	1	0.00100604	TGTGCCAGCAGTTTTGGCTTCTATGGCTACACCTTC	CASSFGFYGYTF	TRBV12-3	.	TRBJ1-2	13	-1	-1	20	5.08819e+07	0.0196534	Y	#N/A	#N/A	#N/A	#N/A	Y	#N/A
DRCT015	Sample_DRCT015tumor_T_C1PTMACXX	DRCT015	Tumor	DSRCT	1	0.111111	TGTGCCAGCAGCCCCCGTGGCGATCAGCCCCAGCATTTT	CASSPRGDQPQHF	TRBV11-3	TRBD2	TRBJ1-5	11	12	16	22	4.03368e+07	0.0247912	Y	#N/A	#N/A	#N/A	#N/A	Y	#N/A
DRCT018	Sample_DRCT018tumor_T_C1PTMACXX	DRCT018	Tumor	DSRCT	2	0.00272109	TGCGCCAGCAGCTTGGACAGGGCTGGCTACACCTTC	CASSLDRAGYTF	TRBV5-1	TRBD1	TRBJ1-2	14	15	21	23	5.66063e+07	0.0353317	Y	#N/A	#N/A	#N/A	#N/A	Y	#N/A
DRCT018	Sample_DRCT018tumor_T_C1PTMACXX	DRCT018	Tumor	DSRCT	1	0.00136054	TGTGCCAGCAGCTTAGGGGGGAGGTCCTACAATGAGCAGTTCTTC	CASSLGGRSYNEQFF	TRBV11-2	.	TRBJ2-1	15	-1	-1	19	5.66063e+07	0.0176659	Y	#N/A	#N/A	#N/A	#N/A	Y	#N/A
DRCT018	Sample_DRCT018tumor_T_C1PTMACXX	DRCT018	Tumor	DSRCT	1	0.00136054	TGTGCCAGCAGCTTGGCCAGTCTCACCGGGGAGCTGTTTTTT	CASSLASLTGELFF	TRBV5-4	.	TRBJ2-2	14	-1	-1	23	5.66063e+07	0.0176659	Y	#N/A	#N/A	#N/A	#N/A	Y	#N/A
DRCT018	Sample_DRCT018tumor_T_C1PTMACXX	DRCT018	Tumor	DSRCT	1	0.00136054	TGCGCCAGCAGTTCCGGGGACACCGGGGAGCTGTTTTTT	CASSSGDTGELFF	TRBV26/OR9-2	TRBD2	TRBJ2-2	13	14	18	19	5.66063e+07	0.0176659	Y	#N/A	#N/A	#N/A	#N/A	Y	#N/A
DRCT018	Sample_DRCT018tumor_T_C1PTMACXX	DRCT018	Tumor	DSRCT	1	0.00136054	TGTGCCAGCAGTTCAAGGTCCTACGAGCAGTACTTC	CASSSRSYEQYF	TRBV2	.	TRBJ2-7	11	-1	-1	18	5.66063e+07	0.0176659	Y	#N/A	#N/A	#N/A	#N/A	Y	#N/A
DRCT020	Sample_DRCT020tumor_T_C1PTMACXX	DRCT020	Tumor	DSRCT	7	1.43e-05	TGTGCCAGCAGCGTTAGCGGAACAACAGATACGCAGTATTTT	CASSVSGTTDTQYF	TRBV9	TRBD2	TRBJ2-3	13	14	19	24	4.64306e+07	0.150763	Y	#N/A	#N/A	#N/A	#N/A	Y	#N/A
DRCT020	Sample_DRCT020tumor_T_C1PTMACXX	DRCT020	Tumor	DSRCT	4	8.16e-06	TGTGCCAGCAGCCCAACTAGCGGGAACTACAATGAGCAGTTCTTC	CASSPTSGNYNEQFF	TRBV7-6	TRBD2	TRBJ2-1	11	15	24	26	4.64306e+07	0.08615	Y	#N/A	#N/A	#N/A	#N/A	Y	#N/A
DRCT020	Sample_DRCT020tumor_T_C1PTMACXX	DRCT020	Tumor	DSRCT	4	8.16e-06	TGTGCCAGCAGCGCGGGGGGTGAGCAGTTCTTC	CASSAGGEQFF	TRBV9	TRBD2	TRBJ2-1	12	13	19	20	4.64306e+07	0.08615	Y	#N/A	#N/A	#N/A	#N/A	Y	#N/A
DRCT020	Sample_DRCT020tumor_T_C1PTMACXX	DRCT020	Tumor	DSRCT	3	6.12e-06	TGTGCCAGCAGTCCACAGGGTTATGGCTACACCTTC	CASSPQGYGYTF	TRBV27	TRBD1	TRBJ1-2	11	14	19	21	4.64306e+07	0.0646125	Y	#N/A	#N/A	#N/A	#N/A	Y	#N/A
DRCT020	Sample_DRCT020tumor_T_C1PTMACXX	DRCT020	Tumor	DSRCT	2	4.08e-06	TGTGCCAGCTCACCACCGGCAGGGGGGAACACCGGGGAGCTGTTTTTT	CASSPPAGGNTGELFF	TRBV18	TRBD1	TRBJ2-2	15	19	25	26	4.64306e+07	0.043075	Y	#N/A	#N/A	#N/A	#N/A	Y	#N/A
DRCT020	Sample_DRCT020tumor_T_C1PTMACXX	DRCT020	Tumor	DSRCT	2	4.08e-06	TGCGCCAGCGGCGGACTAGCGGGGTCTGGGGCCAACGTCCTGACTTTC	CASGGLAGSGANVLTF	TRBV5-1	TRBD2	TRBJ2-6	8	12	23	24	4.64306e+07	0.043075	Y	#N/A	#N/A	#N/A	#N/A	Y	#N/A
DRCT020	Sample_DRCT020tumor_T_C1PTMACXX	DRCT020	Tumor	DSRCT	2	4.08e-06	TGTGCCAGTAGTATAGGCGGCAGCTCCTACAATGAGCAGTTCTTC	CASSIGGSSYNEQFF	TRBV19	.	TRBJ2-1	15	-1	-1	21	4.64306e+07	0.043075	Y	#N/A	#N/A	#N/A	#N/A	Y	#N/A
DRCT020	Sample_DRCT020tumor_T_C1PTMACXX	DRCT020	Tumor	DSRCT	2	4.08e-06	TGTGCCAGCAGCCCCCCCGGGACAGGGTCCTACGAGCAGTACTTC	CASSPPGTGSYEQYF	TRBV6-5	TRBD1	TRBJ2-7	10	15	26	27	4.64306e+07	0.043075	Y	#N/A	#N/A	#N/A	#N/A	Y	#N/A
DRCT020	Sample_DRCT020tumor_T_C1PTMACXX	DRCT020	Tumor	DSRCT	2	4.08e-06	TGCGCCAGCAGTGAGTCGAGCGGGAGCTACAATGAGCAGTTCTTC	CASSESSGSYNEQFF	TRBV10-2	TRBD2	TRBJ2-1	15	18	25	26	4.64306e+07	0.043075	Y	#N/A	#N/A	#N/A	#N/A	Y	#N/A
DRCT020	Sample_DRCT020tumor_T_C1PTMACXX	DRCT020	Tumor	DSRCT	2	4.08e-06	TGTGCCAGCAGTCCCACGGTGAGCAATCAGCCCCAGCATTTT	CASSPTVSNQPQHF	TRBV6-6	.	TRBJ1-5	11	-1	-1	21	4.64306e+07	0.043075	Y	#N/A	#N/A	#N/A	#N/A	Y	#N/A
DRCT020	Sample_DRCT020tumor_T_C1PTMACXX	DRCT020	Tumor	DSRCT	2	4.08e-06	TGTGCCAGTAGTCTGGGTCCCTCCTACGAGCAGTACTTC	CASSLGPSYEQYF	TRBV19	.	TRBJ2-7	11	-1	-1	20	4.64306e+07	0.043075	Y	#N/A	#N/A	#N/A	#N/A	Y	#N/A
DRCT020	Sample_DRCT020tumor_T_C1PTMACXX	DRCT020	Tumor	DSRCT	2	4.08e-06	TGTGCCAGTAGCGGGACAGCCCAAGAGACCCAGTACTTC	CASSGTAQETQYF	TRBV19	TRBD1	TRBJ2-5	10	11	18	20	4.64306e+07	0.043075	Y	#N/A	#N/A	#N/A	#N/A	Y	#N/A
DRCT020	Sample_DRCT020tumor_T_C1PTMACXX	DRCT020	Tumor	DSRCT	2	4.08e-06	TGTGCCAGCAGTTTAACAAGTAACTATGGCTACACCTTC	CASSLTSNYGYTF	TRBV6-6	.	TRBJ1-2	12	-1	-1	20	4.64306e+07	0.043075	Y	#N/A	#N/A	#N/A	#N/A	Y	#N/A
DRCT020	Sample_DRCT020tumor_T_C1PTMACXX	DRCT020	Tumor	DSRCT	2	4.08e-06	TGTGCCAGCAGTCCCGGGACAGTCTACGAGCAGTACTTC	CASSPGTVYEQYF	TRBV12-3	TRBD1	TRBJ2-7	11	12	21	23	4.64306e+07	0.043075	Y	#N/A	#N/A	#N/A	#N/A	Y	#N/A
DRCT020	Sample_DRCT020tumor_T_C1PTMACXX	DRCT020	Tumor	DSRCT	2	4.08e-06	TGTGCCAGCAGGGACGGGCTCTCCTACGAGCAGTACTTC	CASRDGLSYEQYF	TRBV7-9	.	TRBJ2-7	10	-1	-1	20	4.64306e+07	0.043075	Y	#N/A	#N/A	#N/A	#N/A	Y	#N/A
DRCT020	Sample_DRCT020tumor_T_C1PTMACXX	DRCT020	Tumor	DSRCT	1	2.04e-06	TGTGCCAGCAGTTCTCGACAGGCTGCTACTAATGAAAAACTGTTTTTT	CASSSRQAATNEKLFF	TRBV6-5	TRBD1	TRBJ1-4	12	16	21	23	4.64306e+07	0.0215375	Y	#N/A	#N/A	#N/A	#N/A	Y	#N/A
DRCT020	Sample_DRCT020tumor_T_C1PTMACXX	DRCT020	Tumor	DSRCT	1	2.04e-06	TGTGCCAGCAGCTTCACCGGGAGTTCTGGGGCCAACGTCCTGACTTTC	CASSFTGSSGANVLTF	TRBV13	.	TRBJ2-6	13	-1	-1	20	4.64306e+07	0.0215375	Y	#N/A	#N/A	#N/A	#N/A	Y	#N/A
DRCT020	Sample_DRCT020tumor_T_C1PTMACXX	DRCT020	Tumor	DSRCT	1	2.04e-06	TGTGCCAGCAGTCGGACTAGCGGGACCTACAATGAGCAGTTCTTC	CASSRTSGTYNEQFF	TRBV6-1	TRBD2	TRBJ2-1	11	13	24	25	4.64306e+07	0.0215375	Y	#N/A	#N/A	#N/A	#N/A	Y	#N/A
DRCT020	Sample_DRCT020tumor_T_C1PTMACXX	DRCT020	Tumor	DSRCT	1	2.04e-06	TGTGCCAGCAGCTTGCTCGGGGGCGCGAACACTGAAGCTTTCTTT	CASSLLGGANTEAFF	TRBV5-5	TRBD1	TRBJ1-1	15	18	23	26	4.64306e+07	0.0215375	Y	#N/A	#N/A	#N/A	#N/A	Y	#N/A
DRCT020	Sample_DRCT020tumor_T_C1PTMACXX	DRCT020	Tumor	DSRCT	1	2.04e-06	TGTGCCAGCAGCTTAGTGGGGGGGAGCAATCAGCCCCAGCATTTT	CASSLVGGSNQPQHF	TRBV7-2	TRBD2	TRBJ1-5	15	17	22	24	4.64306e+07	0.0215375	Y	#N/A	#N/A	#N/A	#N/A	Y	Y
DRCT020	Sample_DRCT020tumor_T_C1PTMACXX	DRCT020	Tumor	DSRCT	1	2.04e-06	TGTGCCAGCAGCTTAGGTCAGGGCAGCAATCAGCCCCAGCATTTT	CASSLGQGSNQPQHF	TRBV11-1	TRBD1	TRBJ1-5	15	18	22	24	4.64306e+07	0.0215375	Y	#N/A	#N/A	#N/A	#N/A	Y	#N/A
DRCT020	Sample_DRCT020tumor_T_C1PTMACXX	DRCT020	Tumor	DSRCT	1	2.04e-06	TGTGCCAGCAGCTTAGGAGTAGGGGTGGGTCAGCCCCAGCATTTT	CASSLGVGVGQPQHF	TRBV13	TRBD1	TRBJ1-5	15	20	24	29	4.64306e+07	0.0215375	Y	#N/A	#N/A	#N/A	#N/A	Y	#N/A
DRCT020	Sample_DRCT020tumor_T_C1PTMACXX	DRCT020	Tumor	DSRCT	1	2.04e-06	TGTGCCAGCAGCTTAAGCGGGGGGCCACACAATGAGCAGTTCTTC	CASSLSGGPHNEQFF	TRBV12-4	TRBD2	TRBJ2-1	15	16	25	28	4.64306e+07	0.0215375	Y	#N/A	#N/A	#N/A	#N/A	Y	#N/A
DRCT020	Sample_DRCT020tumor_T_C1PTMACXX	DRCT020	Tumor	DSRCT	1	2.04e-06	TGTGCCAGCAGCCTCTCTGGGGGGAGAAACACTGAAGCTTTCTTT	CASSLSGGRNTEAFF	TRBV7-3	TRBD2	TRBJ1-1	11	18	23	27	4.64306e+07	0.0215375	Y	#N/A	#N/A	#N/A	#N/A	Y	#N/A
DRCT020	Sample_DRCT020tumor_T_C1PTMACXX	DRCT020	Tumor	DSRCT	1	2.04e-06	TGCGCCAGCAGCCAGGACGGGACGAACACCGGGGAGCTGTTTTTT	CASSQDGTNTGELFF	TRBV4-1	TRBD1	TRBJ2-2	13	17	21	22	4.64306e+07	0.0215375	Y	#N/A	#N/A	#N/A	#N/A	Y	#N/A
DRCT020	Sample_DRCT020tumor_T_C1PTMACXX	DRCT020	Tumor	DSRCT	1	2.04e-06	TGCGCCAGCAGGGGAGCGGGAGGTCCCTACAATGAGCAGTTCTTC	CASRGAGGPYNEQFF	TRBV5-1	TRBD2	TRBJ2-1	10	14	22	25	4.64306e+07	0.0215375	Y	#N/A	#N/A	#N/A	#N/A	Y	#N/A
DRCT020	Sample_DRCT020tumor_T_C1PTMACXX	DRCT020	Tumor	DSRCT	1	2.04e-06	TGCAGTGCTAGGGGGGGGGGCCCGTACCAAGAGACCCAGTACTTC	CSARGGGPYQETQYF	TRBV20-1	TRBD2	TRBJ2-5	10	14	22	23	4.64306e+07	0.0215375	Y	#N/A	#N/A	#N/A	#N/A	Y	#N/A
DRCT020	Sample_DRCT020tumor_T_C1PTMACXX	DRCT020	Tumor	DSRCT	1	2.04e-06	TGTGCCAGCAGTTTCCGGGGCCCGAACACTGAAGCTTTCTTT	CASSFRGPNTEAFF	TRBV27	TRBD1	TRBJ1-1	13	16	22	23	4.64306e+07	0.0215375	Y	#N/A	#N/A	#N/A	#N/A	Y	#N/A
DRCT020	Sample_DRCT020tumor_T_C1PTMACXX	DRCT020	Tumor	DSRCT	1	2.04e-06	TGTGCCAGCAGTTTACCCCAGGGGAACACTGAAGCTTTCTTT	CASSLPQGNTEAFF	TRBV12-3	TRBD1	TRBJ1-1	14	18	22	23	4.64306e+07	0.0215375	Y	#N/A	#N/A	#N/A	#N/A	Y	#N/A
DRCT020	Sample_DRCT020tumor_T_C1PTMACXX	DRCT020	Tumor	DSRCT	1	2.04e-06	TGTGCCAGCAGTCCGGGACAGTTCGATTCACCCCTCCACTTT	CASSPGQFDSPLHF	TRBV27	TRBD1	TRBJ1-6	11	12	20	25	4.64306e+07	0.0215375	Y	#N/A	#N/A	#N/A	#N/A	Y	#N/A
DRCT020	Sample_DRCT020tumor_T_C1PTMACXX	DRCT020	Tumor	DSRCT	1	2.04e-06	TGTGCCAGCAGTGCGAGATATAGCAATCAGCCCCAGCATTTT	CASSARYSNQPQHF	TRBV6-2	.	TRBJ1-5	11	-1	-1	18	4.64306e+07	0.0215375	Y	#N/A	#N/A	#N/A	#N/A	Y	#N/A
DRCT020	Sample_DRCT020tumor_T_C1PTMACXX	DRCT020	Tumor	DSRCT	1	2.04e-06	TGTGCCAGCAGCTACCGGGGGGGGAACACTGAAGCTTTCTTT	CASSYRGGNTEAFF	TRBV7-3	TRBD2	TRBJ1-1	12	15	21	23	4.64306e+07	0.0215375	Y	#N/A	#N/A	#N/A	#N/A	Y	#N/A
DRCT020	Sample_DRCT020tumor_T_C1PTMACXX	DRCT020	Tumor	DSRCT	1	2.04e-06	TGTGCCAGCAGCCCCCCAGGTTCCTACAATGAGCAGTTCTTC	CASSPPGSYNEQFF	TRBV11-2	TRBD1	TRBJ2-1	11	12	16	21	4.64306e+07	0.0215375	Y	#N/A	#N/A	#N/A	#N/A	Y	#N/A
DRCT020	Sample_DRCT020tumor_T_C1PTMACXX	DRCT020	Tumor	DSRCT	1	2.04e-06	TGTGCCAGCAGCATGGGACAGGGAGGGACTGAAGCTTTCTTT	CASSMGQGGTEAFF	TRBV2	TRBD1	TRBJ1-1	11	14	22	27	4.64306e+07	0.0215375	Y	#N/A	#N/A	#N/A	#N/A	Y	#N/A
DRCT020	Sample_DRCT020tumor_T_C1PTMACXX	DRCT020	Tumor	DSRCT	1	2.04e-06	TGCGCCAGCAGCCCCGTACGGGGCTCCTACGAGCAGTACTTC	CASSPVRGSYEQYF	TRBV5-1	.	TRBJ2-7	11	-1	-1	22	4.64306e+07	0.0215375	Y	#N/A	#N/A	#N/A	#N/A	Y	#N/A
DRCT020	Sample_DRCT020tumor_T_C1PTMACXX	DRCT020	Tumor	DSRCT	1	2.04e-06	TGTGCCAGTAGTGCGACAGGGGACACTGAAGCTTTCTTT	CASSATGDTEAFF	TRBV19	TRBD1	TRBJ1-1	11	14	21	22	4.64306e+07	0.0215375	Y	#N/A	#N/A	#N/A	#N/A	Y	#N/A
DRCT020	Sample_DRCT020tumor_T_C1PTMACXX	DRCT020	Tumor	DSRCT	1	2.04e-06	TGTGCCAGTAGTATAGGAGGGTACAATGAGCAGTTCTTC	CASSIGGYNEQFF	TRBV19	.	TRBJ2-1	15	-1	-1	21	4.64306e+07	0.0215375	Y	#N/A	#N/A	#N/A	#N/A	Y	#N/A
DRCT020	Sample_DRCT020tumor_T_C1PTMACXX	DRCT020	Tumor	DSRCT	1	2.04e-06	TGTGCCAGCTCACTGCAGGAGAACACTGAAGCTTTCTTT	CASSLQENTEAFF	TRBV18	.	TRBJ1-1	12	-1	-1	20	4.64306e+07	0.0215375	Y	#N/A	#N/A	#N/A	#N/A	Y	#N/A
DRCT020	Sample_DRCT020tumor_T_C1PTMACXX	DRCT020	Tumor	DSRCT	1	2.04e-06	TGTGCCAGCTCACCTGGCAACACCGGGGAGCTGTTTTTT	CASSPGNTGELFF	TRBV18	.	TRBJ2-2	13	-1	-1	18	4.64306e+07	0.0215375	Y	#N/A	#N/A	#N/A	#N/A	Y	#N/A
DRCT020	Sample_DRCT020tumor_T_C1PTMACXX	DRCT020	Tumor	DSRCT	1	2.04e-06	TGTGCCAGCAGTTTATCATCGGGGTATGGCTACACCTTC	CASSLSSGYGYTF	TRBV12-4	TRBD2	TRBJ1-2	14	19	23	24	4.64306e+07	0.0215375	Y	#N/A	#N/A	#N/A	#N/A	Y	#N/A
DRCT020	Sample_DRCT020tumor_T_C1PTMACXX	DRCT020	Tumor	DSRCT	1	2.04e-06	TGTGCCAGCAGTTTAACAGCCGCCTACGAGCAGTACTTC	CASSLTAAYEQYF	TRBV12-3	.	TRBJ2-7	14	-1	-1	22	4.64306e+07	0.0215375	Y	#N/A	#N/A	#N/A	#N/A	Y	#N/A
DRCT020	Sample_DRCT020tumor_T_C1PTMACXX	DRCT020	Tumor	DSRCT	1	2.04e-06	TGTGCCAGCAGTTCCCGGGTCAACACTGAAGCTTTCTTT	CASSSRVNTEAFF	TRBV6-6	TRBD1	TRBJ1-1	12	13	18	21	4.64306e+07	0.0215375	Y	#N/A	#N/A	#N/A	#N/A	Y	#N/A
DRCT020	Sample_DRCT020tumor_T_C1PTMACXX	DRCT020	Tumor	DSRCT	1	2.04e-06	TGTGCCAGCAGTTACTCGAAAGGGTACGAGCAGTACTTC	CASSYSKGYEQYF	TRBV6-5	.	TRBJ2-7	15	-1	-1	24	4.64306e+07	0.0215375	Y	#N/A	#N/A	#N/A	#N/A	Y	#N/A
DRCT020	Sample_DRCT020tumor_T_C1PTMACXX	DRCT020	Tumor	DSRCT	1	2.04e-06	TGTGCCAGCAGTGGGAGGTACAATCAGCCCCAGCATTTT	CASSGRYNQPQHF	TRBV28	TRBD2	TRBJ1-5	11	12	17	20	4.64306e+07	0.0215375	Y	#N/A	#N/A	#N/A	#N/A	Y	#N/A
DRCT020	Sample_DRCT020tumor_T_C1PTMACXX	DRCT020	Tumor	DSRCT	1	2.04e-06	TGTGCCAGCAGCTTGAATGTGGGATACGAGCAGTACTTC	CASSLNVGYEQYF	TRBV5-4	.	TRBJ2-7	14	-1	-1	24	4.64306e+07	0.0215375	Y	#N/A	#N/A	#N/A	#N/A	Y	#N/A
DRCT020	Sample_DRCT020tumor_T_C1PTMACXX	DRCT020	Tumor	DSRCT	1	2.04e-06	TGTGCCAGCAGCTTAGTTAGGGCAGATACGCAGTATTTT	CASSLVRADTQYF	TRBV7-8	.	TRBJ2-3	15	-1	-1	22	4.64306e+07	0.0215375	Y	#N/A	#N/A	#N/A	#N/A	Y	#N/A
DRCT020	Sample_DRCT020tumor_T_C1PTMACXX	DRCT020	Tumor	DSRCT	1	2.04e-06	TGTGCCAGCAGCTTAGGGGTCGCAGAGACCCAGTACTTC	CASSLGVAETQYF	TRBV11-1	.	TRBJ2-5	15	-1	-1	23	4.64306e+07	0.0215375	Y	#N/A	#N/A	#N/A	#N/A	Y	#N/A
DRCT020	Sample_DRCT020tumor_T_C1PTMACXX	DRCT020	Tumor	DSRCT	1	2.04e-06	TGTGCCAGCAGCTTAACCCCCTCCTACGAGCAGTACTTC	CASSLTPSYEQYF	TRBV7-3	.	TRBJ2-7	15	-1	-1	20	4.64306e+07	0.0215375	Y	#N/A	#N/A	#N/A	#N/A	Y	#N/A
DRCT020	Sample_DRCT020tumor_T_C1PTMACXX	DRCT020	Tumor	DSRCT	1	2.04e-06	TGTGCCAGCAGCCTGGACAGTTCCTATGGCTACACCTTC	CASSLDSSYGYTF	TRBV6-2	TRBD1	TRBJ1-2	10	14	19	23	4.64306e+07	0.0215375	Y	#N/A	#N/A	#N/A	#N/A	Y	#N/A
DRCT020	Sample_DRCT020tumor_T_C1PTMACXX	DRCT020	Tumor	DSRCT	1	2.04e-06	TGTGCCAGCAGCGTAGCTGGTAACACTGAAGCTTTCTTT	CASSVAGNTEAFF	TRBV9	.	TRBJ1-1	14	-1	-1	21	4.64306e+07	0.0215375	Y	#N/A	#N/A	#N/A	#N/A	Y	#N/A
DRCT020	Sample_DRCT020tumor_T_C1PTMACXX	DRCT020	Tumor	DSRCT	1	2.04e-06	TGCGCCAGCAGCCAAATGCTTAACACTGAAGCTTTCTTT	CASSQMLNTEAFF	TRBV4-3	.	TRBJ1-1	14	-1	-1	21	4.64306e+07	0.0215375	Y	#N/A	#N/A	#N/A	#N/A	Y	#N/A
DRCT020	Sample_DRCT020tumor_T_C1PTMACXX	DRCT020	Tumor	DSRCT	1	2.04e-06	TGCAGCGTTGATAGGGGACTGAACACTGAAGCTTTCTTT	CSVDRGLNTEAFF	TRBV29-1	TRBD1	TRBJ1-1	10	14	18	19	4.64306e+07	0.0215375	Y	#N/A	#N/A	#N/A	#N/A	Y	#N/A
DRCT020	Sample_DRCT020tumor_T_C1PTMACXX	DRCT020	Tumor	DSRCT	1	2.04e-06	TGTGCCAGCCGGGACAGGGCCTACGAGCAGTACTTC	CASRDRAYEQYF	TRBV10-3	TRBD1	TRBJ2-7	6	8	18	19	4.64306e+07	0.0215375	Y	#N/A	#N/A	#N/A	#N/A	Y	#N/A
DRCT020	Sample_DRCT020tumor_T_C1PTMACXX	DRCT020	Tumor	DSRCT	1	2.04e-06	TGTGCCAGCAGTTCGACAGGGCCCGAGCAGTACTTC	CASSSTGPEQYF	TRBV12-3	TRBD1	TRBJ2-7	12	14	20	23	4.64306e+07	0.0215375	Y	#N/A	#N/A	#N/A	#N/A	Y	#N/A
DRCT020	Sample_DRCT020tumor_T_C1PTMACXX	DRCT020	Tumor	DSRCT	1	2.04e-06	TGTGCCAGCAGTCGAGAGGGGGATGAGCAGTTCTTC	CASSREGDEQFF	TRBV12-3	TRBD1	TRBJ2-1	11	16	21	22	4.64306e+07	0.0215375	Y	#N/A	#N/A	#N/A	#N/A	Y	#N/A
DRCT020	Sample_DRCT020tumor_T_C1PTMACXX	DRCT020	Tumor	DSRCT	1	2.04e-06	TGTGCCAGCAGTCAACTGGGCGATACGCAGTATTTT	CASSQLGDTQYF	TRBV7-2	.	TRBJ2-3	10	-1	-1	21	4.64306e+07	0.0215375	Y	#N/A	#N/A	#N/A	#N/A	Y	#N/A
DRCT020	Sample_DRCT020tumor_T_C1PTMACXX	DRCT020	Tumor	DSRCT	1	2.04e-06	TGTGCCAGCAGTGGACAGACCTATGGCTACACCTTC	CASSGQTYGYTF	TRBV6-1	TRBD1	TRBJ1-2	12	13	17	20	4.64306e+07	0.0215375	Y	#N/A	#N/A	#N/A	#N/A	Y	#N/A
DRCT020	Sample_DRCT020tumor_T_C1PTMACXX	DRCT020	Tumor	DSRCT	1	2.04e-06	TGTGCCAGCAGCTTACCGGTCACTGAAGCTTTCTTT	CASSLPVTEAFF	TRBV13	.	TRBJ1-1	14	-1	-1	20	4.64306e+07	0.0215375	Y	#N/A	#N/A	#N/A	#N/A	Y	#N/A
DRCT020	Sample_DRCT020tumor_T_C1PTMACXX	DRCT020	Tumor	DSRCT	1	2.04e-06	TGTGCCAGCAGCTTAAGGGGTGAAAAACTGTTTTTT	CASSLRGEKLFF	TRBV11-2	TRBD1	TRBJ1-4	14	15	19	20	4.64306e+07	0.0215375	Y	#N/A	#N/A	#N/A	#N/A	Y	#N/A
DRCT020	Sample_DRCT020tumor_T_C1PTMACXX	DRCT020	Tumor	DSRCT	1	2.04e-06	TGTGCCAGCAGCACCCTCGCCGATGAGCAGTTCTTC	CASSTLADEQFF	TRBV7-2	.	TRBJ2-1	11	-1	-1	22	4.64306e+07	0.0215375	Y	#N/A	#N/A	#N/A	#N/A	Y	#N/A
DRCT020	Sample_DRCT020tumor_T_C1PTMACXX	DRCT020	Tumor	DSRCT	1	2.04e-06	TGTGCCAGCAACCCAGGGGGGGATACGCAGTATTTT	CASNPGGDTQYF	TRBV6-2	TRBD1	TRBJ2-3	9	13	19	21	4.64306e+07	0.0215375	Y	#N/A	#N/A	#N/A	#N/A	Y	#N/A
DRCT020	Sample_DRCT020tumor_T_C1PTMACXX	DRCT020	Tumor	DSRCT	1	2.04e-06	TGCAGTGCTAGAGTCAGAGATCAGCCCCAGCATTTT	CSARVRDQPQHF	TRBV20-1	.	TRBJ1-5	12	-1	-1	19	4.64306e+07	0.0215375	Y	#N/A	#N/A	#N/A	#N/A	Y	#N/A
DRCT020	Sample_DRCT020tumor_T_C1PTMACXX	DRCT020	Tumor	DSRCT	1	2.04e-06	TGCAGCGTTGACGCTGGTAACTATGGCTACACCTTC	CSVDAGNYGYTF	TRBV29-1	.	TRBJ1-2	14	-1	-1	17	4.64306e+07	0.0215375	Y	#N/A	#N/A	#N/A	#N/A	Y	#N/A
DRCT020	Sample_DRCT020tumor_T_C1PTMACXX	DRCT020	Tumor	DSRCT	1	2.04e-06	TGTGCCAGCAGTTTAAACGGGGAGCTGTTTTTT	CASSLNGELFF	TRBV12-4	.	TRBJ2-2	17	-1	-1	17	4.64306e+07	0.0215375	Y	#N/A	#N/A	#N/A	#N/A	Y	#N/A
DRCT020	Sample_DRCT020tumor_T_C1PTMACXX	DRCT020	Tumor	DSRCT	1	2.04e-06	TGTGCCAGCAGTTCCAGGGGCGGCTACACCTTC	CASSSRGGYTF	TRBV12-3	TRBD1	TRBJ1-2	12	14	19	21	4.64306e+07	0.0215375	Y	#N/A	#N/A	#N/A	#N/A	Y	#N/A
DRCT020	Sample_DRCT020tumor_T_C1PTMACXX	DRCT020	Tumor	DSRCT	1	2.04e-06	TGTGCCAGCAGCTCCTCTCGCGAGCAGTACTTC	CASSSSREQYF	TRBV5-6	.	TRBJ2-7	12	-1	-1	20	4.64306e+07	0.0215375	Y	#N/A	#N/A	#N/A	#N/A	Y	#N/A
DRCT020	Sample_DRCT020tumor_T_C1PTMACXX	DRCT020	Tumor	DSRCT	1	2.04e-06	TGCAGCGTTGAAGGAGGGGGGGAGCTGTTTTTT	CSVEGGGELFF	TRBV29-1	.	TRBJ2-2	12	-1	-1	18	4.64306e+07	0.0215375	Y	#N/A	#N/A	#N/A	#N/A	Y	#N/A
DRCT020	Sample_DRCT020tumor_T_C1PTMACXX	DRCT020	Tumor	DSRCT	1	2.04e-06	TGTGCCAGTGGCACCGGGGAGCTGTTTTTT	CASGTGELFF	TRBV5-4	.	TRBJ2-2	7	-1	-1	11	4.64306e+07	0.0215375	Y	#N/A	#N/A	#N/A	#N/A	Y	#N/A
DRCT021	Sample_DRCT021tumor_T_C1PTMACXX	DRCT021	Tumor	DSRCT	1	8.11e-05	TGTGCCAGCAGCTTAAGCGGGAGGGCCGCAGATACGCAGTATTTT	CASSLSGRAADTQYF	TRBV11-3	TRBD2	TRBJ2-3	14	15	23	28	5.52308e+07	0.0181058	Y	#N/A	#N/A	#N/A	#N/A	Y	#N/A
DRCT021	Sample_DRCT021tumor_T_C1PTMACXX	DRCT021	Tumor	DSRCT	1	8.11e-05	TGCAGTGCCGGGGGACTAGCGGGGGGCCTCAATGAGCAGTTCTTC	CSAGGLAGGLNEQFF	TRBV20-1	TRBD2	TRBJ2-1	7	11	27	29	5.52308e+07	0.0181058	Y	#N/A	#N/A	#N/A	#N/A	Y	#N/A
DRCT021	Sample_DRCT021tumor_T_C1PTMACXX	DRCT021	Tumor	DSRCT	1	8.11e-05	TGTGCCAGTAGTGACGGGGGGTCTGGAAACACCATATATTTT	CASSDGGSGNTIYF	TRBV19	TRBD2	TRBJ1-3	11	14	20	21	5.52308e+07	0.0181058	Y	#N/A	#N/A	#N/A	#N/A	Y	#N/A
DRCT021	Sample_DRCT021tumor_T_C1PTMACXX	DRCT021	Tumor	DSRCT	1	8.11e-05	TGTGCCAGCAGCTTAGATGGAAGCACAGATACGCAGTATTTT	CASSLDGSTDTQYF	TRBV7-2	.	TRBJ2-3	15	-1	-1	21	5.52308e+07	0.0181058	Y	#N/A	#N/A	#N/A	#N/A	Y	#N/A
DRCT021	Sample_DRCT021tumor_T_C1PTMACXX	DRCT021	Tumor	DSRCT	1	8.11e-05	TGTGCCAGCAGCCCTGGCCCCGGGGCCAACGTCCTGACTTTC	CASSPGPGANVLTF	TRBV13	TRBD1	TRBJ2-6	11	15	20	21	5.52308e+07	0.0181058	Y	#N/A	#N/A	#N/A	#N/A	Y	#N/A
DRCT021	Sample_DRCT021tumor_T_C1PTMACXX	DRCT021	Tumor	DSRCT	1	8.11e-05	TGTGCCAGCAGCCAAGTGGGACAGCAAGAGACCCAGTACTTC	CASSQVGQQETQYF	TRBV3-1	TRBD1	TRBJ2-5	15	17	23	24	5.52308e+07	0.0181058	Y	#N/A	#N/A	#N/A	#N/A	Y	#N/A
DRCT021	Sample_DRCT021tumor_T_C1PTMACXX	DRCT021	Tumor	DSRCT	1	8.11e-05	TGCGCCAGCAGCTTGGGGGGAGAGAACACTGAAGCTTTCTTT	CASSLGGENTEAFF	TRBV5-1	TRBD1	TRBJ1-1	14	15	19	23	5.52308e+07	0.0181058	Y	#N/A	#N/A	#N/A	#N/A	Y	#N/A
DRCT021	Sample_DRCT021tumor_T_C1PTMACXX	DRCT021	Tumor	DSRCT	1	8.11e-05	TGCAGTGCTAGAGGAGAATATAGCAATCAGCCCCAGCATTTT	CSARGEYSNQPQHF	TRBV20-1	.	TRBJ1-5	12	-1	-1	18	5.52308e+07	0.0181058	Y	#N/A	#N/A	#N/A	#N/A	Y	#N/A
DRCT021	Sample_DRCT021tumor_T_C1PTMACXX	DRCT021	Tumor	DSRCT	1	8.11e-05	TGTGCCAGCTCCCAGAGACAGGGGACTGAAGCTTTCTTT	CASSQRQGTEAFF	TRBV18	TRBD1	TRBJ1-1	10	16	23	24	5.52308e+07	0.0181058	Y	#N/A	#N/A	#N/A	#N/A	Y	#N/A
DRCT021	Sample_DRCT021tumor_T_C1PTMACXX	DRCT021	Tumor	DSRCT	1	8.11e-05	TGTGCCAGCAGCTTTCGGGGCACCGGGGAGCTGTTTTTT	CASSFRGTGELFF	TRBV11-1	TRBD2	TRBJ2-2	13	15	19	20	5.52308e+07	0.0181058	Y	#N/A	#N/A	#N/A	#N/A	Y	#N/A
DRCT021	Sample_DRCT021tumor_T_C1PTMACXX	DRCT021	Tumor	DSRCT	1	8.11e-05	TGTGCCAGCAGCCCCTTTATGAACACTGAAGCTTTCTTT	CASSPFMNTEAFF	TRBV12-3	TRBD1	TRBJ1-1	10	11	15	18	5.52308e+07	0.0181058	Y	#N/A	#N/A	#N/A	#N/A	Y	#N/A
DRCT021	Sample_DRCT021tumor_T_C1PTMACXX	DRCT021	Tumor	DSRCT	1	8.11e-05	TGCAGCGTTGAGGAGTATAGCAATCAGCCCCAGCATTTT	CSVEEYSNQPQHF	TRBV29-1	.	TRBJ1-5	10	-1	-1	15	5.52308e+07	0.0181058	Y	#N/A	#N/A	#N/A	#N/A	Y	#N/A
DRCT021	Sample_DRCT021tumor_T_C1PTMACXX	DRCT021	Tumor	DSRCT	1	8.11e-05	TGTGCCAGCAGCCAAGGTGGGAGTGGCTACACCTTC	CASSQGGSGYTF	TRBV14	TRBD2	TRBJ1-2	15	18	22	23	5.52308e+07	0.0181058	Y	#N/A	#N/A	#N/A	#N/A	Y	#N/A
DRCT021	Sample_DRCT021tumor_T_C1PTMACXX	DRCT021	Tumor	DSRCT	1	8.11e-05	TGTGCCAGCTCACCCCTGCGCGAGCAGTACTTC	CASSPLREQYF	TRBV18	.	TRBJ2-7	13	-1	-1	20	5.52308e+07	0.0181058	Y	#N/A	#N/A	#N/A	#N/A	Y	#N/A
DRCT022	Sample_DRCT022tumor_T_C1PTMACXX	DRCT022	Tumor	DSRCT	1	0.00420168	TGTGCCAGTAGTATAGGTAACACTGAAGCTTTCTTT	CASSIGNTEAFF	TRBV19	.	TRBJ1-1	15	-1	-1	18	5.50181e+07	0.0181758	Y	#N/A	#N/A	#N/A	#N/A	Y	#N/A
EWS102	Sample_EWS102tumor_T_C1NELACXX	EWS102	Tumor	EWS	5	0.000342114	TGCGCCAGCAGCTGGACAGGGAGGAACACTGAAGCTTTCTTT	CASSWTGRNTEAFF	TRBV5-1	TRBD1	TRBJ1-1	12	13	20	23	63953240	0.0781821	Y	#N/A	#N/A	#N/A	#N/A	Y	#N/A
EWS102	Sample_EWS102tumor_T_C1NELACXX	EWS102	Tumor	EWS	3	0.000205269	TGTGCCAGCAGTTATGTAAGCTCCTACAATGAGCAGTTCTTC	CASSYVSSYNEQFF	TRBV6-5	.	TRBJ2-1	13	-1	-1	18	63953240	0.0469093	Y	#N/A	#N/A	#N/A	#N/A	Y	#N/A
EWS102	Sample_EWS102tumor_T_C1NELACXX	EWS102	Tumor	EWS	3	0.000205269	TGTGCCAGCAGCGGGAACTATGGCTACACCTTC	CASSGNYGYTF	TRBV13	.	TRBJ1-2	11	-1	-1	15	63953240	0.0469093	Y	#N/A	#N/A	#N/A	#N/A	Y	#N/A
EWS102	Sample_EWS102tumor_T_C1NELACXX	EWS102	Tumor	EWS	2	0.000136846	TGTGCCAGCAGTGAATTAGCGGGGGGCCTCACAGATACGCAGTATTTT	CASSELAGGLTDTQYF	TRBV2	TRBD2	TRBJ2-3	14	16	27	29	63953240	0.0312728	Y	#N/A	#N/A	#N/A	#N/A	Y	#N/A
EWS102	Sample_EWS102tumor_T_C1NELACXX	EWS102	Tumor	EWS	2	0.000136846	TGTGCCAGCAGTGAAGGTCTAGCGGGAGTCACAGATACGCAGTATTTT	CASSEGLAGVTDTQYF	TRBV2	TRBD2	TRBJ2-3	15	18	27	29	63953240	0.0312728	Y	#N/A	#N/A	#N/A	#N/A	Y	#N/A
EWS102	Sample_EWS102tumor_T_C1NELACXX	EWS102	Tumor	EWS	2	0.000136846	TGTGCCAGCAGCTTACTAGTCAACACCGGGGAGCTGTTTTTT	CASSLLVNTGELFF	TRBV7-2	TRBD2	TRBJ2-2	14	15	20	21	63953240	0.0312728	Y	#N/A	#N/A	#N/A	#N/A	Y	#N/A
EWS102	Sample_EWS102tumor_T_C1NELACXX	EWS102	Tumor	EWS	2	0.000136846	TGTGCCAGCAGCTGGGACAGGGACTATGGCTACACCTTC	CASSWDRDYGYTF	TRBV5-5	TRBD1	TRBJ1-2	13	14	21	22	63953240	0.0312728	Y	#N/A	#N/A	#N/A	#N/A	Y	#N/A
EWS102	Sample_EWS102tumor_T_C1NELACXX	EWS102	Tumor	EWS	2	0.000136846	TGCAGTGCTAGTGCAACGAACACCGGGGAGCTGTTTTTT	CSASATNTGELFF	TRBV20-1	.	TRBJ2-2	10	-1	-1	16	63953240	0.0312728	Y	#N/A	#N/A	#N/A	#N/A	Y	#N/A
EWS102	Sample_EWS102tumor_T_C1NELACXX	EWS102	Tumor	EWS	1	6.84e-05	TGTGCCAGCAGTTTATCAGGGGGCCGGCCCTACAATGAGCAGTTCTTC	CASSLSGGRPYNEQFF	TRBV27	TRBD1	TRBJ2-1	15	16	24	28	63953240	0.0156364	Y	#N/A	#N/A	#N/A	#N/A	Y	#N/A
EWS102	Sample_EWS102tumor_T_C1NELACXX	EWS102	Tumor	EWS	1	6.84e-05	TGTGCCAGCAGCTTAGGGTCCAGCGAGGGCACAGATACGCAGTATTTT	CASSLGSSEGTDTQYF	TRBV7-9	.	TRBJ2-3	15	-1	-1	28	63953240	0.0156364	Y	#N/A	#N/A	#N/A	#N/A	Y	#N/A
EWS102	Sample_EWS102tumor_T_C1NELACXX	EWS102	Tumor	EWS	1	6.84e-05	TGTGCCAGCAGTGTAGGGTGGTCCGGGGCCAACGTCCTGACTTTC	CASSVGWSGANVLTF	TRBV6-1	.	TRBJ2-6	12	-1	-1	24	63953240	0.0156364	Y	#N/A	#N/A	#N/A	#N/A	Y	#N/A
EWS102	Sample_EWS102tumor_T_C1NELACXX	EWS102	Tumor	EWS	1	6.84e-05	TGTGCCAGCAGCTTTTTACAGGGGAACACTGAAGCTTTCTTT	CASSFLQGNTEAFF	TRBV7-2	TRBD1	TRBJ1-1	13	17	22	23	63953240	0.0156364	Y	#N/A	#N/A	#N/A	#N/A	Y	#N/A
EWS102	Sample_EWS102tumor_T_C1NELACXX	EWS102	Tumor	EWS	1	6.84e-05	TGTGCCAGCAGCTTGGCTAGCGGGAGCTACGAGCAGTACTTC	CASSLASGSYEQYF	TRBV11-3	TRBD2	TRBJ2-7	18	19	25	26	63953240	0.0156364	Y	#N/A	#N/A	#N/A	#N/A	Y	#N/A
EWS102	Sample_EWS102tumor_T_C1NELACXX	EWS102	Tumor	EWS	1	6.84e-05	TGTGCCAGCAGCCAATTGGCCGGCCAAGAGACCCAGTACTTC	CASSQLAGQETQYF	TRBV14	.	TRBJ2-5	14	-1	-1	23	63953240	0.0156364	Y	#N/A	#N/A	#N/A	#N/A	Y	#N/A
EWS102	Sample_EWS102tumor_T_C1NELACXX	EWS102	Tumor	EWS	1	6.84e-05	TGTGCCAGCAGCGGACAGGGCTCCTACAATGAGCAGTTCTTC	CASSGQGSYNEQFF	TRBV5-4	TRBD1	TRBJ2-1	11	12	18	19	63953240	0.0156364	Y	#N/A	#N/A	#N/A	#N/A	Y	#N/A
EWS102	Sample_EWS102tumor_T_C1NELACXX	EWS102	Tumor	EWS	1	6.84e-05	TGTGCCAGCAGTTACGCGGGGAACACTGAAGCTTTCTTT	CASSYAGNTEAFF	TRBV6-5	TRBD2	TRBJ1-1	14	15	19	20	63953240	0.0156364	Y	#N/A	#N/A	#N/A	#N/A	Y	#N/A
EWS102	Sample_EWS102tumor_T_C1NELACXX	EWS102	Tumor	EWS	1	6.84e-05	TGTGCCAGCAGTCAAGACAGTGGGGAGACCCAGTACTTC	CASSQDSGETQYF	TRBV6-6	TRBD1	TRBJ2-5	12	15	23	24	63953240	0.0156364	Y	#N/A	#N/A	#N/A	#N/A	Y	#N/A
EWS102	Sample_EWS102tumor_T_C1NELACXX	EWS102	Tumor	EWS	1	6.84e-05	TGTGCCAGCAGCTGGGGACCTCAAGAGACCCAGTACTTC	CASSWGPQETQYF	TRBV7-7	TRBD1	TRBJ2-5	13	14	18	21	63953240	0.0156364	Y	#N/A	#N/A	#N/A	#N/A	Y	#N/A
EWS102	Sample_EWS102tumor_T_C1NELACXX	EWS102	Tumor	EWS	1	6.84e-05	TGTGCCAGCAGCCTGTGGGAGAACACTGAAGCTTTCTTT	CASSLWENTEAFF	TRBV13	.	TRBJ1-1	11	-1	-1	20	63953240	0.0156364	Y	#N/A	#N/A	#N/A	#N/A	Y	#N/A
EWS102	Sample_EWS102tumor_T_C1NELACXX	EWS102	Tumor	EWS	1	6.84e-05	TGTGCCAGCAGCCAGGGTTTCCAAGAGACCCAGTACTTC	CASSQGFQETQYF	TRBV4-2	.	TRBJ2-5	13	-1	-1	20	63953240	0.0156364	Y	#N/A	#N/A	#N/A	#N/A	Y	#N/A
EWS105	Sample_EWS105tumor_T_C1NELACXX	EWS105	Tumor	EWS	1	0.047619	TGTGCCAGTAGTAAGGGGTACGGCAATCAGCCCCAGCATTTT	CASSKGYGNQPQHF	TRBV19	TRBD1	TRBJ1-5	12	13	17	22	6.59509e+07	0.0151628	Y	#N/A	#N/A	#N/A	#N/A	Y	#N/A
EWS106	Sample_EWS106tumor_T_C1NELACXX	EWS106	Tumor	EWS	1	0.0136986	TGTGCCAGCTCACAGGGACTAGCGGATGTCTACGAGCAGTACTTC	CASSQGLADVYEQYF	TRBV18	TRBD2	TRBJ2-7	12	14	24	29	6.44576e+07	0.0155141	Y	#N/A	#N/A	#N/A	#N/A	Y	#N/A
EWS106	Sample_EWS106tumor_T_C1NELACXX	EWS106	Tumor	EWS	1	0.0136986	TGCGCCAGCAGCTCACTGGTTACCGGGGAGCTGTTTTTT	CASSSLVTGELFF	TRBV5-1	.	TRBJ2-2	12	-1	-1	21	6.44576e+07	0.0155141	Y	#N/A	#N/A	#N/A	#N/A	Y	#N/A
EWS109	Sample_EWS109tumor_T_C1P2WACXX	EWS109	Tumor	EWS	2	3.94e-05	TGTGCCAGTAGTATTGGAGGGAACACTGAAGCTTTCTTT	CASSIGGNTEAFF	TRBV19	TRBD2	TRBJ1-1	13	15	19	20	6.9852e+07	0.028632	Y	#N/A	#N/A	#N/A	#N/A	Y	#N/A
EWS109	Sample_EWS109tumor_T_C1P2WACXX	EWS109	Tumor	EWS	1	1.97e-05	TGCGCCAGCAGCTTATCGGGGGAGGCGTACAATGAGCAGTTCTTC	CASSLSGEAYNEQFF	TRBV5-1	TRBD2	TRBJ2-1	13	19	25	27	6.9852e+07	0.014316	Y	#N/A	#N/A	#N/A	#N/A	Y	#N/A
EWS109	Sample_EWS109tumor_T_C1P2WACXX	EWS109	Tumor	EWS	1	1.97e-05	TGCGCCAGCAGCTGGGACAGGGGGAACACCGGGGAGCTGTTTTTT	CASSWDRGNTGELFF	TRBV5-1	TRBD1	TRBJ2-2	12	13	22	23	6.9852e+07	0.014316	Y	#N/A	#N/A	#N/A	#N/A	Y	#N/A
EWS109	Sample_EWS109tumor_T_C1P2WACXX	EWS109	Tumor	EWS	1	1.97e-05	TGTGCCAGCAGTACAGGGGGGGGGCCCTACGAGCAGTACTTC	CASSTGGGPYEQYF	TRBV28	TRBD1	TRBJ2-7	11	12	19	25	6.9852e+07	0.014316	Y	#N/A	#N/A	#N/A	#N/A	Y	#N/A
EWS109	Sample_EWS109tumor_T_C1P2WACXX	EWS109	Tumor	EWS	1	1.97e-05	TGTGCCAGCAGCTTAGGCCGGAACACCGGGGAGCTGTTTTTT	CASSLGRNTGELFF	TRBV7-2	.	TRBJ2-2	15	-1	-1	20	6.9852e+07	0.014316	Y	#N/A	#N/A	#N/A	#N/A	Y	#N/A
EWS109	Sample_EWS109tumor_T_C1P2WACXX	EWS109	Tumor	EWS	1	1.97e-05	TGTGCCAGCAGCTTAGATCTGAACACCGGGGAGCTGTTTTTT	CASSLDLNTGELFF	TRBV7-2	.	TRBJ2-2	15	-1	-1	20	6.9852e+07	0.014316	Y	#N/A	#N/A	#N/A	#N/A	Y	#N/A
EWS109	Sample_EWS109tumor_T_C1P2WACXX	EWS109	Tumor	EWS	1	1.97e-05	TGTGCCAGCAGCGACCCAGGGACAGTATACGAGCAGTACTTC	CASSDPGTVYEQYF	TRBV27	TRBD1	TRBJ2-7	10	18	24	27	6.9852e+07	0.014316	Y	#N/A	#N/A	#N/A	#N/A	Y	#N/A
EWS109	Sample_EWS109tumor_T_C1P2WACXX	EWS109	Tumor	EWS	1	1.97e-05	TGTGCCATCAGTGAGGACAGCACAGATACGCAGTATTTT	CAISEDSTDTQYF	TRBV10-3	.	TRBJ2-3	14	-1	-1	18	6.9852e+07	0.014316	Y	#N/A	#N/A	#N/A	#N/A	Y	#N/A
EWS109	Sample_EWS109tumor_T_C1P2WACXX	EWS109	Tumor	EWS	1	1.97e-05	TGCAGCGTAGGGACAGGGGGCGCAGATACGCAGTATTTT	CSVGTGGADTQYF	TRBV29-1	TRBD1	TRBJ2-3	7	9	20	22	6.9852e+07	0.014316	Y	#N/A	#N/A	#N/A	#N/A	Y	#N/A
EWS109	Sample_EWS109tumor_T_C1P2WACXX	EWS109	Tumor	EWS	1	1.97e-05	TGTGCCAGTAGTTTGTGGAATCAGCCCCAGCATTTT	CASSLWNQPQHF	TRBV19	.	TRBJ1-5	11	-1	-1	18	6.9852e+07	0.014316	Y	#N/A	#N/A	#N/A	#N/A	Y	#N/A
EWS109	Sample_EWS109tumor_T_C1P2WACXX	EWS109	Tumor	EWS	1	1.97e-05	TGTGCCAGCAGTTTGGGCAGGGAAGCTTTCTTT	CASSLGREAFF	TRBV12-3	.	TRBJ1-1	13	-1	-1	21	6.9852e+07	0.014316	Y	#N/A	#N/A	#N/A	#N/A	Y	#N/A
EWS112	Sample_EWS112tumor_T_C1P2WACXX	EWS112	Tumor	EWS	2	0.000875274	TGTGCCAGCAGCCTCCTAAGCACAGATACGCAGTATTTT	CASSLLSTDTQYF	TRBV14	.	TRBJ2-3	12	-1	-1	18	6.20751e+07	0.0322191	Y	#N/A	#N/A	#N/A	#N/A	Y	#N/A
EWS112	Sample_EWS112tumor_T_C1P2WACXX	EWS112	Tumor	EWS	1	0.000437637	TGTGCCAGCAGCCCCGGCCCTGGCGGCAATCAGCCCCAGCATTTT	CASSPGPGGNQPQHF	TRBV6-2	TRBD1	TRBJ1-5	10	17	21	25	6.20751e+07	0.0161095	Y	#N/A	#N/A	#N/A	#N/A	Y	#N/A
EWS112	Sample_EWS112tumor_T_C1P2WACXX	EWS112	Tumor	EWS	1	0.000437637	TGTGCCAGCAGTGGGGGCGAGAACACCGGGGAGCTGTTTTTT	CASSGGENTGELFF	TRBV6-4	TRBD1	TRBJ2-2	12	13	17	20	6.20751e+07	0.0161095	Y	#N/A	#N/A	#N/A	#N/A	Y	#N/A
EWS112	Sample_EWS112tumor_T_C1P2WACXX	EWS112	Tumor	EWS	1	0.000437637	TGTGCCAGCAGCGTAGACAGCGGGGGTTACGAGCAGTACTTC	CASSVDSGGYEQYF	TRBV9	TRBD2	TRBJ2-7	14	18	25	27	6.20751e+07	0.0161095	Y	#N/A	#N/A	#N/A	#N/A	Y	#N/A
EWS112	Sample_EWS112tumor_T_C1P2WACXX	EWS112	Tumor	EWS	1	0.000437637	TGTGCCAGCAGTTTGATCCGGGACACTGAAGCTTTCTTT	CASSLIRDTEAFF	TRBV12-3	TRBD1	TRBJ1-1	13	17	21	22	6.20751e+07	0.0161095	Y	#N/A	#N/A	#N/A	#N/A	Y	#N/A
EWS112	Sample_EWS112tumor_T_C1P2WACXX	EWS112	Tumor	EWS	1	0.000437637	TGTGCCAGCAGTTACCTGGGCACCGGGGAGCTGTTTTTT	CASSYLGTGELFF	TRBV6-2	.	TRBJ2-2	14	-1	-1	20	6.20751e+07	0.0161095	Y	#N/A	#N/A	#N/A	#N/A	Y	#N/A
EWS112	Sample_EWS112tumor_T_C1P2WACXX	EWS112	Tumor	EWS	1	0.000437637	TGTGCCAGCAGCTTGGGACAGGGGGAGACCCAGTACTTC	CASSLGQGETQYF	TRBV5-6	TRBD1	TRBJ2-5	14	15	23	24	6.20751e+07	0.0161095	Y	#N/A	#N/A	#N/A	#N/A	Y	#N/A
EWS112	Sample_EWS112tumor_T_C1P2WACXX	EWS112	Tumor	EWS	1	0.000437637	TGTGCCAGCAGCTTAACAGGCCGTCAGCCCCAGCATTTT	CASSLTGRQPQHF	TRBV7-2	TRBD1	TRBJ1-5	14	15	19	23	6.20751e+07	0.0161095	Y	#N/A	#N/A	#N/A	#N/A	Y	#N/A
EWS112	Sample_EWS112tumor_T_C1P2WACXX	EWS112	Tumor	EWS	1	0.000437637	TGTGCCAGCAGACAGACTAGCACAGATACGCAGTATTTT	CASRQTSTDTQYF	TRBV5-8	.	TRBJ2-3	10	-1	-1	16	6.20751e+07	0.0161095	Y	#N/A	#N/A	#N/A	#N/A	Y	#N/A
EWS112	Sample_EWS112tumor_T_C1P2WACXX	EWS112	Tumor	EWS	1	0.000437637	TGCGCCAGCAGCCAAGTGGGGGATACGCAGTATTTT	CASSQVGDTQYF	TRBV4-3	.	TRBJ2-3	15	-1	-1	21	6.20751e+07	0.0161095	Y	#N/A	#N/A	#N/A	#N/A	Y	#N/A
EWS112	Sample_EWS112tumor_T_C1P2WACXX	EWS112	Tumor	EWS	1	0.000437637	TGCAGTGCTAGAAGGCGTGAGACCCAGTACTTC	CSARRRETQYF	TRBV20-1	.	TRBJ2-5	11	-1	-1	18	6.20751e+07	0.0161095	Y	#N/A	#N/A	#N/A	#N/A	Y	#N/A
EWS113	Sample_EWS113tumor_T_C1P2WACXX	EWS113	Tumor	EWS	2	0.00374532	TGCAGCGTGGGACAGGGCAATCAGCCCCAGCATTTT	CSVGQGNQPQHF	TRBV29-1	TRBD1	TRBJ1-5	7	8	15	16	5.79364e+07	0.0345206	Y	#N/A	#N/A	#N/A	#N/A	Y	#N/A
EWS113	Sample_EWS113tumor_T_C1P2WACXX	EWS113	Tumor	EWS	1	0.00187266	TGTGCCAGCAGTTTACTAGAAAGCTCCTACAATGAGCAGTTCTTC	CASSLLESSYNEQFF	TRBV27	.	TRBJ2-1	14	-1	-1	21	5.79364e+07	0.0172603	Y	#N/A	#N/A	#N/A	#N/A	Y	#N/A
EWS113	Sample_EWS113tumor_T_C1P2WACXX	EWS113	Tumor	EWS	1	0.00187266	TGTGCCAGCAGCCGAACTAGCGGGAGCTCCTACGAGCAGTACTTC	CASSRTSGSSYEQYF	TRBV7-6	TRBD2	TRBJ2-7	11	15	21	22	5.79364e+07	0.0172603	Y	#N/A	#N/A	#N/A	#N/A	Y	#N/A
EWS113	Sample_EWS113tumor_T_C1P2WACXX	EWS113	Tumor	EWS	1	0.00187266	TGTGCCAGTAGTCCAGGGGGCGCGAATCAGCCCCAGCATTTT	CASSPGGANQPQHF	TRBV19	TRBD1	TRBJ1-5	11	13	20	24	5.79364e+07	0.0172603	Y	#N/A	#N/A	#N/A	#N/A	Y	#N/A
EWS113	Sample_EWS113tumor_T_C1P2WACXX	EWS113	Tumor	EWS	1	0.00187266	TGTGCCAGCTCATCCGGACAGGGAAACTACGAGCAGTACTTC	CASSSGQGNYEQYF	TRBV18	TRBD1	TRBJ2-7	11	15	22	26	5.79364e+07	0.0172603	Y	#N/A	#N/A	#N/A	#N/A	Y	#N/A
EWS113	Sample_EWS113tumor_T_C1P2WACXX	EWS113	Tumor	EWS	1	0.00187266	TGTGCCAGCAGCCGGACTAGCGGACAAGAGACCCAGTACTTC	CASSRTSGQETQYF	TRBV27	TRBD2	TRBJ2-5	10	13	22	24	5.79364e+07	0.0172603	Y	#N/A	#N/A	#N/A	#N/A	Y	#N/A
EWS113	Sample_EWS113tumor_T_C1P2WACXX	EWS113	Tumor	EWS	1	0.00187266	TGTGCCAGCAGCCAGGGGTATAGCAATCAGCCCCAGCATTTT	CASSQGYSNQPQHF	TRBV27	TRBD1	TRBJ1-5	10	12	17	18	5.79364e+07	0.0172603	Y	#N/A	#N/A	#N/A	#N/A	Y	#N/A
EWS113	Sample_EWS113tumor_T_C1P2WACXX	EWS113	Tumor	EWS	1	0.00187266	TGCGCCAGCAGCTTCGATGGCATGAACACTGAAGCTTTCTTT	CASSFDGMNTEAFF	TRBV5-1	.	TRBJ1-1	13	-1	-1	20	5.79364e+07	0.0172603	Y	#N/A	#N/A	#N/A	#N/A	Y	#N/A
EWS113	Sample_EWS113tumor_T_C1P2WACXX	EWS113	Tumor	EWS	1	0.00187266	TGCGCCAGCAGCTTGGGGTCAGGGGGAGAGACCCAGTACTTC	CASSLGSGGETQYF	TRBV5-1	TRBD1	TRBJ2-5	14	15	25	26	5.79364e+07	0.0172603	Y	#N/A	#N/A	#N/A	#N/A	Y	#N/A
EWS113	Sample_EWS113tumor_T_C1P2WACXX	EWS113	Tumor	EWS	1	0.00187266	TGTGCCAGCAGCGTTGGCTTGACAGATACGCAGTATTTT	CASSVGLTDTQYF	TRBV9	.	TRBJ2-3	13	-1	-1	21	5.79364e+07	0.0172603	Y	#N/A	#N/A	#N/A	#N/A	Y	#N/A
EWS118	Sample_EWS118tumor_T_C1P2WACXX	EWS118	Tumor	EWS	2	0.00519481	TGTGCCAGCAGCTTCCGAGAAACTAATGAAAAACTGTTTTTT	CASSFRETNEKLFF	TRBV7-8	.	TRBJ1-4	13	-1	-1	20	2.50051e+07	0.0799836	Y	#N/A	#N/A	#N/A	#N/A	Y	#N/A
EWS118	Sample_EWS118tumor_T_C1P2WACXX	EWS118	Tumor	EWS	2	0.00519481	TGTGCCAGCAGCTTAGGGGGTGGCCAGCCCCAGCATTTT	CASSLGGGQPQHF	TRBV7-3	TRBD1	TRBJ1-5	14	15	19	24	2.50051e+07	0.0799836	Y	#N/A	#N/A	#N/A	#N/A	Y	#N/A
EWS118	Sample_EWS118tumor_T_C1P2WACXX	EWS118	Tumor	EWS	2	0.00519481	TGTGCCAGCAGCTTGTCGCGGGAGCAGTTCTTC	CASSLSREQFF	TRBV5-6	.	TRBJ2-1	14	-1	-1	21	2.50051e+07	0.0799836	Y	#N/A	#N/A	#N/A	#N/A	Y	#N/A
EWS118	Sample_EWS118tumor_T_C1P2WACXX	EWS118	Tumor	EWS	1	0.0025974	TGTGCCAGCAGTGAATCAAGGGTTAGCTCCTACAATGAGCAGTTCTTC	CASSESRVSSYNEQFF	TRBV25-1	.	TRBJ2-1	15	-1	-1	24	2.50051e+07	0.0399918	Y	#N/A	#N/A	#N/A	#N/A	Y	#N/A
EWS118	Sample_EWS118tumor_T_C1P2WACXX	EWS118	Tumor	EWS	1	0.0025974	TGTGCCAGCAGTCTCGGACTAGTCACAGATACGCAGTATTTT	CASSLGLVTDTQYF	TRBV27	TRBD2	TRBJ2-3	11	15	21	23	2.50051e+07	0.0399918	Y	#N/A	#N/A	#N/A	#N/A	Y	#N/A
EWS118	Sample_EWS118tumor_T_C1P2WACXX	EWS118	Tumor	EWS	1	0.0025974	TGTGCCAGCAGCTTTGGACGGATCACAGATACGCAGTATTTT	CASSFGRITDTQYF	TRBV7-3	.	TRBJ2-3	13	-1	-1	23	2.50051e+07	0.0399918	Y	#N/A	#N/A	#N/A	#N/A	Y	#N/A
EWS118	Sample_EWS118tumor_T_C1P2WACXX	EWS118	Tumor	EWS	1	0.0025974	TGTGCCAGCAGCCCTTGGGGTTCTGGAAACACCATATATTTT	CASSPWGSGNTIYF	TRBV7-8	.	TRBJ1-3	12	-1	-1	21	2.50051e+07	0.0399918	Y	#N/A	#N/A	#N/A	#N/A	Y	#N/A
EWS118	Sample_EWS118tumor_T_C1P2WACXX	EWS118	Tumor	EWS	1	0.0025974	TGTGCCAGCAGTTTGGGACAGGGAGGCGGCTACACCTTC	CASSLGQGGGYTF	TRBV27	TRBD1	TRBJ1-2	13	14	22	27	2.50051e+07	0.0399918	Y	#N/A	#N/A	#N/A	#N/A	Y	#N/A
EWS118	Sample_EWS118tumor_T_C1P2WACXX	EWS118	Tumor	EWS	1	0.0025974	TGTGCCAGCAGCTTGACAGGGCGCTATGGCTACACCTTC	CASSLTGRYGYTF	TRBV5-4	TRBD1	TRBJ1-2	14	15	20	23	2.50051e+07	0.0399918	Y	#N/A	#N/A	#N/A	#N/A	Y	#N/A
EWS118	Sample_EWS118tumor_T_C1P2WACXX	EWS118	Tumor	EWS	1	0.0025974	TGCGCCAGCAGCTTGGGGACAGGGAGCGAGCAGTACTTC	CASSLGTGSEQYF	TRBV5-1	TRBD1	TRBJ2-7	14	15	23	26	2.50051e+07	0.0399918	Y	#N/A	#N/A	#N/A	#N/A	Y	Y
EWS118	Sample_EWS118tumor_T_C1P2WACXX	EWS118	Tumor	EWS	1	0.0025974	TGTGCCATCAGTGAGCGAGAGACCCAGTACTTC	CAISERETQYF	TRBV10-3	.	TRBJ2-5	14	-1	-1	17	2.50051e+07	0.0399918	Y	#N/A	#N/A	#N/A	#N/A	Y	#N/A
EWS118	Sample_EWS118tumor_T_C1P2WACXX	EWS118	Tumor	EWS	1	0.0025974	TGCAGTGCTAGGTCTAATGAGCAGTTCTTC	CSARSNEQFF	TRBV20-1	.	TRBJ2-1	10	-1	-1	15	2.50051e+07	0.0399918	Y	#N/A	#N/A	#N/A	#N/A	Y	#N/A
EWS120	Sample_EWS120tumor_T_D1UALACXX	EWS120	Tumor	EWS	1	0.333333	TGTGCCAGCAGCCAACGGACGGTCTCCTACGAGCAGTACTTC	CASSQRTVSYEQYF	TRBV3-1	.	TRBJ2-7	14	-1	-1	23	3.27008e+07	0.0305803	Y	#N/A	#N/A	#N/A	#N/A	Y	#N/A
EWS121	Sample_EWS121tumor_T_D1UALACXX	EWS121	Tumor	EWS	1	0.000949668	TGTGCCAGCAGTACGACCCTGAACACTGAAGCTTTCTTT	CASSTTLNTEAFF	TRBV7-9	.	TRBJ1-1	10	-1	-1	19	3.68285e+07	0.0271529	Y	#N/A	#N/A	#N/A	#N/A	Y	#N/A
EWS127	Sample_EWS127tumor_T_C1P2WACXX	EWS127	Tumor	EWS	2	0.000830565	TGTGCCAGCAGTCTCACCCGAGGAACTAATGAAAAACTGTTTTTT	CASSLTRGTNEKLFF	TRBV6-1	.	TRBJ1-4	11	-1	-1	23	4.74831e+07	0.0421202	Y	#N/A	#N/A	#N/A	#N/A	Y	#N/A
EWS127	Sample_EWS127tumor_T_C1P2WACXX	EWS127	Tumor	EWS	2	0.000830565	TGTGCCAGCAGCACGAATAATTCACCCCTCCACTTT	CASSTNNSPLHF	TRBV7-9	.	TRBJ1-6	11	-1	-1	16	4.74831e+07	0.0421202	Y	#N/A	#N/A	#N/A	#N/A	Y	#N/A
EWS127	Sample_EWS127tumor_T_C1P2WACXX	EWS127	Tumor	EWS	1	0.000415282	TGTGCCAGCAGTTACGGTGGGAGCAATCAGCCCCAGCATTTT	CASSYGGSNQPQHF	TRBV6-6	.	TRBJ1-5	14	-1	-1	21	4.74831e+07	0.0210601	Y	#N/A	#N/A	#N/A	#N/A	Y	#N/A
EWS127	Sample_EWS127tumor_T_C1P2WACXX	EWS127	Tumor	EWS	1	0.000415282	TGTGCCAGCAGTCTCCGACAGGGAGGGACTGAAGCTTTCTTT	CASSLRQGGTEAFF	TRBV28	TRBD1	TRBJ1-1	11	16	22	27	4.74831e+07	0.0210601	Y	#N/A	#N/A	#N/A	#N/A	Y	#N/A
EWS127	Sample_EWS127tumor_T_C1P2WACXX	EWS127	Tumor	EWS	1	0.000415282	TGCAGCGTTGGCAACACCGGGGAGCTGTTTTTT	CSVGNTGELFF	TRBV29-1	.	TRBJ2-2	9	-1	-1	12	4.74831e+07	0.0210601	Y	#N/A	#N/A	#N/A	#N/A	Y	#N/A
EWS129	Sample_EWS129tumor_T_C1P2WACXX	EWS129	Tumor	EWS	2	0.000504923	TGTGCCAGCAGTCAAACAGTGGGCAATCAGCCCCAGCATTTT	CASSQTVGNQPQHF	TRBV12-3	.	TRBJ1-5	11	-1	-1	22	7.70358e+07	0.0259619	Y	#N/A	#N/A	#N/A	#N/A	Y	#N/A
EWS129	Sample_EWS129tumor_T_C1P2WACXX	EWS129	Tumor	EWS	2	0.000504923	TGTGCCAGCAGCTTAGCCACCTACAATGAGCAGTTCTTC	CASSLATYNEQFF	TRBV11-2	.	TRBJ2-1	16	-1	-1	19	7.70358e+07	0.0259619	Y	#N/A	#N/A	#N/A	#N/A	Y	#N/A
EWS129	Sample_EWS129tumor_T_C1P2WACXX	EWS129	Tumor	EWS	1	0.000252461	TGTGCCATCAGTACCGGGACTAGCTCCTACAATGAGCAGTTCTTC	CAISTGTSSYNEQFF	TRBV10-3	TRBD2	TRBJ2-1	11	13	20	21	7.70358e+07	0.012981	Y	#N/A	#N/A	#N/A	#N/A	Y	#N/A
EWS129	Sample_EWS129tumor_T_C1P2WACXX	EWS129	Tumor	EWS	1	0.000252461	TGTGCCACCAGTGATCCAGGGGGCGGGACAGATACGCAGTATTTT	CATSDPGGGTDTQYF	TRBV24-1	TRBD1	TRBJ2-3	14	16	23	27	7.70358e+07	0.012981	Y	#N/A	#N/A	#N/A	#N/A	Y	#N/A
EWS129	Sample_EWS129tumor_T_C1P2WACXX	EWS129	Tumor	EWS	1	0.000252461	TGTGCCAGCAGTTTACGGCAGGCTAACTATGGCTACACCTTC	CASSLRQANYGYTF	TRBV27	.	TRBJ1-2	14	-1	-1	21	7.70358e+07	0.012981	Y	#N/A	#N/A	#N/A	#N/A	Y	#N/A
EWS129	Sample_EWS129tumor_T_C1P2WACXX	EWS129	Tumor	EWS	1	0.000252461	TGTGCCAGCAGTGTGACGGTGAGCAATCAGCCCCAGCATTTT	CASSVTVSNQPQHF	TRBV12-4	.	TRBJ1-5	11	-1	-1	21	7.70358e+07	0.012981	Y	#N/A	#N/A	#N/A	#N/A	Y	#N/A
EWS129	Sample_EWS129tumor_T_C1P2WACXX	EWS129	Tumor	EWS	1	0.000252461	TGTGCCAGTAGTATCGGAGGAGGGACTGAAGCTTTCTTT	CASSIGGGTEAFF	TRBV19	TRBD2	TRBJ1-1	13	15	19	24	7.70358e+07	0.012981	Y	#N/A	#N/A	#N/A	#N/A	Y	#N/A
EWS129	Sample_EWS129tumor_T_C1P2WACXX	EWS129	Tumor	EWS	1	0.000252461	TGTGCCAGCACTCTGAGCTCCTACAATGAGCAGTTCTTC	CASTLSSYNEQFF	TRBV12-3	.	TRBJ2-1	9	-1	-1	14	7.70358e+07	0.012981	Y	#N/A	#N/A	#N/A	#N/A	Y	#N/A
EWS129	Sample_EWS129tumor_T_C1P2WACXX	EWS129	Tumor	EWS	1	0.000252461	TGCGCCAGCAGCCAAACTAACACCGGGGAGCTGTTTTTT	CASSQTNTGELFF	TRBV4-1	.	TRBJ2-2	14	-1	-1	18	7.70358e+07	0.012981	Y	#N/A	#N/A	#N/A	#N/A	Y	#N/A
EWS129	Sample_EWS129tumor_T_C1P2WACXX	EWS129	Tumor	EWS	1	0.000252461	TGTGCCAGCAGCCCGGACAACTATGGCTACACCTTC	CASSPDNYGYTF	TRBV11-1	.	TRBJ1-2	11	-1	-1	18	7.70358e+07	0.012981	Y	#N/A	#N/A	#N/A	#N/A	Y	#N/A
EWS132	Sample_EWS132tumor_T_D1MF5ACXX	EWS132	Tumor	EWS	13	0.000128577	TGTGCCAGCAGCTTGACAGTGAACACTGAAGCTTTCTTT	CASSLTVNTEAFF	TRBV7-3	TRBD1	TRBJ1-1	13	14	18	19	7.1722e+07	0.181256	Y	#N/A	#N/A	#N/A	#N/A	Y	#N/A
EWS132	Sample_EWS132tumor_T_D1MF5ACXX	EWS132	Tumor	EWS	3	2.97e-05	TGCGCCAGCAGCTTGACAGGGCCCCCCTACGAGCAGTACTTC	CASSLTGPPYEQYF	TRBV5-1	TRBD1	TRBJ2-7	14	18	24	25	7.1722e+07	0.0418282	Y	#N/A	#N/A	#N/A	#N/A	Y	#N/A
EWS132	Sample_EWS132tumor_T_D1MF5ACXX	EWS132	Tumor	EWS	2	1.98e-05	TGTGCCAGCAGTTACAGGTTCTCTGGGGCCAACGTCCTGACTTTC	CASSYRFSGANVLTF	TRBV6-2	.	TRBJ2-6	14	-1	-1	20	7.1722e+07	0.0278855	Y	#N/A	#N/A	#N/A	#N/A	Y	#N/A
EWS132	Sample_EWS132tumor_T_D1MF5ACXX	EWS132	Tumor	EWS	2	1.98e-05	TGCGCCAGCAGCTTGAACAGAGGCTCTGGAAACACCATATATTTT	CASSLNRGSGNTIYF	TRBV5-1	.	TRBJ1-3	14	-1	-1	22	7.1722e+07	0.0278855	Y	#N/A	#N/A	#N/A	#N/A	Y	#N/A
EWS132	Sample_EWS132tumor_T_D1MF5ACXX	EWS132	Tumor	EWS	2	1.98e-05	TGCGCCAGCAGCTTACAGGGCTCTAGCACAGATACGCAGTATTTT	CASSLQGSSTDTQYF	TRBV5-1	TRBD1	TRBJ2-3	13	14	19	22	7.1722e+07	0.0278855	Y	#N/A	#N/A	#N/A	#N/A	Y	#N/A
EWS132	Sample_EWS132tumor_T_D1MF5ACXX	EWS132	Tumor	EWS	2	1.98e-05	TGTGCCAGCAGTTTTGTTGCCAGCAGGGAGACCCAGTACTTC	CASSFVASRETQYF	TRBV27	.	TRBJ2-5	13	-1	-1	27	7.1722e+07	0.0278855	Y	#N/A	#N/A	#N/A	#N/A	Y	#N/A
EWS132	Sample_EWS132tumor_T_D1MF5ACXX	EWS132	Tumor	EWS	2	1.98e-05	TGTGCCAGCAGTTTGAGGAGCTCCTACAATGAGCAGTTCTTC	CASSLRSSYNEQFF	TRBV12-3	.	TRBJ2-1	13	-1	-1	15	7.1722e+07	0.0278855	Y	#N/A	#N/A	#N/A	#N/A	Y	#N/A
EWS132	Sample_EWS132tumor_T_D1MF5ACXX	EWS132	Tumor	EWS	2	1.98e-05	TGTGCCAGCAGTGGACTAGCGAACACCGGGGAGCTGTTTTTT	CASSGLANTGELFF	TRBV9	TRBD2	TRBJ2-2	10	12	17	18	7.1722e+07	0.0278855	Y	#N/A	#N/A	#N/A	#N/A	Y	Y
EWS132	Sample_EWS132tumor_T_D1MF5ACXX	EWS132	Tumor	EWS	2	1.98e-05	TGTGCCAGCAGCTTATCCGGGGAGAACACTGAAGCTTTCTTT	CASSLSGENTEAFF	TRBV7-6	TRBD1	TRBJ1-1	14	16	20	23	7.1722e+07	0.0278855	Y	#N/A	#N/A	#N/A	#N/A	Y	#N/A
EWS132	Sample_EWS132tumor_T_D1MF5ACXX	EWS132	Tumor	EWS	2	1.98e-05	TGTGCCAGCAGCCCTCGACAGGGCGACTATGGCTACACCTTC	CASSPRQGDYGYTF	TRBV7-8	TRBD1	TRBJ1-2	12	16	22	25	7.1722e+07	0.0278855	Y	#N/A	#N/A	#N/A	#N/A	Y	#N/A
EWS132	Sample_EWS132tumor_T_D1MF5ACXX	EWS132	Tumor	EWS	2	1.98e-05	TGTGCCAGCAGCCCCGGACTAGGACTTTACGAGCAGTACTTC	CASSPGLGLYEQYF	TRBV7-3	TRBD2	TRBJ2-7	11	15	21	27	7.1722e+07	0.0278855	Y	#N/A	#N/A	#N/A	#N/A	Y	#N/A
EWS132	Sample_EWS132tumor_T_D1MF5ACXX	EWS132	Tumor	EWS	2	1.98e-05	TGCGCCAGCAGCCGGGGGTCAACTAATGAAAAACTGTTTTTT	CASSRGSTNEKLFF	TRBV4-1	TRBD1	TRBJ1-4	12	13	17	19	7.1722e+07	0.0278855	Y	#N/A	#N/A	#N/A	#N/A	Y	#N/A
EWS132	Sample_EWS132tumor_T_D1MF5ACXX	EWS132	Tumor	EWS	2	1.98e-05	TGTGCCAGCAGCTTAGATAGTACCGGGGAGCTGTTTTTT	CASSLDSTGELFF	TRBV7-2	.	TRBJ2-2	15	-1	-1	21	7.1722e+07	0.0278855	Y	#N/A	#N/A	#N/A	#N/A	Y	#N/A
EWS132	Sample_EWS132tumor_T_D1MF5ACXX	EWS132	Tumor	EWS	2	1.98e-05	TGCGCCAGCAGCTCTAGTTACAATCAGCCCCAGCATTTT	CASSSSYNQPQHF	TRBV5-1	TRBD2	TRBJ1-5	12	13	17	20	7.1722e+07	0.0278855	Y	#N/A	#N/A	#N/A	#N/A	Y	#N/A
EWS132	Sample_EWS132tumor_T_D1MF5ACXX	EWS132	Tumor	EWS	2	1.98e-05	TGCGCCAGCAGCCAAGCCCGTGGGACAGAAGCTTTCTTT	CASSQARGTEAFF	TRBV4-1	TRBD1	TRBJ1-1	16	21	26	27	7.1722e+07	0.0278855	Y	#N/A	#N/A	#N/A	#N/A	Y	#N/A
EWS132	Sample_EWS132tumor_T_D1MF5ACXX	EWS132	Tumor	EWS	2	1.98e-05	TGTGCCAGCAGGCAGGAAGATCAGCCCCAGCATTTT	CASRQEDQPQHF	TRBV12-3	.	TRBJ1-5	10	-1	-1	19	7.1722e+07	0.0278855	Y	#N/A	#N/A	#N/A	#N/A	Y	#N/A
EWS132	Sample_EWS132tumor_T_D1MF5ACXX	EWS132	Tumor	EWS	2	1.98e-05	TGTGCCAGCAGCGCCTACGAGCAGTACTTC	CASSAYEQYF	TRBV6-2	.	TRBJ2-7	10	-1	-1	9	7.1722e+07	0.0278855	Y	#N/A	#N/A	#N/A	#N/A	Y	#N/A
EWS132	Sample_EWS132tumor_T_D1MF5ACXX	EWS132	Tumor	EWS	1	9.89e-06	TGTGCCAGCAGCCAAGATCAAGCGGGCAGCTCCTACAATGAGCAGTTCTTC	CASSQDQAGSSYNEQFF	TRBV4-2	TRBD2	TRBJ2-1	15	20	25	27	7.1722e+07	0.0139427	Y	#N/A	#N/A	#N/A	#N/A	Y	#N/A
EWS132	Sample_EWS132tumor_T_D1MF5ACXX	EWS132	Tumor	EWS	1	9.89e-06	TGTGCCAGCAGTGTAGGACAGGGCCTCCCCTACAATGAGCAGTTCTTC	CASSVGQGLPYNEQFF	TRBV6-1	TRBD1	TRBJ2-1	12	15	22	28	7.1722e+07	0.0139427	Y	#N/A	#N/A	#N/A	#N/A	Y	#N/A
EWS132	Sample_EWS132tumor_T_D1MF5ACXX	EWS132	Tumor	EWS	1	9.89e-06	TGTGCCAGCAGTGGGGGACTAGCGGGAAACACAGATACGCAGTATTTT	CASSGGLAGNTDTQYF	TRBV25-1	TRBD2	TRBJ2-3	12	14	26	29	7.1722e+07	0.0139427	Y	#N/A	#N/A	#N/A	#N/A	Y	#N/A
EWS132	Sample_EWS132tumor_T_D1MF5ACXX	EWS132	Tumor	EWS	1	9.89e-06	TGTGCCAGCAGCTTAGGGGGCGGAGGCTCCTACAATGAGCAGTTCTTC	CASSLGGGGSYNEQFF	TRBV7-9	TRBD1	TRBJ2-1	15	16	20	25	7.1722e+07	0.0139427	Y	#N/A	#N/A	#N/A	#N/A	Y	#N/A
EWS132	Sample_EWS132tumor_T_D1MF5ACXX	EWS132	Tumor	EWS	1	9.89e-06	TGTGCCAGCAGCTTAGGAGGGGGGCTATCCTACAATGAGCAGTTCTTC	CASSLGGGLSYNEQFF	TRBV11-1	TRBD2	TRBJ2-1	15	18	24	27	7.1722e+07	0.0139427	Y	#N/A	#N/A	#N/A	#N/A	Y	#N/A
EWS132	Sample_EWS132tumor_T_D1MF5ACXX	EWS132	Tumor	EWS	1	9.89e-06	TGTGCCAGCAGCTCCCGACAGGGTAGCTCCTACAATGAGCAGTTCTTC	CASSSRQGSSYNEQFF	TRBV7-9	TRBD1	TRBJ2-1	12	16	22	24	7.1722e+07	0.0139427	Y	#N/A	#N/A	#N/A	#N/A	Y	#N/A
EWS132	Sample_EWS132tumor_T_D1MF5ACXX	EWS132	Tumor	EWS	1	9.89e-06	TGCAGTGCCAAAAGTGGACTAGCGGAGAACACCGGGGAGCTGTTTTTT	CSAKSGLAENTGELFF	TRBV20-1	TRBD2	TRBJ2-2	7	15	24	26	7.1722e+07	0.0139427	Y	#N/A	#N/A	#N/A	#N/A	Y	#N/A
EWS132	Sample_EWS132tumor_T_D1MF5ACXX	EWS132	Tumor	EWS	1	9.89e-06	TGTGCCAGTAGTCCTCGGGGAGGGAGCACAGATACGCAGTATTTT	CASSPRGGSTDTQYF	TRBV19	TRBD2	TRBJ2-3	11	17	22	24	7.1722e+07	0.0139427	Y	#N/A	#N/A	#N/A	#N/A	Y	#N/A
EWS132	Sample_EWS132tumor_T_D1MF5ACXX	EWS132	Tumor	EWS	1	9.89e-06	TGTGCCAGCAGTCCCGGACAGGTTCGCACAGATACGCAGTATTTT	CASSPGQVRTDTQYF	TRBV6-6	TRBD1	TRBJ2-3	12	15	21	25	7.1722e+07	0.0139427	Y	#N/A	#N/A	#N/A	#N/A	Y	#N/A
EWS132	Sample_EWS132tumor_T_D1MF5ACXX	EWS132	Tumor	EWS	1	9.89e-06	TGTGCCAGCAGTCCCAACCGCTCTGGGGCCAACGTCCTGACTTTC	CASSPNRSGANVLTF	TRBV12-3	.	TRBJ2-6	11	-1	-1	19	7.1722e+07	0.0139427	Y	#N/A	#N/A	#N/A	#N/A	Y	#N/A
EWS132	Sample_EWS132tumor_T_D1MF5ACXX	EWS132	Tumor	EWS	1	9.89e-06	TGTGCCAGCAGCTTAGGGCGAGGGGGCAATCAGCCCCAGCATTTT	CASSLGRGGNQPQHF	TRBV11-2	TRBD1	TRBJ1-5	12	20	24	25	7.1722e+07	0.0139427	Y	#N/A	#N/A	#N/A	#N/A	Y	#N/A
EWS132	Sample_EWS132tumor_T_D1MF5ACXX	EWS132	Tumor	EWS	1	9.89e-06	TGTGCCAGCAGCTGGGGCCTTACCATGAACACTGAAGCTTTCTTT	CASSWGLTMNTEAFF	TRBV5-8	TRBD1	TRBJ1-1	12	13	18	23	7.1722e+07	0.0139427	Y	#N/A	#N/A	#N/A	#N/A	Y	#N/A
EWS132	Sample_EWS132tumor_T_D1MF5ACXX	EWS132	Tumor	EWS	1	9.89e-06	TGTGCCAGCAGCCTCCCTGGGGGGCCCTACAATGAGCAGTTCTTC	CASSLPGGPYNEQFF	TRBV7-8	TRBD2	TRBJ2-1	12	18	24	25	7.1722e+07	0.0139427	Y	#N/A	#N/A	#N/A	#N/A	Y	#N/A
EWS132	Sample_EWS132tumor_T_D1MF5ACXX	EWS132	Tumor	EWS	1	9.89e-06	TGTGCCAGCAGCCTCAGGGGGGGCGGTACAGATACGCAGTATTTT	CASSLRGGGTDTQYF	TRBV5-5	TRBD1	TRBJ2-3	11	14	20	27	7.1722e+07	0.0139427	Y	#N/A	#N/A	#N/A	#N/A	Y	#N/A
EWS132	Sample_EWS132tumor_T_D1MF5ACXX	EWS132	Tumor	EWS	1	9.89e-06	TGTGCCAGCAGCCCTACAGGGTTGGGCAATCAGCCCCAGCATTTT	CASSPTGLGNQPQHF	TRBV2	TRBD1	TRBJ1-5	11	15	20	25	7.1722e+07	0.0139427	Y	#N/A	#N/A	#N/A	#N/A	Y	#N/A
EWS132	Sample_EWS132tumor_T_D1MF5ACXX	EWS132	Tumor	EWS	1	9.89e-06	TGTGCCAGCAGCCCGGGGACAGGGGGATACAATGAGCAGTTCTTC	CASSPGTGGYNEQFF	TRBV28	TRBD1	TRBJ2-1	10	15	25	27	7.1722e+07	0.0139427	Y	#N/A	#N/A	#N/A	#N/A	Y	#N/A
EWS132	Sample_EWS132tumor_T_D1MF5ACXX	EWS132	Tumor	EWS	1	9.89e-06	TGCGCCAGCAGCCGGGGACAGGGGGGCACAGATACGCAGTATTTT	CASSRGQGGTDTQYF	TRBV5-1	TRBD1	TRBJ2-3	11	14	24	25	7.1722e+07	0.0139427	Y	#N/A	#N/A	#N/A	#N/A	Y	#N/A
EWS132	Sample_EWS132tumor_T_D1MF5ACXX	EWS132	Tumor	EWS	1	9.89e-06	TGTGCCATCAGTGAGCGACAGGGGAACACTGAAGCTTTCTTT	CAISERQGNTEAFF	TRBV10-3	TRBD1	TRBJ1-1	14	16	22	23	7.1722e+07	0.0139427	Y	#N/A	#N/A	#N/A	#N/A	Y	#N/A
EWS132	Sample_EWS132tumor_T_D1MF5ACXX	EWS132	Tumor	EWS	1	9.89e-06	TGTGCCAGTAGTATACAGGGGGCGCGGGAGACCCAGTACTTC	CASSIQGARETQYF	TRBV19	TRBD1	TRBJ2-5	14	15	22	27	7.1722e+07	0.0139427	Y	#N/A	#N/A	#N/A	#N/A	Y	#N/A
EWS132	Sample_EWS132tumor_T_D1MF5ACXX	EWS132	Tumor	EWS	1	9.89e-06	TGTGCCAGCTCACGCGGACAGGGGCTATACGAGCAGTACTTC	CASSRGQGLYEQYF	TRBV18	TRBD1	TRBJ2-7	12	15	23	27	7.1722e+07	0.0139427	Y	#N/A	#N/A	#N/A	#N/A	Y	#N/A
EWS132	Sample_EWS132tumor_T_D1MF5ACXX	EWS132	Tumor	EWS	1	9.89e-06	TGTGCCAGCAGTTTTACAGGGCCTTCCTACGAGCAGTACTTC	CASSFTGPSYEQYF	TRBV6-2	TRBD1	TRBJ2-7	12	15	20	24	7.1722e+07	0.0139427	Y	#N/A	#N/A	#N/A	#N/A	Y	#N/A
EWS132	Sample_EWS132tumor_T_D1MF5ACXX	EWS132	Tumor	EWS	1	9.89e-06	TGTGCCAGCAGTTTACAGGGCGGGAACACTGAAGCTTTCTTT	CASSLQGGNTEAFF	TRBV12-3	TRBD1	TRBJ1-1	14	15	19	23	7.1722e+07	0.0139427	Y	#N/A	#N/A	#N/A	#N/A	Y	#N/A
EWS132	Sample_EWS132tumor_T_D1MF5ACXX	EWS132	Tumor	EWS	1	9.89e-06	TGTGCCAGCAGTTACTCGCAGGGGAACACTGAAGCTTTCTTT	CASSYSQGNTEAFF	TRBV6-2	TRBD1	TRBJ1-1	15	18	22	23	7.1722e+07	0.0139427	Y	#N/A	#N/A	#N/A	#N/A	Y	#N/A
EWS132	Sample_EWS132tumor_T_D1MF5ACXX	EWS132	Tumor	EWS	1	9.89e-06	TGTGCCAGCAGTGACGGGACAGGTTACAATGAGCAGTTCTTC	CASSDGTGYNEQFF	TRBV2	TRBD1	TRBJ2-1	13	14	22	24	7.1722e+07	0.0139427	Y	#N/A	#N/A	#N/A	#N/A	Y	#N/A
EWS132	Sample_EWS132tumor_T_D1MF5ACXX	EWS132	Tumor	EWS	1	9.89e-06	TGTGCCAGCAGTACGGACAGGGGAAATGAAAAACTGTTTTTT	CASSTDRGNEKLFF	TRBV12-3	TRBD1	TRBJ1-4	11	14	22	24	7.1722e+07	0.0139427	Y	#N/A	#N/A	#N/A	#N/A	Y	#N/A
EWS132	Sample_EWS132tumor_T_D1MF5ACXX	EWS132	Tumor	EWS	1	9.89e-06	TGTGCCAGCAGCTTCGGGGGGGCCACAGATACGCAGTATTTT	CASSFGGATDTQYF	TRBV11-2	TRBD2	TRBJ2-3	12	14	20	23	7.1722e+07	0.0139427	Y	#N/A	#N/A	#N/A	#N/A	Y	#N/A
EWS132	Sample_EWS132tumor_T_D1MF5ACXX	EWS132	Tumor	EWS	1	9.89e-06	TGTGCCAGCAGCTTGGTGGCGGGAAGCTACGAGCAGTACTTC	CASSLVAGSYEQYF	TRBV5-5	TRBD2	TRBJ2-7	14	18	23	26	7.1722e+07	0.0139427	Y	#N/A	#N/A	#N/A	#N/A	Y	Y
EWS132	Sample_EWS132tumor_T_D1MF5ACXX	EWS132	Tumor	EWS	1	9.89e-06	TGTGCCAGCAGCTTGGGCAGGTTGAACACTGAAGCTTTCTTT	CASSLGRLNTEAFF	TRBV5-6	.	TRBJ1-1	14	-1	-1	22	7.1722e+07	0.0139427	Y	#N/A	#N/A	#N/A	#N/A	Y	#N/A
EWS132	Sample_EWS132tumor_T_D1MF5ACXX	EWS132	Tumor	EWS	1	9.89e-06	TGTGCCAGCAGCTTAGGACAGGGGAACACTGAAGCTTTCTTT	CASSLGQGNTEAFF	TRBV13	TRBD1	TRBJ1-1	15	16	22	23	7.1722e+07	0.0139427	Y	#N/A	#N/A	#N/A	#N/A	Y	Y
EWS132	Sample_EWS132tumor_T_D1MF5ACXX	EWS132	Tumor	EWS	1	9.89e-06	TGTGCCAGCAGCTTAGGACAGAGAAGCTATGGCTACACCTTC	CASSLGQRSYGYTF	TRBV7-9	TRBD1	TRBJ1-2	15	16	20	26	7.1722e+07	0.0139427	Y	#N/A	#N/A	#N/A	#N/A	Y	#N/A
EWS132	Sample_EWS132tumor_T_D1MF5ACXX	EWS132	Tumor	EWS	1	9.89e-06	TGTGCCAGCAGCTTAACGGGAGGAAAAGAGACCCAGTACTTC	CASSLTGGKETQYF	TRBV7-3	TRBD2	TRBJ2-5	15	16	22	25	7.1722e+07	0.0139427	Y	#N/A	#N/A	#N/A	#N/A	Y	#N/A
EWS132	Sample_EWS132tumor_T_D1MF5ACXX	EWS132	Tumor	EWS	1	9.89e-06	TGTGCCAGCAGCTTAAACAGGGGAGCCGGGGAGCTGTTTTTT	CASSLNRGAGELFF	TRBV7-3	TRBD1	TRBJ2-2	15	16	22	25	7.1722e+07	0.0139427	Y	#N/A	#N/A	#N/A	#N/A	Y	#N/A
EWS132	Sample_EWS132tumor_T_D1MF5ACXX	EWS132	Tumor	EWS	1	9.89e-06	TGTGCCAGCAGCCCGGGGCACTCTGGAAACACCATATATTTT	CASSPGHSGNTIYF	TRBV7-6	TRBD1	TRBJ1-3	11	12	16	20	7.1722e+07	0.0139427	Y	#N/A	#N/A	#N/A	#N/A	Y	#N/A
EWS132	Sample_EWS132tumor_T_D1MF5ACXX	EWS132	Tumor	EWS	1	9.89e-06	TGTGCCAGCAGCCCAAGCCCGGGATCCTACGAGCAGTACTTC	CASSPSPGSYEQYF	TRBV5-6	TRBD1	TRBJ2-7	11	17	23	24	7.1722e+07	0.0139427	Y	#N/A	#N/A	#N/A	#N/A	Y	#N/A
EWS132	Sample_EWS132tumor_T_D1MF5ACXX	EWS132	Tumor	EWS	1	9.89e-06	TGTGCCAGCAGCCAGGACGGATCGAACACTGAAGCTTTCTTT	CASSQDGSNTEAFF	TRBV7-8	.	TRBJ1-1	12	-1	-1	23	7.1722e+07	0.0139427	Y	#N/A	#N/A	#N/A	#N/A	Y	#N/A
EWS132	Sample_EWS132tumor_T_D1MF5ACXX	EWS132	Tumor	EWS	1	9.89e-06	TGTGCCAGCAGCAGGCAGGGACCCACAGATACGCAGTATTTT	CASSRQGPTDTQYF	TRBV27	TRBD1	TRBJ2-3	10	17	21	23	7.1722e+07	0.0139427	Y	#N/A	#N/A	#N/A	#N/A	Y	#N/A
EWS132	Sample_EWS132tumor_T_D1MF5ACXX	EWS132	Tumor	EWS	1	9.89e-06	TGTGCCAGCAGCAGGGACAGGGAGGACTATGGCTACACCTTC	CASSRDREDYGYTF	TRBV6-5	TRBD1	TRBJ1-2	10	13	21	25	7.1722e+07	0.0139427	Y	#N/A	#N/A	#N/A	#N/A	Y	#N/A
EWS132	Sample_EWS132tumor_T_D1MF5ACXX	EWS132	Tumor	EWS	1	9.89e-06	TGCGCCAGCAGCTTTTGGGGAGAAACAGATACGCAGTATTTT	CASSFWGETDTQYF	TRBV5-1	TRBD2	TRBJ2-3	13	17	21	24	7.1722e+07	0.0139427	Y	#N/A	#N/A	#N/A	#N/A	Y	#N/A
EWS132	Sample_EWS132tumor_T_D1MF5ACXX	EWS132	Tumor	EWS	1	9.89e-06	TGCGCCAGCAGCTTAGGGACGGGGAACACTGAAGCTTTCTTT	CASSLGTGNTEAFF	TRBV5-1	TRBD1	TRBJ1-1	13	15	19	23	7.1722e+07	0.0139427	Y	#N/A	#N/A	#N/A	#N/A	Y	#N/A
EWS132	Sample_EWS132tumor_T_D1MF5ACXX	EWS132	Tumor	EWS	1	9.89e-06	TGCAGTGCTAGAGGCGCTCCTGGGGCCAACGTCCTGACTTTC	CSARGAPGANVLTF	TRBV20-1	.	TRBJ2-6	12	-1	-1	19	7.1722e+07	0.0139427	Y	#N/A	#N/A	#N/A	#N/A	Y	#N/A
EWS132	Sample_EWS132tumor_T_D1MF5ACXX	EWS132	Tumor	EWS	1	9.89e-06	TGTGCCTGGAGTGTAGCTGGGGCCAACGTCCTGACTTTC	CAWSVAGANVLTF	TRBV30	.	TRBJ2-6	12	-1	-1	16	7.1722e+07	0.0139427	Y	#N/A	#N/A	#N/A	#N/A	Y	#N/A
EWS132	Sample_EWS132tumor_T_D1MF5ACXX	EWS132	Tumor	EWS	1	9.89e-06	TGTGCCAGTGGGGGACAGTCAAATCAGCCCCAGCATTTT	CASGGQSNQPQHF	TRBV19	TRBD1	TRBJ1-5	8	11	17	21	7.1722e+07	0.0139427	Y	#N/A	#N/A	#N/A	#N/A	Y	#N/A
EWS132	Sample_EWS132tumor_T_D1MF5ACXX	EWS132	Tumor	EWS	1	9.89e-06	TGTGCCAGTAGTATTAGATTGAACACTGAAGCTTTCTTT	CASSIRLNTEAFF	TRBV19	.	TRBJ1-1	13	-1	-1	19	7.1722e+07	0.0139427	Y	#N/A	#N/A	#N/A	#N/A	Y	#N/A
EWS132	Sample_EWS132tumor_T_D1MF5ACXX	EWS132	Tumor	EWS	1	9.89e-06	TGTGCCAGTAGTATCAGACTGAACACTGAAGCTTTCTTT	CASSIRLNTEAFF	TRBV19	.	TRBJ1-1	13	-1	-1	19	7.1722e+07	0.0139427	Y	#N/A	#N/A	#N/A	#N/A	Y	#N/A
EWS132	Sample_EWS132tumor_T_D1MF5ACXX	EWS132	Tumor	EWS	1	9.89e-06	TGTGCCAGCTTAGGACAGCAGAACACTGAAGCTTTCTTT	CASLGQQNTEAFF	TRBV7-6	TRBD1	TRBJ1-1	8	12	17	20	7.1722e+07	0.0139427	Y	#N/A	#N/A	#N/A	#N/A	Y	#N/A
EWS132	Sample_EWS132tumor_T_D1MF5ACXX	EWS132	Tumor	EWS	1	9.89e-06	TGTGCCAGCCGCAGGGGGGGCACAGATACGCAGTATTTT	CASRRGGTDTQYF	TRBV6-1	TRBD1	TRBJ2-3	8	11	17	19	7.1722e+07	0.0139427	Y	#N/A	#N/A	#N/A	#N/A	Y	#N/A
EWS132	Sample_EWS132tumor_T_D1MF5ACXX	EWS132	Tumor	EWS	1	9.89e-06	TGTGCCAGCAGTTTCTGGGGGCGAGAGACCCAGTACTTC	CASSFWGRETQYF	TRBV12-3	TRBD1	TRBJ2-5	13	16	21	23	7.1722e+07	0.0139427	Y	#N/A	#N/A	#N/A	#N/A	Y	#N/A
EWS132	Sample_EWS132tumor_T_D1MF5ACXX	EWS132	Tumor	EWS	1	9.89e-06	TGTGCCAGCAGTGGGCAGGGCGACTACGAGCAGTACTTC	CASSGQGDYEQYF	TRBV2	TRBD1	TRBJ2-7	12	15	19	23	7.1722e+07	0.0139427	Y	#N/A	#N/A	#N/A	#N/A	Y	#N/A
EWS132	Sample_EWS132tumor_T_D1MF5ACXX	EWS132	Tumor	EWS	1	9.89e-06	TGTGCCAGCAGTGGGACTCCACAAGAGACCCAGTACTTC	CASSGTPQETQYF	TRBV12-3	TRBD2	TRBJ2-5	11	12	17	21	7.1722e+07	0.0139427	Y	#N/A	#N/A	#N/A	#N/A	Y	#N/A
EWS132	Sample_EWS132tumor_T_D1MF5ACXX	EWS132	Tumor	EWS	1	9.89e-06	TGTGCCAGCAGCTTCCGACAGAACACTGAAGCTTTCTTT	CASSFRQNTEAFF	TRBV5-5	.	TRBJ1-1	13	-1	-1	20	7.1722e+07	0.0139427	Y	#N/A	#N/A	#N/A	#N/A	Y	#N/A
EWS132	Sample_EWS132tumor_T_D1MF5ACXX	EWS132	Tumor	EWS	1	9.89e-06	TGTGCCAGCAGCTTGGGCGGGCCAGATACGCAGTATTTT	CASSLGGPDTQYF	TRBV5-4	TRBD2	TRBJ2-3	14	16	20	22	7.1722e+07	0.0139427	Y	#N/A	#N/A	#N/A	#N/A	Y	#N/A
EWS132	Sample_EWS132tumor_T_D1MF5ACXX	EWS132	Tumor	EWS	1	9.89e-06	TGTGCCAGCAGCTTAACAGTGAACACTGAAGCTTTCTTT	CASSLTVNTEAFF	TRBV7-3	.	TRBJ1-1	15	-1	-1	19	7.1722e+07	0.0139427	Y	#N/A	#N/A	#N/A	#N/A	Y	#N/A
EWS132	Sample_EWS132tumor_T_D1MF5ACXX	EWS132	Tumor	EWS	1	9.89e-06	TGTGCCAGCAGCTGGGACAGAAAAGAGACCCAGTACTTC	CASSWDRKETQYF	TRBV12-3	TRBD1	TRBJ2-5	10	13	19	22	7.1722e+07	0.0139427	Y	#N/A	#N/A	#N/A	#N/A	Y	#N/A
EWS132	Sample_EWS132tumor_T_D1MF5ACXX	EWS132	Tumor	EWS	1	9.89e-06	TGTGCCAGCAGCCCCCAGGGTTACAATGAGCAGTTCTTC	CASSPQGYNEQFF	TRBV7-8	TRBD1	TRBJ2-1	12	15	19	21	7.1722e+07	0.0139427	Y	#N/A	#N/A	#N/A	#N/A	Y	#N/A
EWS132	Sample_EWS132tumor_T_D1MF5ACXX	EWS132	Tumor	EWS	1	9.89e-06	TGTGCCAGCAGCCGACCAGGGGGTTACGAGCAGTACTTC	CASSRPGGYEQYF	TRBV11-2	TRBD1	TRBJ2-7	11	16	22	24	7.1722e+07	0.0139427	Y	#N/A	#N/A	#N/A	#N/A	Y	#N/A
EWS132	Sample_EWS132tumor_T_D1MF5ACXX	EWS132	Tumor	EWS	1	9.89e-06	TGCGCCAGCAGCCAGGTCTTGAACACTGAAGCTTTCTTT	CASSQVLNTEAFF	TRBV4-1	.	TRBJ1-1	13	-1	-1	19	7.1722e+07	0.0139427	Y	#N/A	#N/A	#N/A	#N/A	Y	#N/A
EWS132	Sample_EWS132tumor_T_D1MF5ACXX	EWS132	Tumor	EWS	1	9.89e-06	TGCAGTGCTAGCGGGAGGGCAGTGTACGAGCAGTACTTC	CSASGRAVYEQYF	TRBV20-1	TRBD2	TRBJ2-7	11	12	17	24	7.1722e+07	0.0139427	Y	#N/A	#N/A	#N/A	#N/A	Y	#N/A
EWS132	Sample_EWS132tumor_T_D1MF5ACXX	EWS132	Tumor	EWS	1	9.89e-06	TGTGCCAGCAGTTCAGGGGCTAGTGAGCAGTTCTTC	CASSSGASEQFF	TRBV12-3	TRBD1	TRBJ2-1	12	13	18	23	7.1722e+07	0.0139427	Y	#N/A	#N/A	#N/A	#N/A	Y	#N/A
EWS132	Sample_EWS132tumor_T_D1MF5ACXX	EWS132	Tumor	EWS	1	9.89e-06	TGTGCCAGCAGTACGAACACCGGGGAGCTGTTTTTT	CASSTNTGELFF	TRBV6-3	.	TRBJ2-2	11	-1	-1	13	7.1722e+07	0.0139427	Y	#N/A	#N/A	#N/A	#N/A	Y	#N/A
EWS132	Sample_EWS132tumor_T_D1MF5ACXX	EWS132	Tumor	EWS	1	9.89e-06	TGTGCCAGCAGCTTACAGAGCTACGAGCAGTACTTC	CASSLQSYEQYF	TRBV13	.	TRBJ2-7	14	-1	-1	20	7.1722e+07	0.0139427	Y	#N/A	#N/A	#N/A	#N/A	Y	#N/A
EWS132	Sample_EWS132tumor_T_D1MF5ACXX	EWS132	Tumor	EWS	1	9.89e-06	TGTGCCAGCAGCTTACAGAGCAATGAGCAGTTCTTC	CASSLQSNEQFF	TRBV13	.	TRBJ2-1	14	-1	-1	20	7.1722e+07	0.0139427	Y	#N/A	#N/A	#N/A	#N/A	Y	#N/A
EWS132	Sample_EWS132tumor_T_D1MF5ACXX	EWS132	Tumor	EWS	1	9.89e-06	TGTGCCAGCAGCCTCCACACAGATACGCAGTATTTT	CASSLHTDTQYF	TRBV3-1	.	TRBJ2-3	12	-1	-1	17	7.1722e+07	0.0139427	Y	#N/A	#N/A	#N/A	#N/A	Y	#N/A
EWS132	Sample_EWS132tumor_T_D1MF5ACXX	EWS132	Tumor	EWS	1	9.89e-06	TGTGCCAGCAGCGAGGGGAATCAGCCCCAGCATTTT	CASSEGNQPQHF	TRBV13	TRBD1	TRBJ1-5	11	13	17	18	7.1722e+07	0.0139427	Y	#N/A	#N/A	#N/A	#N/A	Y	#N/A
EWS132	Sample_EWS132tumor_T_D1MF5ACXX	EWS132	Tumor	EWS	1	9.89e-06	TGTGCCAGCAGAGGACAGAACTATGGCTACACCTTC	CASRGQNYGYTF	TRBV6-6	TRBD1	TRBJ1-2	10	12	17	18	7.1722e+07	0.0139427	Y	#N/A	#N/A	#N/A	#N/A	Y	#N/A
EWS132	Sample_EWS132tumor_T_D1MF5ACXX	EWS132	Tumor	EWS	1	9.89e-06	TGCGCCAGCAGCTCGCAGGGTTATGAGCAGTTCTTC	CASSSQGYEQFF	TRBV5-1	.	TRBJ2-1	16	-1	-1	22	7.1722e+07	0.0139427	Y	#N/A	#N/A	#N/A	#N/A	Y	#N/A
EWS132	Sample_EWS132tumor_T_D1MF5ACXX	EWS132	Tumor	EWS	1	9.89e-06	TGCGCCAGCAGCCAAGCTGGGTATGGCTACACCTTC	CASSQAGYGYTF	TRBV4-3	.	TRBJ1-2	17	-1	-1	21	7.1722e+07	0.0139427	Y	#N/A	#N/A	#N/A	#N/A	Y	#N/A
EWS132	Sample_EWS132tumor_T_D1MF5ACXX	EWS132	Tumor	EWS	1	9.89e-06	TGCAGCGTCAGACAGGGGAATCAGCCCCAGCATTTT	CSVRQGNQPQHF	TRBV29-1	TRBD1	TRBJ1-5	7	10	17	18	7.1722e+07	0.0139427	Y	#N/A	#N/A	#N/A	#N/A	Y	#N/A
EWS132	Sample_EWS132tumor_T_D1MF5ACXX	EWS132	Tumor	EWS	1	9.89e-06	TGTGCCTCCAGGGGTTCCTACGAGCAGTACTTC	CASRGSYEQYF	TRBV6-6	TRBD1	TRBJ2-7	5	8	13	15	7.1722e+07	0.0139427	Y	#N/A	#N/A	#N/A	#N/A	Y	#N/A
EWS132	Sample_EWS132tumor_T_D1MF5ACXX	EWS132	Tumor	EWS	1	9.89e-06	TGTGCCAGTAGTACCAACTACGAGCAGTACTTC	CASSTNYEQYF	TRBV19	.	TRBJ2-7	12	-1	-1	17	7.1722e+07	0.0139427	Y	#N/A	#N/A	#N/A	#N/A	Y	#N/A
EWS132	Sample_EWS132tumor_T_D1MF5ACXX	EWS132	Tumor	EWS	1	9.89e-06	TGTGCCAGCAGTTACTCGACGGAAGCTTTCTTT	CASSYSTEAFF	TRBV6-6	.	TRBJ1-1	15	-1	-1	21	7.1722e+07	0.0139427	Y	#N/A	#N/A	#N/A	#N/A	Y	#N/A
EWS132	Sample_EWS132tumor_T_D1MF5ACXX	EWS132	Tumor	EWS	1	9.89e-06	TGTGCCAGCAGTTACGGGTACGAGCAGTACTTC	CASSYGYEQYF	TRBV6-5	.	TRBJ2-7	14	-1	-1	18	7.1722e+07	0.0139427	Y	#N/A	#N/A	#N/A	#N/A	Y	#N/A
EWS132	Sample_EWS132tumor_T_D1MF5ACXX	EWS132	Tumor	EWS	1	9.89e-06	TGTGCCAGCAGCGGGCCCTACGAGCAGTACTTC	CASSGPYEQYF	TRBV7-9	.	TRBJ2-7	11	-1	-1	16	7.1722e+07	0.0139427	Y	#N/A	#N/A	#N/A	#N/A	Y	#N/A
EWS132	Sample_EWS132tumor_T_D1MF5ACXX	EWS132	Tumor	EWS	1	9.89e-06	TGTGCCAGCAGGGGTAACTATGGCTACACCTTC	CASRGNYGYTF	TRBV27	.	TRBJ1-2	10	-1	-1	14	7.1722e+07	0.0139427	Y	#N/A	#N/A	#N/A	#N/A	Y	#N/A
EWS132	Sample_EWS132tumor_T_D1MF5ACXX	EWS132	Tumor	EWS	1	9.89e-06	TGTGCCAGCAAGACTGGCTACGAGCAGTACTTC	CASKTGYEQYF	TRBV2	.	TRBJ2-7	9	-1	-1	17	7.1722e+07	0.0139427	Y	#N/A	#N/A	#N/A	#N/A	Y	#N/A
EWS132	Sample_EWS132tumor_T_D1MF5ACXX	EWS132	Tumor	EWS	1	9.89e-06	TGCGCCAGCAGCCTTAACCACGAGCAGTACTTC	CASSLNHEQYF	TRBV4-1	.	TRBJ2-7	12	-1	-1	19	7.1722e+07	0.0139427	Y	#N/A	#N/A	#N/A	#N/A	Y	#N/A
EWS132	Sample_EWS132tumor_T_D1MF5ACXX	EWS132	Tumor	EWS	1	9.89e-06	TGCAGTGCTAGAGCTGGATATGAGCAGTACTTC	CSARAGYEQYF	TRBV20-1	.	TRBJ2-7	14	-1	-1	21	7.1722e+07	0.0139427	Y	#N/A	#N/A	#N/A	#N/A	Y	#N/A
EWS132	Sample_EWS132tumor_T_D1MF5ACXX	EWS132	Tumor	EWS	1	9.89e-06	TGCAGCGTTCGGGGAAACTATGGCTACACCTTC	CSVRGNYGYTF	TRBV29-1	TRBD2	TRBJ1-2	8	9	13	15	7.1722e+07	0.0139427	Y	#N/A	#N/A	#N/A	#N/A	Y	#N/A
EWS132	Sample_EWS132tumor_T_D1MF5ACXX	EWS132	Tumor	EWS	1	9.89e-06	TGCAGCGTTGCCCGAAGTTACGAGCAGTACTTC	CSVARSYEQYF	TRBV29-1	.	TRBJ2-7	9	-1	-1	18	7.1722e+07	0.0139427	Y	#N/A	#N/A	#N/A	#N/A	Y	#N/A
EWS132	Sample_EWS132tumor_T_D1MF5ACXX	EWS132	Tumor	EWS	1	9.89e-06	TGCAGCGTTGGAGGGAACTACGAGCAGTACTTC	CSVGGNYEQYF	TRBV29-1	.	TRBJ2-7	9	-1	-1	17	7.1722e+07	0.0139427	Y	#N/A	#N/A	#N/A	#N/A	Y	#N/A
EWS133	Sample_EWS133tumor_T_D1MF5ACXX	EWS133	Tumor	EWS	1	0.000752445	TGTGCCAGCAGTTTCGAGGGGGGCTCCTACAATGAGCAGTTCTTC	CASSFEGGSYNEQFF	TRBV12-3	TRBD1	TRBJ2-1	13	16	21	22	6.73512e+07	0.0148475	Y	#N/A	#N/A	#N/A	#N/A	Y	#N/A
EWS133	Sample_EWS133tumor_T_D1MF5ACXX	EWS133	Tumor	EWS	1	0.000752445	TGTGCCAGCAGTTACTCCGGAGAGTACAATGAGCAGTTCTTC	CASSYSGEYNEQFF	TRBV6-5	.	TRBJ2-1	15	-1	-1	24	6.73512e+07	0.0148475	Y	#N/A	#N/A	#N/A	#N/A	Y	#N/A
EWS133	Sample_EWS133tumor_T_D1MF5ACXX	EWS133	Tumor	EWS	1	0.000752445	TGTGCCAGCAGCTTAACTGGGACAACCGGGGAGCTGTTTTTT	CASSLTGTTGELFF	TRBV7-3	TRBD1	TRBJ2-2	15	18	23	24	6.73512e+07	0.0148475	Y	#N/A	#N/A	#N/A	#N/A	Y	#N/A
EWS135	Sample_EWS135tumor_T_D1MF5ACXX	EWS135	Tumor	EWS	1	0.00122399	TGTGCCAGCCGGACAGGGAGTCAGCCCCAGCATTTT	CASRTGSQPQHF	TRBV27	TRBD1	TRBJ1-5	8	10	17	20	6.03512e+07	0.0165697	Y	#N/A	#N/A	#N/A	#N/A	Y	#N/A
EWS136	Sample_EWS136tumor_T_D1MF5ACXX	EWS136	Tumor	EWS	2	0.00573066	TGTGCCAGCAGCTGGGCGGGGGAGACCCAGTACTTC	CASSWAGETQYF	TRBV7-2	TRBD2	TRBJ2-5	12	15	20	21	6.59094e+07	0.0303447	Y	#N/A	#N/A	#N/A	#N/A	Y	#N/A
EWS137	Sample_EWS137tumor_T_D1MF5ACXX	EWS137	Tumor	EWS	1	0.000467727	TGTGCCAGCTCGCGGACAGGGACTTACGAGCAGTACTTC	CASSRTGTYEQYF	TRBV3-1	TRBD1	TRBJ2-7	8	13	20	24	5.93844e+07	0.0168394	Y	#N/A	#N/A	#N/A	#N/A	Y	#N/A
EWS138	Sample_EWS138tumor_T_D1MF5ACXX	EWS138	Tumor	EWS	2	0.0645161	TGTGCCAGCAGCCAAGGAGGTCAGCCCCAGCATTTT	CASSQGGQPQHF	TRBV4-2	.	TRBJ1-5	15	-1	-1	20	6.7772e+07	0.0295107	Y	#N/A	#N/A	#N/A	#N/A	Y	#N/A
EWS139	Sample_EWS139tumor_T_D1MF5ACXX	EWS139	Tumor	EWS	1	0.00289855	TGTGCCAGCAGACCCGGGACAGGGGGCGCCTATGGCTACACCTTC	CASRPGTGGAYGYTF	TRBV7-2	TRBD1	TRBJ1-2	10	12	26	29	6.10368e+07	0.0163836	Y	#N/A	#N/A	#N/A	#N/A	Y	#N/A
EWS139	Sample_EWS139tumor_T_D1MF5ACXX	EWS139	Tumor	EWS	1	0.00289855	TGTGCCAGCAGAAGGACAGGCAGCAATCAGCCCCAGCATTTT	CASRRTGSNQPQHF	TRBV27	TRBD1	TRBJ1-5	10	13	19	21	6.10368e+07	0.0163836	Y	#N/A	#N/A	#N/A	#N/A	Y	#N/A
EWS139	Sample_EWS139tumor_T_D1MF5ACXX	EWS139	Tumor	EWS	1	0.00289855	TGTGCCAGCAGTTTTGGTGCCACAGATACGCAGTATTTT	CASSFGATDTQYF	TRBV12-3	.	TRBJ2-3	13	-1	-1	20	6.10368e+07	0.0163836	Y	#N/A	#N/A	#N/A	#N/A	Y	#N/A
EWS139	Sample_EWS139tumor_T_D1MF5ACXX	EWS139	Tumor	EWS	1	0.00289855	TGTGCCAGCAGCCCGGACAGGGCTTCACCCCTCCACTTT	CASSPDRASPLHF	TRBV12-3	TRBD1	TRBJ1-6	10	14	21	23	6.10368e+07	0.0163836	Y	#N/A	#N/A	#N/A	#N/A	Y	#N/A
EWS2001	Sample_EWS2001tumor_T_D1MF5ACXX	EWS2001	Tumor	EWS	1	0.0243902	TGCGCCAGCAGCCTTGCCGGGGGAAGAGAGACCCAGTACTTC	CASSLAGGRETQYF	TRBV5-1	TRBD2	TRBJ2-5	11	17	22	26	7.64845e+07	0.0130745	Y	#N/A	#N/A	#N/A	#N/A	Y	#N/A
EWS2004	Sample_EWS2004tumor_T_D1MF5ACXX	EWS2004	Tumor	EWS	1	0.000344709	TGTGCCAGCAGTTTGGAAGGCAGTGGCAATCAGCCCCAGCATTTT	CASSLEGSGNQPQHF	TRBV12-3	.	TRBJ1-5	13	-1	-1	25	7.8731e+07	0.0127015	Y	#N/A	#N/A	#N/A	#N/A	Y	#N/A
EWS2004	Sample_EWS2004tumor_T_D1MF5ACXX	EWS2004	Tumor	EWS	1	0.000344709	TGTGCCAGCAGCCTTTATAATTCACCCCTCCACTTT	CASSLYNSPLHF	TRBV5-4	.	TRBJ1-6	11	-1	-1	15	7.8731e+07	0.0127015	Y	#N/A	#N/A	#N/A	#N/A	Y	Y
EWS2005	Sample_EWS2005tumor_T_D1MF5ACXX	EWS2005	Tumor	EWS	2	1.06e-05	TGTGCCAGCAGCTTAGCGTTAGGAGCCGGGGAGCTGTTTTTT	CASSLALGAGELFF	TRBV7-6	.	TRBJ2-2	16	-1	-1	25	4.88345e+07	0.0409547	Y	#N/A	#N/A	#N/A	#N/A	Y	#N/A
EWS2005	Sample_EWS2005tumor_T_D1MF5ACXX	EWS2005	Tumor	EWS	2	1.06e-05	TGTGCCAGTAGTAGCAGGAGCCCAGATACGCAGTATTTT	CASSSRSPDTQYF	TRBV19	.	TRBJ2-3	12	-1	-1	18	4.88345e+07	0.0409547	Y	#N/A	#N/A	#N/A	#N/A	Y	#N/A
EWS2005	Sample_EWS2005tumor_T_D1MF5ACXX	EWS2005	Tumor	EWS	2	1.06e-05	TGTGCCAGCAGCCCCGGGACAGGGGGCGAGCAGTACTTC	CASSPGTGGEQYF	TRBV5-4	TRBD1	TRBJ2-7	11	12	25	26	4.88345e+07	0.0409547	Y	#N/A	#N/A	#N/A	#N/A	Y	#N/A
EWS2005	Sample_EWS2005tumor_T_D1MF5ACXX	EWS2005	Tumor	EWS	1	5.3e-06	TGCGCCAGCAGCTTGACAGCGGGCAGCTCCTACAATGAGCAGTTCTTC	CASSLTAGSSYNEQFF	TRBV5-1	TRBD2	TRBJ2-1	14	17	22	24	4.88345e+07	0.0204773	Y	#N/A	#N/A	#N/A	#N/A	Y	#N/A
EWS2005	Sample_EWS2005tumor_T_D1MF5ACXX	EWS2005	Tumor	EWS	1	5.3e-06	TGTGCCAGCAGTCTGGGGGCGGGAGAGTACAATGAGCAGTTCTTC	CASSLGAGEYNEQFF	TRBV12-3	TRBD2	TRBJ2-1	11	18	24	27	4.88345e+07	0.0204773	Y	#N/A	#N/A	#N/A	#N/A	Y	#N/A
EWS2005	Sample_EWS2005tumor_T_D1MF5ACXX	EWS2005	Tumor	EWS	1	5.3e-06	TGTGCCAGCAGCTTGGGGCGGACTAGCACAGATACGCAGTATTTT	CASSLGRTSTDTQYF	TRBV5-4	.	TRBJ2-3	14	-1	-1	22	4.88345e+07	0.0204773	Y	#N/A	#N/A	#N/A	#N/A	Y	#N/A
EWS2005	Sample_EWS2005tumor_T_D1MF5ACXX	EWS2005	Tumor	EWS	1	5.3e-06	TGTGCCAGCAGCCTGAGCGGGGGGGCCAGCAATGAGCAGTTCTTC	CASSLSGGASNEQFF	TRBV4-2	TRBD2	TRBJ2-1	12	15	23	29	4.88345e+07	0.0204773	Y	#N/A	#N/A	#N/A	#N/A	Y	#N/A
EWS2005	Sample_EWS2005tumor_T_D1MF5ACXX	EWS2005	Tumor	EWS	1	5.3e-06	TGTGCCAGCAGCCAAAGGGACAGGGGAGGAGAGACCCAGTACTTC	CASSQRDRGGETQYF	TRBV4-2	TRBD1	TRBJ2-5	14	16	25	29	4.88345e+07	0.0204773	Y	#N/A	#N/A	#N/A	#N/A	Y	#N/A
EWS2005	Sample_EWS2005tumor_T_D1MF5ACXX	EWS2005	Tumor	EWS	1	5.3e-06	TGTGCCAGCAGCAGAGGGACTAGCGGCCAAGAGACCCAGTACTTC	CASSRGTSGQETQYF	TRBV11-3	TRBD2	TRBJ2-5	11	15	25	26	4.88345e+07	0.0204773	Y	#N/A	#N/A	#N/A	#N/A	Y	#N/A
EWS2005	Sample_EWS2005tumor_T_D1MF5ACXX	EWS2005	Tumor	EWS	1	5.3e-06	TGTGCCAGCAGTTACAGACAGGGGGGATACGAGCAGTACTTC	CASSYRQGGYEQYF	TRBV6-5	TRBD1	TRBJ2-7	14	16	24	27	4.88345e+07	0.0204773	Y	#N/A	#N/A	#N/A	#N/A	Y	#N/A
EWS2005	Sample_EWS2005tumor_T_D1MF5ACXX	EWS2005	Tumor	EWS	1	5.3e-06	TGTGCCAGCAGTCGGGGATCGGGGAATCAGCCCCAGCATTTT	CASSRGSGNQPQHF	TRBV28	TRBD2	TRBJ1-5	11	12	16	24	4.88345e+07	0.0204773	Y	#N/A	#N/A	#N/A	#N/A	Y	#N/A
EWS2005	Sample_EWS2005tumor_T_D1MF5ACXX	EWS2005	Tumor	EWS	1	5.3e-06	TGCGCCAGCAGCTTGGGGACACCGAACACTGAAGCTTTCTTT	CASSLGTPNTEAFF	TRBV5-1	TRBD1	TRBJ1-1	14	15	20	23	4.88345e+07	0.0204773	Y	#N/A	#N/A	#N/A	#N/A	Y	#N/A
EWS2005	Sample_EWS2005tumor_T_D1MF5ACXX	EWS2005	Tumor	EWS	1	5.3e-06	TGCGCCAGCAGCGGGACTAGTGGTACCTACGAGCAGTACTTC	CASSGTSGTYEQYF	TRBV5-1	TRBD2	TRBJ2-7	11	12	19	25	4.88345e+07	0.0204773	Y	#N/A	#N/A	#N/A	#N/A	Y	#N/A
EWS2005	Sample_EWS2005tumor_T_D1MF5ACXX	EWS2005	Tumor	EWS	1	5.3e-06	TGTGCCAGCAGTTCCCCGTACCAAGAGACCCAGTACTTC	CASSSPYQETQYF	TRBV27	.	TRBJ2-5	12	-1	-1	17	4.88345e+07	0.0204773	Y	#N/A	#N/A	#N/A	#N/A	Y	#N/A
EWS2005	Sample_EWS2005tumor_T_D1MF5ACXX	EWS2005	Tumor	EWS	1	5.3e-06	TGTGCCAGCAGTGTGTCAAACCAAGAGACCCAGTACTTC	CASSVSNQETQYF	TRBV2	.	TRBJ2-5	12	-1	-1	19	4.88345e+07	0.0204773	Y	#N/A	#N/A	#N/A	#N/A	Y	#N/A
EWS2005	Sample_EWS2005tumor_T_D1MF5ACXX	EWS2005	Tumor	EWS	1	5.3e-06	TGTGCCAGCAGCCCTGACAGGGGAGAGACCCAGTACTTC	CASSPDRGETQYF	TRBV6-5	TRBD1	TRBJ2-5	10	15	22	23	4.88345e+07	0.0204773	Y	#N/A	#N/A	#N/A	#N/A	Y	#N/A
EWS2006	Sample_EWS2006tumor_T_C1JC7ACXX	EWS2006	Tumor	EWS	13	0.0039804	TGCAGTGCTAGACCCCGGGGAAACACTGAAGCTTTCTTT	CSARPRGNTEAFF	TRBV20-1	TRBD1	TRBJ1-1	11	13	18	21	6.55027e+07	0.198465	Y	#N/A	#N/A	#N/A	#N/A	Y	#N/A
EWS2006	Sample_EWS2006tumor_T_C1JC7ACXX	EWS2006	Tumor	EWS	3	0.000918555	TGCGCCAGCAGCCCCGGGACCTACACCGGGGAGCTGTTTTTT	CASSPGTYTGELFF	TRBV4-1	TRBD1	TRBJ2-2	12	13	19	22	6.55027e+07	0.0457996	Y	#N/A	#N/A	#N/A	#N/A	Y	#N/A
EWS2006	Sample_EWS2006tumor_T_C1JC7ACXX	EWS2006	Tumor	EWS	1	0.000306185	TGTGCCAGCAGCTTAGAAGACAGCCTGAACACTGAAGCTTTCTTT	CASSLEDSLNTEAFF	TRBV7-9	TRBD1	TRBJ1-1	15	18	22	25	6.55027e+07	0.0152665	Y	#N/A	#N/A	#N/A	#N/A	Y	#N/A
EWS2006	Sample_EWS2006tumor_T_C1JC7ACXX	EWS2006	Tumor	EWS	1	0.000306185	TGTGCCAGCAGCTTGGAAACAGGGGTCTATGGCTACACCTTC	CASSLETGVYGYTF	TRBV11-1	TRBD1	TRBJ1-2	13	18	24	26	6.55027e+07	0.0152665	Y	#N/A	#N/A	#N/A	#N/A	Y	#N/A
EWS2006	Sample_EWS2006tumor_T_C1JC7ACXX	EWS2006	Tumor	EWS	1	0.000306185	TGCAGCGTTGAAGGGGGACCGACGAACACTGAAGCTTTCTTT	CSVEGGPTNTEAFF	TRBV29-1	TRBD1	TRBJ1-1	12	14	18	23	6.55027e+07	0.0152665	Y	#N/A	#N/A	#N/A	#N/A	Y	#N/A
EWS2006	Sample_EWS2006tumor_T_C1JC7ACXX	EWS2006	Tumor	EWS	1	0.000306185	TGTGCCAGCAGTCCCTGGACAGGAAACGAGCAGTACTTC	CASSPWTGNEQYF	TRBV12-3	TRBD1	TRBJ2-7	11	12	22	25	6.55027e+07	0.0152665	Y	#N/A	#N/A	#N/A	#N/A	Y	#N/A
EWS2006	Sample_EWS2006tumor_T_C1JC7ACXX	EWS2006	Tumor	EWS	1	0.000306185	TGTGCCAGCAGCCGGGGGCGGCAAGAGACCCAGTACTTC	CASSRGRQETQYF	TRBV7-6	TRBD1	TRBJ2-5	11	13	18	21	6.55027e+07	0.0152665	Y	#N/A	#N/A	#N/A	#N/A	Y	#N/A
EWS2006	Sample_EWS2006tumor_T_C1JC7ACXX	EWS2006	Tumor	EWS	1	0.000306185	TGTGCCAGCAGCGCGCAGGGGGCCTACGAGCAGTACTTC	CASSAQGAYEQYF	TRBV9	TRBD1	TRBJ2-7	12	15	21	22	6.55027e+07	0.0152665	Y	#N/A	#N/A	#N/A	#N/A	Y	#N/A
EWS2006	Sample_EWS2006tumor_T_C1JC7ACXX	EWS2006	Tumor	EWS	1	0.000306185	TGCGCCAGCAGCCAACAGAGCAATCAGCCCCAGCATTTT	CASSQQSNQPQHF	TRBV4-1	.	TRBJ1-5	14	-1	-1	18	6.55027e+07	0.0152665	Y	#N/A	#N/A	#N/A	#N/A	Y	#N/A
EWS2007	Sample_EWS2007tumor_T_C1JC7ACXX	EWS2007	Tumor	EWS	5	0.000528821	TGTGCCAGCAGCGTTGGGACAGACACCGGGGAGCTGTTTTTT	CASSVGTDTGELFF	TRBV9	TRBD1	TRBJ2-2	13	15	21	22	6.66304e+07	0.0750408	Y	#N/A	#N/A	#N/A	#N/A	Y	#N/A
EWS2007	Sample_EWS2007tumor_T_C1JC7ACXX	EWS2007	Tumor	EWS	4	0.000423057	TGCAGTGCAGGGACAGGAGGAAACACCATATATTTT	CSAGTGGNTIYF	TRBV20-1	TRBD1	TRBJ1-3	7	9	16	18	6.66304e+07	0.0600327	Y	#N/A	#N/A	#N/A	#N/A	Y	#N/A
EWS2007	Sample_EWS2007tumor_T_C1JC7ACXX	EWS2007	Tumor	EWS	3	0.000317292	TGTGCCAGCAGTTTAGACACAAGCTCCTACAATGAGCAGTTCTTC	CASSLDTSSYNEQFF	TRBV28	.	TRBJ2-1	14	-1	-1	21	6.66304e+07	0.0450245	Y	#N/A	#N/A	#N/A	#N/A	Y	#N/A
EWS2007	Sample_EWS2007tumor_T_C1JC7ACXX	EWS2007	Tumor	EWS	3	0.000317292	TGCGCCAGCAGCTTGGAAGGACAGATCTACGAGCAGTACTTC	CASSLEGQIYEQYF	TRBV5-1	TRBD1	TRBJ2-7	18	19	23	26	6.66304e+07	0.0450245	Y	#N/A	#N/A	#N/A	#N/A	Y	#N/A
EWS2007	Sample_EWS2007tumor_T_C1JC7ACXX	EWS2007	Tumor	EWS	3	0.000317292	TGTGCCAGCAGCCCACCCGCGAGTTACGAGCAGTACTTC	CASSPPASYEQYF	TRBV12-3	TRBD2	TRBJ2-7	10	15	23	24	6.66304e+07	0.0450245	Y	#N/A	#N/A	#N/A	#N/A	Y	#N/A
EWS2007	Sample_EWS2007tumor_T_C1JC7ACXX	EWS2007	Tumor	EWS	2	0.000211528	TGTGCCAGCAGTCCTACAGGGACTAGCACAGATACGCAGTATTTT	CASSPTGTSTDTQYF	TRBV3-1	TRBD1	TRBJ2-3	10	15	20	22	6.66304e+07	0.0300163	Y	#N/A	#N/A	#N/A	#N/A	Y	#N/A
EWS2007	Sample_EWS2007tumor_T_C1JC7ACXX	EWS2007	Tumor	EWS	2	0.000211528	TGTGCCAGCAGTCACCCGGGACAGGGGTACAATGAGCAGTTCTTC	CASSHPGQGYNEQFF	TRBV28	TRBD1	TRBJ2-1	11	14	26	27	6.66304e+07	0.0300163	Y	#N/A	#N/A	#N/A	#N/A	Y	#N/A
EWS2007	Sample_EWS2007tumor_T_C1JC7ACXX	EWS2007	Tumor	EWS	2	0.000211528	TGTGCCAGCAGCTTACAGGGGGGCTCCTACAATGAGCAGTTCTTC	CASSLQGGSYNEQFF	TRBV13	TRBD1	TRBJ2-1	14	15	21	22	6.66304e+07	0.0300163	Y	#N/A	#N/A	#N/A	#N/A	Y	#N/A
EWS2007	Sample_EWS2007tumor_T_C1JC7ACXX	EWS2007	Tumor	EWS	2	0.000211528	TGCGCCAGCAGCTTGTTAGGGTCTGGGGCCAACGTCCTGACTTTC	CASSLLGSGANVLTF	TRBV5-1	.	TRBJ2-6	14	-1	-1	21	6.66304e+07	0.0300163	Y	#N/A	#N/A	#N/A	#N/A	Y	#N/A
EWS2007	Sample_EWS2007tumor_T_C1JC7ACXX	EWS2007	Tumor	EWS	2	0.000211528	TGTGCCAGCAGTGAAAGGCAGGGAAATTCACCCCTCCACTTT	CASSERQGNSPLHF	TRBV25-1	TRBD1	TRBJ1-6	14	18	22	24	6.66304e+07	0.0300163	Y	#N/A	#N/A	#N/A	#N/A	Y	#N/A
EWS2007	Sample_EWS2007tumor_T_C1JC7ACXX	EWS2007	Tumor	EWS	2	0.000211528	TGCGCCAGCAGCCAAGGGCAGGGGGGGACTGAAGCTTTCTTT	CASSQGQGGTEAFF	TRBV4-1	TRBD1	TRBJ1-1	15	18	24	27	6.66304e+07	0.0300163	Y	#N/A	#N/A	#N/A	#N/A	Y	#N/A
EWS2007	Sample_EWS2007tumor_T_C1JC7ACXX	EWS2007	Tumor	EWS	2	0.000211528	TGTGCCAGCAGCCTCGAGGACCAAGAGACCCAGTACTTC	CASSLEDQETQYF	TRBV6-5	.	TRBJ2-5	10	-1	-1	19	6.66304e+07	0.0300163	Y	#N/A	#N/A	#N/A	#N/A	Y	#N/A
EWS2007	Sample_EWS2007tumor_T_C1JC7ACXX	EWS2007	Tumor	EWS	2	0.000211528	TGTGCCAGCAGCCCTACTAGCGAGTACGAGCAGTACTTC	CASSPTSEYEQYF	TRBV27	TRBD2	TRBJ2-7	10	15	21	24	6.66304e+07	0.0300163	Y	#N/A	#N/A	#N/A	#N/A	Y	#N/A
EWS2007	Sample_EWS2007tumor_T_C1JC7ACXX	EWS2007	Tumor	EWS	2	0.000211528	TGTGCCAGCAGCATACAGGGAGGGACTGAAGCTTTCTTT	CASSIQGGTEAFF	TRBV11-2	TRBD1	TRBJ1-1	11	14	19	24	6.66304e+07	0.0300163	Y	#N/A	#N/A	#N/A	#N/A	Y	#N/A
EWS2007	Sample_EWS2007tumor_T_C1JC7ACXX	EWS2007	Tumor	EWS	2	0.000211528	TGTGCCAGCAGCTTTAGCGGCTACGAGCAGTACTTC	CASSFSGYEQYF	TRBV7-9	TRBD2	TRBJ2-7	13	14	19	20	6.66304e+07	0.0300163	Y	#N/A	#N/A	#N/A	#N/A	Y	#N/A
EWS2007	Sample_EWS2007tumor_T_C1JC7ACXX	EWS2007	Tumor	EWS	2	0.000211528	TGTGCCAGCAGCTCAGGTTACAATGAGCAGTTCTTC	CASSSGYNEQFF	TRBV7-3	.	TRBJ2-1	12	-1	-1	18	6.66304e+07	0.0300163	Y	#N/A	#N/A	#N/A	#N/A	Y	#N/A
EWS2007	Sample_EWS2007tumor_T_C1JC7ACXX	EWS2007	Tumor	EWS	1	0.000105764	TGTGCCAGTAGTATGCTTGCGGGGGGGTCCTACAATGAGCAGTTCTTC	CASSMLAGGSYNEQFF	TRBV19	TRBD2	TRBJ2-1	13	18	25	27	6.66304e+07	0.0150082	Y	#N/A	#N/A	#N/A	#N/A	Y	#N/A
EWS2007	Sample_EWS2007tumor_T_C1JC7ACXX	EWS2007	Tumor	EWS	1	0.000105764	TGTGCCAGCAGTCGACTAGCGGGGGGGCAGGAGACCCAGTACTTC	CASSRLAGGQETQYF	TRBV2	TRBD2	TRBJ2-5	11	13	25	30	6.66304e+07	0.0150082	Y	#N/A	#N/A	#N/A	#N/A	Y	#N/A
EWS2007	Sample_EWS2007tumor_T_C1JC7ACXX	EWS2007	Tumor	EWS	1	0.000105764	TGTGCCAGCAGTCGACTAGCGGGGAGCCAAGAGACCCAGTACTTC	CASSRLAGSQETQYF	TRBV2	TRBD2	TRBJ2-5	11	13	23	26	6.66304e+07	0.0150082	Y	#N/A	#N/A	#N/A	#N/A	Y	#N/A
EWS2007	Sample_EWS2007tumor_T_C1JC7ACXX	EWS2007	Tumor	EWS	1	0.000105764	TGTGCCAGCAGTGAAGCTAGCGGGGGCGCAGATACGCAGTATTTT	CASSEASGGADTQYF	TRBV6-1	TRBD2	TRBJ2-3	17	18	25	28	6.66304e+07	0.0150082	Y	#N/A	#N/A	#N/A	#N/A	Y	#N/A
EWS2007	Sample_EWS2007tumor_T_C1JC7ACXX	EWS2007	Tumor	EWS	1	0.000105764	TGTGCCAGCAGCTTGTCGGGACAGGGAGGCTATGGCTACACCTTC	CASSLSGQGGYGYTF	TRBV5-4	TRBD1	TRBJ1-2	14	16	25	29	6.66304e+07	0.0150082	Y	#N/A	#N/A	#N/A	#N/A	Y	#N/A
EWS2007	Sample_EWS2007tumor_T_C1JC7ACXX	EWS2007	Tumor	EWS	1	0.000105764	TGTGCCAGCAGCTTAGGGACAGGGGCTAACAATGAGCAGTTCTTC	CASSLGTGANNEQFF	TRBV7-3	TRBD1	TRBJ2-1	14	15	24	28	6.66304e+07	0.0150082	Y	#N/A	#N/A	#N/A	#N/A	Y	#N/A
EWS2007	Sample_EWS2007tumor_T_C1JC7ACXX	EWS2007	Tumor	EWS	1	0.000105764	TGTGCCAGCAGCTTAGGAGCGGGGCCCTACAATGAGCAGTTCTTC	CASSLGAGPYNEQFF	TRBV11-1	TRBD2	TRBJ2-1	15	17	23	25	6.66304e+07	0.0150082	Y	#N/A	#N/A	#N/A	#N/A	Y	#N/A
EWS2007	Sample_EWS2007tumor_T_C1JC7ACXX	EWS2007	Tumor	EWS	1	0.000105764	TGTGCCAGCAGCCTGGGGACTAGCGGAAACTACGAGCAGTACTTC	CASSLGTSGNYEQYF	TRBV5-6	TRBD2	TRBJ2-7	11	15	25	29	6.66304e+07	0.0150082	Y	#N/A	#N/A	#N/A	#N/A	Y	#N/A
EWS2007	Sample_EWS2007tumor_T_C1JC7ACXX	EWS2007	Tumor	EWS	1	0.000105764	TGTGCCAGCAGCCCGGGACTAGCGGGGAACAATGAGCAGTTCTTC	CASSPGLAGNNEQFF	TRBV3-1	TRBD2	TRBJ2-1	12	13	26	28	6.66304e+07	0.0150082	Y	#N/A	#N/A	#N/A	#N/A	Y	#N/A
EWS2007	Sample_EWS2007tumor_T_C1JC7ACXX	EWS2007	Tumor	EWS	1	0.000105764	TGTGCCAGCAGCCCGAGGGGGACGGGCGTCTACGAGCAGTACTTC	CASSPRGTGVYEQYF	TRBV5-6	TRBD1	TRBJ2-7	11	15	20	29	6.66304e+07	0.0150082	Y	#N/A	#N/A	#N/A	#N/A	Y	#N/A
EWS2007	Sample_EWS2007tumor_T_C1JC7ACXX	EWS2007	Tumor	EWS	1	0.000105764	TGTGCCAGCAGCCCAACAGGGGGTTCTTCCTACGAGCAGTACTTC	CASSPTGGSSYEQYF	TRBV6-6	TRBD1	TRBJ2-7	11	15	22	27	6.66304e+07	0.0150082	Y	#N/A	#N/A	#N/A	#N/A	Y	#N/A
EWS2007	Sample_EWS2007tumor_T_C1JC7ACXX	EWS2007	Tumor	EWS	1	0.000105764	TGTGCCAGCAGCCGACAGGGGACGAACACCGGGGAGCTGTTTTTT	CASSRQGTNTGELFF	TRBV3-1	TRBD1	TRBJ2-2	12	13	20	22	6.66304e+07	0.0150082	Y	#N/A	#N/A	#N/A	#N/A	Y	#N/A
EWS2007	Sample_EWS2007tumor_T_C1JC7ACXX	EWS2007	Tumor	EWS	1	0.000105764	TGCGCCAGCAGCTTGTTCGGGAGCTCCTACAATGAGCAGTTCTTC	CASSLFGSSYNEQFF	TRBV5-1	.	TRBJ2-1	14	-1	-1	19	6.66304e+07	0.0150082	Y	#N/A	#N/A	#N/A	#N/A	Y	#N/A
EWS2007	Sample_EWS2007tumor_T_C1JC7ACXX	EWS2007	Tumor	EWS	1	0.000105764	TGCGCCAGCAGCTTGCAGGGGGCTGGGGCCAACGTCCTGACTTTC	CASSLQGAGANVLTF	TRBV5-1	TRBD1	TRBJ2-6	16	17	21	22	6.66304e+07	0.0150082	Y	#N/A	#N/A	#N/A	#N/A	Y	#N/A
EWS2007	Sample_EWS2007tumor_T_C1JC7ACXX	EWS2007	Tumor	EWS	1	0.000105764	TGTGCCAGCTCACCGGGGGGCTCCACAGATACGCAGTATTTT	CASSPGGSTDTQYF	TRBV18	TRBD2	TRBJ2-3	13	14	20	23	6.66304e+07	0.0150082	Y	#N/A	#N/A	#N/A	#N/A	Y	#N/A
EWS2007	Sample_EWS2007tumor_T_C1JC7ACXX	EWS2007	Tumor	EWS	1	0.000105764	TGTGCCAGCTCACCAAGGCAGGGCGTTTACGAGCAGTACTTC	CASSPRQGVYEQYF	TRBV18	TRBD1	TRBJ2-7	14	18	22	27	6.66304e+07	0.0150082	Y	#N/A	#N/A	#N/A	#N/A	Y	#N/A
EWS2007	Sample_EWS2007tumor_T_C1JC7ACXX	EWS2007	Tumor	EWS	1	0.000105764	TGTGCCAGCTCACCAAGACAGGGGACCTACGAGCAGTACTTC	CASSPRQGTYEQYF	TRBV18	TRBD1	TRBJ2-7	14	16	23	25	6.66304e+07	0.0150082	Y	#N/A	#N/A	#N/A	#N/A	Y	#N/A
EWS2007	Sample_EWS2007tumor_T_C1JC7ACXX	EWS2007	Tumor	EWS	1	0.000105764	TGTGCCAGCTCACAGGGACTCAACACCGGGGAGCTGTTTTTT	CASSQGLNTGELFF	TRBV18	TRBD2	TRBJ2-2	12	14	19	21	6.66304e+07	0.0150082	Y	#N/A	#N/A	#N/A	#N/A	Y	#N/A
EWS2007	Sample_EWS2007tumor_T_C1JC7ACXX	EWS2007	Tumor	EWS	1	0.000105764	TGTGCCAGCAGTTTGGGACCATTGAACACTGAAGCTTTCTTT	CASSLGPLNTEAFF	TRBV12-3	TRBD1	TRBJ1-1	13	14	18	22	6.66304e+07	0.0150082	Y	#N/A	#N/A	#N/A	#N/A	Y	#N/A
EWS2007	Sample_EWS2007tumor_T_C1JC7ACXX	EWS2007	Tumor	EWS	1	0.000105764	TGTGCCAGCAGTGGGGACAGGCCCCCCTACGAGCAGTACTTC	CASSGDRPPYEQYF	TRBV6-1	TRBD1	TRBJ2-7	12	13	20	25	6.66304e+07	0.0150082	Y	#N/A	#N/A	#N/A	#N/A	Y	#N/A
EWS2007	Sample_EWS2007tumor_T_C1JC7ACXX	EWS2007	Tumor	EWS	1	0.000105764	TGTGCCAGCAGTGAACGACAGGGGAATTCACCCCTCCACTTT	CASSERQGNSPLHF	TRBV25-1	TRBD1	TRBJ1-6	14	16	23	24	6.66304e+07	0.0150082	Y	#N/A	#N/A	#N/A	#N/A	Y	#N/A
EWS2007	Sample_EWS2007tumor_T_C1JC7ACXX	EWS2007	Tumor	EWS	1	0.000105764	TGTGCCAGCAGTGAAAGGTCGGACTCCTACGAGCAGTACTTC	CASSERSDSYEQYF	TRBV2	.	TRBJ2-7	14	-1	-1	23	6.66304e+07	0.0150082	Y	#N/A	#N/A	#N/A	#N/A	Y	#N/A
EWS2007	Sample_EWS2007tumor_T_C1JC7ACXX	EWS2007	Tumor	EWS	1	0.000105764	TGTGCCAGCAGCTTAGGGACAGGGGGAAACACCATATATTTT	CASSLGTGGNTIYF	TRBV7-8	TRBD1	TRBJ1-3	15	16	23	24	6.66304e+07	0.0150082	Y	#N/A	#N/A	#N/A	#N/A	Y	#N/A
EWS2007	Sample_EWS2007tumor_T_C1JC7ACXX	EWS2007	Tumor	EWS	1	0.000105764	TGTGCCAGCAGCTCGGACAGGGTCTCCTACGAGCAGTACTTC	CASSSDRVSYEQYF	TRBV5-4	TRBD1	TRBJ2-7	12	14	21	23	6.66304e+07	0.0150082	Y	#N/A	#N/A	#N/A	#N/A	Y	#N/A
EWS2007	Sample_EWS2007tumor_T_C1JC7ACXX	EWS2007	Tumor	EWS	1	0.000105764	TGTGCCAGCAGCTCATCGACAGGTGGCTACGAGCAGTACTTC	CASSSSTGGYEQYF	TRBV7-8	TRBD1	TRBJ2-7	12	17	22	26	6.66304e+07	0.0150082	Y	#N/A	#N/A	#N/A	#N/A	Y	#N/A
EWS2007	Sample_EWS2007tumor_T_C1JC7ACXX	EWS2007	Tumor	EWS	1	0.000105764	TGTGCCAGCAGCCTGGGACCAGCCAAAAACATTCAGTACTTC	CASSLGPAKNIQYF	TRBV2	TRBD1	TRBJ2-4	11	14	18	20	6.66304e+07	0.0150082	Y	#N/A	#N/A	#N/A	#N/A	Y	#N/A
EWS2007	Sample_EWS2007tumor_T_C1JC7ACXX	EWS2007	Tumor	EWS	1	0.000105764	TGTGCCAGCAGCCATGGGACGGCTGGAAACACCATATATTTT	CASSHGTAGNTIYF	TRBV14	TRBD1	TRBJ1-3	13	15	19	22	6.66304e+07	0.0150082	Y	#N/A	#N/A	#N/A	#N/A	Y	#N/A
EWS2007	Sample_EWS2007tumor_T_C1JC7ACXX	EWS2007	Tumor	EWS	1	0.000105764	TGTGCCAGCAGCCAAGATTACAGCAATCAGCCCCAGCATTTT	CASSQDYSNQPQHF	TRBV3-1	.	TRBJ1-5	15	-1	-1	21	6.66304e+07	0.0150082	Y	#N/A	#N/A	#N/A	#N/A	Y	#N/A
EWS2007	Sample_EWS2007tumor_T_C1JC7ACXX	EWS2007	Tumor	EWS	1	0.000105764	TGTGCCAGCAGCGGACAGGGAGGCACAGATACGCAGTATTTT	CASSGQGGTDTQYF	TRBV12-3	TRBD1	TRBJ2-3	10	12	19	22	6.66304e+07	0.0150082	Y	#N/A	#N/A	#N/A	#N/A	Y	#N/A
EWS2007	Sample_EWS2007tumor_T_C1JC7ACXX	EWS2007	Tumor	EWS	1	0.000105764	TGTGCCAGCAGCAGACAGGGGAGCTACAATGAGCAGTTCTTC	CASSRQGSYNEQFF	TRBV6-2	TRBD1	TRBJ2-1	10	13	20	23	6.66304e+07	0.0150082	Y	#N/A	#N/A	#N/A	#N/A	Y	#N/A
EWS2007	Sample_EWS2007tumor_T_C1JC7ACXX	EWS2007	Tumor	EWS	1	0.000105764	TGCGCCAGCAGCTTGGGGGGCAGCAATCAGCCCCAGCATTTT	CASSLGGSNQPQHF	TRBV5-1	TRBD1	TRBJ1-5	14	15	20	21	6.66304e+07	0.0150082	Y	#N/A	#N/A	#N/A	#N/A	Y	#N/A
EWS2007	Sample_EWS2007tumor_T_C1JC7ACXX	EWS2007	Tumor	EWS	1	0.000105764	TGCGCCAGCAGCCAAGATCGGGCATACAATGAGCAGTTCTTC	CASSQDRAYNEQFF	TRBV4-1	.	TRBJ2-1	15	-1	-1	24	6.66304e+07	0.0150082	Y	#N/A	#N/A	#N/A	#N/A	Y	#N/A
EWS2007	Sample_EWS2007tumor_T_C1JC7ACXX	EWS2007	Tumor	EWS	1	0.000105764	TGCGCCAGCAGCGATGGAGGGGGGGCAGATACGCAGTATTTT	CASSDGGGADTQYF	TRBV5-1	TRBD1	TRBJ2-3	11	17	22	25	6.66304e+07	0.0150082	Y	#N/A	#N/A	#N/A	#N/A	Y	#N/A
EWS2007	Sample_EWS2007tumor_T_C1JC7ACXX	EWS2007	Tumor	EWS	1	0.000105764	TGCAGTGCTAGTTCAGGACTGGTCTACAATGAGCAGTTCTTC	CSASSGLVYNEQFF	TRBV20-1	TRBD2	TRBJ2-1	10	15	19	23	6.66304e+07	0.0150082	Y	#N/A	#N/A	#N/A	#N/A	Y	#N/A
EWS2007	Sample_EWS2007tumor_T_C1JC7ACXX	EWS2007	Tumor	EWS	1	0.000105764	TGTGCCAGTGGGACTAGCGGATCCTACGAGCAGTACTTC	CASGTSGSYEQYF	TRBV2	TRBD2	TRBJ2-7	7	9	19	21	6.66304e+07	0.0150082	Y	#N/A	#N/A	#N/A	#N/A	Y	#N/A
EWS2007	Sample_EWS2007tumor_T_C1JC7ACXX	EWS2007	Tumor	EWS	1	0.000105764	TGTGCCAGTAGCCCGGGACAGCGTCAGCCCCAGCATTTT	CASSPGQRQPQHF	TRBV19	TRBD1	TRBJ1-5	10	11	20	23	6.66304e+07	0.0150082	Y	#N/A	#N/A	#N/A	#N/A	Y	#N/A
EWS2007	Sample_EWS2007tumor_T_C1JC7ACXX	EWS2007	Tumor	EWS	1	0.000105764	TGTGCCAGCTCTCCAGGGGTGAACACTGAAGCTTTCTTT	CASSPGVNTEAFF	TRBV18	.	TRBJ1-1	14	-1	-1	19	6.66304e+07	0.0150082	Y	#N/A	#N/A	#N/A	#N/A	Y	#N/A
EWS2007	Sample_EWS2007tumor_T_C1JC7ACXX	EWS2007	Tumor	EWS	1	0.000105764	TGTGCCAGCAGTGCTCCTAGCACAGATACGCAGTATTTT	CASSAPSTDTQYF	TRBV2	.	TRBJ2-3	12	-1	-1	16	6.66304e+07	0.0150082	Y	#N/A	#N/A	#N/A	#N/A	Y	#N/A
EWS2007	Sample_EWS2007tumor_T_C1JC7ACXX	EWS2007	Tumor	EWS	1	0.000105764	TGTGCCAGCAGTGGGACAGGCACAGATACGCAGTATTTT	CASSGTGTDTQYF	TRBV6-4	TRBD1	TRBJ2-3	12	13	18	19	6.66304e+07	0.0150082	Y	#N/A	#N/A	#N/A	#N/A	Y	#N/A
EWS2007	Sample_EWS2007tumor_T_C1JC7ACXX	EWS2007	Tumor	EWS	1	0.000105764	TGTGCCAGCAGTGACAGGGATTACAATGAGCAGTTCTTC	CASSDRDYNEQFF	TRBV6-4	.	TRBJ2-1	14	-1	-1	21	6.66304e+07	0.0150082	Y	#N/A	#N/A	#N/A	#N/A	Y	#N/A
EWS2007	Sample_EWS2007tumor_T_C1JC7ACXX	EWS2007	Tumor	EWS	1	0.000105764	TGTGCCAGCAGCTTTCCTGGACAAGAGACCCAGTACTTC	CASSFPGQETQYF	TRBV5-4	.	TRBJ2-5	13	-1	-1	21	6.66304e+07	0.0150082	Y	#N/A	#N/A	#N/A	#N/A	Y	#N/A
EWS2007	Sample_EWS2007tumor_T_C1JC7ACXX	EWS2007	Tumor	EWS	1	0.000105764	TGTGCCAGCAGCTTTACAGGGGGGACTGAAGCTTTCTTT	CASSFTGGTEAFF	TRBV5-4	TRBD1	TRBJ1-1	13	15	22	24	6.66304e+07	0.0150082	Y	#N/A	#N/A	#N/A	#N/A	Y	#N/A
EWS2007	Sample_EWS2007tumor_T_C1JC7ACXX	EWS2007	Tumor	EWS	1	0.000105764	TGTGCCAGCAGCTTAGGCCGAGCGAATGAGCAGTTCTTC	CASSLGRANEQFF	TRBV7-2	.	TRBJ2-1	15	-1	-1	24	6.66304e+07	0.0150082	Y	#N/A	#N/A	#N/A	#N/A	Y	#N/A
EWS2007	Sample_EWS2007tumor_T_C1JC7ACXX	EWS2007	Tumor	EWS	1	0.000105764	TGTGCCAGCAGCTTAGATAGGCAAAACATTCAGTACTTC	CASSLDRQNIQYF	TRBV7-8	.	TRBJ2-4	15	-1	-1	22	6.66304e+07	0.0150082	Y	#N/A	#N/A	#N/A	#N/A	Y	#N/A
EWS2007	Sample_EWS2007tumor_T_C1JC7ACXX	EWS2007	Tumor	EWS	1	0.000105764	TGTGCCAGCAGCCCCCGCAATTCCTACGAGCAGTACTTC	CASSPRNSYEQYF	TRBV7-8	TRBD2	TRBJ2-7	12	13	17	21	6.66304e+07	0.0150082	Y	#N/A	#N/A	#N/A	#N/A	Y	#N/A
EWS2007	Sample_EWS2007tumor_T_C1JC7ACXX	EWS2007	Tumor	EWS	1	0.000105764	TGTGCCAGCAGCCCCCGGCGGGGTCAGCCCCAGCATTTT	CASSPRRGQPQHF	TRBV7-9	TRBD2	TRBJ1-5	11	17	22	23	6.66304e+07	0.0150082	Y	#N/A	#N/A	#N/A	#N/A	Y	#N/A
EWS2007	Sample_EWS2007tumor_T_C1JC7ACXX	EWS2007	Tumor	EWS	1	0.000105764	TGTGCCAGCAGCCCGCCCTCGGGGTACGAGCAGTACTTC	CASSPPSGYEQYF	TRBV7-6	TRBD2	TRBJ2-7	11	19	23	24	6.66304e+07	0.0150082	Y	#N/A	#N/A	#N/A	#N/A	Y	#N/A
EWS2007	Sample_EWS2007tumor_T_C1JC7ACXX	EWS2007	Tumor	EWS	1	0.000105764	TGTGCCAGCAGCCCGACAGGGAACACTGAAGCTTTCTTT	CASSPTGNTEAFF	TRBV11-3	TRBD1	TRBJ1-1	11	14	19	20	6.66304e+07	0.0150082	Y	#N/A	#N/A	#N/A	#N/A	Y	#N/A
EWS2007	Sample_EWS2007tumor_T_C1JC7ACXX	EWS2007	Tumor	EWS	1	0.000105764	TGTGCCAGCAGCCGACAGTTCCAAGAGACCCAGTACTTC	CASSRQFQETQYF	TRBV7-2	TRBD1	TRBJ2-5	11	13	17	20	6.66304e+07	0.0150082	Y	#N/A	#N/A	#N/A	#N/A	Y	#N/A
EWS2007	Sample_EWS2007tumor_T_C1JC7ACXX	EWS2007	Tumor	EWS	1	0.000105764	TGTGCCAGCAGCATCCAGGGTTCCTACGAGCAGTACTTT	CASSIQGSYEQYF	TRBV5-4	TRBD1	TRBJ2-7	11	15	19	21	6.66304e+07	0.0150082	Y	#N/A	#N/A	#N/A	#N/A	Y	#N/A
[truncated: 34,005 more rows]
