# Supplementary material for: Immuno-transcriptomic profiling of extracranial pediatric solid malignancies
Source: Cell Rep. Author manuscript; Available in PMC 2021 Dec 4. (PMC8642810; doi:10.1016/j.celrep.2021.110047)
Supplement: 4 [file NIHMS1759318-supplement-4.xlsx]

## Sheet: S3A.1.CellSurfaceProteins
Table S3A.1. Cancer-specific cell surface genes
Gene Symbol	logFC	PValue	FDR	Normals	Tumor	gene_family	gene name	refseq_accession	ProteinCoding	CellSurface	TranscriptionFactor	CancerGermlineAntigen	PAX3FOXO1	EWSR1FL1	Brain.MeanExp	Heart.MeanExp	Kidney.MeanExp	Liver.MeanExp	Lung.MeanExp	Group
A1BG	-3.36226	1.16096e-07	7.47518e-07	11.8947	1.156	Immunoglobulin like domain containing	alpha-1-B glycoprotein	NM_130786	Y	Y	N	N	N	N	0.658845	0.243599	0.195508	225.395	0.371855	Normals_RMS.FP
A1BG	-2.7421	3.14744e-12	3.01619e-11	12.1268	1.81174	Immunoglobulin like domain containing	alpha-1-B glycoprotein	NM_130786	Y	Y	N	N	N	N	0.658845	0.243599	0.195508	225.395	0.371855	Normals_RMS.FN
A1BG	-2.25982	1.27658e-09	9.16449e-09	12.3792	2.58375	Immunoglobulin like domain containing	alpha-1-B glycoprotein	NM_130786	Y	Y	N	N	N	N	0.658845	0.243599	0.195508	225.395	0.371855	Normals_EWS
A1BG	-3.53418	0.000262004	0.00191844	10.4591	0.902044	Immunoglobulin like domain containing	alpha-1-B glycoprotein	NM_130786	Y	Y	N	N	N	N	0.658845	0.243599	0.195508	225.395	0.371855	Normals_ASPS
A1BG	-3.09025	8.35001e-08	9.42532e-07	11.7449	1.3773	Immunoglobulin like domain containing	alpha-1-B glycoprotein	NM_130786	Y	Y	N	N	N	N	0.658845	0.243599	0.195508	225.395	0.371855	Normals_DSRCT
A1BG	3.57425	1.61616e-08	1.80674e-07	10.7058	127.507	Immunoglobulin like domain containing	alpha-1-B glycoprotein	NM_130786	Y	Y	N	N	N	N	0.658845	0.243599	0.195508	225.395	0.371855	Normals_HBL
A1BG	-2.43239	0.438871	1	11.3214	2.09657	Immunoglobulin like domain containing	alpha-1-B glycoprotein	NM_130786	Y	Y	N	N	N	N	0.658845	0.243599	0.195508	225.395	0.371855	Normals_ML
A1BG	-2.14819	1.87474e-13	1.26494e-12	13.6897	3.08682	Immunoglobulin like domain containing	alpha-1-B glycoprotein	NM_130786	Y	Y	N	N	N	N	0.658845	0.243599	0.195508	225.395	0.371855	Normals_NB.MYCN.NA
A1BG	-0.952711	0.0681667	0.149691	11.6634	6.0246	Immunoglobulin like domain containing	alpha-1-B glycoprotein	NM_130786	Y	Y	N	N	N	N	0.658845	0.243599	0.195508	225.395	0.371855	Normals_NB.MYCN.A
A1BG	-2.5097	0.0268704	0.107422	11.5004	2.01857	Immunoglobulin like domain containing	alpha-1-B glycoprotein	NM_130786	Y	Y	N	N	N	N	0.658845	0.243599	0.195508	225.395	0.371855	Normals_NB.Unknown
A1BG	-2.78821	2.98419e-14	3.07534e-13	12.6092	1.82439	Immunoglobulin like domain containing	alpha-1-B glycoprotein	NM_130786	Y	Y	N	N	N	N	0.658845	0.243599	0.195508	225.395	0.371855	Normals_OS
A1BG	-2.86843	5.42122e-05	0.000382248	11.8602	1.62333	Immunoglobulin like domain containing	alpha-1-B glycoprotein	NM_130786	Y	Y	N	N	N	N	0.658845	0.243599	0.195508	225.395	0.371855	Normals_SS
A1BG	-2.95115	0.210679	1	11.3546	1.46735	Immunoglobulin like domain containing	alpha-1-B glycoprotein	NM_130786	Y	Y	N	N	N	N	0.658845	0.243599	0.195508	225.395	0.371855	Normals_Teratoma
A1BG	-3.56641	0.0839038	0.482416	11.6243	0.980487	Immunoglobulin like domain containing	alpha-1-B glycoprotein	NM_130786	Y	Y	N	N	N	N	0.658845	0.243599	0.195508	225.395	0.371855	Normals_UDS
A1BG	-4.06171	0.0527247	0.209296	11.7634	0.703669	Immunoglobulin like domain containing	alpha-1-B glycoprotein	NM_130786	Y	Y	N	N	N	N	0.658845	0.243599	0.195508	225.395	0.371855	Normals_YST
A1BG	-5.36853	2.12914e-09	2.13846e-08	8.23612	0.197906	Immunoglobulin like domain containing	alpha-1-B glycoprotein	NM_130786	Y	Y	N	N	N	N	0.658845	0.243599	0.195508	225.395	0.371855	Normals_WT
A1BG	-7.40324	4.7308e-07	3.40527e-06	7.68081	0.0440983	Immunoglobulin like domain containing	alpha-1-B glycoprotein	NM_130786	Y	Y	N	N	N	N	0.658845	0.243599	0.195508	225.395	0.371855	Normals_CCSK
A2M	-2.04348	9.88338e-10	8.44014e-09	150.176	36.429	C3 and PZP like, alpha-2-macroglobulin domain containing	alpha-2-macroglobulin	NM_000014	Y	Y	N	N	N	Y	16.2864	128.952	89.3173	426.474	982.776	Normals_RMS.FP
A2M	-1.88645	1.80728e-13	1.97719e-12	156.545	42.3407	C3 and PZP like, alpha-2-macroglobulin domain containing	alpha-2-macroglobulin	NM_000014	Y	Y	N	N	N	Y	16.2864	128.952	89.3173	426.474	982.776	Normals_RMS.FN
A2M	-1.99369	4.78295e-14	5.47424e-13	153.124	38.4475	C3 and PZP like, alpha-2-macroglobulin domain containing	alpha-2-macroglobulin	NM_000014	Y	Y	N	N	N	Y	16.2864	128.952	89.3173	426.474	982.776	Normals_EWS
A2M	0.57525	0.137606	0.361912	133.784	199.33	C3 and PZP like, alpha-2-macroglobulin domain containing	alpha-2-macroglobulin	NM_000014	Y	Y	N	N	N	Y	16.2864	128.952	89.3173	426.474	982.776	Normals_ASPS
A2M	0.387547	0.219699	0.390069	148.038	193.657	C3 and PZP like, alpha-2-macroglobulin domain containing	alpha-2-macroglobulin	NM_000014	Y	Y	N	N	N	Y	16.2864	128.952	89.3173	426.474	982.776	Normals_DSRCT
A2M	1.48728	1.53953e-05	9.80634e-05	141.489	396.679	C3 and PZP like, alpha-2-macroglobulin domain containing	alpha-2-macroglobulin	NM_000014	Y	Y	N	N	N	Y	16.2864	128.952	89.3173	426.474	982.776	Normals_HBL
A2M	0.0712123	0.797583	1	140.901	148.03	C3 and PZP like, alpha-2-macroglobulin domain containing	alpha-2-macroglobulin	NM_000014	Y	Y	N	N	N	Y	16.2864	128.952	89.3173	426.474	982.776	Normals_ML
A2M	-1.68317	7.67684e-17	6.5881e-16	179.205	55.8037	C3 and PZP like, alpha-2-macroglobulin domain containing	alpha-2-macroglobulin	NM_000014	Y	Y	N	N	N	Y	16.2864	128.952	89.3173	426.474	982.776	Normals_NB.MYCN.NA
A2M	-1.83541	2.23984e-08	1.53374e-07	160.407	44.9473	C3 and PZP like, alpha-2-macroglobulin domain containing	alpha-2-macroglobulin	NM_000014	Y	Y	N	N	N	Y	16.2864	128.952	89.3173	426.474	982.776	Normals_NB.MYCN.A
A2M	-1.72579	0.00145847	0.0102589	148.459	44.8838	C3 and PZP like, alpha-2-macroglobulin domain containing	alpha-2-macroglobulin	NM_000014	Y	Y	N	N	N	Y	16.2864	128.952	89.3173	426.474	982.776	Normals_NB.Unknown
A2M	0.161457	0.530842	0.795407	152.423	170.472	C3 and PZP like, alpha-2-macroglobulin domain containing	alpha-2-macroglobulin	NM_000014	Y	Y	N	N	N	Y	16.2864	128.952	89.3173	426.474	982.776	Normals_OS
A2M	-2.71095	1.86338e-11	5.855e-10	157.663	24.0792	C3 and PZP like, alpha-2-macroglobulin domain containing	alpha-2-macroglobulin	NM_000014	Y	Y	N	N	N	Y	16.2864	128.952	89.3173	426.474	982.776	Normals_SS
A2M	-0.119353	0.98888	1	146.577	134.939	C3 and PZP like, alpha-2-macroglobulin domain containing	alpha-2-macroglobulin	NM_000014	Y	Y	N	N	N	Y	16.2864	128.952	89.3173	426.474	982.776	Normals_Teratoma
A2M	-0.224721	0.859577	1	144.672	123.805	C3 and PZP like, alpha-2-macroglobulin domain containing	alpha-2-macroglobulin	NM_000014	Y	Y	N	N	N	Y	16.2864	128.952	89.3173	426.474	982.776	Normals_UDS
A2M	-2.13654	0.0128156	0.0703094	145.506	33.0914	C3 and PZP like, alpha-2-macroglobulin domain containing	alpha-2-macroglobulin	NM_000014	Y	Y	N	N	N	Y	16.2864	128.952	89.3173	426.474	982.776	Normals_YST
A2M	-1.77344	3.7616e-07	2.57197e-06	108.989	31.8796	C3 and PZP like, alpha-2-macroglobulin domain containing	alpha-2-macroglobulin	NM_000014	Y	Y	N	N	N	Y	16.2864	128.952	89.3173	426.474	982.776	Normals_WT
A2M	-1.61696	0.000803542	0.00293394	101.613	33.1277	C3 and PZP like, alpha-2-macroglobulin domain containing	alpha-2-macroglobulin	NM_000014	Y	Y	N	N	N	Y	16.2864	128.952	89.3173	426.474	982.776	Normals_CCSK
A2ML1	-2.95665	5.30938e-07	3.11476e-06	0.0496746	0.00625505	C3 and PZP like, alpha-2-macroglobulin domain containing	alpha-2-macroglobulin like 1	NM_144670	Y	Y	N	N	N	N	0.205376	0.013948	0	0.00741333	0.0159593	Normals_RMS.FP
A2ML1	4.659	1.29261e-05	5.56564e-05	0.0500192	1.27317	C3 and PZP like, alpha-2-macroglobulin domain containing	alpha-2-macroglobulin like 1	NM_144670	Y	Y	N	N	N	N	0.205376	0.013948	0	0.00741333	0.0159593	Normals_RMS.FN
A2ML1	3.87536	5.97025e-10	4.44505e-09	0.049742	0.739543	C3 and PZP like, alpha-2-macroglobulin domain containing	alpha-2-macroglobulin like 1	NM_144670	Y	Y	N	N	N	N	0.205376	0.013948	0	0.00741333	0.0159593	Normals_EWS
A2ML1	-3.93849	6.37513e-06	7.67948e-05	0.0434099	0.00259577	C3 and PZP like, alpha-2-macroglobulin domain containing	alpha-2-macroglobulin like 1	NM_144670	Y	Y	N	N	N	N	0.205376	0.013948	0	0.00741333	0.0159593	Normals_ASPS
A2ML1	0.56897	0.252945	0.438189	0.0483364	0.072029	C3 and PZP like, alpha-2-macroglobulin domain containing	alpha-2-macroglobulin like 1	NM_144670	Y	Y	N	N	N	N	0.205376	0.013948	0	0.00741333	0.0159593	Normals_DSRCT
A2ML1	-4.87711	5.39303e-12	1.0902e-10	0.0466806	0.00121836	C3 and PZP like, alpha-2-macroglobulin domain containing	alpha-2-macroglobulin like 1	NM_144670	Y	Y	N	N	N	N	0.205376	0.013948	0	0.00741333	0.0159593	Normals_HBL
A2ML1	-3.65844	0.110074	0.753131	0.0444305	0.00309971	C3 and PZP like, alpha-2-macroglobulin domain containing	alpha-2-macroglobulin like 1	NM_144670	Y	Y	N	N	N	N	0.205376	0.013948	0	0.00741333	0.0159593	Normals_ML
A2ML1	-2.92683	2.46421e-25	3.74895e-24	0.0589629	0.00756758	C3 and PZP like, alpha-2-macroglobulin domain containing	alpha-2-macroglobulin like 1	NM_144670	Y	Y	N	N	N	N	0.205376	0.013948	0	0.00741333	0.0159593	Normals_NB.MYCN.NA
A2ML1	-3.63219	2.02268e-13	2.63085e-12	0.0525154	0.00389861	C3 and PZP like, alpha-2-macroglobulin domain containing	alpha-2-macroglobulin like 1	NM_144670	Y	Y	N	N	N	N	0.205376	0.013948	0	0.00741333	0.0159593	Normals_NB.MYCN.A
A2ML1	-2.72175	0.0111374	0.0535536	0.0474357	0.00693758	C3 and PZP like, alpha-2-macroglobulin domain containing	alpha-2-macroglobulin like 1	NM_144670	Y	Y	N	N	N	N	0.205376	0.013948	0	0.00741333	0.0159593	Normals_NB.Unknown
A2ML1	-3.10468	1.41385e-11	1.14282e-10	0.0506274	0.00530498	C3 and PZP like, alpha-2-macroglobulin domain containing	alpha-2-macroglobulin like 1	NM_144670	Y	Y	N	N	N	N	0.205376	0.013948	0	0.00741333	0.0159593	Normals_OS
A2ML1	-1.53103	0.0560012	0.157968	0.0499853	0.0171713	C3 and PZP like, alpha-2-macroglobulin domain containing	alpha-2-macroglobulin like 1	NM_144670	Y	Y	N	N	N	N	0.205376	0.013948	0	0.00741333	0.0159593	Normals_SS
A2ML1	4.93338	4.36904e-09	1.75305e-06	0.0468344	1.45358	C3 and PZP like, alpha-2-macroglobulin domain containing	alpha-2-macroglobulin like 1	NM_144670	Y	Y	N	N	N	N	0.205376	0.013948	0	0.00741333	0.0159593	Normals_Teratoma
A2ML1	2.42966	0.0111808	0.144814	0.0456195	0.248951	C3 and PZP like, alpha-2-macroglobulin domain containing	alpha-2-macroglobulin like 1	NM_144670	Y	Y	N	N	N	N	0.205376	0.013948	0	0.00741333	0.0159593	Normals_UDS
A2ML1	0.889744	0.279542	0.703369	0.0472674	0.0885308	C3 and PZP like, alpha-2-macroglobulin domain containing	alpha-2-macroglobulin like 1	NM_144670	Y	Y	N	N	N	N	0.205376	0.013948	0	0.00741333	0.0159593	Normals_YST
A2ML1	-2.28532	1.18592e-06	7.41168e-06	0.0582205	0.0113446	C3 and PZP like, alpha-2-macroglobulin domain containing	alpha-2-macroglobulin like 1	NM_144670	Y	Y	N	N	N	N	0.205376	0.013948	0	0.00741333	0.0159593	Normals_WT
A2ML1	-3.43889	1.47164e-06	9.63918e-06	0.0542493	0.00442725	C3 and PZP like, alpha-2-macroglobulin domain containing	alpha-2-macroglobulin like 1	NM_144670	Y	Y	N	N	N	N	0.205376	0.013948	0	0.00741333	0.0159593	Normals_CCSK
A4GALT	-1.80424	1.41131e-08	1.02947e-07	9.22376	2.64085	Alpha 1,4-glycosyltransferases;Blood group antigens	alpha 1,4-galactosyltransferase (P blood group)	NM_017436	Y	Y	N	N	N	Y	0.523955	20.2491	11.6961	0.240762	13.2811	Normals_RMS.FP
A4GALT	-1.43843	1.24477e-08	7.98994e-08	9.61882	3.54938	Alpha 1,4-glycosyltransferases;Blood group antigens	alpha 1,4-galactosyltransferase (P blood group)	NM_017436	Y	Y	N	N	N	Y	0.523955	20.2491	11.6961	0.240762	13.2811	Normals_RMS.FN
A4GALT	-0.497565	0.0658543	0.143461	9.29806	6.58486	Alpha 1,4-glycosyltransferases;Blood group antigens	alpha 1,4-galactosyltransferase (P blood group)	NM_017436	Y	Y	N	N	N	Y	0.523955	20.2491	11.6961	0.240762	13.2811	Normals_EWS
A4GALT	-0.0357212	0.956526	1	8.16481	7.96617	Alpha 1,4-glycosyltransferases;Blood group antigens	alpha 1,4-galactosyltransferase (P blood group)	NM_017436	Y	Y	N	N	N	Y	0.523955	20.2491	11.6961	0.240762	13.2811	Normals_ASPS
A4GALT	-0.528601	0.0956765	0.199252	9.03049	6.25748	Alpha 1,4-glycosyltransferases;Blood group antigens	alpha 1,4-galactosyltransferase (P blood group)	NM_017436	Y	Y	N	N	N	Y	0.523955	20.2491	11.6961	0.240762	13.2811	Normals_DSRCT
A4GALT	-2.58942	3.81703e-13	9.33439e-12	8.72893	1.44925	Alpha 1,4-glycosyltransferases;Blood group antigens	alpha 1,4-galactosyltransferase (P blood group)	NM_017436	Y	Y	N	N	N	Y	0.523955	20.2491	11.6961	0.240762	13.2811	Normals_HBL
A4GALT	-0.470289	0.755309	1	8.60094	6.20827	Alpha 1,4-glycosyltransferases;Blood group antigens	alpha 1,4-galactosyltransferase (P blood group)	NM_017436	Y	Y	N	N	N	Y	0.523955	20.2491	11.6961	0.240762	13.2811	Normals_ML
A4GALT	-2.15553	1.81077e-25	2.77632e-24	11.09	2.48878	Alpha 1,4-glycosyltransferases;Blood group antigens	alpha 1,4-galactosyltransferase (P blood group)	NM_017436	Y	Y	N	N	N	Y	0.523955	20.2491	11.6961	0.240762	13.2811	Normals_NB.MYCN.NA
A4GALT	-2.43852	6.56773e-15	1.0091e-13	9.94795	1.83509	Alpha 1,4-glycosyltransferases;Blood group antigens	alpha 1,4-galactosyltransferase (P blood group)	NM_017436	Y	Y	N	N	N	Y	0.523955	20.2491	11.6961	0.240762	13.2811	Normals_NB.MYCN.A
A4GALT	-1.99157	0.000335079	0.00305216	9.12201	2.2934	Alpha 1,4-glycosyltransferases;Blood group antigens	alpha 1,4-galactosyltransferase (P blood group)	NM_017436	Y	Y	N	N	N	Y	0.523955	20.2491	11.6961	0.240762	13.2811	Normals_NB.Unknown
A4GALT	-1.24796	4.39671e-09	2.75124e-08	9.31235	3.92011	Alpha 1,4-glycosyltransferases;Blood group antigens	alpha 1,4-galactosyltransferase (P blood group)	NM_017436	Y	Y	N	N	N	Y	0.523955	20.2491	11.6961	0.240762	13.2811	Normals_OS
A4GALT	-1.94723	6.09769e-06	5.48349e-05	9.60434	2.49208	Alpha 1,4-glycosyltransferases;Blood group antigens	alpha 1,4-galactosyltransferase (P blood group)	NM_017436	Y	Y	N	N	N	Y	0.523955	20.2491	11.6961	0.240762	13.2811	Normals_SS
A4GALT	-0.202865	0.896777	1	9.00638	7.82591	Alpha 1,4-glycosyltransferases;Blood group antigens	alpha 1,4-galactosyltransferase (P blood group)	NM_017436	Y	Y	N	N	N	Y	0.523955	20.2491	11.6961	0.240762	13.2811	Normals_Teratoma
A4GALT	-0.553136	0.540465	1	8.8311	6.02029	Alpha 1,4-glycosyltransferases;Blood group antigens	alpha 1,4-galactosyltransferase (P blood group)	NM_017436	Y	Y	N	N	N	Y	0.523955	20.2491	11.6961	0.240762	13.2811	Normals_UDS
A4GALT	-1.30709	0.101297	0.343569	8.83549	3.57051	Alpha 1,4-glycosyltransferases;Blood group antigens	alpha 1,4-galactosyltransferase (P blood group)	NM_017436	Y	Y	N	N	N	Y	0.523955	20.2491	11.6961	0.240762	13.2811	Normals_YST
A4GALT	-2.37743	2.03128e-11	2.75981e-10	3.2739	0.628347	Alpha 1,4-glycosyltransferases;Blood group antigens	alpha 1,4-galactosyltransferase (P blood group)	NM_017436	Y	Y	N	N	N	Y	0.523955	20.2491	11.6961	0.240762	13.2811	Normals_WT
A4GALT	-1.91133	5.08858e-05	0.000241578	3.04758	0.808877	Alpha 1,4-glycosyltransferases;Blood group antigens	alpha 1,4-galactosyltransferase (P blood group)	NM_017436	Y	Y	N	N	N	Y	0.523955	20.2491	11.6961	0.240762	13.2811	Normals_CCSK
A4GNT	-3.87433	1.32013e-07	8.43678e-07	0.718331	0.0475821	Alpha 1,4-glycosyltransferases	alpha-1,4-N-acetylglucosaminyltransferase	NM_016161	Y	Y	N	N	N	N	0.0105373	0.0784976	0.359981	0.113732	0.110236	Normals_RMS.FP
A4GNT	-4.03027	1.58222e-15	2.13308e-14	0.722637	0.0429503	Alpha 1,4-glycosyltransferases	alpha-1,4-N-acetylglucosaminyltransferase	NM_016161	Y	Y	N	N	N	N	0.0105373	0.0784976	0.359981	0.113732	0.110236	Normals_RMS.FN
A4GNT	-3.00994	2.98425e-11	2.58488e-10	0.699836	0.084991	Alpha 1,4-glycosyltransferases	alpha-1,4-N-acetylglucosaminyltransferase	NM_016161	Y	Y	N	N	N	N	0.0105373	0.0784976	0.359981	0.113732	0.110236	Normals_EWS
A4GNT	-4.83648	0.000105542	0.000871931	0.629815	0.0204324	Alpha 1,4-glycosyltransferases	alpha-1,4-N-acetylglucosaminyltransferase	NM_016161	Y	Y	N	N	N	N	0.0105373	0.0784976	0.359981	0.113732	0.110236	Normals_ASPS
A4GNT	-3.26063	4.36645e-06	3.22428e-05	0.674833	0.06986	Alpha 1,4-glycosyltransferases	alpha-1,4-N-acetylglucosaminyltransferase	NM_016161	Y	Y	N	N	N	N	0.0105373	0.0784976	0.359981	0.113732	0.110236	Normals_DSRCT
A4GNT	-4.74624	6.5521e-08	6.5419e-07	0.675035	0.0234044	Alpha 1,4-glycosyltransferases	alpha-1,4-N-acetylglucosaminyltransferase	NM_016161	Y	Y	N	N	N	N	0.0105373	0.0784976	0.359981	0.113732	0.110236	Normals_HBL
A4GNT	-5.12208	0.192779	0.943806	0.651419	0.0170516	Alpha 1,4-glycosyltransferases	alpha-1,4-N-acetylglucosaminyltransferase	NM_016161	Y	Y	N	N	N	N	0.0105373	0.0784976	0.359981	0.113732	0.110236	Normals_ML
A4GNT	-3.89537	1.74139e-30	3.58651e-29	0.850667	0.0552772	Alpha 1,4-glycosyltransferases	alpha-1,4-N-acetylglucosaminyltransferase	NM_016161	Y	Y	N	N	N	N	0.0105373	0.0784976	0.359981	0.113732	0.110236	Normals_NB.MYCN.NA
A4GNT	-3.9721	8.85292e-11	8.28585e-10	0.767519	0.0469567	Alpha 1,4-glycosyltransferases	alpha-1,4-N-acetylglucosaminyltransferase	NM_016161	Y	Y	N	N	N	N	0.0105373	0.0784976	0.359981	0.113732	0.110236	Normals_NB.MYCN.A
A4GNT	-4.87965	0.0032634	0.0198961	0.685313	0.0218099	Alpha 1,4-glycosyltransferases	alpha-1,4-N-acetylglucosaminyltransferase	NM_016161	Y	Y	N	N	N	N	0.0105373	0.0784976	0.359981	0.113732	0.110236	Normals_NB.Unknown
A4GNT	-3.97537	1.43863e-16	1.80836e-15	0.701464	0.0435575	Alpha 1,4-glycosyltransferases	alpha-1,4-N-acetylglucosaminyltransferase	NM_016161	Y	Y	N	N	N	N	0.0105373	0.0784976	0.359981	0.113732	0.110236	Normals_OS
A4GNT	-3.84517	4.27873e-05	0.000309799	0.737288	0.0495242	Alpha 1,4-glycosyltransferases	alpha-1,4-N-acetylglucosaminyltransferase	NM_016161	Y	Y	N	N	N	N	0.0105373	0.0784976	0.359981	0.113732	0.110236	Normals_SS
A4GNT	0.734529	0.446276	1	0.676626	1.12581	Alpha 1,4-glycosyltransferases	alpha-1,4-N-acetylglucosaminyltransferase	NM_016161	Y	Y	N	N	N	N	0.0105373	0.0784976	0.359981	0.113732	0.110236	Normals_Teratoma
A4GNT	-6.41322	0.027683	0.254663	0.668851	0.00606398	Alpha 1,4-glycosyltransferases	alpha-1,4-N-acetylglucosaminyltransferase	NM_016161	Y	Y	N	N	N	N	0.0105373	0.0784976	0.359981	0.113732	0.110236	Normals_UDS
A4GNT	-2.62829	0.267826	0.682013	0.66502	0.106016	Alpha 1,4-glycosyltransferases	alpha-1,4-N-acetylglucosaminyltransferase	NM_016161	Y	Y	N	N	N	N	0.0105373	0.0784976	0.359981	0.113732	0.110236	Normals_YST
A4GNT	-2.72267	0.00129244	0.00446502	0.345669	0.0501717	Alpha 1,4-glycosyltransferases	alpha-1,4-N-acetylglucosaminyltransferase	NM_016161	Y	Y	N	N	N	N	0.0105373	0.0784976	0.359981	0.113732	0.110236	Normals_WT
A4GNT	-4.39718	0.000803098	0.0029327	0.321312	0.012567	Alpha 1,4-glycosyltransferases	alpha-1,4-N-acetylglucosaminyltransferase	NM_016161	Y	Y	N	N	N	N	0.0105373	0.0784976	0.359981	0.113732	0.110236	Normals_CCSK
AAK1	-2.09619	9.6771e-08	6.29559e-07	1.93851	0.453253	NULL	AP2 associated kinase 1	NM_014911	Y	Y	N	N	N	N	13.6984	2.11524	0.404057	0.341631	1.14281	Normals_RMS.FP
AAK1	-2.23456	4.10142e-18	7.19334e-17	1.93057	0.410267	NULL	AP2 associated kinase 1	NM_014911	Y	Y	N	N	N	N	13.6984	2.11524	0.404057	0.341631	1.14281	Normals_RMS.FN
AAK1	-2.48904	1.59146e-24	5.07492e-23	1.93195	0.344136	NULL	AP2 associated kinase 1	NM_014911	Y	Y	N	N	N	N	13.6984	2.11524	0.404057	0.341631	1.14281	Normals_EWS
AAK1	-1.85394	0.000589552	0.00383587	1.70972	0.472868	NULL	AP2 associated kinase 1	NM_014911	Y	Y	N	N	N	N	13.6984	2.11524	0.404057	0.341631	1.14281	Normals_ASPS
AAK1	-0.318638	0.406045	0.628471	1.87206	1.50226	NULL	AP2 associated kinase 1	NM_014911	Y	Y	N	N	N	N	13.6984	2.11524	0.404057	0.341631	1.14281	Normals_DSRCT
AAK1	-3.29589	7.46495e-15	2.37638e-13	1.83571	0.186699	NULL	AP2 associated kinase 1	NM_014911	Y	Y	N	N	N	N	13.6984	2.11524	0.404057	0.341631	1.14281	Normals_HBL
AAK1	-2.05595	0.153954	0.85246	1.71362	0.411994	NULL	AP2 associated kinase 1	NM_014911	Y	Y	N	N	N	N	13.6984	2.11524	0.404057	0.341631	1.14281	Normals_ML
AAK1	0.49723	0.00904912	0.02138	2.27877	3.21762	NULL	AP2 associated kinase 1	NM_014911	Y	Y	N	N	N	N	13.6984	2.11524	0.404057	0.341631	1.14281	Normals_NB.MYCN.NA
AAK1	0.0427279	0.889667	1	2.03761	2.09924	NULL	AP2 associated kinase 1	NM_014911	Y	Y	N	N	N	N	13.6984	2.11524	0.404057	0.341631	1.14281	Normals_NB.MYCN.A
AAK1	0.397009	0.424766	0.856723	1.83085	2.41124	NULL	AP2 associated kinase 1	NM_014911	Y	Y	N	N	N	N	13.6984	2.11524	0.404057	0.341631	1.14281	Normals_NB.Unknown
AAK1	-0.881797	9.86181e-05	0.000369465	1.98865	1.0794	NULL	AP2 associated kinase 1	NM_014911	Y	Y	N	N	N	N	13.6984	2.11524	0.404057	0.341631	1.14281	Normals_OS
AAK1	-2.07415	7.55962e-07	8.45952e-06	1.92563	0.457253	NULL	AP2 associated kinase 1	NM_014911	Y	Y	N	N	N	N	13.6984	2.11524	0.404057	0.341631	1.14281	Normals_SS
AAK1	-1.5383	0.191373	0.99937	1.80764	0.622326	NULL	AP2 associated kinase 1	NM_014911	Y	Y	N	N	N	N	13.6984	2.11524	0.404057	0.341631	1.14281	Normals_Teratoma
AAK1	-1.52785	0.132038	0.618262	1.75947	0.610135	NULL	AP2 associated kinase 1	NM_014911	Y	Y	N	N	N	N	13.6984	2.11524	0.404057	0.341631	1.14281	Normals_UDS
AAK1	-2.42928	0.0232424	0.111705	1.83584	0.340719	NULL	AP2 associated kinase 1	NM_014911	Y	Y	N	N	N	N	13.6984	2.11524	0.404057	0.341631	1.14281	Normals_YST
AAK1	-1.95625	4.13383e-15	8.77974e-14	3.69154	0.951042	NULL	AP2 associated kinase 1	NM_014911	Y	Y	N	N	N	N	13.6984	2.11524	0.404057	0.341631	1.14281	Normals_WT
AAK1	-1.78517	2.6051e-07	1.95973e-06	3.43779	0.997097	NULL	AP2 associated kinase 1	NM_014911	Y	Y	N	N	N	N	13.6984	2.11524	0.404057	0.341631	1.14281	Normals_CCSK
AASDH	0.313171	0.00659364	0.0191236	2.52392	3.1376	Acyl-CoA synthetase family	aminoadipate-semialdehyde dehydrogenase	NM_181806	Y	Y	N	N	N	N	2.92711	2.16803	3.0262	2.95287	1.65715	Normals_RMS.FP
AASDH	-0.108349	0.260689	0.45792	2.61607	2.42811	Acyl-CoA synthetase family	aminoadipate-semialdehyde dehydrogenase	NM_181806	Y	Y	N	N	N	N	2.92711	2.16803	3.0262	2.95287	1.65715	Normals_RMS.FN
AASDH	0.446019	2.64658e-05	0.000110518	2.56238	3.48815	Acyl-CoA synthetase family	aminoadipate-semialdehyde dehydrogenase	NM_181806	Y	Y	N	N	N	N	2.92711	2.16803	3.0262	2.95287	1.65715	Normals_EWS
AASDH	-0.247159	0.153855	0.395326	2.23473	1.88321	Acyl-CoA synthetase family	aminoadipate-semialdehyde dehydrogenase	NM_181806	Y	Y	N	N	N	N	2.92711	2.16803	3.0262	2.95287	1.65715	Normals_ASPS
AASDH	1.0975	6.00637e-12	1.77245e-10	2.47908	5.30767	Acyl-CoA synthetase family	aminoadipate-semialdehyde dehydrogenase	NM_181806	Y	Y	N	N	N	N	2.92711	2.16803	3.0262	2.95287	1.65715	Normals_DSRCT
AASDH	-0.100937	0.435673	0.770062	2.38222	2.22168	Acyl-CoA synthetase family	aminoadipate-semialdehyde dehydrogenase	NM_181806	Y	Y	N	N	N	N	2.92711	2.16803	3.0262	2.95287	1.65715	Normals_HBL
AASDH	0.392237	0.222882	1	2.34755	3.08354	Acyl-CoA synthetase family	aminoadipate-semialdehyde dehydrogenase	NM_181806	Y	Y	N	N	N	N	2.92711	2.16803	3.0262	2.95287	1.65715	Normals_ML
AASDH	-0.312601	4.3835e-05	0.000142621	3.01841	2.43115	Acyl-CoA synthetase family	aminoadipate-semialdehyde dehydrogenase	NM_181806	Y	Y	N	N	N	N	2.92711	2.16803	3.0262	2.95287	1.65715	Normals_NB.MYCN.NA
AASDH	0.0854727	0.454528	0.733646	2.70287	2.86761	Acyl-CoA synthetase family	aminoadipate-semialdehyde dehydrogenase	NM_181806	Y	Y	N	N	N	N	2.92711	2.16803	3.0262	2.95287	1.65715	Normals_NB.MYCN.A
AASDH	-0.182047	0.338694	0.732568	2.48095	2.1878	Acyl-CoA synthetase family	aminoadipate-semialdehyde dehydrogenase	NM_181806	Y	Y	N	N	N	N	2.92711	2.16803	3.0262	2.95287	1.65715	Normals_NB.Unknown
AASDH	-0.0499478	0.650651	0.911229	2.57981	2.49067	Acyl-CoA synthetase family	aminoadipate-semialdehyde dehydrogenase	NM_181806	Y	Y	N	N	N	N	2.92711	2.16803	3.0262	2.95287	1.65715	Normals_OS
AASDH	0.362223	0.00664769	0.0259131	2.59799	3.34033	Acyl-CoA synthetase family	aminoadipate-semialdehyde dehydrogenase	NM_181806	Y	Y	N	N	N	N	2.92711	2.16803	3.0262	2.95287	1.65715	Normals_SS
AASDH	-0.117314	0.731313	1	2.4495	2.25885	Acyl-CoA synthetase family	aminoadipate-semialdehyde dehydrogenase	NM_181806	Y	Y	N	N	N	N	2.92711	2.16803	3.0262	2.95287	1.65715	Normals_Teratoma
AASDH	0.256344	0.314202	0.963016	2.41037	2.87921	Acyl-CoA synthetase family	aminoadipate-semialdehyde dehydrogenase	NM_181806	Y	Y	N	N	N	N	2.92711	2.16803	3.0262	2.95287	1.65715	Normals_UDS
AASDH	-0.251342	0.378945	0.869739	2.4349	2.0463	Acyl-CoA synthetase family	aminoadipate-semialdehyde dehydrogenase	NM_181806	Y	Y	N	N	N	N	2.92711	2.16803	3.0262	2.95287	1.65715	Normals_YST
AASDH	0.468802	8.90109e-08	6.81924e-07	2.81499	3.89831	Acyl-CoA synthetase family	aminoadipate-semialdehyde dehydrogenase	NM_181806	Y	Y	N	N	N	N	2.92711	2.16803	3.0262	2.95287	1.65715	Normals_WT
AASDH	1.10486	1.41108e-24	6.38281e-23	2.62055	5.64123	Acyl-CoA synthetase family	aminoadipate-semialdehyde dehydrogenase	NM_181806	Y	Y	N	N	N	N	2.92711	2.16803	3.0262	2.95287	1.65715	Normals_CCSK
ABCA1	-1.0342	4.00936e-05	0.000175301	4.38042	2.13853	ATP binding cassette subfamily A	ATP binding cassette subfamily A member 1	NM_005502	Y	Y	N	N	N	Y	0.949631	3.43425	1.95848	14.9551	7.72448	Normals_RMS.FP
ABCA1	-0.564804	0.0052668	0.0146939	4.5613	3.08339	ATP binding cassette subfamily A	ATP binding cassette subfamily A member 1	NM_005502	Y	Y	N	N	N	Y	0.949631	3.43425	1.95848	14.9551	7.72448	Normals_RMS.FN
ABCA1	0.172169	0.45019	0.733115	4.46695	5.03211	ATP binding cassette subfamily A	ATP binding cassette subfamily A member 1	NM_005502	Y	Y	N	N	N	Y	0.949631	3.43425	1.95848	14.9551	7.72448	Normals_EWS
ABCA1	0.942172	0.00125974	0.00732363	3.88879	7.4716	ATP binding cassette subfamily A	ATP binding cassette subfamily A member 1	NM_005502	Y	Y	N	N	N	Y	0.949631	3.43425	1.95848	14.9551	7.72448	Normals_ASPS
ABCA1	1.30676	8.85647e-07	7.79965e-06	4.30008	10.6384	ATP binding cassette subfamily A	ATP binding cassette subfamily A member 1	NM_005502	Y	Y	N	N	N	Y	0.949631	3.43425	1.95848	14.9551	7.72448	Normals_DSRCT
ABCA1	1.82297	4.80061e-15	1.57035e-13	4.11716	14.5662	ATP binding cassette subfamily A	ATP binding cassette subfamily A member 1	NM_005502	Y	Y	N	N	N	Y	0.949631	3.43425	1.95848	14.9551	7.72448	Normals_HBL
ABCA1	1.14826	0.0447709	0.486459	4.12171	9.13501	ATP binding cassette subfamily A	ATP binding cassette subfamily A member 1	NM_005502	Y	Y	N	N	N	Y	0.949631	3.43425	1.95848	14.9551	7.72448	Normals_ML
ABCA1	-0.829974	4.30196e-06	1.55841e-05	5.22391	2.93828	ATP binding cassette subfamily A	ATP binding cassette subfamily A member 1	NM_005502	Y	Y	N	N	N	Y	0.949631	3.43425	1.95848	14.9551	7.72448	Normals_NB.MYCN.NA
ABCA1	-1.19136	4.1708e-07	2.37851e-06	4.65236	2.03694	ATP binding cassette subfamily A	ATP binding cassette subfamily A member 1	NM_005502	Y	Y	N	N	N	Y	0.949631	3.43425	1.95848	14.9551	7.72448	Normals_NB.MYCN.A
ABCA1	-0.534598	0.181088	0.4656	4.32571	2.98589	ATP binding cassette subfamily A	ATP binding cassette subfamily A member 1	NM_005502	Y	Y	N	N	N	Y	0.949631	3.43425	1.95848	14.9551	7.72448	Normals_NB.Unknown
ABCA1	0.348662	0.0739392	0.15568	4.48044	5.70384	ATP binding cassette subfamily A	ATP binding cassette subfamily A member 1	NM_005502	Y	Y	N	N	N	Y	0.949631	3.43425	1.95848	14.9551	7.72448	Normals_OS
ABCA1	0.222601	0.408525	0.753113	4.52283	5.27699	ATP binding cassette subfamily A	ATP binding cassette subfamily A member 1	NM_005502	Y	Y	N	N	N	Y	0.949631	3.43425	1.95848	14.9551	7.72448	Normals_SS
ABCA1	0.820165	0.108197	0.808045	4.27088	7.54048	ATP binding cassette subfamily A	ATP binding cassette subfamily A member 1	NM_005502	Y	Y	N	N	N	Y	0.949631	3.43425	1.95848	14.9551	7.72448	Normals_Teratoma
ABCA1	0.929848	0.0533159	0.371327	4.23201	8.06169	ATP binding cassette subfamily A	ATP binding cassette subfamily A member 1	NM_005502	Y	Y	N	N	N	Y	0.949631	3.43425	1.95848	14.9551	7.72448	Normals_UDS
ABCA1	1.79736	4.29379e-05	0.000660446	4.24473	14.7533	ATP binding cassette subfamily A	ATP binding cassette subfamily A member 1	NM_005502	Y	Y	N	N	N	Y	0.949631	3.43425	1.95848	14.9551	7.72448	Normals_YST
ABCA1	-0.949832	0.000341249	0.00133169	10.5299	5.45118	ATP binding cassette subfamily A	ATP binding cassette subfamily A member 1	NM_005502	Y	Y	N	N	N	Y	0.949631	3.43425	1.95848	14.9551	7.72448	Normals_WT
ABCA1	0.746392	0.0137345	0.0372141	9.80542	16.4499	ATP binding cassette subfamily A	ATP binding cassette subfamily A member 1	NM_005502	Y	Y	N	N	N	Y	0.949631	3.43425	1.95848	14.9551	7.72448	Normals_CCSK
ABCA10	-2.51121	2.57638e-12	3.10686e-11	1.77612	0.31154	ATP binding cassette subfamily A	ATP binding cassette subfamily A member 10	NM_080282	Y	Y	N	N	N	N	0.73675	4.50284	0.516109	1.47207	0.859617	Normals_RMS.FP
ABCA10	-2.25501	1.54986e-12	1.53836e-11	1.88619	0.394835	ATP binding cassette subfamily A	ATP binding cassette subfamily A member 10	NM_080282	Y	Y	N	N	N	N	0.73675	4.50284	0.516109	1.47207	0.859617	Normals_RMS.FN
ABCA10	-0.864239	0.00315007	0.00929718	1.82511	1.0018	ATP binding cassette subfamily A	ATP binding cassette subfamily A member 10	NM_080282	Y	Y	N	N	N	N	0.73675	4.50284	0.516109	1.47207	0.859617	Normals_EWS
ABCA10	-2.32088	9.4193e-10	3.13077e-08	1.58141	0.316325	ATP binding cassette subfamily A	ATP binding cassette subfamily A member 10	NM_080282	Y	Y	N	N	N	N	0.73675	4.50284	0.516109	1.47207	0.859617	Normals_ASPS
ABCA10	-1.12541	0.00532873	0.0170226	1.76907	0.812223	ATP binding cassette subfamily A	ATP binding cassette subfamily A member 10	NM_080282	Y	Y	N	N	N	N	0.73675	4.50284	0.516109	1.47207	0.859617	Normals_DSRCT
ABCA10	-2.74392	3.37209e-16	1.33007e-14	1.68749	0.251406	ATP binding cassette subfamily A	ATP binding cassette subfamily A member 10	NM_080282	Y	Y	N	N	N	N	0.73675	4.50284	0.516109	1.47207	0.859617	Normals_HBL
ABCA10	-1.44399	0.124175	0.795501	1.69271	0.621999	ATP binding cassette subfamily A	ATP binding cassette subfamily A member 10	NM_080282	Y	Y	N	N	N	N	0.73675	4.50284	0.516109	1.47207	0.859617	Normals_ML
ABCA10	-1.11686	1.63993e-05	5.58522e-05	2.14016	0.986656	ATP binding cassette subfamily A	ATP binding cassette subfamily A member 10	NM_080282	Y	Y	N	N	N	N	0.73675	4.50284	0.516109	1.47207	0.859617	Normals_NB.MYCN.NA
ABCA10	-2.5961	1.36944e-17	2.92186e-16	1.91938	0.31709	ATP binding cassette subfamily A	ATP binding cassette subfamily A member 10	NM_080282	Y	Y	N	N	N	N	0.73675	4.50284	0.516109	1.47207	0.859617	Normals_NB.MYCN.A
ABCA10	-0.429621	0.514518	0.939135	1.78877	1.3279	ATP binding cassette subfamily A	ATP binding cassette subfamily A member 10	NM_080282	Y	Y	N	N	N	N	0.73675	4.50284	0.516109	1.47207	0.859617	Normals_NB.Unknown
ABCA10	-4.05952	6.79829e-59	2.41504e-56	1.82116	0.108785	ATP binding cassette subfamily A	ATP binding cassette subfamily A member 10	NM_080282	Y	Y	N	N	N	N	0.73675	4.50284	0.516109	1.47207	0.859617	Normals_OS
ABCA10	-3.47391	7.05664e-24	1.91985e-21	1.83747	0.16515	ATP binding cassette subfamily A	ATP binding cassette subfamily A member 10	NM_080282	Y	Y	N	N	N	N	0.73675	4.50284	0.516109	1.47207	0.859617	Normals_SS
ABCA10	-0.726578	0.324818	1	1.7661	1.06711	ATP binding cassette subfamily A	ATP binding cassette subfamily A member 10	NM_080282	Y	Y	N	N	N	N	0.73675	4.50284	0.516109	1.47207	0.859617	Normals_Teratoma
ABCA10	-4.53791	4.37002e-08	5.015e-06	1.738	0.0744644	ATP binding cassette subfamily A	ATP binding cassette subfamily A member 10	NM_080282	Y	Y	N	N	N	N	0.73675	4.50284	0.516109	1.47207	0.859617	Normals_UDS
ABCA10	-3.8427	1.41972e-05	0.000251852	1.73431	0.120397	ATP binding cassette subfamily A	ATP binding cassette subfamily A member 10	NM_080282	Y	Y	N	N	N	N	0.73675	4.50284	0.516109	1.47207	0.859617	Normals_YST
ABCA10	-1.94428	7.44228e-12	1.07729e-10	1.91196	0.496704	ATP binding cassette subfamily A	ATP binding cassette subfamily A member 10	NM_080282	Y	Y	N	N	N	N	0.73675	4.50284	0.516109	1.47207	0.859617	Normals_WT
ABCA10	-1.05863	0.00106725	0.00377762	1.78458	0.85626	ATP binding cassette subfamily A	ATP binding cassette subfamily A member 10	NM_080282	Y	Y	N	N	N	N	0.73675	4.50284	0.516109	1.47207	0.859617	Normals_CCSK
ABCA12	-1.43078	0.0257395	0.0650065	0.0269942	0.00992604	ATP binding cassette subfamily A	ATP binding cassette subfamily A member 12	NM_173076	Y	Y	N	N	N	N	0.0270301	0	0.00481097	0	0	Normals_RMS.FP
ABCA12	2.92118	3.98887e-05	0.000159546	0.0271531	0.207901	ATP binding cassette subfamily A	ATP binding cassette subfamily A member 12	NM_173076	Y	Y	N	N	N	N	0.0270301	0	0.00481097	0	0	Normals_RMS.FN
ABCA12	0.161811	0.674606	1	0.0264031	0.0298265	ATP binding cassette subfamily A	ATP binding cassette subfamily A member 12	NM_173076	Y	Y	N	N	N	N	0.0270301	0	0.00481097	0	0	Normals_EWS
ABCA12	-0.733108	0.4687	0.898216	0.0235861	0.0141176	ATP binding cassette subfamily A	ATP binding cassette subfamily A member 12	NM_173076	Y	Y	N	N	N	N	0.0270301	0	0.00481097	0	0	Normals_ASPS
ABCA12	2.49198	0.000221031	0.00103785	0.0255728	0.145756	ATP binding cassette subfamily A	ATP binding cassette subfamily A member 12	NM_173076	Y	Y	N	N	N	N	0.0270301	0	0.00481097	0	0	Normals_DSRCT
ABCA12	-2.15537	0.0124616	0.040312	0.0253539	0.00555565	ATP binding cassette subfamily A	ATP binding cassette subfamily A member 12	NM_173076	Y	Y	N	N	N	N	0.0270301	0	0.00481097	0	0	Normals_HBL
ABCA12	-1.49671	0.860605	1	0.0244923	0.00845744	ATP binding cassette subfamily A	ATP binding cassette subfamily A member 12	NM_173076	Y	Y	N	N	N	N	0.0270301	0	0.00481097	0	0	Normals_ML
ABCA12	3.66782	1.05177e-07	4.45441e-07	0.0320047	0.411048	ATP binding cassette subfamily A	ATP binding cassette subfamily A member 12	NM_173076	Y	Y	N	N	N	N	0.0270301	0	0.00481097	0	0	Normals_NB.MYCN.NA
ABCA12	6.27818	7.99839e-20	2.24506e-18	0.0286969	2.25841	ATP binding cassette subfamily A	ATP binding cassette subfamily A member 12	NM_173076	Y	Y	N	N	N	N	0.0270301	0	0.00481097	0	0	Normals_NB.MYCN.A
ABCA12	4.62488	1.0717e-06	2.33484e-05	0.0257506	0.643905	ATP binding cassette subfamily A	ATP binding cassette subfamily A member 12	NM_173076	Y	Y	N	N	N	N	0.0270301	0	0.00481097	0	0	Normals_NB.Unknown
ABCA12	2.32984	0.000534341	0.00178369	0.0264893	0.135587	ATP binding cassette subfamily A	ATP binding cassette subfamily A member 12	NM_173076	Y	Y	N	N	N	N	0.0270301	0	0.00481097	0	0	Normals_OS
ABCA12	-0.750395	0.30234	0.607633	0.0277819	0.0164137	ATP binding cassette subfamily A	ATP binding cassette subfamily A member 12	NM_173076	Y	Y	N	N	N	N	0.0270301	0	0.00481097	0	0	Normals_SS
ABCA12	2.03486	0.0929352	0.756294	0.0254242	0.105484	ATP binding cassette subfamily A	ATP binding cassette subfamily A member 12	NM_173076	Y	Y	N	N	N	N	0.0270301	0	0.00481097	0	0	Normals_Teratoma
ABCA12	1.79146	0.128687	0.60948	0.0251477	0.0880216	ATP binding cassette subfamily A	ATP binding cassette subfamily A member 12	NM_173076	Y	Y	N	N	N	N	0.0270301	0	0.00481097	0	0	Normals_UDS
ABCA12	1.75691	0.117726	0.384225	0.0250896	0.0858321	ATP binding cassette subfamily A	ATP binding cassette subfamily A member 12	NM_173076	Y	Y	N	N	N	N	0.0270301	0	0.00481097	0	0	Normals_YST
ABCA12	1.91944	2.05708e-09	2.07243e-08	0.0273579	0.106465	ATP binding cassette subfamily A	ATP binding cassette subfamily A member 12	NM_173076	Y	Y	N	N	N	N	0.0270301	0	0.00481097	0	0	Normals_WT
ABCA12	-0.0114782	1	1	0.0254814	0.0255476	ATP binding cassette subfamily A	ATP binding cassette subfamily A member 12	NM_173076	Y	Y	N	N	N	N	0.0270301	0	0.00481097	0	0	Normals_CCSK
ABCA13	-2.31117	0.000707916	0.00249432	0.0320566	0.00638981	ATP binding cassette subfamily A	ATP binding cassette subfamily A member 13	NM_152701	Y	Y	N	N	N	N	0.00613918	0.00253435	0.00821651	0.00291386	0.414822	Normals_RMS.FP
ABCA13	0.838679	0.214496	0.388399	0.0335933	0.060262	ATP binding cassette subfamily A	ATP binding cassette subfamily A member 13	NM_152701	Y	Y	N	N	N	N	0.00613918	0.00253435	0.00821651	0.00291386	0.414822	Normals_RMS.FN
ABCA13	1.07981	0.0757008	0.162487	0.0329653	0.0701268	ATP binding cassette subfamily A	ATP binding cassette subfamily A member 13	NM_152701	Y	Y	N	N	N	N	0.00613918	0.00253435	0.00821651	0.00291386	0.414822	Normals_EWS
ABCA13	6.4921	2.04446e-15	1.80135e-13	0.0286091	2.59368	ATP binding cassette subfamily A	ATP binding cassette subfamily A member 13	NM_152701	Y	Y	N	N	N	N	0.00613918	0.00253435	0.00821651	0.00291386	0.414822	Normals_ASPS
ABCA13	1.84391	0.00325048	0.0110731	0.0325875	0.117932	ATP binding cassette subfamily A	ATP binding cassette subfamily A member 13	NM_152701	Y	Y	N	N	N	N	0.00613918	0.00253435	0.00821651	0.00291386	0.414822	Normals_DSRCT
ABCA13	-1.09786	0.105508	0.252294	0.0301352	0.0139968	ATP binding cassette subfamily A	ATP binding cassette subfamily A member 13	NM_152701	Y	Y	N	N	N	N	0.00613918	0.00253435	0.00821651	0.00291386	0.414822	Normals_HBL
ABCA13	-0.140422	1	1	0.0301655	0.0274102	ATP binding cassette subfamily A	ATP binding cassette subfamily A member 13	NM_152701	Y	Y	N	N	N	N	0.00613918	0.00253435	0.00821651	0.00291386	0.414822	Normals_ML
ABCA13	-2.13865	1.437e-07	6.00974e-07	0.0385767	0.00864252	ATP binding cassette subfamily A	ATP binding cassette subfamily A member 13	NM_152701	Y	Y	N	N	N	N	0.00613918	0.00253435	0.00821651	0.00291386	0.414822	Normals_NB.MYCN.NA
ABCA13	-3.30721	1.26387e-08	8.93749e-08	0.0346023	0.00334332	ATP binding cassette subfamily A	ATP binding cassette subfamily A member 13	NM_152701	Y	Y	N	N	N	N	0.00613918	0.00253435	0.00821651	0.00291386	0.414822	Normals_NB.MYCN.A
ABCA13	0.899856	0.206071	0.512427	0.0318583	0.0597139	ATP binding cassette subfamily A	ATP binding cassette subfamily A member 13	NM_152701	Y	Y	N	N	N	N	0.00613918	0.00253435	0.00821651	0.00291386	0.414822	Normals_NB.Unknown
ABCA13	2.22696	6.62302e-06	2.91544e-05	0.0330302	0.155843	ATP binding cassette subfamily A	ATP binding cassette subfamily A member 13	NM_152701	Y	Y	N	N	N	N	0.00613918	0.00253435	0.00821651	0.00291386	0.414822	Normals_OS
ABCA13	-1.52227	0.0641568	0.176589	0.0342835	0.0118243	ATP binding cassette subfamily A	ATP binding cassette subfamily A member 13	NM_152701	Y	Y	N	N	N	N	0.00613918	0.00253435	0.00821651	0.00291386	0.414822	Normals_SS
ABCA13	6.0339	7.37743e-12	5.63646e-09	0.0314544	2.07648	ATP binding cassette subfamily A	ATP binding cassette subfamily A member 13	NM_152701	Y	Y	N	N	N	N	0.00613918	0.00253435	0.00821651	0.00291386	0.414822	Normals_Teratoma
ABCA13	-0.0716967	1	1	0.0309727	0.0295367	ATP binding cassette subfamily A	ATP binding cassette subfamily A member 13	NM_152701	Y	Y	N	N	N	N	0.00613918	0.00253435	0.00821651	0.00291386	0.414822	Normals_UDS
ABCA13	0.843546	0.351416	0.82507	0.0313254	0.0564585	ATP binding cassette subfamily A	ATP binding cassette subfamily A member 13	NM_152701	Y	Y	N	N	N	N	0.00613918	0.00253435	0.00821651	0.00291386	0.414822	Normals_YST
ABCA13	-0.854673	0.106111	0.21868	0.159511	0.0881693	ATP binding cassette subfamily A	ATP binding cassette subfamily A member 13	NM_152701	Y	Y	N	N	N	N	0.00613918	0.00253435	0.00821651	0.00291386	0.414822	Normals_WT
ABCA13	-4.34192	3.52971e-06	2.14541e-05	0.148715	0.00709341	ATP binding cassette subfamily A	ATP binding cassette subfamily A member 13	NM_152701	Y	Y	N	N	N	N	0.00613918	0.00253435	0.00821651	0.00291386	0.414822	Normals_CCSK
ABCA2	-1.36118	4.68317e-09	3.64644e-08	6.35818	2.47499	ATP binding cassette subfamily A	ATP binding cassette subfamily A member 2	NM_001606	Y	Y	N	N	N	N	25.9296	4.21152	5.72284	3.82286	3.75799	Normals_RMS.FP
ABCA2	-0.786298	2.2325e-05	9.25885e-05	6.4465	3.73804	ATP binding cassette subfamily A	ATP binding cassette subfamily A member 2	NM_001606	Y	Y	N	N	N	N	25.9296	4.21152	5.72284	3.82286	3.75799	Normals_RMS.FN
ABCA2	0.188239	0.283755	0.500913	6.39249	7.2829	ATP binding cassette subfamily A	ATP binding cassette subfamily A member 2	NM_001606	Y	Y	N	N	N	N	25.9296	4.21152	5.72284	3.82286	3.75799	Normals_EWS
ABCA2	-1.74232	1.09488e-07	2.12991e-06	5.61367	1.67785	ATP binding cassette subfamily A	ATP binding cassette subfamily A member 2	NM_001606	Y	Y	N	N	N	N	25.9296	4.21152	5.72284	3.82286	3.75799	Normals_ASPS
ABCA2	-0.574588	0.0176678	0.0480771	6.22545	4.17939	ATP binding cassette subfamily A	ATP binding cassette subfamily A member 2	NM_001606	Y	Y	N	N	N	N	25.9296	4.21152	5.72284	3.82286	3.75799	Normals_DSRCT
ABCA2	-1.0718	1.7237e-05	0.000108714	6.01131	2.85951	ATP binding cassette subfamily A	ATP binding cassette subfamily A member 2	NM_001606	Y	Y	N	N	N	N	25.9296	4.21152	5.72284	3.82286	3.75799	Normals_HBL
ABCA2	-0.0968882	0.971308	1	5.75978	5.38593	ATP binding cassette subfamily A	ATP binding cassette subfamily A member 2	NM_001606	Y	Y	N	N	N	N	25.9296	4.21152	5.72284	3.82286	3.75799	Normals_ML
ABCA2	0.464447	0.000905989	0.00249222	7.54597	10.4128	ATP binding cassette subfamily A	ATP binding cassette subfamily A member 2	NM_001606	Y	Y	N	N	N	N	25.9296	4.21152	5.72284	3.82286	3.75799	Normals_NB.MYCN.NA
ABCA2	0.114352	0.547603	0.852804	6.76322	7.32172	ATP binding cassette subfamily A	ATP binding cassette subfamily A member 2	NM_001606	Y	Y	N	N	N	N	25.9296	4.21152	5.72284	3.82286	3.75799	Normals_NB.MYCN.A
ABCA2	0.225536	0.486667	0.90517	6.11354	7.14857	ATP binding cassette subfamily A	ATP binding cassette subfamily A member 2	NM_001606	Y	Y	N	N	N	N	25.9296	4.21152	5.72284	3.82286	3.75799	Normals_NB.Unknown
ABCA2	-0.869821	9.37216e-07	4.57317e-06	6.52723	3.57191	ATP binding cassette subfamily A	ATP binding cassette subfamily A member 2	NM_001606	Y	Y	N	N	N	N	25.9296	4.21152	5.72284	3.82286	3.75799	Normals_OS
ABCA2	0.26331	0.285424	0.580899	6.4551	7.74805	ATP binding cassette subfamily A	ATP binding cassette subfamily A member 2	NM_001606	Y	Y	N	N	N	N	25.9296	4.21152	5.72284	3.82286	3.75799	Normals_SS
ABCA2	-0.498011	0.420537	1	6.03605	4.27422	ATP binding cassette subfamily A	ATP binding cassette subfamily A member 2	NM_001606	Y	Y	N	N	N	N	25.9296	4.21152	5.72284	3.82286	3.75799	Normals_Teratoma
ABCA2	-0.268416	0.652686	1	5.91391	4.91016	ATP binding cassette subfamily A	ATP binding cassette subfamily A member 2	NM_001606	Y	Y	N	N	N	N	25.9296	4.21152	5.72284	3.82286	3.75799	Normals_UDS
ABCA2	-1.15621	0.045371	0.186345	6.07447	2.72562	ATP binding cassette subfamily A	ATP binding cassette subfamily A member 2	NM_001606	Y	Y	N	N	N	N	25.9296	4.21152	5.72284	3.82286	3.75799	Normals_YST
ABCA2	0.24737	0.282568	0.49405	3.67235	4.35868	ATP binding cassette subfamily A	ATP binding cassette subfamily A member 2	NM_001606	Y	Y	N	N	N	N	25.9296	4.21152	5.72284	3.82286	3.75799	Normals_WT
ABCA2	-1.52814	4.31744e-05	0.0002085	3.41749	1.18447	ATP binding cassette subfamily A	ATP binding cassette subfamily A member 2	NM_001606	Y	Y	N	N	N	N	25.9296	4.21152	5.72284	3.82286	3.75799	Normals_CCSK
ABCA3	-0.196234	0.516536	0.826252	4.184	3.65206	ATP binding cassette subfamily A	ATP binding cassette subfamily A member 3	NM_001089	Y	Y	N	N	N	N	16.6026	1.81177	2.20181	0.225762	9.69844	Normals_RMS.FP
ABCA3	-0.438466	0.094076	0.19266	4.24267	3.13101	ATP binding cassette subfamily A	ATP binding cassette subfamily A member 3	NM_001089	Y	Y	N	N	N	N	16.6026	1.81177	2.20181	0.225762	9.69844	Normals_RMS.FN
ABCA3	0.0107795	0.976193	1	4.20194	4.23332	ATP binding cassette subfamily A	ATP binding cassette subfamily A member 3	NM_001089	Y	Y	N	N	N	N	16.6026	1.81177	2.20181	0.225762	9.69844	Normals_EWS
ABCA3	-0.303373	0.438417	0.859466	3.69549	2.9949	ATP binding cassette subfamily A	ATP binding cassette subfamily A member 3	NM_001089	Y	Y	N	N	N	N	16.6026	1.81177	2.20181	0.225762	9.69844	Normals_ASPS
ABCA3	0.284966	0.347969	0.55432	4.09301	4.98585	ATP binding cassette subfamily A	ATP binding cassette subfamily A member 3	NM_001089	Y	Y	N	N	N	N	16.6026	1.81177	2.20181	0.225762	9.69844	Normals_DSRCT
ABCA3	-1.57229	2.80103e-05	0.000169364	3.95329	1.32898	ATP binding cassette subfamily A	ATP binding cassette subfamily A member 3	NM_001089	Y	Y	N	N	N	N	16.6026	1.81177	2.20181	0.225762	9.69844	Normals_HBL
ABCA3	-1.37808	0.158708	0.863318	3.79136	1.4588	ATP binding cassette subfamily A	ATP binding cassette subfamily A member 3	NM_001089	Y	Y	N	N	N	N	16.6026	1.81177	2.20181	0.225762	9.69844	Normals_ML
ABCA3	1.97007	4.38179e-35	1.1738e-33	4.97563	19.5005	ATP binding cassette subfamily A	ATP binding cassette subfamily A member 3	NM_001089	Y	Y	N	N	N	N	16.6026	1.81177	2.20181	0.225762	9.69844	Normals_NB.MYCN.NA
ABCA3	1.79244	3.55377e-14	5.05753e-13	4.45853	15.4477	ATP binding cassette subfamily A	ATP binding cassette subfamily A member 3	NM_001089	Y	Y	N	N	N	N	16.6026	1.81177	2.20181	0.225762	9.69844	Normals_NB.MYCN.A
ABCA3	2.16488	1.82888e-09	7.92555e-08	4.02354	18.0464	ATP binding cassette subfamily A	ATP binding cassette subfamily A member 3	NM_001089	Y	Y	N	N	N	N	16.6026	1.81177	2.20181	0.225762	9.69844	Normals_NB.Unknown
ABCA3	-1.36826	1.29766e-06	6.22042e-06	4.28021	1.65774	ATP binding cassette subfamily A	ATP binding cassette subfamily A member 3	NM_001089	Y	Y	N	N	N	N	16.6026	1.81177	2.20181	0.225762	9.69844	Normals_OS
ABCA3	-0.571878	0.0650578	0.178672	4.25871	2.8652	ATP binding cassette subfamily A	ATP binding cassette subfamily A member 3	NM_001089	Y	Y	N	N	N	N	16.6026	1.81177	2.20181	0.225762	9.69844	Normals_SS
ABCA3	-0.453241	0.597961	1	3.97254	2.90161	ATP binding cassette subfamily A	ATP binding cassette subfamily A member 3	NM_001089	Y	Y	N	N	N	N	16.6026	1.81177	2.20181	0.225762	9.69844	Normals_Teratoma
ABCA3	0.877217	0.109814	0.560384	3.89282	7.15151	ATP binding cassette subfamily A	ATP binding cassette subfamily A member 3	NM_001089	Y	Y	N	N	N	N	16.6026	1.81177	2.20181	0.225762	9.69844	Normals_UDS
ABCA3	-1.19213	0.0921534	0.31991	3.9929	1.74753	ATP binding cassette subfamily A	ATP binding cassette subfamily A member 3	NM_001089	Y	Y	N	N	N	N	16.6026	1.81177	2.20181	0.225762	9.69844	Normals_YST
ABCA3	-1.93048	1.41693e-08	1.24569e-07	3.861	1.01217	ATP binding cassette subfamily A	ATP binding cassette subfamily A member 3	NM_001089	Y	Y	N	N	N	N	16.6026	1.81177	2.20181	0.225762	9.69844	Normals_WT
ABCA3	-0.257609	0.572009	0.888555	3.59071	3.00355	ATP binding cassette subfamily A	ATP binding cassette subfamily A member 3	NM_001089	Y	Y	N	N	N	N	16.6026	1.81177	2.20181	0.225762	9.69844	Normals_CCSK
ABCA4	-0.84718	0.000778892	0.00272188	0.0706617	0.0394627	ATP binding cassette subfamily A	ATP binding cassette subfamily A member 4	NM_000350	Y	Y	N	N	N	N	0.0775838	0.0748247	0.197951	0.0844879	0.0853741	Normals_RMS.FP
ABCA4	-0.338262	0.142482	0.274496	0.0730527	0.0581003	ATP binding cassette subfamily A	ATP binding cassette subfamily A member 4	NM_000350	Y	Y	N	N	N	N	0.0775838	0.0748247	0.197951	0.0844879	0.0853741	Normals_RMS.FN
ABCA4	1.15154	0.0101959	0.0270815	0.0713069	0.159181	ATP binding cassette subfamily A	ATP binding cassette subfamily A member 4	NM_000350	Y	Y	N	N	N	N	0.0775838	0.0748247	0.197951	0.0844879	0.0853741	Normals_EWS
ABCA4	0.761121	0.0142106	0.0575659	0.0626264	0.107056	ATP binding cassette subfamily A	ATP binding cassette subfamily A member 4	NM_000350	Y	Y	N	N	N	N	0.0775838	0.0748247	0.197951	0.0844879	0.0853741	Normals_ASPS
ABCA4	0.169322	0.622025	0.860124	0.0697012	0.0784203	ATP binding cassette subfamily A	ATP binding cassette subfamily A member 4	NM_000350	Y	Y	N	N	N	N	0.0775838	0.0748247	0.197951	0.0844879	0.0853741	Normals_DSRCT
ABCA4	2.68126	2.17178e-17	1.00939e-15	0.0667408	0.43139	ATP binding cassette subfamily A	ATP binding cassette subfamily A member 4	NM_000350	Y	Y	N	N	N	N	0.0775838	0.0748247	0.197951	0.0844879	0.0853741	Normals_HBL
ABCA4	-0.725586	0.348868	1	0.0656045	0.0394638	ATP binding cassette subfamily A	ATP binding cassette subfamily A member 4	NM_000350	Y	Y	N	N	N	N	0.0775838	0.0748247	0.197951	0.0844879	0.0853741	Normals_ML
ABCA4	0.189225	0.363091	0.581682	0.0845066	0.0970136	ATP binding cassette subfamily A	ATP binding cassette subfamily A member 4	NM_000350	Y	Y	N	N	N	N	0.0775838	0.0748247	0.197951	0.0844879	0.0853741	Normals_NB.MYCN.NA
ABCA4	0.395184	0.0871108	0.185855	0.0753974	0.0997512	ATP binding cassette subfamily A	ATP binding cassette subfamily A member 4	NM_000350	Y	Y	N	N	N	N	0.0775838	0.0748247	0.197951	0.0844879	0.0853741	Normals_NB.MYCN.A
ABCA4	0.692422	0.0425882	0.15361	0.0692796	0.112652	ATP binding cassette subfamily A	ATP binding cassette subfamily A member 4	NM_000350	Y	Y	N	N	N	N	0.0775838	0.0748247	0.197951	0.0844879	0.0853741	Normals_NB.Unknown
ABCA4	2.94097	2.72174e-14	2.81475e-13	0.0718053	0.555785	ATP binding cassette subfamily A	ATP binding cassette subfamily A member 4	NM_000350	Y	Y	N	N	N	N	0.0775838	0.0748247	0.197951	0.0844879	0.0853741	Normals_OS
ABCA4	0.666238	0.0719455	0.193809	0.0729493	0.116182	ATP binding cassette subfamily A	ATP binding cassette subfamily A member 4	NM_000350	Y	Y	N	N	N	N	0.0775838	0.0748247	0.197951	0.0844879	0.0853741	Normals_SS
ABCA4	3.99115	8.03908e-19	2.24182e-15	0.0684014	1.09779	ATP binding cassette subfamily A	ATP binding cassette subfamily A member 4	NM_000350	Y	Y	N	N	N	N	0.0775838	0.0748247	0.197951	0.0844879	0.0853741	Normals_Teratoma
ABCA4	3.66011	6.68672e-16	3.4854e-13	0.06736	0.858552	ATP binding cassette subfamily A	ATP binding cassette subfamily A member 4	NM_000350	Y	Y	N	N	N	N	0.0775838	0.0748247	0.197951	0.0844879	0.0853741	Normals_UDS
ABCA4	1.55326	0.000220653	0.00266258	0.0677595	0.200729	ATP binding cassette subfamily A	ATP binding cassette subfamily A member 4	NM_000350	Y	Y	N	N	N	N	0.0775838	0.0748247	0.197951	0.0844879	0.0853741	Normals_YST
ABCA4	-1.81149	0.000857286	0.00307779	0.27728	0.0785779	ATP binding cassette subfamily A	ATP binding cassette subfamily A member 4	NM_000350	Y	Y	N	N	N	N	0.0775838	0.0748247	0.197951	0.0844879	0.0853741	Normals_WT
ABCA4	-2.4865	0.00207321	0.00685128	0.258748	0.0457641	ATP binding cassette subfamily A	ATP binding cassette subfamily A member 4	NM_000350	Y	Y	N	N	N	N	0.0775838	0.0748247	0.197951	0.0844879	0.0853741	Normals_CCSK
ABCA5	-1.94026	9.56352e-09	7.12797e-08	4.74714	1.23691	ATP binding cassette subfamily A	ATP binding cassette subfamily A member 5	NM_018672	Y	Y	N	N	N	N	8.18041	4.88177	5.47239	12.1987	1.17787	Normals_RMS.FP
ABCA5	-2.62838	1.88348e-18	3.41395e-17	4.93542	0.797989	ATP binding cassette subfamily A	ATP binding cassette subfamily A member 5	NM_018672	Y	Y	N	N	N	N	8.18041	4.88177	5.47239	12.1987	1.17787	Normals_RMS.FN
ABCA5	1.02889	0.00148077	0.00465857	4.86432	9.92432	ATP binding cassette subfamily A	ATP binding cassette subfamily A member 5	NM_018672	Y	Y	N	N	N	N	8.18041	4.88177	5.47239	12.1987	1.17787	Normals_EWS
ABCA5	0.172907	0.503132	0.944757	4.21597	4.75174	ATP binding cassette subfamily A	ATP binding cassette subfamily A member 5	NM_018672	Y	Y	N	N	N	N	8.18041	4.88177	5.47239	12.1987	1.17787	Normals_ASPS
ABCA5	-1.03996	0.00198427	0.00719262	4.68655	2.28002	ATP binding cassette subfamily A	ATP binding cassette subfamily A member 5	NM_018672	Y	Y	N	N	N	N	8.18041	4.88177	5.47239	12.1987	1.17787	Normals_DSRCT
ABCA5	-0.55693	0.0411981	0.113626	4.4721	3.03926	ATP binding cassette subfamily A	ATP binding cassette subfamily A member 5	NM_018672	Y	Y	N	N	N	N	8.18041	4.88177	5.47239	12.1987	1.17787	Normals_HBL
ABCA5	-0.120125	0.961435	1	4.43657	4.08187	ATP binding cassette subfamily A	ATP binding cassette subfamily A member 5	NM_018672	Y	Y	N	N	N	N	8.18041	4.88177	5.47239	12.1987	1.17787	Normals_ML
ABCA5	-0.581055	0.000241315	0.000715593	5.66012	3.78254	ATP binding cassette subfamily A	ATP binding cassette subfamily A member 5	NM_018672	Y	Y	N	N	N	N	8.18041	4.88177	5.47239	12.1987	1.17787	Normals_NB.MYCN.NA
ABCA5	-1.50931	6.82268e-10	5.70411e-09	5.05696	1.776	ATP binding cassette subfamily A	ATP binding cassette subfamily A member 5	NM_018672	Y	Y	N	N	N	N	8.18041	4.88177	5.47239	12.1987	1.17787	Normals_NB.MYCN.A
ABCA5	-1.52324	0.000443961	0.00385992	4.68051	1.62802	ATP binding cassette subfamily A	ATP binding cassette subfamily A member 5	NM_018672	Y	Y	N	N	N	N	8.18041	4.88177	5.47239	12.1987	1.17787	Normals_NB.Unknown
ABCA5	-1.61522	4.69777e-21	8.49574e-20	4.92033	1.60561	ATP binding cassette subfamily A	ATP binding cassette subfamily A member 5	NM_018672	Y	Y	N	N	N	N	8.18041	4.88177	5.47239	12.1987	1.17787	Normals_OS
ABCA5	-0.882502	0.000122553	0.000786192	4.83686	2.62282	ATP binding cassette subfamily A	ATP binding cassette subfamily A member 5	NM_018672	Y	Y	N	N	N	N	8.18041	4.88177	5.47239	12.1987	1.17787	Normals_SS
ABCA5	-1.41191	0.0204168	0.375943	4.62118	1.73618	ATP binding cassette subfamily A	ATP binding cassette subfamily A member 5	NM_018672	Y	Y	N	N	N	N	8.18041	4.88177	5.47239	12.1987	1.17787	Normals_Teratoma
ABCA5	-2.54805	1.74193e-05	0.00097445	4.55529	0.778522	ATP binding cassette subfamily A	ATP binding cassette subfamily A member 5	NM_018672	Y	Y	N	N	N	N	8.18041	4.88177	5.47239	12.1987	1.17787	Normals_UDS
ABCA5	-3.143	4.46355e-07	1.22573e-05	4.62233	0.523015	ATP binding cassette subfamily A	ATP binding cassette subfamily A member 5	NM_018672	Y	Y	N	N	N	N	8.18041	4.88177	5.47239	12.1987	1.17787	Normals_YST
ABCA5	-1.56159	7.4519e-10	8.025e-09	6.3288	2.14375	ATP binding cassette subfamily A	ATP binding cassette subfamily A member 5	NM_018672	Y	Y	N	N	N	N	8.18041	4.88177	5.47239	12.1987	1.17787	Normals_WT
ABCA5	-1.24583	0.000279266	0.00112787	5.86876	2.47412	ATP binding cassette subfamily A	ATP binding cassette subfamily A member 5	NM_018672	Y	Y	N	N	N	N	8.18041	4.88177	5.47239	12.1987	1.17787	Normals_CCSK
ABCA6	-3.73081	1.89359e-19	5.33389e-18	2.04883	0.154117	ATP binding cassette subfamily A	ATP binding cassette subfamily A member 6	NM_080284	Y	Y	N	N	N	N	0.134726	2.84752	0.406133	12.5993	2.43321	Normals_RMS.FP
ABCA6	-3.1754	2.71613e-22	7.02629e-21	2.11842	0.234338	ATP binding cassette subfamily A	ATP binding cassette subfamily A member 6	NM_080284	Y	Y	N	N	N	N	0.134726	2.84752	0.406133	12.5993	2.43321	Normals_RMS.FN
ABCA6	-2.25643	3.18517e-13	3.36579e-12	2.08557	0.435974	ATP binding cassette subfamily A	ATP binding cassette subfamily A member 6	NM_080284	Y	Y	N	N	N	N	0.134726	2.84752	0.406133	12.5993	2.43321	Normals_EWS
ABCA6	-0.766678	0.106655	0.296505	1.80981	1.06345	ATP binding cassette subfamily A	ATP binding cassette subfamily A member 6	NM_080284	Y	Y	N	N	N	N	0.134726	2.84752	0.406133	12.5993	2.43321	Normals_ASPS
ABCA6	-0.913127	0.0339532	0.0836576	2.00088	1.06306	ATP binding cassette subfamily A	ATP binding cassette subfamily A member 6	NM_080284	Y	Y	N	N	N	N	0.134726	2.84752	0.406133	12.5993	2.43321	Normals_DSRCT
ABCA6	-1.16944	0.00307678	0.0116648	1.91129	0.849547	ATP binding cassette subfamily A	ATP binding cassette subfamily A member 6	NM_080284	Y	Y	N	N	N	N	0.134726	2.84752	0.406133	12.5993	2.43321	Normals_HBL
ABCA6	-0.527256	0.759534	1	1.9242	1.33477	ATP binding cassette subfamily A	ATP binding cassette subfamily A member 6	NM_080284	Y	Y	N	N	N	N	0.134726	2.84752	0.406133	12.5993	2.43321	Normals_ML
ABCA6	-2.54758	2.32036e-21	2.72966e-20	2.42906	0.415306	ATP binding cassette subfamily A	ATP binding cassette subfamily A member 6	NM_080284	Y	Y	N	N	N	N	0.134726	2.84752	0.406133	12.5993	2.43321	Normals_NB.MYCN.NA
ABCA6	-3.25061	6.79764e-17	1.3274e-15	2.14745	0.225358	ATP binding cassette subfamily A	ATP binding cassette subfamily A member 6	NM_080284	Y	Y	N	N	N	N	0.134726	2.84752	0.406133	12.5993	2.43321	Normals_NB.MYCN.A
ABCA6	-1.8053	0.00742665	0.0387218	2.00901	0.574585	ATP binding cassette subfamily A	ATP binding cassette subfamily A member 6	NM_080284	Y	Y	N	N	N	N	0.134726	2.84752	0.406133	12.5993	2.43321	Normals_NB.Unknown
ABCA6	-3.89901	1.37454e-40	1.11753e-38	2.09195	0.139803	ATP binding cassette subfamily A	ATP binding cassette subfamily A member 6	NM_080284	Y	Y	N	N	N	N	0.134726	2.84752	0.406133	12.5993	2.43321	Normals_OS
ABCA6	-5.32418	3.14392e-25	1.09591e-22	2.10372	0.0524061	ATP binding cassette subfamily A	ATP binding cassette subfamily A member 6	NM_080284	Y	Y	N	N	N	N	0.134726	2.84752	0.406133	12.5993	2.43321	Normals_SS
ABCA6	-0.351775	0.797981	1	1.98354	1.55409	ATP binding cassette subfamily A	ATP binding cassette subfamily A member 6	NM_080284	Y	Y	N	N	N	N	0.134726	2.84752	0.406133	12.5993	2.43321	Normals_Teratoma
ABCA6	-2.55455	0.0100961	0.137326	1.97569	0.336148	ATP binding cassette subfamily A	ATP binding cassette subfamily A member 6	NM_080284	Y	Y	N	N	N	N	0.134726	2.84752	0.406133	12.5993	2.43321	Normals_UDS
ABCA6	-4.17429	0.000174897	0.00219894	1.98182	0.109499	ATP binding cassette subfamily A	ATP binding cassette subfamily A member 6	NM_080284	Y	Y	N	N	N	N	0.134726	2.84752	0.406133	12.5993	2.43321	Normals_YST
ABCA6	-3.47083	1.79858e-17	4.78817e-16	4.34436	0.391595	ATP binding cassette subfamily A	ATP binding cassette subfamily A member 6	NM_080284	Y	Y	N	N	N	N	0.134726	2.84752	0.406133	12.5993	2.43321	Normals_WT
ABCA6	0.051161	0.844965	1	4.05899	4.20534	ATP binding cassette subfamily A	ATP binding cassette subfamily A member 6	NM_080284	Y	Y	N	N	N	N	0.134726	2.84752	0.406133	12.5993	2.43321	Normals_CCSK
ABCA7	0.929033	0.000961473	0.00329894	2.24409	4.27371	ATP binding cassette subfamily A	ATP binding cassette subfamily A member 7	NM_019112	Y	Y	N	N	N	N	4.48671	0.817255	1.2225	0.847454	3.14197	Normals_RMS.FP
ABCA7	-0.283388	0.216391	0.391373	2.32425	1.91008	ATP binding cassette subfamily A	ATP binding cassette subfamily A member 7	NM_019112	Y	Y	N	N	N	N	4.48671	0.817255	1.2225	0.847454	3.14197	Normals_RMS.FN
ABCA7	-0.693877	0.00304707	0.00902088	2.29973	1.42331	ATP binding cassette subfamily A	ATP binding cassette subfamily A member 7	NM_019112	Y	Y	N	N	N	N	4.48671	0.817255	1.2225	0.847454	3.14197	Normals_EWS
ABCA7	0.976554	0.00381978	0.0189924	2.00387	3.94406	ATP binding cassette subfamily A	ATP binding cassette subfamily A member 7	NM_019112	Y	Y	N	N	N	N	4.48671	0.817255	1.2225	0.847454	3.14197	Normals_ASPS
ABCA7	1.00177	0.00284075	0.00984449	2.25979	4.52508	ATP binding cassette subfamily A	ATP binding cassette subfamily A member 7	NM_019112	Y	Y	N	N	N	N	4.48671	0.817255	1.2225	0.847454	3.14197	Normals_DSRCT
ABCA7	-0.31118	0.317681	0.613952	2.13373	1.71967	ATP binding cassette subfamily A	ATP binding cassette subfamily A member 7	NM_019112	Y	Y	N	N	N	N	4.48671	0.817255	1.2225	0.847454	3.14197	Normals_HBL
ABCA7	-0.088512	0.972293	1	2.08966	1.9659	ATP binding cassette subfamily A	ATP binding cassette subfamily A member 7	NM_019112	Y	Y	N	N	N	N	4.48671	0.817255	1.2225	0.847454	3.14197	Normals_ML
ABCA7	-0.322027	0.0696617	0.137147	2.6874	2.14985	ATP binding cassette subfamily A	ATP binding cassette subfamily A member 7	NM_019112	Y	Y	N	N	N	N	4.48671	0.817255	1.2225	0.847454	3.14197	Normals_NB.MYCN.NA
ABCA7	-1.10279	0.000156806	0.00059905	2.43945	1.13554	ATP binding cassette subfamily A	ATP binding cassette subfamily A member 7	NM_019112	Y	Y	N	N	N	N	4.48671	0.817255	1.2225	0.847454	3.14197	Normals_NB.MYCN.A
ABCA7	-0.777708	0.0915442	0.278973	2.20421	1.28571	ATP binding cassette subfamily A	ATP binding cassette subfamily A member 7	NM_019112	Y	Y	N	N	N	N	4.48671	0.817255	1.2225	0.847454	3.14197	Normals_NB.Unknown
ABCA7	-0.770118	0.000114235	0.000424409	2.3357	1.36923	ATP binding cassette subfamily A	ATP binding cassette subfamily A member 7	NM_019112	Y	Y	N	N	N	N	4.48671	0.817255	1.2225	0.847454	3.14197	Normals_OS
ABCA7	0.434744	0.176799	0.400139	2.34821	3.17508	ATP binding cassette subfamily A	ATP binding cassette subfamily A member 7	NM_019112	Y	Y	N	N	N	N	4.48671	0.817255	1.2225	0.847454	3.14197	Normals_SS
ABCA7	0.117455	0.761273	1	2.17626	2.36138	ATP binding cassette subfamily A	ATP binding cassette subfamily A member 7	NM_019112	Y	Y	N	N	N	N	4.48671	0.817255	1.2225	0.847454	3.14197	Normals_Teratoma
ABCA7	0.120246	0.761315	1	2.14558	2.33227	ATP binding cassette subfamily A	ATP binding cassette subfamily A member 7	NM_019112	Y	Y	N	N	N	N	4.48671	0.817255	1.2225	0.847454	3.14197	Normals_UDS
ABCA7	1.05285	0.0385051	0.16577	2.18532	4.53488	ATP binding cassette subfamily A	ATP binding cassette subfamily A member 7	NM_019112	Y	Y	N	N	N	N	4.48671	0.817255	1.2225	0.847454	3.14197	Normals_YST
ABCA7	-1.07871	2.43452e-06	1.44478e-05	0.890289	0.420993	ATP binding cassette subfamily A	ATP binding cassette subfamily A member 7	NM_019112	Y	Y	N	N	N	N	4.48671	0.817255	1.2225	0.847454	3.14197	Normals_WT
ABCA7	-2.42502	6.96759e-09	6.838e-08	0.828071	0.153575	ATP binding cassette subfamily A	ATP binding cassette subfamily A member 7	NM_019112	Y	Y	N	N	N	N	4.48671	0.817255	1.2225	0.847454	3.14197	Normals_CCSK
ABCA8	-4.56109	5.15459e-33	5.0525e-31	9.08323	0.384598	ATP binding cassette subfamily A	ATP binding cassette subfamily A member 8	NM_007168	Y	Y	N	N	N	N	2.20133	18.652	2.65994	13.7526	9.5408	Normals_RMS.FP
ABCA8	-2.94708	8.41647e-20	1.73471e-18	9.46928	1.22782	ATP binding cassette subfamily A	ATP binding cassette subfamily A member 8	NM_007168	Y	Y	N	N	N	N	2.20133	18.652	2.65994	13.7526	9.5408	Normals_RMS.FN
ABCA8	-2.31269	5.5544e-11	4.66404e-10	9.19172	1.84969	ATP binding cassette subfamily A	ATP binding cassette subfamily A member 8	NM_007168	Y	Y	N	N	N	N	2.20133	18.652	2.65994	13.7526	9.5408	Normals_EWS
ABCA8	-0.794024	0.0276419	0.0994051	8.04388	4.6392	ATP binding cassette subfamily A	ATP binding cassette subfamily A member 8	NM_007168	Y	Y	N	N	N	N	2.20133	18.652	2.65994	13.7526	9.5408	Normals_ASPS
ABCA8	-2.08101	8.17122e-07	7.25575e-06	8.89171	2.10224	ATP binding cassette subfamily A	ATP binding cassette subfamily A member 8	NM_007168	Y	Y	N	N	N	N	2.20133	18.652	2.65994	13.7526	9.5408	Normals_DSRCT
ABCA8	-1.5434	2.82193e-05	0.000170536	8.58206	2.94419	ATP binding cassette subfamily A	ATP binding cassette subfamily A member 8	NM_007168	Y	Y	N	N	N	N	2.20133	18.652	2.65994	13.7526	9.5408	Normals_HBL
ABCA8	-0.728396	0.441257	1	8.50864	5.13531	ATP binding cassette subfamily A	ATP binding cassette subfamily A member 8	NM_007168	Y	Y	N	N	N	N	2.20133	18.652	2.65994	13.7526	9.5408	Normals_ML
ABCA8	-1.92799	2.61686e-07	1.06897e-06	10.8895	2.86162	ATP binding cassette subfamily A	ATP binding cassette subfamily A member 8	NM_007168	Y	Y	N	N	N	N	2.20133	18.652	2.65994	13.7526	9.5408	Normals_NB.MYCN.NA
ABCA8	-4.28267	4.93394e-30	4.20123e-28	9.7326	0.499847	ATP binding cassette subfamily A	ATP binding cassette subfamily A member 8	NM_007168	Y	Y	N	N	N	N	2.20133	18.652	2.65994	13.7526	9.5408	Normals_NB.MYCN.A
ABCA8	-1.8127	0.00616766	0.0333937	8.98019	2.5561	ATP binding cassette subfamily A	ATP binding cassette subfamily A member 8	NM_007168	Y	Y	N	N	N	N	2.20133	18.652	2.65994	13.7526	9.5408	Normals_NB.Unknown
ABCA8	-4.61206	1.24145e-41	1.08018e-39	9.20035	0.375985	ATP binding cassette subfamily A	ATP binding cassette subfamily A member 8	NM_007168	Y	Y	N	N	N	N	2.20133	18.652	2.65994	13.7526	9.5408	Normals_OS
ABCA8	-5.09556	2.38807e-17	2.21246e-15	9.40976	0.275037	ATP binding cassette subfamily A	ATP binding cassette subfamily A member 8	NM_007168	Y	Y	N	N	N	N	2.20133	18.652	2.65994	13.7526	9.5408	Normals_SS
ABCA8	-1.68569	0.0172274	0.341444	8.86636	2.75596	ATP binding cassette subfamily A	ATP binding cassette subfamily A member 8	NM_007168	Y	Y	N	N	N	N	2.20133	18.652	2.65994	13.7526	9.5408	Normals_Teratoma
ABCA8	-2.77023	0.000424284	0.0136942	8.73633	1.28061	ATP binding cassette subfamily A	ATP binding cassette subfamily A member 8	NM_007168	Y	Y	N	N	N	N	2.20133	18.652	2.65994	13.7526	9.5408	Normals_UDS
ABCA8	-4.57603	2.84676e-08	1.02434e-06	8.73445	0.365837	ATP binding cassette subfamily A	ATP binding cassette subfamily A member 8	NM_007168	Y	Y	N	N	N	N	2.20133	18.652	2.65994	13.7526	9.5408	Normals_YST
ABCA8	-4.00042	2.71172e-24	1.16324e-22	7.30727	0.455845	ATP binding cassette subfamily A	ATP binding cassette subfamily A member 8	NM_007168	Y	Y	N	N	N	N	2.20133	18.652	2.65994	13.7526	9.5408	Normals_WT
ABCA8	-0.125066	0.756926	1	6.81463	6.24831	ATP binding cassette subfamily A	ATP binding cassette subfamily A member 8	NM_007168	Y	Y	N	N	N	N	2.20133	18.652	2.65994	13.7526	9.5408	Normals_CCSK
ABCA9	-3.42346	2.31979e-18	5.75286e-17	3.86213	0.359809	ATP binding cassette subfamily A	ATP binding cassette subfamily A member 9	NM_172386	Y	Y	N	N	N	N	1.12929	13.3992	0.613622	4.37253	3.11868	Normals_RMS.FP
ABCA9	-2.20317	7.23874e-11	6.01948e-10	4.07206	0.884064	ATP binding cassette subfamily A	ATP binding cassette subfamily A member 9	NM_172386	Y	Y	N	N	N	N	1.12929	13.3992	0.613622	4.37253	3.11868	Normals_RMS.FN
ABCA9	-1.47113	2.66472e-05	0.000111209	3.93385	1.41831	ATP binding cassette subfamily A	ATP binding cassette subfamily A member 9	NM_172386	Y	Y	N	N	N	N	1.12929	13.3992	0.613622	4.37253	3.11868	Normals_EWS
ABCA9	-1.84639	1.84032e-05	0.00019268	3.42922	0.953519	ATP binding cassette subfamily A	ATP binding cassette subfamily A member 9	NM_172386	Y	Y	N	N	N	N	1.12929	13.3992	0.613622	4.37253	3.11868	Normals_ASPS
ABCA9	-1.77531	2.55745e-05	0.000153877	3.81166	1.11379	ATP binding cassette subfamily A	ATP binding cassette subfamily A member 9	NM_172386	Y	Y	N	N	N	N	1.12929	13.3992	0.613622	4.37253	3.11868	Normals_DSRCT
ABCA9	-2.8429	1.39823e-15	4.97343e-14	3.66363	0.510364	ATP binding cassette subfamily A	ATP binding cassette subfamily A member 9	NM_172386	Y	Y	N	N	N	N	1.12929	13.3992	0.613622	4.37253	3.11868	Normals_HBL
ABCA9	-1.6709	0.116525	0.773589	3.65399	1.14719	ATP binding cassette subfamily A	ATP binding cassette subfamily A member 9	NM_172386	Y	Y	N	N	N	N	1.12929	13.3992	0.613622	4.37253	3.11868	Normals_ML
ABCA9	-1.90972	1.13365e-11	6.69037e-11	4.64612	1.23641	ATP binding cassette subfamily A	ATP binding cassette subfamily A member 9	NM_172386	Y	Y	N	N	N	N	1.12929	13.3992	0.613622	4.37253	3.11868	Normals_NB.MYCN.NA
ABCA9	-3.23676	9.8477e-21	3.05981e-19	4.15787	0.4408	ATP binding cassette subfamily A	ATP binding cassette subfamily A member 9	NM_172386	Y	Y	N	N	N	N	1.12929	13.3992	0.613622	4.37253	3.11868	Normals_NB.MYCN.A
ABCA9	-1.30113	0.0487874	0.170822	3.86174	1.56691	ATP binding cassette subfamily A	ATP binding cassette subfamily A member 9	NM_172386	Y	Y	N	N	N	N	1.12929	13.3992	0.613622	4.37253	3.11868	Normals_NB.Unknown
ABCA9	-4.96912	3.77552e-51	7.06617e-49	3.93124	0.125144	ATP binding cassette subfamily A	ATP binding cassette subfamily A member 9	NM_172386	Y	Y	N	N	N	N	1.12929	13.3992	0.613622	4.37253	3.11868	Normals_OS
ABCA9	-5.78629	3.70058e-32	3.27607e-29	3.9984	0.0721596	ATP binding cassette subfamily A	ATP binding cassette subfamily A member 9	NM_172386	Y	Y	N	N	N	N	1.12929	13.3992	0.613622	4.37253	3.11868	Normals_SS
ABCA9	-0.751598	0.387479	1	3.81278	2.2645	ATP binding cassette subfamily A	ATP binding cassette subfamily A member 9	NM_172386	Y	Y	N	N	N	N	1.12929	13.3992	0.613622	4.37253	3.11868	Normals_Teratoma
ABCA9	-1.64187	0.0370459	0.302987	3.75177	1.20205	ATP binding cassette subfamily A	ATP binding cassette subfamily A member 9	NM_172386	Y	Y	N	N	N	N	1.12929	13.3992	0.613622	4.37253	3.11868	Normals_UDS
ABCA9	-5.10145	5.01493e-07	1.35908e-05	3.73815	0.108459	ATP binding cassette subfamily A	ATP binding cassette subfamily A member 9	NM_172386	Y	Y	N	N	N	N	1.12929	13.3992	0.613622	4.37253	3.11868	Normals_YST
ABCA9	-0.934012	0.00515291	0.0154621	3.77887	1.97755	ATP binding cassette subfamily A	ATP binding cassette subfamily A member 9	NM_172386	Y	Y	N	N	N	N	1.12929	13.3992	0.613622	4.37253	3.11868	Normals_WT
ABCA9	0.370676	0.288509	0.514254	3.52813	4.56128	ATP binding cassette subfamily A	ATP binding cassette subfamily A member 9	NM_172386	Y	Y	N	N	N	N	1.12929	13.3992	0.613622	4.37253	3.11868	Normals_CCSK
ABCB1	-5.15884	2.15993e-26	1.18335e-24	6.12324	0.170997	CD molecules;ATP binding cassette subfamily B	ATP binding cassette subfamily B member 1	NM_000927	Y	Y	N	N	N	N	3.51588	1.01239	17.4998	6.78203	1.36387	Normals_RMS.FP
ABCB1	-5.17105	2.24372e-54	7.77261e-52	6.32739	0.175193	CD molecules;ATP binding cassette subfamily B	ATP binding cassette subfamily B member 1	NM_000927	Y	Y	N	N	N	N	3.51588	1.01239	17.4998	6.78203	1.36387	Normals_RMS.FN
ABCB1	-5.06745	8.96978e-51	2.99564e-48	6.1576	0.182447	CD molecules;ATP binding cassette subfamily B	ATP binding cassette subfamily B member 1	NM_000927	Y	Y	N	N	N	N	3.51588	1.01239	17.4998	6.78203	1.36387	Normals_EWS
ABCB1	-2.43184	2.21313e-05	0.000226316	5.41217	1.00269	CD molecules;ATP binding cassette subfamily B	ATP binding cassette subfamily B member 1	NM_000927	Y	Y	N	N	N	N	3.51588	1.01239	17.4998	6.78203	1.36387	Normals_ASPS
ABCB1	-0.249956	0.554438	0.783944	5.84611	4.91592	CD molecules;ATP binding cassette subfamily B	ATP binding cassette subfamily B member 1	NM_000927	Y	Y	N	N	N	N	3.51588	1.01239	17.4998	6.78203	1.36387	Normals_DSRCT
ABCB1	-1.19361	0.00598954	0.0211494	5.76443	2.51995	CD molecules;ATP binding cassette subfamily B	ATP binding cassette subfamily B member 1	NM_000927	Y	Y	N	N	N	N	3.51588	1.01239	17.4998	6.78203	1.36387	Normals_HBL
ABCB1	-3.03395	0.052037	0.523874	5.6543	0.689702	CD molecules;ATP binding cassette subfamily B	ATP binding cassette subfamily B member 1	NM_000927	Y	Y	N	N	N	N	3.51588	1.01239	17.4998	6.78203	1.36387	Normals_ML
ABCB1	-0.435333	0.116003	0.215181	7.31864	5.41227	CD molecules;ATP binding cassette subfamily B	ATP binding cassette subfamily B member 1	NM_000927	Y	Y	N	N	N	N	3.51588	1.01239	17.4998	6.78203	1.36387	Normals_NB.MYCN.NA
ABCB1	-1.11593	0.00771598	0.0214892	6.47738	2.98837	CD molecules;ATP binding cassette subfamily B	ATP binding cassette subfamily B member 1	NM_000927	Y	Y	N	N	N	N	3.51588	1.01239	17.4998	6.78203	1.36387	Normals_NB.MYCN.A
ABCB1	-0.0838386	0.948943	1	6.00059	5.66198	CD molecules;ATP binding cassette subfamily B	ATP binding cassette subfamily B member 1	NM_000927	Y	Y	N	N	N	N	3.51588	1.01239	17.4998	6.78203	1.36387	Normals_NB.Unknown
ABCB1	-3.1278	5.42926e-20	9.03898e-19	6.16915	0.705548	CD molecules;ATP binding cassette subfamily B	ATP binding cassette subfamily B member 1	NM_000927	Y	Y	N	N	N	N	3.51588	1.01239	17.4998	6.78203	1.36387	Normals_OS
ABCB1	-4.93865	1.04933e-17	1.02854e-15	6.23658	0.202809	CD molecules;ATP binding cassette subfamily B	ATP binding cassette subfamily B member 1	NM_000927	Y	Y	N	N	N	N	3.51588	1.01239	17.4998	6.78203	1.36387	Normals_SS
ABCB1	-2.05098	0.0932788	0.756828	5.92452	1.42939	CD molecules;ATP binding cassette subfamily B	ATP binding cassette subfamily B member 1	NM_000927	Y	Y	N	N	N	N	3.51588	1.01239	17.4998	6.78203	1.36387	Normals_Teratoma
ABCB1	-2.035	0.090731	0.504571	5.8056	1.41604	CD molecules;ATP binding cassette subfamily B	ATP binding cassette subfamily B member 1	NM_000927	Y	Y	N	N	N	N	3.51588	1.01239	17.4998	6.78203	1.36387	Normals_UDS
ABCB1	-6.89025	1.20144e-06	2.96627e-05	5.85127	0.0487358	CD molecules;ATP binding cassette subfamily B	ATP binding cassette subfamily B member 1	NM_000927	Y	Y	N	N	N	N	3.51588	1.01239	17.4998	6.78203	1.36387	Normals_YST
ABCB1	-3.74489	1.63899e-10	1.95324e-09	7.12565	0.530268	CD molecules;ATP binding cassette subfamily B	ATP binding cassette subfamily B member 1	NM_000927	Y	Y	N	N	N	N	3.51588	1.01239	17.4998	6.78203	1.36387	Normals_WT
ABCB1	-1.10701	0.0947071	0.202	6.61531	3.07076	CD molecules;ATP binding cassette subfamily B	ATP binding cassette subfamily B member 1	NM_000927	Y	Y	N	N	N	N	3.51588	1.01239	17.4998	6.78203	1.36387	Normals_CCSK
ABCB10	-0.0592185	0.673082	1	5.8903	5.65152	ATP binding cassette subfamily B	ATP binding cassette subfamily B member 10	NM_012089	Y	Y	N	N	N	Y	5.55854	6.90609	6.27891	15.5774	4.39698	Normals_RMS.FP
ABCB10	-0.209792	0.089463	0.184262	6.12936	5.29831	ATP binding cassette subfamily B	ATP binding cassette subfamily B member 10	NM_012089	Y	Y	N	N	N	Y	5.55854	6.90609	6.27891	15.5774	4.39698	Normals_RMS.FN
ABCB10	-0.260464	0.0493375	0.11118	6.01157	5.01607	ATP binding cassette subfamily B	ATP binding cassette subfamily B member 10	NM_012089	Y	Y	N	N	N	Y	5.55854	6.90609	6.27891	15.5774	4.39698	Normals_EWS
ABCB10	-0.629652	0.000439432	0.00298355	5.22444	3.37592	ATP binding cassette subfamily B	ATP binding cassette subfamily B member 10	NM_012089	Y	Y	N	N	N	Y	5.55854	6.90609	6.27891	15.5774	4.39698	Normals_ASPS
ABCB10	-0.302735	0.0257618	0.0665005	5.82095	4.71379	ATP binding cassette subfamily B	ATP binding cassette subfamily B member 10	NM_012089	Y	Y	N	N	N	Y	5.55854	6.90609	6.27891	15.5774	4.39698	Normals_DSRCT
ABCB10	0.60134	8.56068e-05	0.000466812	5.5462	8.41203	ATP binding cassette subfamily B	ATP binding cassette subfamily B member 10	NM_012089	Y	Y	N	N	N	Y	5.55854	6.90609	6.27891	15.5774	4.39698	Normals_HBL
ABCB10	0.0331166	0.872304	1	5.52498	5.65155	ATP binding cassette subfamily B	ATP binding cassette subfamily B member 10	NM_012089	Y	Y	N	N	N	Y	5.55854	6.90609	6.27891	15.5774	4.39698	Normals_ML
ABCB10	-0.400162	6.06996e-06	2.16527e-05	7.02663	5.32375	ATP binding cassette subfamily B	ATP binding cassette subfamily B member 10	NM_012089	Y	Y	N	N	N	Y	5.55854	6.90609	6.27891	15.5774	4.39698	Normals_NB.MYCN.NA
ABCB10	-0.399516	0.00438472	0.0128224	6.27677	4.75763	ATP binding cassette subfamily B	ATP binding cassette subfamily B member 10	NM_012089	Y	Y	N	N	N	Y	5.55854	6.90609	6.27891	15.5774	4.39698	Normals_NB.MYCN.A
ABCB10	-0.106567	0.665036	1	5.81278	5.39765	ATP binding cassette subfamily B	ATP binding cassette subfamily B member 10	NM_012089	Y	Y	N	N	N	Y	5.55854	6.90609	6.27891	15.5774	4.39698	Normals_NB.Unknown
ABCB10	-0.869027	4.21716e-14	4.28344e-13	6.06578	3.31844	ATP binding cassette subfamily B	ATP binding cassette subfamily B member 10	NM_012089	Y	Y	N	N	N	Y	5.55854	6.90609	6.27891	15.5774	4.39698	Normals_OS
ABCB10	-1.05095	1.13842e-09	2.44205e-08	6.05516	2.92264	ATP binding cassette subfamily B	ATP binding cassette subfamily B member 10	NM_012089	Y	Y	N	N	N	Y	5.55854	6.90609	6.27891	15.5774	4.39698	Normals_SS
ABCB10	-0.660214	0.075253	0.695457	5.7391	3.63075	ATP binding cassette subfamily B	ATP binding cassette subfamily B member 10	NM_012089	Y	Y	N	N	N	Y	5.55854	6.90609	6.27891	15.5774	4.39698	Normals_Teratoma
ABCB10	-0.388289	0.268847	0.88977	5.67283	4.3329	ATP binding cassette subfamily B	ATP binding cassette subfamily B member 10	NM_012089	Y	Y	N	N	N	Y	5.55854	6.90609	6.27891	15.5774	4.39698	Normals_UDS
ABCB10	0.512591	0.0734612	0.269566	5.71251	8.14743	ATP binding cassette subfamily B	ATP binding cassette subfamily B member 10	NM_012089	Y	Y	N	N	N	Y	5.55854	6.90609	6.27891	15.5774	4.39698	Normals_YST
ABCB10	-0.27492	0.0159378	0.042162	3.54815	2.92964	ATP binding cassette subfamily B	ATP binding cassette subfamily B member 10	NM_012089	Y	Y	N	N	N	Y	5.55854	6.90609	6.27891	15.5774	4.39698	Normals_WT
ABCB10	-0.275177	0.0748186	0.164916	3.30521	2.72953	ATP binding cassette subfamily B	ATP binding cassette subfamily B member 10	NM_012089	Y	Y	N	N	N	Y	5.55854	6.90609	6.27891	15.5774	4.39698	Normals_CCSK
ABCB11	-4.28617	0.000122853	0.000495544	0.567912	0.0286513	ATP binding cassette subfamily B	ATP binding cassette subfamily B member 11	NM_003742	Y	Y	N	N	N	N	0.00750059	0.0136809	0.00293148	10.9995	0.0133717	Normals_RMS.FP
ABCB11	-5.2385	5.26605e-13	5.48158e-12	0.578194	0.0148983	ATP binding cassette subfamily B	ATP binding cassette subfamily B member 11	NM_003742	Y	Y	N	N	N	N	0.00750059	0.0136809	0.00293148	10.9995	0.0133717	Normals_RMS.FN
ABCB11	-7.21967	7.14211e-20	1.44387e-18	0.589403	0.00340522	ATP binding cassette subfamily B	ATP binding cassette subfamily B member 11	NM_003742	Y	Y	N	N	N	N	0.00750059	0.0136809	0.00293148	10.9995	0.0133717	Normals_EWS
ABCB11	-4.57413	0.00620718	0.0286702	0.498704	0.020556	ATP binding cassette subfamily B	ATP binding cassette subfamily B member 11	NM_003742	Y	Y	N	N	N	N	0.00750059	0.0136809	0.00293148	10.9995	0.0133717	Normals_ASPS
ABCB11	-2.37416	0.0290483	0.0735212	0.56013	0.108049	ATP binding cassette subfamily B	ATP binding cassette subfamily B member 11	NM_003742	Y	Y	N	N	N	N	0.00750059	0.0136809	0.00293148	10.9995	0.0133717	Normals_DSRCT
ABCB11	-1.50144	0.129962	0.300394	0.510143	0.179655	ATP binding cassette subfamily B	ATP binding cassette subfamily B member 11	NM_003742	Y	Y	N	N	N	N	0.00750059	0.0136809	0.00293148	10.9995	0.0133717	Normals_HBL
ABCB11	-4.34913	0.467002	1	0.540173	0.0258829	ATP binding cassette subfamily B	ATP binding cassette subfamily B member 11	NM_003742	Y	Y	N	N	N	N	0.00750059	0.0136809	0.00293148	10.9995	0.0133717	Normals_ML
ABCB11	-3.17563	1.68165e-08	7.63643e-08	0.654602	0.0718422	ATP binding cassette subfamily B	ATP binding cassette subfamily B member 11	NM_003742	Y	Y	N	N	N	N	0.00750059	0.0136809	0.00293148	10.9995	0.0133717	Normals_NB.MYCN.NA
ABCB11	-1.53955	0.125114	0.253875	0.55437	0.190173	ATP binding cassette subfamily B	ATP binding cassette subfamily B member 11	NM_003742	Y	Y	N	N	N	N	0.00750059	0.0136809	0.00293148	10.9995	0.0133717	Normals_NB.MYCN.A
ABCB11	-4.72511	0.0171009	0.0752363	0.548331	0.0201983	ATP binding cassette subfamily B	ATP binding cassette subfamily B member 11	NM_003742	Y	Y	N	N	N	N	0.00750059	0.0136809	0.00293148	10.9995	0.0133717	Normals_NB.Unknown
ABCB11	-5.82532	2.51036e-14	2.60387e-13	0.598623	0.00963812	ATP binding cassette subfamily B	ATP binding cassette subfamily B member 11	NM_003742	Y	Y	N	N	N	N	0.00750059	0.0136809	0.00293148	10.9995	0.0133717	Normals_OS
ABCB11	-7.0797	8.4544e-06	7.32526e-05	0.567185	0.00358201	ATP binding cassette subfamily B	ATP binding cassette subfamily B member 11	NM_003742	Y	Y	N	N	N	N	0.00750059	0.0136809	0.00293148	10.9995	0.0133717	Normals_SS
ABCB11	-3.8674	0.369293	1	0.54138	0.0364544	ATP binding cassette subfamily B	ATP binding cassette subfamily B member 11	NM_003742	Y	Y	N	N	N	N	0.00750059	0.0136809	0.00293148	10.9995	0.0133717	Normals_Teratoma
ABCB11	-4.98723	0.18457	0.741246	0.554628	0.0170029	ATP binding cassette subfamily B	ATP binding cassette subfamily B member 11	NM_003742	Y	Y	N	N	N	N	0.00750059	0.0136809	0.00293148	10.9995	0.0133717	Normals_UDS
ABCB11	-2.3188	0.553126	1	0.560081	0.111697	ATP binding cassette subfamily B	ATP binding cassette subfamily B member 11	NM_003742	Y	Y	N	N	N	N	0.00750059	0.0136809	0.00293148	10.9995	0.0133717	Normals_YST
ABCB11	-7.79098	2.0658e-06	1.24061e-05	2.11706	0.00842118	ATP binding cassette subfamily B	ATP binding cassette subfamily B member 11	NM_003742	Y	Y	N	N	N	N	0.00750059	0.0136809	0.00293148	10.9995	0.0133717	Normals_WT
ABCB11	-8.24374	0.00241688	0.00787043	1.9812	0.00555706	ATP binding cassette subfamily B	ATP binding cassette subfamily B member 11	NM_003742	Y	Y	N	N	N	N	0.00750059	0.0136809	0.00293148	10.9995	0.0133717	Normals_CCSK
ABCB4	-4.67496	7.45027e-16	1.39018e-14	2.55392	0.0996398	ATP binding cassette subfamily B	ATP binding cassette subfamily B member 4	NM_000443	Y	Y	N	N	N	N	0.0349576	1.95557	0.138791	37.0626	0.0440236	Normals_RMS.FP
ABCB4	-4.02096	6.82009e-24	2.03519e-22	2.64354	0.162494	ATP binding cassette subfamily B	ATP binding cassette subfamily B member 4	NM_000443	Y	Y	N	N	N	N	0.0349576	1.95557	0.138791	37.0626	0.0440236	Normals_RMS.FN
ABCB4	-5.51879	3.43541e-42	5.1925e-40	2.66842	0.0576854	ATP binding cassette subfamily B	ATP binding cassette subfamily B member 4	NM_000443	Y	Y	N	N	N	N	0.0349576	1.95557	0.138791	37.0626	0.0440236	Normals_EWS
ABCB4	-2.85979	0.000444471	0.00301282	2.26183	0.311349	ATP binding cassette subfamily B	ATP binding cassette subfamily B member 4	NM_000443	Y	Y	N	N	N	N	0.0349576	1.95557	0.138791	37.0626	0.0440236	Normals_ASPS
ABCB4	-3.06226	2.18629e-08	2.87992e-07	2.54558	0.304698	ATP binding cassette subfamily B	ATP binding cassette subfamily B member 4	NM_000443	Y	Y	N	N	N	N	0.0349576	1.95557	0.138791	37.0626	0.0440236	Normals_DSRCT
ABCB4	1.20556	0.0135724	0.0434094	2.33593	5.38561	ATP binding cassette subfamily B	ATP binding cassette subfamily B member 4	NM_000443	Y	Y	N	N	N	N	0.0349576	1.95557	0.138791	37.0626	0.0440236	Normals_HBL
ABCB4	-1.64787	0.512008	1	2.44634	0.780026	ATP binding cassette subfamily B	ATP binding cassette subfamily B member 4	NM_000443	Y	Y	N	N	N	N	0.0349576	1.95557	0.138791	37.0626	0.0440236	Normals_ML
ABCB4	-2.58506	4.54761e-24	6.32504e-23	2.9705	0.494404	ATP binding cassette subfamily B	ATP binding cassette subfamily B member 4	NM_000443	Y	Y	N	N	N	N	0.0349576	1.95557	0.138791	37.0626	0.0440236	Normals_NB.MYCN.NA
ABCB4	-2.55668	2.96494e-07	1.72398e-06	2.57771	0.437584	ATP binding cassette subfamily B	ATP binding cassette subfamily B member 4	NM_000443	Y	Y	N	N	N	N	0.0349576	1.95557	0.138791	37.0626	0.0440236	Normals_NB.MYCN.A
ABCB4	-3.61858	0.000323832	0.00296716	2.50701	0.203704	ATP binding cassette subfamily B	ATP binding cassette subfamily B member 4	NM_000443	Y	Y	N	N	N	N	0.0349576	1.95557	0.138791	37.0626	0.0440236	Normals_NB.Unknown
ABCB4	-0.716008	0.0357529	0.0823544	2.71085	1.64959	ATP binding cassette subfamily B	ATP binding cassette subfamily B member 4	NM_000443	Y	Y	N	N	N	N	0.0349576	1.95557	0.138791	37.0626	0.0440236	Normals_OS
ABCB4	-3.03817	5.66651e-06	5.12799e-05	2.57675	0.313154	ATP binding cassette subfamily B	ATP binding cassette subfamily B member 4	NM_000443	Y	Y	N	N	N	N	0.0349576	1.95557	0.138791	37.0626	0.0440236	Normals_SS
ABCB4	-3.34468	0.0752235	0.6953	2.47523	0.243254	ATP binding cassette subfamily B	ATP binding cassette subfamily B member 4	NM_000443	Y	Y	N	N	N	N	0.0349576	1.95557	0.138791	37.0626	0.0440236	Normals_Teratoma
ABCB4	-2.84788	0.0799941	0.469831	2.5118	0.348551	ATP binding cassette subfamily B	ATP binding cassette subfamily B member 4	NM_000443	Y	Y	N	N	N	N	0.0349576	1.95557	0.138791	37.0626	0.0440236	Normals_UDS
ABCB4	-4.6006	0.00980863	0.0572675	2.53567	0.104144	ATP binding cassette subfamily B	ATP binding cassette subfamily B member 4	NM_000443	Y	Y	N	N	N	N	0.0349576	1.95557	0.138791	37.0626	0.0440236	Normals_YST
ABCB4	-2.32879	9.94087e-05	0.000432677	2.19199	0.435612	ATP binding cassette subfamily B	ATP binding cassette subfamily B member 4	NM_000443	Y	Y	N	N	N	N	0.0349576	1.95557	0.138791	37.0626	0.0440236	Normals_WT
ABCB4	-5.13918	8.70235e-07	5.94508e-06	2.04757	0.0574669	ATP binding cassette subfamily B	ATP binding cassette subfamily B member 4	NM_000443	Y	Y	N	N	N	N	0.0349576	1.95557	0.138791	37.0626	0.0440236	Normals_CCSK
ABCB5	-2.47142	0.000102168	0.00041742	0.0211097	0.00366031	ATP binding cassette subfamily B	ATP binding cassette subfamily B member 5	NM_178559	Y	Y	N	N	N	N	0.000676862	0.0057095	0	0	0.00563974	Normals_RMS.FP
ABCB5	9.20667	1.90134e-25	5.00205e-23	0.0188233	11.3579	ATP binding cassette subfamily B	ATP binding cassette subfamily B member 5	NM_178559	Y	Y	N	N	N	N	0.000676862	0.0057095	0	0	0.00563974	Normals_ASPS
ABCB5	8.36265	1.05031e-15	1.42876e-12	0.0195936	6.59097	ATP binding cassette subfamily B	ATP binding cassette subfamily B member 5	NM_178559	Y	Y	N	N	N	N	0.000676862	0.0057095	0	0	0.00563974	Normals_ML
ABCB5	0.253298	0.665277	0.967347	0.0218357	0.0261794	ATP binding cassette subfamily B	ATP binding cassette subfamily B member 5	NM_178559	Y	Y	N	N	N	N	0.000676862	0.0057095	0	0	0.00563974	Normals_RMS.FN
ABCB5	1.66896	0.0571209	0.126607	0.0209372	0.0672496	ATP binding cassette subfamily B	ATP binding cassette subfamily B member 5	NM_178559	Y	Y	N	N	N	N	0.000676862	0.0057095	0	0	0.00563974	Normals_EWS
ABCB5	-0.191826	0.799007	1	0.0203905	0.0183117	ATP binding cassette subfamily B	ATP binding cassette subfamily B member 5	NM_178559	Y	Y	N	N	N	N	0.000676862	0.0057095	0	0	0.00563974	Normals_DSRCT
ABCB5	0.945786	0.147705	0.334209	0.0201039	0.0391813	ATP binding cassette subfamily B	ATP binding cassette subfamily B member 5	NM_178559	Y	Y	N	N	N	N	0.000676862	0.0057095	0	0	0.00563974	Normals_HBL
ABCB5	0.506449	0.506972	0.761975	0.0254228	0.0363727	ATP binding cassette subfamily B	ATP binding cassette subfamily B member 5	NM_178559	Y	Y	N	N	N	N	0.000676862	0.0057095	0	0	0.00563974	Normals_NB.MYCN.NA
ABCB5	-3.01309	1.99111e-05	8.82469e-05	0.0228686	0.00285085	ATP binding cassette subfamily B	ATP binding cassette subfamily B member 5	NM_178559	Y	Y	N	N	N	N	0.000676862	0.0057095	0	0	0.00563974	Normals_NB.MYCN.A
ABCB5	0.663662	0.40946	0.837127	0.0207079	0.033145	ATP binding cassette subfamily B	ATP binding cassette subfamily B member 5	NM_178559	Y	Y	N	N	N	N	0.000676862	0.0057095	0	0	0.00563974	Normals_NB.Unknown
ABCB5	2.79311	1.04597e-08	6.30671e-08	0.0210266	0.149497	ATP binding cassette subfamily B	ATP binding cassette subfamily B member 5	NM_178559	Y	Y	N	N	N	N	0.000676862	0.0057095	0	0	0.00563974	Normals_OS
ABCB5	-1.62586	0.138981	0.33137	0.0220106	0.00704449	ATP binding cassette subfamily B	ATP binding cassette subfamily B member 5	NM_178559	Y	Y	N	N	N	N	0.000676862	0.0057095	0	0	0.00563974	Normals_SS
ABCB5	4.45467	3.34257e-05	0.00372254	0.0204454	0.457146	ATP binding cassette subfamily B	ATP binding cassette subfamily B member 5	NM_178559	Y	Y	N	N	N	N	0.000676862	0.0057095	0	0	0.00563974	Normals_Teratoma
ABCB5	-2.13106	0.352299	1	0.0201179	0.00450455	ATP binding cassette subfamily B	ATP binding cassette subfamily B member 5	NM_178559	Y	Y	N	N	N	N	0.000676862	0.0057095	0	0	0.00563974	Normals_UDS
ABCB5	1.65331	0.0895882	0.313208	0.0198956	0.0636706	ATP binding cassette subfamily B	ATP binding cassette subfamily B member 5	NM_178559	Y	Y	N	N	N	N	0.000676862	0.0057095	0	0	0.00563974	Normals_YST
ABCB5	-3.20568	5.47683e-06	3.04698e-05	0.0463065	0.00445117	ATP binding cassette subfamily B	ATP binding cassette subfamily B member 5	NM_178559	Y	Y	N	N	N	N	0.000676862	0.0057095	0	0	0.00563974	Normals_WT
ABCB5	-4.26184	0.000158753	0.000676248	0.0429797	0.00173474	ATP binding cassette subfamily B	ATP binding cassette subfamily B member 5	NM_178559	Y	Y	N	N	N	N	0.000676862	0.0057095	0	0	0.00563974	Normals_CCSK
ABCB6	1.30978	1.89079e-12	2.31515e-11	4.33371	10.7448	Blood group antigens;ATP binding cassette subfamily B	ATP binding cassette subfamily B member 6 (Langereis blood group)	NM_005689	Y	Y	N	N	N	N	5.52968	3.85896	3.19059	4.49704	1.63136	Normals_RMS.FP
ABCB6	1.16769	1.14734e-13	1.28161e-12	4.54759	10.2164	Blood group antigens;ATP binding cassette subfamily B	ATP binding cassette subfamily B member 6 (Langereis blood group)	NM_005689	Y	Y	N	N	N	N	5.52968	3.85896	3.19059	4.49704	1.63136	Normals_RMS.FN
ABCB6	1.61615	1.3003e-21	3.13675e-20	4.44318	13.6204	Blood group antigens;ATP binding cassette subfamily B	ATP binding cassette subfamily B member 6 (Langereis blood group)	NM_005689	Y	Y	N	N	N	N	5.52968	3.85896	3.19059	4.49704	1.63136	Normals_EWS
ABCB6	-0.208248	0.416888	0.830752	3.84102	3.32488	Blood group antigens;ATP binding cassette subfamily B	ATP binding cassette subfamily B member 6 (Langereis blood group)	NM_005689	Y	Y	N	N	N	N	5.52968	3.85896	3.19059	4.49704	1.63136	Normals_ASPS
ABCB6	-0.32177	0.181079	0.332368	4.29713	3.43434	Blood group antigens;ATP binding cassette subfamily B	ATP binding cassette subfamily B member 6 (Langereis blood group)	NM_005689	Y	Y	N	N	N	N	5.52968	3.85896	3.19059	4.49704	1.63136	Normals_DSRCT
ABCB6	0.989854	1.6599e-07	1.53988e-06	4.09294	8.1297	Blood group antigens;ATP binding cassette subfamily B	ATP binding cassette subfamily B member 6 (Langereis blood group)	NM_005689	Y	Y	N	N	N	N	5.52968	3.85896	3.19059	4.49704	1.63136	Normals_HBL
ABCB6	0.213761	0.611155	1	4.08224	4.73433	Blood group antigens;ATP binding cassette subfamily B	ATP binding cassette subfamily B member 6 (Langereis blood group)	NM_005689	Y	Y	N	N	N	N	5.52968	3.85896	3.19059	4.49704	1.63136	Normals_ML
ABCB6	0.29911	0.00819808	0.0195115	5.19524	6.3924	Blood group antigens;ATP binding cassette subfamily B	ATP binding cassette subfamily B member 6 (Langereis blood group)	NM_005689	Y	Y	N	N	N	N	5.52968	3.85896	3.19059	4.49704	1.63136	Normals_NB.MYCN.NA
ABCB6	0.85097	4.27924e-07	2.43736e-06	4.64507	8.38008	Blood group antigens;ATP binding cassette subfamily B	ATP binding cassette subfamily B member 6 (Langereis blood group)	NM_005689	Y	Y	N	N	N	N	5.52968	3.85896	3.19059	4.49704	1.63136	Normals_NB.MYCN.A
ABCB6	-0.199474	0.532734	0.961901	4.31271	3.75572	Blood group antigens;ATP binding cassette subfamily B	ATP binding cassette subfamily B member 6 (Langereis blood group)	NM_005689	Y	Y	N	N	N	N	5.52968	3.85896	3.19059	4.49704	1.63136	Normals_NB.Unknown
ABCB6	0.26427	0.114755	0.227241	4.45525	5.35281	Blood group antigens;ATP binding cassette subfamily B	ATP binding cassette subfamily B member 6 (Langereis blood group)	NM_005689	Y	Y	N	N	N	N	5.52968	3.85896	3.19059	4.49704	1.63136	Normals_OS
ABCB6	0.893329	1.32667e-05	0.00010915	4.44125	8.25036	Blood group antigens;ATP binding cassette subfamily B	ATP binding cassette subfamily B member 6 (Langereis blood group)	NM_005689	Y	Y	N	N	N	N	5.52968	3.85896	3.19059	4.49704	1.63136	Normals_SS
ABCB6	-0.283306	0.626213	1	4.25804	3.49842	Blood group antigens;ATP binding cassette subfamily B	ATP binding cassette subfamily B member 6 (Langereis blood group)	NM_005689	Y	Y	N	N	N	N	5.52968	3.85896	3.19059	4.49704	1.63136	Normals_Teratoma
ABCB6	-0.457594	0.341088	1	4.19148	3.05186	Blood group antigens;ATP binding cassette subfamily B	ATP binding cassette subfamily B member 6 (Langereis blood group)	NM_005689	Y	Y	N	N	N	N	5.52968	3.85896	3.19059	4.49704	1.63136	Normals_UDS
ABCB6	0.612237	0.155543	0.47361	4.22214	6.45472	Blood group antigens;ATP binding cassette subfamily B	ATP binding cassette subfamily B member 6 (Langereis blood group)	NM_005689	Y	Y	N	N	N	N	5.52968	3.85896	3.19059	4.49704	1.63136	Normals_YST
ABCB6	-1.0598	1.2114e-08	1.07688e-07	2.15562	1.03255	Blood group antigens;ATP binding cassette subfamily B	ATP binding cassette subfamily B member 6 (Langereis blood group)	NM_005689	Y	Y	N	N	N	N	5.52968	3.85896	3.19059	4.49704	1.63136	Normals_WT
ABCB6	0.289686	0.1648	0.324362	2.00123	2.44534	Blood group antigens;ATP binding cassette subfamily B	ATP binding cassette subfamily B member 6 (Langereis blood group)	NM_005689	Y	Y	N	N	N	N	5.52968	3.85896	3.19059	4.49704	1.63136	Normals_CCSK
ABCB8	0.165653	0.191861	0.372767	2.91274	3.26681	ATP binding cassette subfamily B	ATP binding cassette subfamily B member 8	NM_007188	Y	Y	N	N	N	N	4.74158	3.60999	3.92865	3.77883	1.79684	Normals_RMS.FP
ABCB8	0.517661	7.43011e-06	3.31414e-05	3.0233	4.32773	ATP binding cassette subfamily B	ATP binding cassette subfamily B member 8	NM_007188	Y	Y	N	N	N	N	4.74158	3.60999	3.92865	3.77883	1.79684	Normals_RMS.FN
ABCB8	0.588786	2.59097e-06	1.23965e-05	2.96416	4.4566	ATP binding cassette subfamily B	ATP binding cassette subfamily B member 8	NM_007188	Y	Y	N	N	N	N	4.74158	3.60999	3.92865	3.77883	1.79684	Normals_EWS
ABCB8	0.44871	0.00654632	0.0299834	2.58149	3.52278	ATP binding cassette subfamily B	ATP binding cassette subfamily B member 8	NM_007188	Y	Y	N	N	N	N	4.74158	3.60999	3.92865	3.77883	1.79684	Normals_ASPS
ABCB8	-0.248849	0.116164	0.231362	2.87384	2.4151	ATP binding cassette subfamily B	ATP binding cassette subfamily B member 8	NM_007188	Y	Y	N	N	N	N	4.74158	3.60999	3.92865	3.77883	1.79684	Normals_DSRCT
ABCB8	-0.225553	0.0802797	0.200502	2.75093	2.35241	ATP binding cassette subfamily B	ATP binding cassette subfamily B member 8	NM_007188	Y	Y	N	N	N	N	4.74158	3.60999	3.92865	3.77883	1.79684	Normals_HBL
ABCB8	1.38396	5.31493e-05	0.00394189	2.71347	7.08161	ATP binding cassette subfamily B	ATP binding cassette subfamily B member 8	NM_007188	Y	Y	N	N	N	N	4.74158	3.60999	3.92865	3.77883	1.79684	Normals_ML
ABCB8	0.934443	1.71607e-16	1.43925e-15	3.48201	6.6539	ATP binding cassette subfamily B	ATP binding cassette subfamily B member 8	NM_007188	Y	Y	N	N	N	N	4.74158	3.60999	3.92865	3.77883	1.79684	Normals_NB.MYCN.NA
ABCB8	0.338578	0.0100326	0.0272327	3.11607	3.93984	ATP binding cassette subfamily B	ATP binding cassette subfamily B member 8	NM_007188	Y	Y	N	N	N	N	4.74158	3.60999	3.92865	3.77883	1.79684	Normals_NB.MYCN.A
ABCB8	0.573897	0.0031201	0.0191881	2.86715	4.26761	ATP binding cassette subfamily B	ATP binding cassette subfamily B member 8	NM_007188	Y	Y	N	N	N	N	4.74158	3.60999	3.92865	3.77883	1.79684	Normals_NB.Unknown
ABCB8	-0.135719	0.214437	0.385316	2.9942	2.72385	ATP binding cassette subfamily B	ATP binding cassette subfamily B member 8	NM_007188	Y	Y	N	N	N	N	4.74158	3.60999	3.92865	3.77883	1.79684	Normals_OS
ABCB8	-0.0615423	0.648831	1	2.98613	2.86144	ATP binding cassette subfamily B	ATP binding cassette subfamily B member 8	NM_007188	Y	Y	N	N	N	N	4.74158	3.60999	3.92865	3.77883	1.79684	Normals_SS
ABCB8	-0.285292	0.426289	1	2.8308	2.32217	ATP binding cassette subfamily B	ATP binding cassette subfamily B member 8	NM_007188	Y	Y	N	N	N	N	4.74158	3.60999	3.92865	3.77883	1.79684	Normals_Teratoma
ABCB8	-0.166961	0.606484	1	2.78608	2.48125	ATP binding cassette subfamily B	ATP binding cassette subfamily B member 8	NM_007188	Y	Y	N	N	N	N	4.74158	3.60999	3.92865	3.77883	1.79684	Normals_UDS
ABCB8	0.0206698	0.902897	1	2.8167	2.85716	ATP binding cassette subfamily B	ATP binding cassette subfamily B member 8	NM_007188	Y	Y	N	N	N	N	4.74158	3.60999	3.92865	3.77883	1.79684	Normals_YST
ABCB8	-0.553902	1.62244e-05	8.22172e-05	1.68778	1.14813	ATP binding cassette subfamily B	ATP binding cassette subfamily B member 8	NM_007188	Y	Y	N	N	N	N	4.74158	3.60999	3.92865	3.77883	1.79684	Normals_WT
ABCB8	-0.622711	0.000147641	0.000632976	1.56982	1.0186	ATP binding cassette subfamily B	ATP binding cassette subfamily B member 8	NM_007188	Y	Y	N	N	N	N	4.74158	3.60999	3.92865	3.77883	1.79684	Normals_CCSK
ABCB9	1.52735	3.942e-06	2.02689e-05	0.420565	1.21312	ATP binding cassette subfamily B	ATP binding cassette subfamily B member 9	NM_019624	Y	Y	N	N	N	N	1.7742	0.415104	0.443289	0.0834195	0.12723	Normals_RMS.FP
ABCB9	1.33714	1.06889e-08	6.90552e-08	0.426584	1.07891	ATP binding cassette subfamily B	ATP binding cassette subfamily B member 9	NM_019624	Y	Y	N	N	N	N	1.7742	0.415104	0.443289	0.0834195	0.12723	Normals_RMS.FN
ABCB9	1.18717	8.4836e-09	5.53787e-08	0.422014	0.961719	ATP binding cassette subfamily B	ATP binding cassette subfamily B member 9	NM_019624	Y	Y	N	N	N	N	1.7742	0.415104	0.443289	0.0834195	0.12723	Normals_EWS
ABCB9	5.13189	5.34301e-47	1.02757e-43	0.371257	13.033	ATP binding cassette subfamily B	ATP binding cassette subfamily B member 9	NM_019624	Y	Y	N	N	N	N	1.7742	0.415104	0.443289	0.0834195	0.12723	Normals_ASPS
ABCB9	-0.509971	0.0473268	0.111125	0.409925	0.287331	ATP binding cassette subfamily B	ATP binding cassette subfamily B member 9	NM_019624	Y	Y	N	N	N	N	1.7742	0.415104	0.443289	0.0834195	0.12723	Normals_DSRCT
ABCB9	-0.69033	0.00940187	0.0314578	0.39786	0.246549	ATP binding cassette subfamily B	ATP binding cassette subfamily B member 9	NM_019624	Y	Y	N	N	N	N	1.7742	0.415104	0.443289	0.0834195	0.12723	Normals_HBL
ABCB9	0.603801	0.291653	1	0.380353	0.578534	ATP binding cassette subfamily B	ATP binding cassette subfamily B member 9	NM_019624	Y	Y	N	N	N	N	1.7742	0.415104	0.443289	0.0834195	0.12723	Normals_ML
ABCB9	1.24591	6.29711e-16	5.10923e-15	0.499335	1.18624	ATP binding cassette subfamily B	ATP binding cassette subfamily B member 9	NM_019624	Y	Y	N	N	N	N	1.7742	0.415104	0.443289	0.0834195	0.12723	Normals_NB.MYCN.NA
ABCB9	1.00007	1.97268e-06	1.01413e-05	0.447338	0.895811	ATP binding cassette subfamily B	ATP binding cassette subfamily B member 9	NM_019624	Y	Y	N	N	N	N	1.7742	0.415104	0.443289	0.0834195	0.12723	Normals_NB.MYCN.A
ABCB9	1.08601	0.00127842	0.00919545	0.404551	0.859867	ATP binding cassette subfamily B	ATP binding cassette subfamily B member 9	NM_019624	Y	Y	N	N	N	N	1.7742	0.415104	0.443289	0.0834195	0.12723	Normals_NB.Unknown
ABCB9	0.695559	0.00121058	0.00381974	0.430754	0.697838	ATP binding cassette subfamily B	ATP binding cassette subfamily B member 9	NM_019624	Y	Y	N	N	N	N	1.7742	0.415104	0.443289	0.0834195	0.12723	Normals_OS
ABCB9	0.837677	0.00139297	0.00665952	0.425528	0.761281	ATP binding cassette subfamily B	ATP binding cassette subfamily B member 9	NM_019624	Y	Y	N	N	N	N	1.7742	0.415104	0.443289	0.0834195	0.12723	Normals_SS
ABCB9	-0.426437	0.562777	1	0.399423	0.297404	ATP binding cassette subfamily B	ATP binding cassette subfamily B member 9	NM_019624	Y	Y	N	N	N	N	1.7742	0.415104	0.443289	0.0834195	0.12723	Normals_Teratoma
ABCB9	0.0255484	0.887647	1	0.390531	0.397925	ATP binding cassette subfamily B	ATP binding cassette subfamily B member 9	NM_019624	Y	Y	N	N	N	N	1.7742	0.415104	0.443289	0.0834195	0.12723	Normals_UDS
ABCB9	-1.30813	0.0405875	0.172458	0.40102	0.161969	ATP binding cassette subfamily B	ATP binding cassette subfamily B member 9	NM_019624	Y	Y	N	N	N	N	1.7742	0.415104	0.443289	0.0834195	0.12723	Normals_YST
ABCB9	-0.552952	0.0558099	0.12645	0.43883	0.298851	ATP binding cassette subfamily B	ATP binding cassette subfamily B member 9	NM_019624	Y	Y	N	N	N	N	1.7742	0.415104	0.443289	0.0834195	0.12723	Normals_WT
ABCB9	-1.41154	0.000881482	0.00318578	0.408297	0.153177	ATP binding cassette subfamily B	ATP binding cassette subfamily B member 9	NM_019624	Y	Y	N	N	N	N	1.7742	0.415104	0.443289	0.0834195	0.12723	Normals_CCSK
ABCC1	0.288986	0.167139	0.330739	5.32308	6.50492	ATP binding cassette subfamily C	ATP binding cassette subfamily C member 1	NM_004996	Y	Y	N	N	N	N	1.5897	3.86443	2.90896	0.390553	15.187	Normals_RMS.FP
ABCC1	-0.158113	0.410924	0.662193	5.58727	5.00757	ATP binding cassette subfamily C	ATP binding cassette subfamily C member 1	NM_004996	Y	Y	N	N	N	N	1.5897	3.86443	2.90896	0.390553	15.187	Normals_RMS.FN
ABCC1	0.678512	4.47508e-05	0.000180339	5.43424	8.69858	ATP binding cassette subfamily C	ATP binding cassette subfamily C member 1	NM_004996	Y	Y	N	N	N	N	1.5897	3.86443	2.90896	0.390553	15.187	Normals_EWS
ABCC1	0.78449	0.00245683	0.0130241	4.73988	8.16556	ATP binding cassette subfamily C	ATP binding cassette subfamily C member 1	NM_004996	Y	Y	N	N	N	N	1.5897	3.86443	2.90896	0.390553	15.187	Normals_ASPS
ABCC1	0.159812	0.474764	0.71324	5.28848	5.90835	ATP binding cassette subfamily C	ATP binding cassette subfamily C member 1	NM_004996	Y	Y	N	N	N	N	1.5897	3.86443	2.90896	0.390553	15.187	Normals_DSRCT
ABCC1	-1.12896	9.53257e-05	0.000514526	5.04631	2.30697	ATP binding cassette subfamily C	ATP binding cassette subfamily C member 1	NM_004996	Y	Y	N	N	N	N	1.5897	3.86443	2.90896	0.390553	15.187	Normals_HBL
ABCC1	0.707364	0.1765	0.906608	5.01678	8.19222	ATP binding cassette subfamily C	ATP binding cassette subfamily C member 1	NM_004996	Y	Y	N	N	N	N	1.5897	3.86443	2.90896	0.390553	15.187	Normals_ML
ABCC1	0.0198323	0.878975	1	6.41287	6.50322	ATP binding cassette subfamily C	ATP binding cassette subfamily C member 1	NM_004996	Y	Y	N	N	N	N	1.5897	3.86443	2.90896	0.390553	15.187	Normals_NB.MYCN.NA
ABCC1	0.880113	2.45357e-07	1.44273e-06	5.76835	10.6187	ATP binding cassette subfamily C	ATP binding cassette subfamily C member 1	NM_004996	Y	Y	N	N	N	N	1.5897	3.86443	2.90896	0.390553	15.187	Normals_NB.MYCN.A
ABCC1	-0.278844	0.486675	0.90517	5.29869	4.36777	ATP binding cassette subfamily C	ATP binding cassette subfamily C member 1	NM_004996	Y	Y	N	N	N	N	1.5897	3.86443	2.90896	0.390553	15.187	Normals_NB.Unknown
ABCC1	0.00534711	0.979803	1	5.43283	5.45452	ATP binding cassette subfamily C	ATP binding cassette subfamily C member 1	NM_004996	Y	Y	N	N	N	N	1.5897	3.86443	2.90896	0.390553	15.187	Normals_OS
ABCC1	-0.0217627	0.93488	1	5.56123	5.47875	ATP binding cassette subfamily C	ATP binding cassette subfamily C member 1	NM_004996	Y	Y	N	N	N	N	1.5897	3.86443	2.90896	0.390553	15.187	Normals_SS
ABCC1	0.384164	0.392399	1	5.23152	6.82844	ATP binding cassette subfamily C	ATP binding cassette subfamily C member 1	NM_004996	Y	Y	N	N	N	N	1.5897	3.86443	2.90896	0.390553	15.187	Normals_Teratoma
ABCC1	0.747518	0.0828759	0.479585	5.15103	8.64897	ATP binding cassette subfamily C	ATP binding cassette subfamily C member 1	NM_004996	Y	Y	N	N	N	N	1.5897	3.86443	2.90896	0.390553	15.187	Normals_UDS
ABCC1	0.290513	0.470083	0.999311	5.1639	6.31661	ATP binding cassette subfamily C	ATP binding cassette subfamily C member 1	NM_004996	Y	Y	N	N	N	N	1.5897	3.86443	2.90896	0.390553	15.187	Normals_YST
ABCC1	0.294427	0.124439	0.250382	4.62052	5.66682	ATP binding cassette subfamily C	ATP binding cassette subfamily C member 1	NM_004996	Y	Y	N	N	N	N	1.5897	3.86443	2.90896	0.390553	15.187	Normals_WT
ABCC1	0.967038	9.75619e-05	0.000435147	4.30232	8.41123	ATP binding cassette subfamily C	ATP binding cassette subfamily C member 1	NM_004996	Y	Y	N	N	N	N	1.5897	3.86443	2.90896	0.390553	15.187	Normals_CCSK
ABCC10	0.422192	0.00289763	0.00903959	2.26877	3.0405	ATP binding cassette subfamily C	ATP binding cassette subfamily C member 10	NM_033450	Y	Y	N	N	N	N	3.76642	1.91984	1.60945	1.04109	1.83981	Normals_RMS.FP
ABCC10	0.189687	0.100547	0.204159	2.34477	2.67476	ATP binding cassette subfamily C	ATP binding cassette subfamily C member 10	NM_033450	Y	Y	N	N	N	N	3.76642	1.91984	1.60945	1.04109	1.83981	Normals_RMS.FN
ABCC10	0.44315	0.000115566	0.000436063	2.3004	3.12755	ATP binding cassette subfamily C	ATP binding cassette subfamily C member 10	NM_033450	Y	Y	N	N	N	N	3.76642	1.91984	1.60945	1.04109	1.83981	Normals_EWS
ABCC10	0.234178	0.213958	0.502445	2.00832	2.36257	ATP binding cassette subfamily C	ATP binding cassette subfamily C member 10	NM_033450	Y	Y	N	N	N	N	3.76642	1.91984	1.60945	1.04109	1.83981	Normals_ASPS
ABCC10	0.554159	0.000467499	0.00201482	2.23137	3.27414	ATP binding cassette subfamily C	ATP binding cassette subfamily C member 10	NM_033450	Y	Y	N	N	N	N	3.76642	1.91984	1.60945	1.04109	1.83981	Normals_DSRCT
ABCC10	0.386043	0.00686529	0.0238474	2.14547	2.80398	ATP binding cassette subfamily C	ATP binding cassette subfamily C member 10	NM_033450	Y	Y	N	N	N	N	3.76642	1.91984	1.60945	1.04109	1.83981	Normals_HBL
ABCC10	0.948521	0.00963867	0.199177	2.09877	4.05169	ATP binding cassette subfamily C	ATP binding cassette subfamily C member 10	NM_033450	Y	Y	N	N	N	N	3.76642	1.91984	1.60945	1.04109	1.83981	Normals_ML
ABCC10	0.603613	8.10423e-09	3.78716e-08	2.71475	4.12525	ATP binding cassette subfamily C	ATP binding cassette subfamily C member 10	NM_033450	Y	Y	N	N	N	N	3.76642	1.91984	1.60945	1.04109	1.83981	Normals_NB.MYCN.NA
ABCC10	0.408608	0.00168984	0.00537297	2.44366	3.244	ATP binding cassette subfamily C	ATP binding cassette subfamily C member 10	NM_033450	Y	Y	N	N	N	N	3.76642	1.91984	1.60945	1.04109	1.83981	Normals_NB.MYCN.A
ABCC10	0.270624	0.21693	0.531676	2.22366	2.68295	ATP binding cassette subfamily C	ATP binding cassette subfamily C member 10	NM_033450	Y	Y	N	N	N	N	3.76642	1.91984	1.60945	1.04109	1.83981	Normals_NB.Unknown
ABCC10	0.633087	0.000111078	0.000413258	2.32525	3.60626	ATP binding cassette subfamily C	ATP binding cassette subfamily C member 10	NM_033450	Y	Y	N	N	N	N	3.76642	1.91984	1.60945	1.04109	1.83981	Normals_OS
ABCC10	0.60452	0.000357191	0.00202353	2.33639	3.55362	ATP binding cassette subfamily C	ATP binding cassette subfamily C member 10	NM_033450	Y	Y	N	N	N	N	3.76642	1.91984	1.60945	1.04109	1.83981	Normals_SS
ABCC10	0.335653	0.297688	1	2.19548	2.77116	ATP binding cassette subfamily C	ATP binding cassette subfamily C member 10	NM_033450	Y	Y	N	N	N	N	3.76642	1.91984	1.60945	1.04109	1.83981	Normals_Teratoma
ABCC10	0.201726	0.49116	1	2.15493	2.4784	ATP binding cassette subfamily C	ATP binding cassette subfamily C member 10	NM_033450	Y	Y	N	N	N	N	3.76642	1.91984	1.60945	1.04109	1.83981	Normals_UDS
ABCC10	1.35494	2.51732e-06	5.70493e-05	2.18596	5.59286	ATP binding cassette subfamily C	ATP binding cassette subfamily C member 10	NM_033450	Y	Y	N	N	N	N	3.76642	1.91984	1.60945	1.04109	1.83981	Normals_YST
ABCC10	0.125317	0.224501	0.410461	1.72025	1.87668	ATP binding cassette subfamily C	ATP binding cassette subfamily C member 10	NM_033450	Y	Y	N	N	N	N	3.76642	1.91984	1.60945	1.04109	1.83981	Normals_WT
ABCC10	-0.423707	0.00469348	0.0142825	1.60143	1.19427	ATP binding cassette subfamily C	ATP binding cassette subfamily C member 10	NM_033450	Y	Y	N	N	N	N	3.76642	1.91984	1.60945	1.04109	1.83981	Normals_CCSK
ABCC11	5.98496	3.48345e-14	3.13359e-11	0.094491	5.96775	ATP binding cassette subfamily C	ATP binding cassette subfamily C member 11	NM_032583	Y	Y	N	N	N	N	0.126097	0.0361634	0.0855295	0.983346	0.0222093	Normals_ML
ABCC11	-1.67404	0.000282272	0.00106878	0.100969	0.0313504	ATP binding cassette subfamily C	ATP binding cassette subfamily C member 11	NM_032583	Y	Y	N	N	N	N	0.126097	0.0361634	0.0855295	0.983346	0.0222093	Normals_RMS.FP
ABCC11	-1.84893	7.67005e-09	5.04103e-08	0.103404	0.0282654	ATP binding cassette subfamily C	ATP binding cassette subfamily C member 11	NM_032583	Y	Y	N	N	N	N	0.126097	0.0361634	0.0855295	0.983346	0.0222093	Normals_RMS.FN
ABCC11	-1.48181	3.50497e-07	1.8791e-06	0.104159	0.0367773	ATP binding cassette subfamily C	ATP binding cassette subfamily C member 11	NM_032583	Y	Y	N	N	N	N	0.126097	0.0361634	0.0855295	0.983346	0.0222093	Normals_EWS
ABCC11	-1.52213	0.00807695	0.0356841	0.0889588	0.030392	ATP binding cassette subfamily C	ATP binding cassette subfamily C member 11	NM_032583	Y	Y	N	N	N	N	0.126097	0.0361634	0.0855295	0.983346	0.0222093	Normals_ASPS
ABCC11	-1.67123	0.000120241	0.000606567	0.0998725	0.0310754	ATP binding cassette subfamily C	ATP binding cassette subfamily C member 11	NM_032583	Y	Y	N	N	N	N	0.126097	0.0361634	0.0855295	0.983346	0.0222093	Normals_DSRCT
ABCC11	1.77546	1.57425e-05	0.000100051	0.0930554	0.316547	ATP binding cassette subfamily C	ATP binding cassette subfamily C member 11	NM_032583	Y	Y	N	N	N	N	0.126097	0.0361634	0.0855295	0.983346	0.0222093	Normals_HBL
ABCC11	-1.63375	1.6368e-14	1.20212e-13	0.118311	0.0372015	ATP binding cassette subfamily C	ATP binding cassette subfamily C member 11	NM_032583	Y	Y	N	N	N	N	0.126097	0.0361634	0.0855295	0.983346	0.0222093	Normals_NB.MYCN.NA
ABCC11	-0.796922	0.0160531	0.041533	0.103754	0.0589772	ATP binding cassette subfamily C	ATP binding cassette subfamily C member 11	NM_032583	Y	Y	N	N	N	N	0.126097	0.0361634	0.0855295	0.983346	0.0222093	Normals_NB.MYCN.A
ABCC11	-1.02204	0.141009	0.385476	0.0980631	0.0477146	ATP binding cassette subfamily C	ATP binding cassette subfamily C member 11	NM_032583	Y	Y	N	N	N	N	0.126097	0.0361634	0.0855295	0.983346	0.0222093	Normals_NB.Unknown
ABCC11	-2.09239	3.45083e-10	2.42764e-09	0.106639	0.0245583	ATP binding cassette subfamily C	ATP binding cassette subfamily C member 11	NM_032583	Y	Y	N	N	N	N	0.126097	0.0361634	0.0855295	0.983346	0.0222093	Normals_OS
ABCC11	-0.373556	0.446113	0.805213	0.101301	0.077261	ATP binding cassette subfamily C	ATP binding cassette subfamily C member 11	NM_032583	Y	Y	N	N	N	N	0.126097	0.0361634	0.0855295	0.983346	0.0222093	Normals_SS
ABCC11	-2.31483	0.110332	0.813953	0.09682	0.018864	ATP binding cassette subfamily C	ATP binding cassette subfamily C member 11	NM_032583	Y	Y	N	N	N	N	0.126097	0.0361634	0.0855295	0.983346	0.0222093	Normals_Teratoma
ABCC11	-1.45543	0.214684	0.80419	0.0970195	0.0347681	ATP binding cassette subfamily C	ATP binding cassette subfamily C member 11	NM_032583	Y	Y	N	N	N	N	0.126097	0.0361634	0.0855295	0.983346	0.0222093	Normals_UDS
ABCC11	-0.916422	0.442741	0.958617	0.0989776	0.0517971	ATP binding cassette subfamily C	ATP binding cassette subfamily C member 11	NM_032583	Y	Y	N	N	N	N	0.126097	0.0361634	0.0855295	0.983346	0.0222093	Normals_YST
ABCC11	-1.93304	2.53936e-05	0.000123941	0.104685	0.0267629	ATP binding cassette subfamily C	ATP binding cassette subfamily C member 11	NM_032583	Y	Y	N	N	N	N	0.126097	0.0361634	0.0855295	0.983346	0.0222093	Normals_WT
ABCC11	-1.75624	0.00679061	0.0198881	0.09735	0.0283351	ATP binding cassette subfamily C	ATP binding cassette subfamily C member 11	NM_032583	Y	Y	N	N	N	N	0.126097	0.0361634	0.0855295	0.983346	0.0222093	Normals_CCSK
ABCC12	-4.15751	3.07015e-05	0.000136821	0.149242	0.00816513	ATP binding cassette subfamily C	ATP binding cassette subfamily C member 12	NM_033226	Y	Y	N	N	N	N	0.842384	0.0236722	0	0.00779463	0.00872799	Normals_RMS.FP
ABCC12	-0.304798	0.601676	0.896175	0.153727	0.124421	ATP binding cassette subfamily C	ATP binding cassette subfamily C member 12	NM_033226	Y	Y	N	N	N	N	0.842384	0.0236722	0	0.00779463	0.00872799	Normals_RMS.FN
ABCC12	-0.870561	0.359381	0.608494	0.152248	0.0831759	ATP binding cassette subfamily C	ATP binding cassette subfamily C member 12	NM_033226	Y	Y	N	N	N	N	0.842384	0.0236722	0	0.00779463	0.00872799	Normals_EWS
ABCC12	-2.44582	0.106315	0.29581	0.133112	0.0242059	ATP binding cassette subfamily C	ATP binding cassette subfamily C member 12	NM_033226	Y	Y	N	N	N	N	0.842384	0.0236722	0	0.00779463	0.00872799	Normals_ASPS
ABCC12	-6.22764	1.12226e-07	1.23043e-06	0.14539	0.00175411	ATP binding cassette subfamily C	ATP binding cassette subfamily C member 12	NM_033226	Y	Y	N	N	N	N	0.842384	0.0236722	0	0.00779463	0.00872799	Normals_DSRCT
ABCC12	-6.2691	1.12176e-08	1.28833e-07	0.14186	0.00148224	ATP binding cassette subfamily C	ATP binding cassette subfamily C member 12	NM_033226	Y	Y	N	N	N	N	0.842384	0.0236722	0	0.00779463	0.00872799	Normals_HBL
ABCC12	-2.37	0.783037	1	0.136721	0.0261844	ATP binding cassette subfamily C	ATP binding cassette subfamily C member 12	NM_033226	Y	Y	N	N	N	N	0.842384	0.0236722	0	0.00779463	0.00872799	Normals_ML
ABCC12	-5.45238	2.27939e-26	3.67742e-25	0.176773	0.00372812	ATP binding cassette subfamily C	ATP binding cassette subfamily C member 12	NM_033226	Y	Y	N	N	N	N	0.842384	0.0236722	0	0.00779463	0.00872799	Normals_NB.MYCN.NA
ABCC12	-4.75211	1.32475e-07	8.11836e-07	0.157973	0.00543173	ATP binding cassette subfamily C	ATP binding cassette subfamily C member 12	NM_033226	Y	Y	N	N	N	N	0.842384	0.0236722	0	0.00779463	0.00872799	Normals_NB.MYCN.A
ABCC12	-5.46907	0.00578235	0.0317139	0.145787	0.002959	ATP binding cassette subfamily C	ATP binding cassette subfamily C member 12	NM_033226	Y	Y	N	N	N	N	0.842384	0.0236722	0	0.00779463	0.00872799	Normals_NB.Unknown
ABCC12	-2.11945	0.0112619	0.0293043	0.15286	0.0347371	ATP binding cassette subfamily C	ATP binding cassette subfamily C member 12	NM_033226	Y	Y	N	N	N	N	0.842384	0.0236722	0	0.00779463	0.00872799	Normals_OS
ABCC12	0.626313	0.472887	0.840779	0.148137	0.228876	ATP binding cassette subfamily C	ATP binding cassette subfamily C member 12	NM_033226	Y	Y	N	N	N	N	0.842384	0.0236722	0	0.00779463	0.00872799	Normals_SS
ABCC12	-2.65339	0.529052	1	0.143939	0.0225542	ATP binding cassette subfamily C	ATP binding cassette subfamily C member 12	NM_033226	Y	Y	N	N	N	N	0.842384	0.0236722	0	0.00779463	0.00872799	Normals_Teratoma
ABCC12	0.935201	0.394215	1	0.14038	0.268791	ATP binding cassette subfamily C	ATP binding cassette subfamily C member 12	NM_033226	Y	Y	N	N	N	N	0.842384	0.0236722	0	0.00779463	0.00872799	Normals_UDS
ABCC12	-0.547361	1	1	0.144674	0.0988578	ATP binding cassette subfamily C	ATP binding cassette subfamily C member 12	NM_033226	Y	Y	N	N	N	N	0.842384	0.0236722	0	0.00779463	0.00872799	Normals_YST
ABCC12	-5.72979	9.24853e-06	4.91677e-05	0.0810805	0.000740469	ATP binding cassette subfamily C	ATP binding cassette subfamily C member 12	NM_033226	Y	Y	N	N	N	N	0.842384	0.0236722	0	0.00779463	0.00872799	Normals_WT
ABCC12	-4.90849	0.00609968	0.0180677	0.0753424	0.00186576	ATP binding cassette subfamily C	ATP binding cassette subfamily C member 12	NM_033226	Y	Y	N	N	N	N	0.842384	0.0236722	0	0.00779463	0.00872799	Normals_CCSK
ABCC2	-3.78749	2.30035e-11	2.45451e-10	2.12966	0.153813	ATP binding cassette subfamily C	ATP binding cassette subfamily C member 2	NM_000392	Y	Y	N	N	N	N	0.0969402	0.0760715	7.54976	31.021	0.130774	Normals_RMS.FP
ABCC2	4.49432	6.70941e-15	2.15307e-13	1.93281	43.5489	ATP binding cassette subfamily C	ATP binding cassette subfamily C member 2	NM_000392	Y	Y	N	N	N	N	0.0969402	0.0760715	7.54976	31.021	0.130774	Normals_HBL
ABCC2	-3.82124	3.59521e-26	1.34574e-24	2.17346	0.15333	ATP binding cassette subfamily C	ATP binding cassette subfamily C member 2	NM_000392	Y	Y	N	N	N	N	0.0969402	0.0760715	7.54976	31.021	0.130774	Normals_RMS.FN
ABCC2	-4.29299	3.49028e-33	2.43939e-31	2.19733	0.111054	ATP binding cassette subfamily C	ATP binding cassette subfamily C member 2	NM_000392	Y	Y	N	N	N	N	0.0969402	0.0760715	7.54976	31.021	0.130774	Normals_EWS
ABCC2	-1.40456	0.0766649	0.227911	1.8694	0.705534	ATP binding cassette subfamily C	ATP binding cassette subfamily C member 2	NM_000392	Y	Y	N	N	N	N	0.0969402	0.0760715	7.54976	31.021	0.130774	Normals_ASPS
ABCC2	-3.16671	1.18647e-09	2.07895e-08	2.09911	0.233868	ATP binding cassette subfamily C	ATP binding cassette subfamily C member 2	NM_000392	Y	Y	N	N	N	N	0.0969402	0.0760715	7.54976	31.021	0.130774	Normals_DSRCT
ABCC2	0.737607	0.417442	1	2.01115	3.35216	ATP binding cassette subfamily C	ATP binding cassette subfamily C member 2	NM_000392	Y	Y	N	N	N	N	0.0969402	0.0760715	7.54976	31.021	0.130774	Normals_ML
ABCC2	-3.00522	3.90291e-26	6.19457e-25	2.467	0.306496	ATP binding cassette subfamily C	ATP binding cassette subfamily C member 2	NM_000392	Y	Y	N	N	N	N	0.0969402	0.0760715	7.54976	31.021	0.130774	Normals_NB.MYCN.NA
ABCC2	-2.18407	3.24123e-06	1.61983e-05	2.12061	0.465888	ATP binding cassette subfamily C	ATP binding cassette subfamily C member 2	NM_000392	Y	Y	N	N	N	N	0.0969402	0.0760715	7.54976	31.021	0.130774	Normals_NB.MYCN.A
ABCC2	-3.99624	0.000287303	0.00268719	2.0612	0.128714	ATP binding cassette subfamily C	ATP binding cassette subfamily C member 2	NM_000392	Y	Y	N	N	N	N	0.0969402	0.0760715	7.54976	31.021	0.130774	Normals_NB.Unknown
ABCC2	-4.67639	6.07482e-39	4.45804e-37	2.23381	0.0865205	ATP binding cassette subfamily C	ATP binding cassette subfamily C member 2	NM_000392	Y	Y	N	N	N	N	0.0969402	0.0760715	7.54976	31.021	0.130774	Normals_OS
ABCC2	-5.03095	4.16052e-12	1.49417e-10	2.13121	0.0647445	ATP binding cassette subfamily C	ATP binding cassette subfamily C member 2	NM_000392	Y	Y	N	N	N	N	0.0969402	0.0760715	7.54976	31.021	0.130774	Normals_SS
ABCC2	-3.68346	0.0682186	0.667557	2.03508	0.157944	ATP binding cassette subfamily C	ATP binding cassette subfamily C member 2	NM_000392	Y	Y	N	N	N	N	0.0969402	0.0760715	7.54976	31.021	0.130774	Normals_Teratoma
ABCC2	-4.05488	0.0240218	0.232881	2.06497	0.123664	ATP binding cassette subfamily C	ATP binding cassette subfamily C member 2	NM_000392	Y	Y	N	N	N	N	0.0969402	0.0760715	7.54976	31.021	0.130774	Normals_UDS
ABCC2	-0.00394755	0.837882	1	2.08802	2.08134	ATP binding cassette subfamily C	ATP binding cassette subfamily C member 2	NM_000392	Y	Y	N	N	N	N	0.0969402	0.0760715	7.54976	31.021	0.130774	Normals_YST
ABCC2	-4.8018	1.45091e-10	1.744e-09	3.27629	0.116505	ATP binding cassette subfamily C	ATP binding cassette subfamily C member 2	NM_000392	Y	Y	N	N	N	N	0.0969402	0.0760715	7.54976	31.021	0.130774	Normals_WT
ABCC2	-6.20124	2.34609e-07	1.77981e-06	3.05727	0.0407592	ATP binding cassette subfamily C	ATP binding cassette subfamily C member 2	NM_000392	Y	Y	N	N	N	N	0.0969402	0.0760715	7.54976	31.021	0.130774	Normals_CCSK
ABCC3	-0.374642	0.465125	0.759409	4.25682	3.28293	ATP binding cassette subfamily C	ATP binding cassette subfamily C member 3	NM_020038	Y	Y	N	N	N	N	0.0723932	0.057508	1.11394	20.0345	2.66569	Normals_RMS.FP
ABCC3	-3.34883	7.41726e-19	1.39639e-17	4.39017	0.430686	ATP binding cassette subfamily C	ATP binding cassette subfamily C member 3	NM_020038	Y	Y	N	N	N	N	0.0723932	0.057508	1.11394	20.0345	2.66569	Normals_RMS.FN
ABCC3	-2.32674	7.69029e-10	5.63614e-09	4.33085	0.862681	ATP binding cassette subfamily C	ATP binding cassette subfamily C member 3	NM_020038	Y	Y	N	N	N	N	0.0723932	0.057508	1.11394	20.0345	2.66569	Normals_EWS
ABCC3	-2.66587	0.000288083	0.00208179	3.75659	0.591644	ATP binding cassette subfamily C	ATP binding cassette subfamily C member 3	NM_020038	Y	Y	N	N	N	N	0.0723932	0.057508	1.11394	20.0345	2.66569	Normals_ASPS
ABCC3	-0.591685	0.205729	0.369454	4.07401	2.70366	ATP binding cassette subfamily C	ATP binding cassette subfamily C member 3	NM_020038	Y	Y	N	N	N	N	0.0723932	0.057508	1.11394	20.0345	2.66569	Normals_DSRCT
ABCC3	-1.63671	0.00100977	0.0043063	3.96904	1.27606	ATP binding cassette subfamily C	ATP binding cassette subfamily C member 3	NM_020038	Y	Y	N	N	N	N	0.0723932	0.057508	1.11394	20.0345	2.66569	Normals_HBL
ABCC3	-4.04437	0.0716671	0.611924	3.94898	0.238949	ATP binding cassette subfamily C	ATP binding cassette subfamily C member 3	NM_020038	Y	Y	N	N	N	N	0.0723932	0.057508	1.11394	20.0345	2.66569	Normals_ML
ABCC3	-1.87555	4.02897e-12	2.46904e-11	5.04515	1.3744	ATP binding cassette subfamily C	ATP binding cassette subfamily C member 3	NM_020038	Y	Y	N	N	N	N	0.0723932	0.057508	1.11394	20.0345	2.66569	Normals_NB.MYCN.NA
ABCC3	-1.79052	0.000270169	0.000991129	4.48752	1.29712	ATP binding cassette subfamily C	ATP binding cassette subfamily C member 3	NM_020038	Y	Y	N	N	N	N	0.0723932	0.057508	1.11394	20.0345	2.66569	Normals_NB.MYCN.A
ABCC3	-2.35059	0.00906947	0.0453986	4.16342	0.815994	ATP binding cassette subfamily C	ATP binding cassette subfamily C member 3	NM_020038	Y	Y	N	N	N	N	0.0723932	0.057508	1.11394	20.0345	2.66569	Normals_NB.Unknown
ABCC3	-2.31903	1.59726e-15	1.83943e-14	4.35363	0.87137	ATP binding cassette subfamily C	ATP binding cassette subfamily C member 3	NM_020038	Y	Y	N	N	N	N	0.0723932	0.057508	1.11394	20.0345	2.66569	Normals_OS
ABCC3	-3.55137	7.08727e-08	1.01902e-06	4.32608	0.369002	ATP binding cassette subfamily C	ATP binding cassette subfamily C member 3	NM_020038	Y	Y	N	N	N	N	0.0723932	0.057508	1.11394	20.0345	2.66569	Normals_SS
ABCC3	-0.381443	0.927571	1	4.11064	3.15532	ATP binding cassette subfamily C	ATP binding cassette subfamily C member 3	NM_020038	Y	Y	N	N	N	N	0.0723932	0.057508	1.11394	20.0345	2.66569	Normals_Teratoma
ABCC3	-3.32623	0.02997	0.267571	4.05465	0.403899	ATP binding cassette subfamily C	ATP binding cassette subfamily C member 3	NM_020038	Y	Y	N	N	N	N	0.0723932	0.057508	1.11394	20.0345	2.66569	Normals_UDS
ABCC3	-4.20091	0.00789761	0.0482605	4.1154	0.223455	ATP binding cassette subfamily C	ATP binding cassette subfamily C member 3	NM_020038	Y	Y	N	N	N	N	0.0723932	0.057508	1.11394	20.0345	2.66569	Normals_YST
ABCC3	-4.38267	2.75235e-12	4.20567e-11	4.09159	0.195608	ATP binding cassette subfamily C	ATP binding cassette subfamily C member 3	NM_020038	Y	Y	N	N	N	N	0.0723932	0.057508	1.11394	20.0345	2.66569	Normals_WT
ABCC3	-5.24528	7.50664e-08	6.19606e-07	3.79926	0.099649	ATP binding cassette subfamily C	ATP binding cassette subfamily C member 3	NM_020038	Y	Y	N	N	N	N	0.0723932	0.057508	1.11394	20.0345	2.66569	Normals_CCSK
ABCC4	-1.38902	6.14831e-05	0.000260366	3.49389	1.3341	ATP binding cassette subfamily C	ATP binding cassette subfamily C member 4	NM_005845	Y	Y	N	N	N	N	0.395553	0.514532	8.93827	0.286911	3.65753	Normals_RMS.FP
ABCC4	-0.896093	0.00119423	0.0037702	3.61474	1.9427	ATP binding cassette subfamily C	ATP binding cassette subfamily C member 4	NM_005845	Y	Y	N	N	N	N	0.395553	0.514532	8.93827	0.286911	3.65753	Normals_RMS.FN
ABCC4	0.0368883	0.920321	1	3.53733	3.62893	ATP binding cassette subfamily C	ATP binding cassette subfamily C member 4	NM_005845	Y	Y	N	N	N	N	0.395553	0.514532	8.93827	0.286911	3.65753	Normals_EWS
ABCC4	0.766807	0.0675213	0.206258	3.06568	5.21744	ATP binding cassette subfamily C	ATP binding cassette subfamily C member 4	NM_005845	Y	Y	N	N	N	N	0.395553	0.514532	8.93827	0.286911	3.65753	Normals_ASPS
ABCC4	-1.4678	0.000114676	0.000581913	3.458	1.25089	ATP binding cassette subfamily C	ATP binding cassette subfamily C member 4	NM_005845	Y	Y	N	N	N	N	0.395553	0.514532	8.93827	0.286911	3.65753	Normals_DSRCT
ABCC4	-2.46563	5.99704e-09	7.21624e-08	3.27748	0.592944	ATP binding cassette subfamily C	ATP binding cassette subfamily C member 4	NM_005845	Y	Y	N	N	N	N	0.395553	0.514532	8.93827	0.286911	3.65753	Normals_HBL
ABCC4	-0.834647	0.576178	1	3.25208	1.82346	ATP binding cassette subfamily C	ATP binding cassette subfamily C member 4	NM_005845	Y	Y	N	N	N	N	0.395553	0.514532	8.93827	0.286911	3.65753	Normals_ML
ABCC4	-2.26263	2.02712e-28	3.71292e-27	4.20811	0.8772	ATP binding cassette subfamily C	ATP binding cassette subfamily C member 4	NM_005845	Y	Y	N	N	N	N	0.395553	0.514532	8.93827	0.286911	3.65753	Normals_NB.MYCN.NA
ABCC4	-0.703606	0.0117346	0.0313115	3.76084	2.30963	ATP binding cassette subfamily C	ATP binding cassette subfamily C member 4	NM_005845	Y	Y	N	N	N	N	0.395553	0.514532	8.93827	0.286911	3.65753	Normals_NB.MYCN.A
ABCC4	-1.0677	0.0790966	0.249263	3.42805	1.63555	ATP binding cassette subfamily C	ATP binding cassette subfamily C member 4	NM_005845	Y	Y	N	N	N	N	0.395553	0.514532	8.93827	0.286911	3.65753	Normals_NB.Unknown
ABCC4	-0.720838	0.00398981	0.0114355	3.58498	2.17547	ATP binding cassette subfamily C	ATP binding cassette subfamily C member 4	NM_005845	Y	Y	N	N	N	N	0.395553	0.514532	8.93827	0.286911	3.65753	Normals_OS
ABCC4	-1.02696	0.00906812	0.0338434	3.60569	1.76956	ATP binding cassette subfamily C	ATP binding cassette subfamily C member 4	NM_005845	Y	Y	N	N	N	N	0.395553	0.514532	8.93827	0.286911	3.65753	Normals_SS
ABCC4	-0.793102	0.480865	1	3.38459	1.95337	ATP binding cassette subfamily C	ATP binding cassette subfamily C member 4	NM_005845	Y	Y	N	N	N	N	0.395553	0.514532	8.93827	0.286911	3.65753	Normals_Teratoma
ABCC4	-1.11921	0.241854	0.840431	3.33911	1.53714	ATP binding cassette subfamily C	ATP binding cassette subfamily C member 4	NM_005845	Y	Y	N	N	N	N	0.395553	0.514532	8.93827	0.286911	3.65753	Normals_UDS
ABCC4	2.53336	2.44933e-05	0.000404523	3.36135	19.4645	ATP binding cassette subfamily C	ATP binding cassette subfamily C member 4	NM_005845	Y	Y	N	N	N	N	0.395553	0.514532	8.93827	0.286911	3.65753	Normals_YST
ABCC4	-0.238556	0.481853	0.749466	3.89609	3.30285	ATP binding cassette subfamily C	ATP binding cassette subfamily C member 4	NM_005845	Y	Y	N	N	N	N	0.395553	0.514532	8.93827	0.286911	3.65753	Normals_WT
ABCC4	1.35668	0.000190018	0.000796474	3.62025	9.27429	ATP binding cassette subfamily C	ATP binding cassette subfamily C member 4	NM_005845	Y	Y	N	N	N	N	0.395553	0.514532	8.93827	0.286911	3.65753	Normals_CCSK
ABCC5	1.1988	6.17984e-07	3.58656e-06	7.95217	18.2554	ATP binding cassette subfamily C	ATP binding cassette subfamily C member 5	NM_005688	Y	Y	N	N	N	N	14.2361	16.5568	6.86039	1.14622	3.01743	Normals_RMS.FP
ABCC5	0.381731	0.0632394	0.136011	8.39053	10.9324	ATP binding cassette subfamily C	ATP binding cassette subfamily C member 5	NM_005688	Y	Y	N	N	N	N	14.2361	16.5568	6.86039	1.14622	3.01743	Normals_RMS.FN
ABCC5	-0.226722	0.206102	0.385839	8.18187	6.99127	ATP binding cassette subfamily C	ATP binding cassette subfamily C member 5	NM_005688	Y	Y	N	N	N	N	14.2361	16.5568	6.86039	1.14622	3.01743	Normals_EWS
ABCC5	-0.118288	0.730379	1	7.06023	6.50478	ATP binding cassette subfamily C	ATP binding cassette subfamily C member 5	NM_005688	Y	Y	N	N	N	N	14.2361	16.5568	6.86039	1.14622	3.01743	Normals_ASPS
ABCC5	-0.450783	0.0358858	0.087768	7.9717	5.83296	ATP binding cassette subfamily C	ATP binding cassette subfamily C member 5	NM_005688	Y	Y	N	N	N	N	14.2361	16.5568	6.86039	1.14622	3.01743	Normals_DSRCT
ABCC5	-0.845423	0.000301084	0.00145983	7.54026	4.19647	ATP binding cassette subfamily C	ATP binding cassette subfamily C member 5	NM_005688	Y	Y	N	N	N	N	14.2361	16.5568	6.86039	1.14622	3.01743	Normals_HBL
ABCC5	0.585696	0.307925	1	7.50787	11.2682	ATP binding cassette subfamily C	ATP binding cassette subfamily C member 5	NM_005688	Y	Y	N	N	N	N	14.2361	16.5568	6.86039	1.14622	3.01743	Normals_ML
ABCC5	0.699045	1.78769e-06	6.72636e-06	9.55001	15.5048	ATP binding cassette subfamily C	ATP binding cassette subfamily C member 5	NM_005688	Y	Y	N	N	N	N	14.2361	16.5568	6.86039	1.14622	3.01743	Normals_NB.MYCN.NA
ABCC5	0.88718	1.48919e-05	6.71751e-05	8.56418	15.8408	ATP binding cassette subfamily C	ATP binding cassette subfamily C member 5	NM_005688	Y	Y	N	N	N	N	14.2361	16.5568	6.86039	1.14622	3.01743	Normals_NB.MYCN.A
ABCC5	-0.277734	0.512123	0.936536	7.95716	6.56387	ATP binding cassette subfamily C	ATP binding cassette subfamily C member 5	NM_005688	Y	Y	N	N	N	N	14.2361	16.5568	6.86039	1.14622	3.01743	Normals_NB.Unknown
ABCC5	-1.26572	1.16966e-16	1.4796e-15	8.23323	3.42338	ATP binding cassette subfamily C	ATP binding cassette subfamily C member 5	NM_005688	Y	Y	N	N	N	N	14.2361	16.5568	6.86039	1.14622	3.01743	Normals_OS
ABCC5	-0.621353	0.0174559	0.0593276	8.17216	5.31244	ATP binding cassette subfamily C	ATP binding cassette subfamily C member 5	NM_005688	Y	Y	N	N	N	N	14.2361	16.5568	6.86039	1.14622	3.01743	Normals_SS
ABCC5	0.256566	0.583306	1	7.85629	9.3857	ATP binding cassette subfamily C	ATP binding cassette subfamily C member 5	NM_005688	Y	Y	N	N	N	N	14.2361	16.5568	6.86039	1.14622	3.01743	Normals_Teratoma
ABCC5	-1.06589	0.0886286	0.497432	7.70878	3.68217	ATP binding cassette subfamily C	ATP binding cassette subfamily C member 5	NM_005688	Y	Y	N	N	N	N	14.2361	16.5568	6.86039	1.14622	3.01743	Normals_UDS
ABCC5	-0.329096	0.612704	1	7.77484	6.18922	ATP binding cassette subfamily C	ATP binding cassette subfamily C member 5	NM_005688	Y	Y	N	N	N	N	14.2361	16.5568	6.86039	1.14622	3.01743	Normals_YST
ABCC5	-0.917772	2.02844e-05	0.000101029	6.01641	3.1841	ATP binding cassette subfamily C	ATP binding cassette subfamily C member 5	NM_005688	Y	Y	N	N	N	N	14.2361	16.5568	6.86039	1.14622	3.01743	Normals_WT
ABCC5	-2.31763	2.39435e-11	3.41273e-10	5.58829	1.12053	ATP binding cassette subfamily C	ATP binding cassette subfamily C member 5	NM_005688	Y	Y	N	N	N	N	14.2361	16.5568	6.86039	1.14622	3.01743	Normals_CCSK
ABCC6	-5.209	1.97592e-19	5.55178e-18	2.98795	0.0805211	ATP binding cassette subfamily C	ATP binding cassette subfamily C member 6	NM_001079528	Y	Y	N	N	N	N	0.0789553	0.400574	12.5478	35.2559	1.00754	Normals_RMS.FP
ABCC6	-4.06948	3.6116e-24	1.11103e-22	3.06008	0.181919	ATP binding cassette subfamily C	ATP binding cassette subfamily C member 6	NM_001079528	Y	Y	N	N	N	N	0.0789553	0.400574	12.5478	35.2559	1.00754	Normals_RMS.FN
ABCC6	-3.19949	5.41218e-18	9.10019e-17	3.07805	0.334917	ATP binding cassette subfamily C	ATP binding cassette subfamily C member 6	NM_001079528	Y	Y	N	N	N	N	0.0789553	0.400574	12.5478	35.2559	1.00754	Normals_EWS
ABCC6	-0.447137	0.550136	1	2.63009	1.9286	ATP binding cassette subfamily C	ATP binding cassette subfamily C member 6	NM_001079528	Y	Y	N	N	N	N	0.0789553	0.400574	12.5478	35.2559	1.00754	Normals_ASPS
ABCC6	-3.24728	4.12283e-09	6.39973e-08	2.9313	0.308353	ATP binding cassette subfamily C	ATP binding cassette subfamily C member 6	NM_001079528	Y	Y	N	N	N	N	0.0789553	0.400574	12.5478	35.2559	1.00754	Normals_DSRCT
ABCC6	2.44505	6.76607e-07	5.55683e-06	2.73098	14.8674	ATP binding cassette subfamily C	ATP binding cassette subfamily C member 6	NM_001079528	Y	Y	N	N	N	N	0.0789553	0.400574	12.5478	35.2559	1.00754	Normals_HBL
ABCC6	-3.633	0.126319	0.801229	2.81132	0.2261	ATP binding cassette subfamily C	ATP binding cassette subfamily C member 6	NM_001079528	Y	Y	N	N	N	N	0.0789553	0.400574	12.5478	35.2559	1.00754	Normals_ML
ABCC6	-3.92336	1.68854e-44	7.41534e-43	3.4774	0.228631	ATP binding cassette subfamily C	ATP binding cassette subfamily C member 6	NM_001079528	Y	Y	N	N	N	N	0.0789553	0.400574	12.5478	35.2559	1.00754	Normals_NB.MYCN.NA
ABCC6	-3.11574	4.68506e-11	4.51529e-10	3.02282	0.348152	ATP binding cassette subfamily C	ATP binding cassette subfamily C member 6	NM_001079528	Y	Y	N	N	N	N	0.0789553	0.400574	12.5478	35.2559	1.00754	Normals_NB.MYCN.A
ABCC6	-4.41893	4.63622e-05	0.000579767	2.90203	0.13529	ATP binding cassette subfamily C	ATP binding cassette subfamily C member 6	NM_001079528	Y	Y	N	N	N	N	0.0789553	0.400574	12.5478	35.2559	1.00754	Normals_NB.Unknown
ABCC6	-3.86062	3.20758e-31	1.28517e-29	3.12653	0.214277	ATP binding cassette subfamily C	ATP binding cassette subfamily C member 6	NM_001079528	Y	Y	N	N	N	N	0.0789553	0.400574	12.5478	35.2559	1.00754	Normals_OS
ABCC6	-3.54541	2.90851e-07	3.57226e-06	2.99442	0.25592	ATP binding cassette subfamily C	ATP binding cassette subfamily C member 6	NM_001079528	Y	Y	N	N	N	N	0.0789553	0.400574	12.5478	35.2559	1.00754	Normals_SS
ABCC6	-2.62579	0.145627	0.913021	2.86524	0.463665	ATP binding cassette subfamily C	ATP binding cassette subfamily C member 6	NM_001079528	Y	Y	N	N	N	N	0.0789553	0.400574	12.5478	35.2559	1.00754	Normals_Teratoma
ABCC6	-3.92007	0.0187018	0.199589	2.88655	0.190455	ATP binding cassette subfamily C	ATP binding cassette subfamily C member 6	NM_001079528	Y	Y	N	N	N	N	0.0789553	0.400574	12.5478	35.2559	1.00754	Normals_UDS
ABCC6	0.170302	0.726311	1	2.92492	3.2904	ATP binding cassette subfamily C	ATP binding cassette subfamily C member 6	NM_001079528	Y	Y	N	N	N	N	0.0789553	0.400574	12.5478	35.2559	1.00754	Normals_YST
ABCC6	-3.915	2.11004e-09	2.12194e-08	3.14487	0.207673	ATP binding cassette subfamily C	ATP binding cassette subfamily C member 6	NM_001079528	Y	Y	N	N	N	N	0.0789553	0.400574	12.5478	35.2559	1.00754	Normals_WT
ABCC6	-5.77583	5.13195e-08	4.35852e-07	2.93093	0.0528471	ATP binding cassette subfamily C	ATP binding cassette subfamily C member 6	NM_001079528	Y	Y	N	N	N	N	0.0789553	0.400574	12.5478	35.2559	1.00754	Normals_CCSK
ABCC8	-1.37756	0.0193537	0.0503788	2.59611	0.998566	ATP binding cassette subfamily C	ATP binding cassette subfamily C member 8	NM_000352	Y	Y	N	N	N	N	12.4613	0.224156	0.0343595	0.0170056	0.273134	Normals_RMS.FP
ABCC8	-2.19114	1.60937e-07	9.03193e-07	2.60512	0.570085	ATP binding cassette subfamily C	ATP binding cassette subfamily C member 8	NM_000352	Y	Y	N	N	N	N	12.4613	0.224156	0.0343595	0.0170056	0.273134	Normals_RMS.FN
ABCC8	-5.22468	6.44753e-19	1.19349e-17	2.60307	0.0692615	ATP binding cassette subfamily C	ATP binding cassette subfamily C member 8	NM_000352	Y	Y	N	N	N	N	12.4613	0.224156	0.0343595	0.0170056	0.273134	Normals_EWS
ABCC8	1.03619	0.0938304	0.268012	2.29445	4.70427	ATP binding cassette subfamily C	ATP binding cassette subfamily C member 8	NM_000352	Y	Y	N	N	N	N	12.4613	0.224156	0.0343595	0.0170056	0.273134	Normals_ASPS
ABCC8	-5.53136	1.47335e-17	1.4366e-15	2.46309	0.0526993	ATP binding cassette subfamily C	ATP binding cassette subfamily C member 8	NM_000352	Y	Y	N	N	N	N	12.4613	0.224156	0.0343595	0.0170056	0.273134	Normals_DSRCT
ABCC8	-2.53669	0.000240585	0.00118944	2.45482	0.422547	ATP binding cassette subfamily C	ATP binding cassette subfamily C member 8	NM_000352	Y	Y	N	N	N	N	12.4613	0.224156	0.0343595	0.0170056	0.273134	Normals_HBL
ABCC8	-5.09521	0.0485741	0.505522	2.30855	0.0670159	ATP binding cassette subfamily C	ATP binding cassette subfamily C member 8	NM_000352	Y	Y	N	N	N	N	12.4613	0.224156	0.0343595	0.0170056	0.273134	Normals_ML
ABCC8	-1.35004	1.92667e-05	6.5125e-05	3.08402	1.2089	ATP binding cassette subfamily C	ATP binding cassette subfamily C member 8	NM_000352	Y	Y	N	N	N	N	12.4613	0.224156	0.0343595	0.0170056	0.273134	Normals_NB.MYCN.NA
ABCC8	-1.03846	0.0176824	0.0453362	2.78887	1.35681	ATP binding cassette subfamily C	ATP binding cassette subfamily C member 8	NM_000352	Y	Y	N	N	N	N	12.4613	0.224156	0.0343595	0.0170056	0.273134	Normals_NB.MYCN.A
ABCC8	-0.212292	0.8765	1	2.47056	2.13185	ATP binding cassette subfamily C	ATP binding cassette subfamily C member 8	NM_000352	Y	Y	N	N	N	N	12.4613	0.224156	0.0343595	0.0170056	0.273134	Normals_NB.Unknown
ABCC8	-6.41302	1.34848e-32	5.9684e-31	2.67606	0.030927	ATP binding cassette subfamily C	ATP binding cassette subfamily C member 8	NM_000352	Y	Y	N	N	N	N	12.4613	0.224156	0.0343595	0.0170056	0.273134	Normals_OS
ABCC8	-2.64334	0.000142878	0.00090083	2.59973	0.415493	ATP binding cassette subfamily C	ATP binding cassette subfamily C member 8	NM_000352	Y	Y	N	N	N	N	12.4613	0.224156	0.0343595	0.0170056	0.273134	Normals_SS
ABCC8	-2.97763	0.115197	0.826349	2.43925	0.309076	ATP binding cassette subfamily C	ATP binding cassette subfamily C member 8	NM_000352	Y	Y	N	N	N	N	12.4613	0.224156	0.0343595	0.0170056	0.273134	Normals_Teratoma
ABCC8	-1.33775	0.457019	1	2.37033	0.937265	ATP binding cassette subfamily C	ATP binding cassette subfamily C member 8	NM_000352	Y	Y	N	N	N	N	12.4613	0.224156	0.0343595	0.0170056	0.273134	Normals_UDS
ABCC8	-8.3805	0.000121029	0.00160909	2.47357	0.00698641	ATP binding cassette subfamily C	ATP binding cassette subfamily C member 8	NM_000352	Y	Y	N	N	N	N	12.4613	0.224156	0.0343595	0.0170056	0.273134	Normals_YST
ABCC8	-1.71565	0.000795262	0.00287696	1.19237	0.362362	ATP binding cassette subfamily C	ATP binding cassette subfamily C member 8	NM_000352	Y	Y	N	N	N	N	12.4613	0.224156	0.0343595	0.0170056	0.273134	Normals_WT
ABCC8	-6.22384	2.27521e-10	2.82618e-09	1.10872	0.0141208	ATP binding cassette subfamily C	ATP binding cassette subfamily C member 8	NM_000352	Y	Y	N	N	N	N	12.4613	0.224156	0.0343595	0.0170056	0.273134	Normals_CCSK
ABCC9	-1.55672	6.55076e-07	3.78649e-06	4.87789	1.65783	ATP binding cassette subfamily C	ATP binding cassette subfamily C member 9	NM_005691	Y	Y	N	N	N	N	0.448153	18.2183	0.623966	12.5433	4.73312	Normals_RMS.FP
ABCC9	-0.907279	0.000222745	0.000794471	5.21923	2.7825	ATP binding cassette subfamily C	ATP binding cassette subfamily C member 9	NM_005691	Y	Y	N	N	N	N	0.448153	18.2183	0.623966	12.5433	4.73312	Normals_RMS.FN
ABCC9	-2.18796	1.76143e-14	2.11497e-13	5.06079	1.11019	ATP binding cassette subfamily C	ATP binding cassette subfamily C member 9	NM_005691	Y	Y	N	N	N	N	0.448153	18.2183	0.623966	12.5433	4.73312	Normals_EWS
ABCC9	1.00636	0.00719898	0.0324373	4.36202	8.76246	ATP binding cassette subfamily C	ATP binding cassette subfamily C member 9	NM_005691	Y	Y	N	N	N	N	0.448153	18.2183	0.623966	12.5433	4.73312	Normals_ASPS
ABCC9	-0.380352	0.269818	0.462039	4.90378	3.7675	ATP binding cassette subfamily C	ATP binding cassette subfamily C member 9	NM_005691	Y	Y	N	N	N	N	0.448153	18.2183	0.623966	12.5433	4.73312	Normals_DSRCT
ABCC9	-2.48802	1.03342e-10	1.69271e-09	4.6236	0.823799	ATP binding cassette subfamily C	ATP binding cassette subfamily C member 9	NM_005691	Y	Y	N	N	N	N	0.448153	18.2183	0.623966	12.5433	4.73312	Normals_HBL
ABCC9	0.317983	0.595351	1	4.70702	5.86736	ATP binding cassette subfamily C	ATP binding cassette subfamily C member 9	NM_005691	Y	Y	N	N	N	N	0.448153	18.2183	0.623966	12.5433	4.73312	Normals_ML
ABCC9	-2.66606	1.73001e-55	1.30389e-53	5.86043	0.923152	ATP binding cassette subfamily C	ATP binding cassette subfamily C member 9	NM_005691	Y	Y	N	N	N	N	0.448153	18.2183	0.623966	12.5433	4.73312	Normals_NB.MYCN.NA
ABCC9	-2.09494	2.60256e-11	2.58463e-10	5.23624	1.22561	ATP binding cassette subfamily C	ATP binding cassette subfamily C member 9	NM_005691	Y	Y	N	N	N	N	0.448153	18.2183	0.623966	12.5433	4.73312	Normals_NB.MYCN.A
ABCC9	-2.11272	0.000205976	0.00203723	4.94966	1.14417	ATP binding cassette subfamily C	ATP binding cassette subfamily C member 9	NM_005691	Y	Y	N	N	N	N	0.448153	18.2183	0.623966	12.5433	4.73312	Normals_NB.Unknown
ABCC9	-1.51557	1.02842e-11	8.42385e-11	5.06346	1.77101	ATP binding cassette subfamily C	ATP binding cassette subfamily C member 9	NM_005691	Y	Y	N	N	N	N	0.448153	18.2183	0.623966	12.5433	4.73312	Normals_OS
ABCC9	-3.42799	2.47737e-14	1.3762e-12	5.04627	0.46851	ATP binding cassette subfamily C	ATP binding cassette subfamily C member 9	NM_005691	Y	Y	N	N	N	N	0.448153	18.2183	0.623966	12.5433	4.73312	Normals_SS
ABCC9	0.44737	0.456988	1	4.88692	6.66341	ATP binding cassette subfamily C	ATP binding cassette subfamily C member 9	NM_005691	Y	Y	N	N	N	N	0.448153	18.2183	0.623966	12.5433	4.73312	Normals_Teratoma
ABCC9	-1.30661	0.143842	0.646983	4.83298	1.95372	ATP binding cassette subfamily C	ATP binding cassette subfamily C member 9	NM_005691	Y	Y	N	N	N	N	0.448153	18.2183	0.623966	12.5433	4.73312	Normals_UDS
ABCC9	-2.34413	0.00839584	0.050749	4.80903	0.946813	ATP binding cassette subfamily C	ATP binding cassette subfamily C member 9	NM_005691	Y	Y	N	N	N	N	0.448153	18.2183	0.623966	12.5433	4.73312	Normals_YST
ABCC9	-0.379513	0.221306	0.405642	6.22365	4.78344	ATP binding cassette subfamily C	ATP binding cassette subfamily C member 9	NM_005691	Y	Y	N	N	N	N	0.448153	18.2183	0.623966	12.5433	4.73312	Normals_WT
ABCC9	-0.774449	0.0755699	0.166322	5.79359	3.38643	ATP binding cassette subfamily C	ATP binding cassette subfamily C member 9	NM_005691	Y	Y	N	N	N	N	0.448153	18.2183	0.623966	12.5433	4.73312	Normals_CCSK
ABCD1	0.533774	0.0104609	0.0289848	3.58691	5.19146	ATP binding cassette subfamily D	ATP binding cassette subfamily D member 1	NM_000033	Y	Y	N	N	N	N	0.476534	2.50031	2.00214	3.22521	2.84298	Normals_RMS.FP
ABCD1	0.479513	0.00805942	0.0216261	3.76507	5.24773	ATP binding cassette subfamily D	ATP binding cassette subfamily D member 1	NM_000033	Y	Y	N	N	N	N	0.476534	2.50031	2.00214	3.22521	2.84298	Normals_RMS.FN
ABCD1	0.76712	1.12232e-06	5.64531e-06	3.6613	6.22878	ATP binding cassette subfamily D	ATP binding cassette subfamily D member 1	NM_000033	Y	Y	N	N	N	N	0.476534	2.50031	2.00214	3.22521	2.84298	Normals_EWS
ABCD1	1.27307	1.59389e-06	2.27414e-05	3.19193	7.71347	ATP binding cassette subfamily D	ATP binding cassette subfamily D member 1	NM_000033	Y	Y	N	N	N	N	0.476534	2.50031	2.00214	3.22521	2.84298	Normals_ASPS
ABCD1	-0.384441	0.139806	0.269947	3.52505	2.69723	ATP binding cassette subfamily D	ATP binding cassette subfamily D member 1	NM_000033	Y	Y	N	N	N	N	0.476534	2.50031	2.00214	3.22521	2.84298	Normals_DSRCT
ABCD1	0.752803	0.000395059	0.00185859	3.39372	5.71778	ATP binding cassette subfamily D	ATP binding cassette subfamily D member 1	NM_000033	Y	Y	N	N	N	N	0.476534	2.50031	2.00214	3.22521	2.84298	Normals_HBL
ABCD1	1.25066	0.0173693	0.286185	3.37994	8.04233	ATP binding cassette subfamily D	ATP binding cassette subfamily D member 1	NM_000033	Y	Y	N	N	N	N	0.476534	2.50031	2.00214	3.22521	2.84298	Normals_ML
ABCD1	-0.0117676	0.909162	1	4.30765	4.26994	ATP binding cassette subfamily D	ATP binding cassette subfamily D member 1	NM_000033	Y	Y	N	N	N	N	0.476534	2.50031	2.00214	3.22521	2.84298	Normals_NB.MYCN.NA
ABCD1	-0.689146	0.000318783	0.00115571	3.86586	2.39714	ATP binding cassette subfamily D	ATP binding cassette subfamily D member 1	NM_000033	Y	Y	N	N	N	N	0.476534	2.50031	2.00214	3.22521	2.84298	Normals_NB.MYCN.A
ABCD1	-0.17158	0.647636	1	3.5706	3.16922	ATP binding cassette subfamily D	ATP binding cassette subfamily D member 1	NM_000033	Y	Y	N	N	N	N	0.476534	2.50031	2.00214	3.22521	2.84298	Normals_NB.Unknown
ABCD1	0.871479	1.35921e-06	6.50147e-06	3.64846	6.67372	ATP binding cassette subfamily D	ATP binding cassette subfamily D member 1	NM_000033	Y	Y	N	N	N	N	0.476534	2.50031	2.00214	3.22521	2.84298	Normals_OS
ABCD1	0.892833	8.94556e-05	0.000593812	3.70826	6.88416	ATP binding cassette subfamily D	ATP binding cassette subfamily D member 1	NM_000033	Y	Y	N	N	N	N	0.476534	2.50031	2.00214	3.22521	2.84298	Normals_SS
ABCD1	-0.60328	0.333293	1	3.52534	2.31979	ATP binding cassette subfamily D	ATP binding cassette subfamily D member 1	NM_000033	Y	Y	N	N	N	N	0.476534	2.50031	2.00214	3.22521	2.84298	Normals_Teratoma
ABCD1	0.492778	0.255491	0.866349	3.47039	4.88266	ATP binding cassette subfamily D	ATP binding cassette subfamily D member 1	NM_000033	Y	Y	N	N	N	N	0.476534	2.50031	2.00214	3.22521	2.84298	Normals_UDS
ABCD1	0.0681429	0.82023	1	3.47916	3.6465	ATP binding cassette subfamily D	ATP binding cassette subfamily D member 1	NM_000033	Y	Y	N	N	N	N	0.476534	2.50031	2.00214	3.22521	2.84298	Normals_YST
ABCD1	-0.508891	0.0355376	0.0852858	2.08148	1.46147	ATP binding cassette subfamily D	ATP binding cassette subfamily D member 1	NM_000033	Y	Y	N	N	N	N	0.476534	2.50031	2.00214	3.22521	2.84298	Normals_WT
ABCD1	-0.399715	0.237263	0.440215	1.93399	1.46511	ATP binding cassette subfamily D	ATP binding cassette subfamily D member 1	NM_000033	Y	Y	N	N	N	N	0.476534	2.50031	2.00214	3.22521	2.84298	Normals_CCSK
ABCD2	-4.19016	2.85077e-17	6.27697e-16	1.06646	0.0581347	ATP binding cassette subfamily D	ATP binding cassette subfamily D member 2	NM_005164	Y	Y	N	N	N	N	5.60569	1.67026	0.286953	0.0539867	0.189865	Normals_RMS.FP
ABCD2	-4.44202	5.21291e-37	5.18252e-35	1.07478	0.0490885	ATP binding cassette subfamily D	ATP binding cassette subfamily D member 2	NM_005164	Y	Y	N	N	N	N	5.60569	1.67026	0.286953	0.0539867	0.189865	Normals_RMS.FN
ABCD2	-3.35039	1.99837e-15	2.64928e-14	1.0661	0.103829	ATP binding cassette subfamily D	ATP binding cassette subfamily D member 2	NM_005164	Y	Y	N	N	N	N	5.60569	1.67026	0.286953	0.0539867	0.189865	Normals_EWS
ABCD2	-2.82809	2.00568e-06	2.78682e-05	0.942037	0.132359	ATP binding cassette subfamily D	ATP binding cassette subfamily D member 2	NM_005164	Y	Y	N	N	N	N	5.60569	1.67026	0.286953	0.0539867	0.189865	Normals_ASPS
ABCD2	-1.69851	0.00137884	0.00523323	1.03836	0.320015	ATP binding cassette subfamily D	ATP binding cassette subfamily D member 2	NM_005164	Y	Y	N	N	N	N	5.60569	1.67026	0.286953	0.0539867	0.189865	Normals_DSRCT
ABCD2	-1.74288	0.00298643	0.0113617	1.01123	0.301734	ATP binding cassette subfamily D	ATP binding cassette subfamily D member 2	NM_005164	Y	Y	N	N	N	N	5.60569	1.67026	0.286953	0.0539867	0.189865	Normals_HBL
ABCD2	0.0687619	0.774503	1	0.959166	1.00638	ATP binding cassette subfamily D	ATP binding cassette subfamily D member 2	NM_005164	Y	Y	N	N	N	N	5.60569	1.67026	0.286953	0.0539867	0.189865	Normals_ML
ABCD2	-1.20645	6.05296e-07	2.38885e-06	1.26224	0.547514	ATP binding cassette subfamily D	ATP binding cassette subfamily D member 2	NM_005164	Y	Y	N	N	N	N	5.60569	1.67026	0.286953	0.0539867	0.189865	Normals_NB.MYCN.NA
ABCD2	-0.46064	0.206648	0.38962	1.1334	0.823853	ATP binding cassette subfamily D	ATP binding cassette subfamily D member 2	NM_005164	Y	Y	N	N	N	N	5.60569	1.67026	0.286953	0.0539867	0.189865	Normals_NB.MYCN.A
ABCD2	-0.411956	0.569652	1	1.01926	0.766391	ATP binding cassette subfamily D	ATP binding cassette subfamily D member 2	NM_005164	Y	Y	N	N	N	N	5.60569	1.67026	0.286953	0.0539867	0.189865	Normals_NB.Unknown
ABCD2	-1.99348	1.02699e-10	7.60968e-10	1.09592	0.274526	ATP binding cassette subfamily D	ATP binding cassette subfamily D member 2	NM_005164	Y	Y	N	N	N	N	5.60569	1.67026	0.286953	0.0539867	0.189865	Normals_OS
ABCD2	-2.36888	7.83283e-05	0.000527928	1.07861	0.208306	ATP binding cassette subfamily D	ATP binding cassette subfamily D member 2	NM_005164	Y	Y	N	N	N	N	5.60569	1.67026	0.286953	0.0539867	0.189865	Normals_SS
ABCD2	-0.637798	0.642753	1	1.00634	0.647008	ATP binding cassette subfamily D	ATP binding cassette subfamily D member 2	NM_005164	Y	Y	N	N	N	N	5.60569	1.67026	0.286953	0.0539867	0.189865	Normals_Teratoma
ABCD2	-1.78594	0.111487	0.563577	0.984833	0.285575	ATP binding cassette subfamily D	ATP binding cassette subfamily D member 2	NM_005164	Y	Y	N	N	N	N	5.60569	1.67026	0.286953	0.0539867	0.189865	Normals_UDS
ABCD2	-6.46881	9.34453e-06	0.000175538	1.01306	0.0110095	ATP binding cassette subfamily D	ATP binding cassette subfamily D member 2	NM_005164	Y	Y	N	N	N	N	5.60569	1.67026	0.286953	0.0539867	0.189865	Normals_YST
ABCD2	-5.34779	7.72317e-19	2.29119e-17	1.95583	0.0470923	ATP binding cassette subfamily D	ATP binding cassette subfamily D member 2	NM_005164	Y	Y	N	N	N	N	5.60569	1.67026	0.286953	0.0539867	0.189865	Normals_WT
ABCD2	-0.918676	0.14145	0.285052	1.8228	0.963859	ATP binding cassette subfamily D	ATP binding cassette subfamily D member 2	NM_005164	Y	Y	N	N	N	N	5.60569	1.67026	0.286953	0.0539867	0.189865	Normals_CCSK
ABCD3	-1.04834	1.36199e-06	7.52029e-06	9.45877	4.57201	ATP binding cassette subfamily D;GOLD domain containing	ATP binding cassette subfamily D member 3	NM_002858	Y	Y	N	N	N	N	5.36136	10.9836	16.0523	60.8141	4.0397	Normals_RMS.FP
ABCD3	-1.1163	4.74048e-13	4.95578e-12	9.79331	4.51569	ATP binding cassette subfamily D;GOLD domain containing	ATP binding cassette subfamily D member 3	NM_002858	Y	Y	N	N	N	N	5.36136	10.9836	16.0523	60.8141	4.0397	Normals_RMS.FN
ABCD3	-0.964947	1.35192e-10	1.08225e-09	9.70728	4.96978	ATP binding cassette subfamily D;GOLD domain containing	ATP binding cassette subfamily D member 3	NM_002858	Y	Y	N	N	N	N	5.36136	10.9836	16.0523	60.8141	4.0397	Normals_EWS
ABCD3	-0.984635	0.00165391	0.00927461	8.36887	4.22811	ATP binding cassette subfamily D;GOLD domain containing	ATP binding cassette subfamily D member 3	NM_002858	Y	Y	N	N	N	N	5.36136	10.9836	16.0523	60.8141	4.0397	Normals_ASPS
ABCD3	-1.02603	1.22617e-06	1.04202e-05	9.30917	4.56987	ATP binding cassette subfamily D;GOLD domain containing	ATP binding cassette subfamily D member 3	NM_002858	Y	Y	N	N	N	N	5.36136	10.9836	16.0523	60.8141	4.0397	Normals_DSRCT
ABCD3	0.933809	0.000106436	0.000568641	8.80867	16.8244	ATP binding cassette subfamily D;GOLD domain containing	ATP binding cassette subfamily D member 3	NM_002858	Y	Y	N	N	N	N	5.36136	10.9836	16.0523	60.8141	4.0397	Normals_HBL
ABCD3	-0.585045	0.496174	1	8.89161	5.9261	ATP binding cassette subfamily D;GOLD domain containing	ATP binding cassette subfamily D member 3	NM_002858	Y	Y	N	N	N	N	5.36136	10.9836	16.0523	60.8141	4.0397	Normals_ML
ABCD3	-1.45213	6.01432e-41	2.19239e-39	11.1577	4.07612	ATP binding cassette subfamily D;GOLD domain containing	ATP binding cassette subfamily D member 3	NM_002858	Y	Y	N	N	N	N	5.36136	10.9836	16.0523	60.8141	4.0397	Normals_NB.MYCN.NA
ABCD3	-1.4252	1.45239e-13	1.92181e-12	9.88392	3.67899	ATP binding cassette subfamily D;GOLD domain containing	ATP binding cassette subfamily D member 3	NM_002858	Y	Y	N	N	N	N	5.36136	10.9836	16.0523	60.8141	4.0397	Normals_NB.MYCN.A
ABCD3	-1.07453	0.00522661	0.0292146	9.2875	4.4088	ATP binding cassette subfamily D;GOLD domain containing	ATP binding cassette subfamily D member 3	NM_002858	Y	Y	N	N	N	N	5.36136	10.9836	16.0523	60.8141	4.0397	Normals_NB.Unknown
ABCD3	-0.592242	6.04591e-05	0.000233372	9.84671	6.52833	ATP binding cassette subfamily D;GOLD domain containing	ATP binding cassette subfamily D member 3	NM_002858	Y	Y	N	N	N	N	5.36136	10.9836	16.0523	60.8141	4.0397	Normals_OS
ABCD3	-0.903744	0.00024492	0.00145025	9.60986	5.13487	ATP binding cassette subfamily D;GOLD domain containing	ATP binding cassette subfamily D member 3	NM_002858	Y	Y	N	N	N	N	5.36136	10.9836	16.0523	60.8141	4.0397	Normals_SS
ABCD3	-1.14597	0.0937377	0.758518	9.16976	4.14257	ATP binding cassette subfamily D;GOLD domain containing	ATP binding cassette subfamily D member 3	NM_002858	Y	Y	N	N	N	N	5.36136	10.9836	16.0523	60.8141	4.0397	Normals_Teratoma
ABCD3	-0.396744	0.525441	1	9.12955	6.93314	ATP binding cassette subfamily D;GOLD domain containing	ATP binding cassette subfamily D member 3	NM_002858	Y	Y	N	N	N	N	5.36136	10.9836	16.0523	60.8141	4.0397	Normals_UDS
ABCD3	-0.520798	0.406246	0.913795	9.22436	6.42795	ATP binding cassette subfamily D;GOLD domain containing	ATP binding cassette subfamily D member 3	NM_002858	Y	Y	N	N	N	N	5.36136	10.9836	16.0523	60.8141	4.0397	Normals_YST
ABCD3	-0.730102	4.36335e-05	0.000203425	6.22139	3.74896	ATP binding cassette subfamily D;GOLD domain containing	ATP binding cassette subfamily D member 3	NM_002858	Y	Y	N	N	N	N	5.36136	10.9836	16.0523	60.8141	4.0397	Normals_WT
ABCD3	0.177875	0.409764	0.683803	5.79326	6.55179	ATP binding cassette subfamily D;GOLD domain containing	ATP binding cassette subfamily D member 3	NM_002858	Y	Y	N	N	N	N	5.36136	10.9836	16.0523	60.8141	4.0397	Normals_CCSK
ABCD4	0.726294	7.1415e-09	5.42869e-08	4.74889	7.85507	ATP binding cassette subfamily D	ATP binding cassette subfamily D member 4	NM_005050	Y	Y	N	N	N	N	4.61314	5.058	6.43679	8.38711	4.20767	Normals_RMS.FP
ABCD4	0.325987	0.00275812	0.00815117	4.93804	6.18814	ATP binding cassette subfamily D	ATP binding cassette subfamily D member 4	NM_005050	Y	Y	N	N	N	N	4.61314	5.058	6.43679	8.38711	4.20767	Normals_RMS.FN
ABCD4	0.303641	0.00426398	0.0122504	4.84167	5.97274	ATP binding cassette subfamily D	ATP binding cassette subfamily D member 4	NM_005050	Y	Y	N	N	N	N	4.61314	5.058	6.43679	8.38711	4.20767	Normals_EWS
ABCD4	-0.331374	0.0480411	0.15627	4.21345	3.3476	ATP binding cassette subfamily D	ATP binding cassette subfamily D member 4	NM_005050	Y	Y	N	N	N	N	4.61314	5.058	6.43679	8.38711	4.20767	Normals_ASPS
ABCD4	-0.143657	0.303243	0.497204	4.68749	4.23958	ATP binding cassette subfamily D	ATP binding cassette subfamily D member 4	NM_005050	Y	Y	N	N	N	N	4.61314	5.058	6.43679	8.38711	4.20767	Normals_DSRCT
ABCD4	0.923033	7.60464e-14	2.07299e-12	4.48156	8.49638	ATP binding cassette subfamily D	ATP binding cassette subfamily D member 4	NM_005050	Y	Y	N	N	N	N	4.61314	5.058	6.43679	8.38711	4.20767	Normals_HBL
ABCD4	-0.316787	0.433345	1	4.43607	3.56085	ATP binding cassette subfamily D	ATP binding cassette subfamily D member 4	NM_005050	Y	Y	N	N	N	N	4.61314	5.058	6.43679	8.38711	4.20767	Normals_ML
ABCD4	0.380985	4.34386e-05	0.000141406	5.67677	7.39002	ATP binding cassette subfamily D	ATP binding cassette subfamily D member 4	NM_005050	Y	Y	N	N	N	N	4.61314	5.058	6.43679	8.38711	4.20767	Normals_NB.MYCN.NA
ABCD4	0.380282	0.00121057	0.00396086	5.09127	6.62528	ATP binding cassette subfamily D	ATP binding cassette subfamily D member 4	NM_005050	Y	Y	N	N	N	N	4.61314	5.058	6.43679	8.38711	4.20767	Normals_NB.MYCN.A
ABCD4	-0.326062	0.127928	0.357049	4.683	3.73495	ATP binding cassette subfamily D	ATP binding cassette subfamily D member 4	NM_005050	Y	Y	N	N	N	N	4.61314	5.058	6.43679	8.38711	4.20767	Normals_NB.Unknown
ABCD4	-0.937728	6.91352e-23	1.42652e-21	4.88295	2.54624	ATP binding cassette subfamily D	ATP binding cassette subfamily D member 4	NM_005050	Y	Y	N	N	N	N	4.61314	5.058	6.43679	8.38711	4.20767	Normals_OS
ABCD4	-0.43033	0.00214097	0.00971667	4.90067	3.63588	ATP binding cassette subfamily D	ATP binding cassette subfamily D member 4	NM_005050	Y	Y	N	N	N	N	4.61314	5.058	6.43679	8.38711	4.20767	Normals_SS
ABCD4	0.0556542	0.811501	1	4.62363	4.8047	ATP binding cassette subfamily D	ATP binding cassette subfamily D member 4	NM_005050	Y	Y	N	N	N	N	4.61314	5.058	6.43679	8.38711	4.20767	Normals_Teratoma
ABCD4	-0.226921	0.468161	1	4.55477	3.89065	ATP binding cassette subfamily D	ATP binding cassette subfamily D member 4	NM_005050	Y	Y	N	N	N	N	4.61314	5.058	6.43679	8.38711	4.20767	Normals_UDS
ABCD4	0.961469	0.000144447	0.00186573	4.60081	8.95734	ATP binding cassette subfamily D	ATP binding cassette subfamily D member 4	NM_005050	Y	Y	N	N	N	N	4.61314	5.058	6.43679	8.38711	4.20767	Normals_YST
ABCD4	0.378848	0.000200485	0.00082067	2.39194	3.1116	ATP binding cassette subfamily D	ATP binding cassette subfamily D member 4	NM_005050	Y	Y	N	N	N	N	4.61314	5.058	6.43679	8.38711	4.20767	Normals_WT
ABCD4	-0.758807	3.89215e-07	2.84691e-06	2.22829	1.31696	ATP binding cassette subfamily D	ATP binding cassette subfamily D member 4	NM_005050	Y	Y	N	N	N	N	4.61314	5.058	6.43679	8.38711	4.20767	Normals_CCSK
ABCG1	1.05267	1.57596e-06	8.62741e-06	4.04944	8.40275	ATP binding cassette subfamily G	ATP binding cassette subfamily G member 1	NM_207174	Y	Y	N	N	N	N	3.1115	3.65183	2.49219	1.27633	13.0655	Normals_RMS.FP
ABCG1	-0.0869573	0.678935	0.983182	4.22954	3.98321	ATP binding cassette subfamily G	ATP binding cassette subfamily G member 1	NM_207174	Y	Y	N	N	N	N	3.1115	3.65183	2.49219	1.27633	13.0655	Normals_RMS.FN
ABCG1	-0.368407	0.126089	0.251641	4.13342	3.20127	ATP binding cassette subfamily G	ATP binding cassette subfamily G member 1	NM_207174	Y	Y	N	N	N	N	3.1115	3.65183	2.49219	1.27633	13.0655	Normals_EWS
ABCG1	1.5749	1.89654e-08	4.59295e-07	3.61407	10.7705	ATP binding cassette subfamily G	ATP binding cassette subfamily G member 1	NM_207174	Y	Y	N	N	N	N	3.1115	3.65183	2.49219	1.27633	13.0655	Normals_ASPS
ABCG1	0.0783158	0.802004	1	4.01238	4.2381	ATP binding cassette subfamily G	ATP binding cassette subfamily G member 1	NM_207174	Y	Y	N	N	N	N	3.1115	3.65183	2.49219	1.27633	13.0655	Normals_DSRCT
ABCG1	-1.50419	1.49713e-10	2.39596e-09	3.84571	1.35559	ATP binding cassette subfamily G	ATP binding cassette subfamily G member 1	NM_207174	Y	Y	N	N	N	N	3.1115	3.65183	2.49219	1.27633	13.0655	Normals_HBL
ABCG1	0.589743	0.270053	1	3.79408	5.71194	ATP binding cassette subfamily G	ATP binding cassette subfamily G member 1	NM_207174	Y	Y	N	N	N	N	3.1115	3.65183	2.49219	1.27633	13.0655	Normals_ML
ABCG1	-0.610238	6.1253e-06	2.18389e-05	4.86125	3.18579	ATP binding cassette subfamily G	ATP binding cassette subfamily G member 1	NM_207174	Y	Y	N	N	N	N	3.1115	3.65183	2.49219	1.27633	13.0655	Normals_NB.MYCN.NA
ABCG1	-0.907234	1.42659e-05	6.45454e-05	4.37866	2.33537	ATP binding cassette subfamily G	ATP binding cassette subfamily G member 1	NM_207174	Y	Y	N	N	N	N	3.1115	3.65183	2.49219	1.27633	13.0655	Normals_NB.MYCN.A
ABCG1	0.37192	0.270197	0.62548	4.01108	5.19178	ATP binding cassette subfamily G	ATP binding cassette subfamily G member 1	NM_207174	Y	Y	N	N	N	N	3.1115	3.65183	2.49219	1.27633	13.0655	Normals_NB.Unknown
ABCG1	-1.26333	6.21629e-11	4.70167e-10	4.14485	1.72536	ATP binding cassette subfamily G	ATP binding cassette subfamily G member 1	NM_207174	Y	Y	N	N	N	N	3.1115	3.65183	2.49219	1.27633	13.0655	Normals_OS
ABCG1	0.390967	0.154759	0.361253	4.23469	5.55377	ATP binding cassette subfamily G	ATP binding cassette subfamily G member 1	NM_207174	Y	Y	N	N	N	N	3.1115	3.65183	2.49219	1.27633	13.0655	Normals_SS
ABCG1	-0.120695	0.912258	1	3.96024	3.64352	ATP binding cassette subfamily G	ATP binding cassette subfamily G member 1	NM_207174	Y	Y	N	N	N	N	3.1115	3.65183	2.49219	1.27633	13.0655	Normals_Teratoma
ABCG1	0.542466	0.232031	0.823731	3.89561	5.67511	ATP binding cassette subfamily G	ATP binding cassette subfamily G member 1	NM_207174	Y	Y	N	N	N	N	3.1115	3.65183	2.49219	1.27633	13.0655	Normals_UDS
ABCG1	-2.09927	0.000574499	0.00580252	3.92779	0.916306	ATP binding cassette subfamily G	ATP binding cassette subfamily G member 1	NM_207174	Y	Y	N	N	N	N	3.1115	3.65183	2.49219	1.27633	13.0655	Normals_YST
ABCG1	-1.59847	3.08243e-11	4.06999e-10	3.44617	1.13794	ATP binding cassette subfamily G	ATP binding cassette subfamily G member 1	NM_207174	Y	Y	N	N	N	N	3.1115	3.65183	2.49219	1.27633	13.0655	Normals_WT
ABCG1	0.86245	0.00129623	0.00450294	3.19275	5.80739	ATP binding cassette subfamily G	ATP binding cassette subfamily G member 1	NM_207174	Y	Y	N	N	N	N	3.1115	3.65183	2.49219	1.27633	13.0655	Normals_CCSK
ABCG2	-2.72831	4.24596e-16	8.1434e-15	2.78839	0.420349	Blood group antigens;CD molecules;ATP binding cassette subfamily G	ATP binding cassette subfamily G member 2 (Junior blood group)	NM_004827	Y	Y	N	N	N	N	6.60328	1.15186	1.2377	7.16655	4.42031	Normals_RMS.FP
ABCG2	-2.02319	1.3026e-16	1.95717e-15	2.84003	0.698542	Blood group antigens;CD molecules;ATP binding cassette subfamily G	ATP binding cassette subfamily G member 2 (Junior blood group)	NM_004827	Y	Y	N	N	N	N	6.60328	1.15186	1.2377	7.16655	4.42031	Normals_RMS.FN
ABCG2	-1.18316	0.000153864	0.000570196	2.80478	1.23407	Blood group antigens;CD molecules;ATP binding cassette subfamily G	ATP binding cassette subfamily G member 2 (Junior blood group)	NM_004827	Y	Y	N	N	N	N	6.60328	1.15186	1.2377	7.16655	4.42031	Normals_EWS
ABCG2	-1.07159	0.00922056	0.0399579	2.45983	1.17032	Blood group antigens;CD molecules;ATP binding cassette subfamily G	ATP binding cassette subfamily G member 2 (Junior blood group)	NM_004827	Y	Y	N	N	N	N	6.60328	1.15186	1.2377	7.16655	4.42031	Normals_ASPS
ABCG2	-0.762759	0.031209	0.0780372	2.69203	1.589	Blood group antigens;CD molecules;ATP binding cassette subfamily G	ATP binding cassette subfamily G member 2 (Junior blood group)	NM_004827	Y	Y	N	N	N	N	6.60328	1.15186	1.2377	7.16655	4.42031	Normals_DSRCT
ABCG2	-1.01916	0.00128125	0.00532761	2.61822	1.29162	Blood group antigens;CD molecules;ATP binding cassette subfamily G	ATP binding cassette subfamily G member 2 (Junior blood group)	NM_004827	Y	Y	N	N	N	N	6.60328	1.15186	1.2377	7.16655	4.42031	Normals_HBL
ABCG2	-1.7333	0.11324	0.761168	2.54605	0.765075	Blood group antigens;CD molecules;ATP binding cassette subfamily G	ATP binding cassette subfamily G member 2 (Junior blood group)	NM_004827	Y	Y	N	N	N	N	6.60328	1.15186	1.2377	7.16655	4.42031	Normals_ML
ABCG2	-1.75694	4.804e-14	3.39457e-13	3.30235	0.976993	Blood group antigens;CD molecules;ATP binding cassette subfamily G	ATP binding cassette subfamily G member 2 (Junior blood group)	NM_004827	Y	Y	N	N	N	N	6.60328	1.15186	1.2377	7.16655	4.42031	Normals_NB.MYCN.NA
ABCG2	-2.32436	2.96935e-13	3.77415e-12	2.94153	0.586893	Blood group antigens;CD molecules;ATP binding cassette subfamily G	ATP binding cassette subfamily G member 2 (Junior blood group)	NM_004827	Y	Y	N	N	N	N	6.60328	1.15186	1.2377	7.16655	4.42031	Normals_NB.MYCN.A
ABCG2	-1.56548	0.00335267	0.0203492	2.69334	0.90963	Blood group antigens;CD molecules;ATP binding cassette subfamily G	ATP binding cassette subfamily G member 2 (Junior blood group)	NM_004827	Y	Y	N	N	N	N	6.60328	1.15186	1.2377	7.16655	4.42031	Normals_NB.Unknown
ABCG2	-1.08476	1.05766e-06	5.12547e-06	2.8388	1.3369	Blood group antigens;CD molecules;ATP binding cassette subfamily G	ATP binding cassette subfamily G member 2 (Junior blood group)	NM_004827	Y	Y	N	N	N	N	6.60328	1.15186	1.2377	7.16655	4.42031	Normals_OS
ABCG2	-1.12993	0.00301318	0.0130812	2.83708	1.29584	Blood group antigens;CD molecules;ATP binding cassette subfamily G	ATP binding cassette subfamily G member 2 (Junior blood group)	NM_004827	Y	Y	N	N	N	N	6.60328	1.15186	1.2377	7.16655	4.42031	Normals_SS
ABCG2	-0.393129	0.694656	1	2.6592	2.0249	Blood group antigens;CD molecules;ATP binding cassette subfamily G	ATP binding cassette subfamily G member 2 (Junior blood group)	NM_004827	Y	Y	N	N	N	N	6.60328	1.15186	1.2377	7.16655	4.42031	Normals_Teratoma
ABCG2	-1.3452	0.0927053	0.509695	2.61418	1.02866	Blood group antigens;CD molecules;ATP binding cassette subfamily G	ATP binding cassette subfamily G member 2 (Junior blood group)	NM_004827	Y	Y	N	N	N	N	6.60328	1.15186	1.2377	7.16655	4.42031	Normals_UDS
ABCG2	-1.44383	0.0733492	0.269245	2.66525	0.979308	Blood group antigens;CD molecules;ATP binding cassette subfamily G	ATP binding cassette subfamily G member 2 (Junior blood group)	NM_004827	Y	Y	N	N	N	N	6.60328	1.15186	1.2377	7.16655	4.42031	Normals_YST
ABCG2	-1.96421	1.73608e-07	1.26191e-06	3.041	0.778731	Blood group antigens;CD molecules;ATP binding cassette subfamily G	ATP binding cassette subfamily G member 2 (Junior blood group)	NM_004827	Y	Y	N	N	N	N	6.60328	1.15186	1.2377	7.16655	4.42031	Normals_WT
ABCG2	-0.909309	0.0618112	0.139814	2.83224	1.50805	Blood group antigens;CD molecules;ATP binding cassette subfamily G	ATP binding cassette subfamily G member 2 (Junior blood group)	NM_004827	Y	Y	N	N	N	N	6.60328	1.15186	1.2377	7.16655	4.42031	Normals_CCSK
ABCG4	-3.86748	2.53232e-13	3.43471e-12	0.590971	0.0401888	ATP binding cassette subfamily G	ATP binding cassette subfamily G member 4	NM_022169	Y	Y	N	N	N	N	4.87058	0.140998	0.025693	0.0135907	0.0584435	Normals_RMS.FP
ABCG4	-1.5267	3.24986e-05	0.000131573	0.580309	0.201487	ATP binding cassette subfamily G	ATP binding cassette subfamily G member 4	NM_022169	Y	Y	N	N	N	N	4.87058	0.140998	0.025693	0.0135907	0.0584435	Normals_RMS.FN
ABCG4	-3.24583	2.45824e-19	4.71632e-18	0.584975	0.0609117	ATP binding cassette subfamily G	ATP binding cassette subfamily G member 4	NM_022169	Y	Y	N	N	N	N	4.87058	0.140998	0.025693	0.0135907	0.0584435	Normals_EWS
ABCG4	-2.47019	0.00074062	0.00467163	0.517568	0.0931356	ATP binding cassette subfamily G	ATP binding cassette subfamily G member 4	NM_022169	Y	Y	N	N	N	N	4.87058	0.140998	0.025693	0.0135907	0.0584435	Normals_ASPS
ABCG4	-2.90675	3.69012e-09	5.78766e-08	0.572461	0.0754145	ATP binding cassette subfamily G	ATP binding cassette subfamily G member 4	NM_022169	Y	Y	N	N	N	N	4.87058	0.140998	0.025693	0.0135907	0.0584435	Normals_DSRCT
ABCG4	-3.17849	2.14847e-07	1.95253e-06	0.558552	0.0611851	ATP binding cassette subfamily G	ATP binding cassette subfamily G member 4	NM_022169	Y	Y	N	N	N	N	4.87058	0.140998	0.025693	0.0135907	0.0584435	Normals_HBL
ABCG4	-2.56507	0.229827	1	0.516096	0.0867819	ATP binding cassette subfamily G	ATP binding cassette subfamily G member 4	NM_022169	Y	Y	N	N	N	N	4.87058	0.140998	0.025693	0.0135907	0.0584435	Normals_ML
ABCG4	1.60977	5.91002e-09	2.79789e-08	0.692794	2.11893	ATP binding cassette subfamily G	ATP binding cassette subfamily G member 4	NM_022169	Y	Y	N	N	N	N	4.87058	0.140998	0.025693	0.0135907	0.0584435	Normals_NB.MYCN.NA
ABCG4	1.05222	0.00630362	0.0178617	0.620622	1.28891	ATP binding cassette subfamily G	ATP binding cassette subfamily G member 4	NM_022169	Y	Y	N	N	N	N	4.87058	0.140998	0.025693	0.0135907	0.0584435	Normals_NB.MYCN.A
ABCG4	1.40902	0.0303123	0.11829	0.550337	1.46345	ATP binding cassette subfamily G	ATP binding cassette subfamily G member 4	NM_022169	Y	Y	N	N	N	N	4.87058	0.140998	0.025693	0.0135907	0.0584435	Normals_NB.Unknown
ABCG4	-2.32009	3.32853e-13	3.13267e-12	0.610356	0.121531	ATP binding cassette subfamily G	ATP binding cassette subfamily G member 4	NM_022169	Y	Y	N	N	N	N	4.87058	0.140998	0.025693	0.0135907	0.0584435	Normals_OS
ABCG4	-0.81251	0.14806	0.34887	0.585207	0.333176	ATP binding cassette subfamily G	ATP binding cassette subfamily G member 4	NM_022169	Y	Y	N	N	N	N	4.87058	0.140998	0.025693	0.0135907	0.0584435	Normals_SS
ABCG4	-1.05655	0.558938	1	0.54336	0.261208	ATP binding cassette subfamily G	ATP binding cassette subfamily G member 4	NM_022169	Y	Y	N	N	N	N	4.87058	0.140998	0.025693	0.0135907	0.0584435	Normals_Teratoma
ABCG4	-2.09037	0.148099	0.657194	0.529907	0.124222	ATP binding cassette subfamily G	ATP binding cassette subfamily G member 4	NM_022169	Y	Y	N	N	N	N	4.87058	0.140998	0.025693	0.0135907	0.0584435	Normals_UDS
ABCG4	-1.08876	0.466635	0.994103	0.555873	0.261321	ATP binding cassette subfamily G	ATP binding cassette subfamily G member 4	NM_022169	Y	Y	N	N	N	N	4.87058	0.140998	0.025693	0.0135907	0.0584435	Normals_YST
ABCG4	-1.58004	0.0028401	0.00904632	0.267606	0.0887669	ATP binding cassette subfamily G	ATP binding cassette subfamily G member 4	NM_022169	Y	Y	N	N	N	N	4.87058	0.140998	0.025693	0.0135907	0.0584435	Normals_WT
ABCG4	-2.4398	0.00240507	0.00783517	0.248729	0.0451659	ATP binding cassette subfamily G	ATP binding cassette subfamily G member 4	NM_022169	Y	Y	N	N	N	N	4.87058	0.140998	0.025693	0.0135907	0.0584435	Normals_CCSK
ABCG5	-6.25052	2.99571e-11	3.13412e-10	3.01135	0.0390008	ATP binding cassette subfamily G	ATP binding cassette subfamily G member 5	NM_022436	Y	Y	N	N	N	N	0.074631	0.00421937	0.0577218	58.6624	0.00345935	Normals_RMS.FP
ABCG5	-6.51213	1.1306e-27	4.85053e-26	3.07605	0.0331758	ATP binding cassette subfamily G	ATP binding cassette subfamily G member 5	NM_022436	Y	Y	N	N	N	N	0.074631	0.00421937	0.0577218	58.6624	0.00345935	Normals_RMS.FN
ABCG5	-7.44015	2.66615e-30	1.43393e-28	3.16434	0.0189885	ATP binding cassette subfamily G	ATP binding cassette subfamily G member 5	NM_022436	Y	Y	N	N	N	N	0.074631	0.00421937	0.0577218	58.6624	0.00345935	Normals_EWS
ABCG5	-7.68659	5.54228e-06	6.78914e-05	2.65644	0.0121716	ATP binding cassette subfamily G	ATP binding cassette subfamily G member 5	NM_022436	Y	Y	N	N	N	N	0.074631	0.00421937	0.0577218	58.6624	0.00345935	Normals_ASPS
ABCG5	-6.2318	2.76241e-13	1.0774e-11	2.98653	0.0395661	ATP binding cassette subfamily G	ATP binding cassette subfamily G member 5	NM_022436	Y	Y	N	N	N	N	0.074631	0.00421937	0.0577218	58.6624	0.00345935	Normals_DSRCT
ABCG5	2.63146	0.00058496	0.00263785	2.7147	16.8172	ATP binding cassette subfamily G	ATP binding cassette subfamily G member 5	NM_022436	Y	Y	N	N	N	N	0.074631	0.00421937	0.0577218	58.6624	0.00345935	Normals_HBL
ABCG5	-4.69359	0.368612	1	2.88045	0.110422	ATP binding cassette subfamily G	ATP binding cassette subfamily G member 5	NM_022436	Y	Y	N	N	N	N	0.074631	0.00421937	0.0577218	58.6624	0.00345935	Normals_ML
ABCG5	-3.21246	2.51079e-15	1.95096e-14	3.43993	0.3701	ATP binding cassette subfamily G	ATP binding cassette subfamily G member 5	NM_022436	Y	Y	N	N	N	N	0.074631	0.00421937	0.0577218	58.6624	0.00345935	Normals_NB.MYCN.NA
ABCG5	-3.98303	7.15276e-08	4.56861e-07	2.96344	0.186404	ATP binding cassette subfamily G	ATP binding cassette subfamily G member 5	NM_022436	Y	Y	N	N	N	N	0.074631	0.00421937	0.0577218	58.6624	0.00345935	Normals_NB.MYCN.A
ABCG5	-5.384	0.00282395	0.0176461	2.91717	0.0691481	ATP binding cassette subfamily G	ATP binding cassette subfamily G member 5	NM_022436	Y	Y	N	N	N	N	0.074631	0.00421937	0.0577218	58.6624	0.00345935	Normals_NB.Unknown
ABCG5	-6.42336	7.24319e-32	3.05285e-30	3.25028	0.0372269	ATP binding cassette subfamily G	ATP binding cassette subfamily G member 5	NM_022436	Y	Y	N	N	N	N	0.074631	0.00421937	0.0577218	58.6624	0.00345935	Normals_OS
ABCG5	-6.64008	1.57944e-08	2.64893e-07	2.98589	0.0291876	ATP binding cassette subfamily G	ATP binding cassette subfamily G member 5	NM_022436	Y	Y	N	N	N	N	0.074631	0.00421937	0.0577218	58.6624	0.00345935	Normals_SS
ABCG5	-6.08247	0.122381	0.846828	2.88019	0.0417171	ATP binding cassette subfamily G	ATP binding cassette subfamily G member 5	NM_022436	Y	Y	N	N	N	N	0.074631	0.00421937	0.0577218	58.6624	0.00345935	Normals_Teratoma
ABCG5	-6.62139	0.0617784	0.406178	2.95753	0.0292185	ATP binding cassette subfamily G	ATP binding cassette subfamily G member 5	NM_022436	Y	Y	N	N	N	N	0.074631	0.00421937	0.0577218	58.6624	0.00345935	Normals_UDS
ABCG5	-2.62007	0.404558	0.911028	3.00692	0.488292	ATP binding cassette subfamily G	ATP binding cassette subfamily G member 5	NM_022436	Y	Y	N	N	N	N	0.074631	0.00421937	0.0577218	58.6624	0.00345935	Normals_YST
ABCG5	-5.65186	6.57566e-08	5.16832e-07	1.36302	0.0255738	ATP binding cassette subfamily G	ATP binding cassette subfamily G member 5	NM_022436	Y	Y	N	N	N	N	0.074631	0.00421937	0.0577218	58.6624	0.00345935	Normals_WT
ABCG5	-5.65307	0.00021771	0.000900633	1.27407	0.0240274	ATP binding cassette subfamily G	ATP binding cassette subfamily G member 5	NM_022436	Y	Y	N	N	N	N	0.074631	0.00421937	0.0577218	58.6624	0.00345935	Normals_CCSK
ABCG8	-8.25786	1.16212e-12	1.4575e-11	2.15644	0.00634628	ATP binding cassette subfamily G	ATP binding cassette subfamily G member 8	NM_022437	Y	Y	N	N	N	N	0.13805	0.0132215	0.191983	41.4207	0.0258452	Normals_RMS.FP
ABCG8	-7.64701	1.94853e-28	9.03369e-27	2.19988	0.010219	ATP binding cassette subfamily G	ATP binding cassette subfamily G member 8	NM_022437	Y	Y	N	N	N	N	0.13805	0.0132215	0.191983	41.4207	0.0258452	Normals_RMS.FN
ABCG8	-8.76315	2.49297e-27	1.02086e-25	2.25463	0.00421661	ATP binding cassette subfamily G	ATP binding cassette subfamily G member 8	NM_022437	Y	Y	N	N	N	N	0.13805	0.0132215	0.191983	41.4207	0.0258452	Normals_EWS
ABCG8	-9.59929	1.2837e-06	1.87915e-05	1.89936	0.00133524	ATP binding cassette subfamily G	ATP binding cassette subfamily G member 8	NM_022437	Y	Y	N	N	N	N	0.13805	0.0132215	0.191983	41.4207	0.0258452	Normals_ASPS
ABCG8	-6.44793	4.62905e-10	8.89035e-09	2.13353	0.0235829	ATP binding cassette subfamily G	ATP binding cassette subfamily G member 8	NM_022437	Y	Y	N	N	N	N	0.13805	0.0132215	0.191983	41.4207	0.0258452	Normals_DSRCT
ABCG8	3.04981	0.000116	0.000615045	1.94276	16.0816	ATP binding cassette subfamily G	ATP binding cassette subfamily G member 8	NM_022437	Y	Y	N	N	N	N	0.13805	0.0132215	0.191983	41.4207	0.0258452	Normals_HBL
ABCG8	-8.33264	0.170877	0.894898	2.0571	0.00519164	ATP binding cassette subfamily G	ATP binding cassette subfamily G member 8	NM_022437	Y	Y	N	N	N	N	0.13805	0.0132215	0.191983	41.4207	0.0258452	Normals_ML
ABCG8	-2.92479	5.1254e-12	3.11461e-11	2.47198	0.324273	ATP binding cassette subfamily G	ATP binding cassette subfamily G member 8	NM_022437	Y	Y	N	N	N	N	0.13805	0.0132215	0.191983	41.4207	0.0258452	Normals_NB.MYCN.NA
ABCG8	-2.55548	0.000607178	0.00209932	2.11789	0.358955	ATP binding cassette subfamily G	ATP binding cassette subfamily G member 8	NM_022437	Y	Y	N	N	N	N	0.13805	0.0132215	0.191983	41.4207	0.0258452	Normals_NB.MYCN.A
ABCG8	-3.1851	0.0542254	0.185539	2.08626	0.228321	ATP binding cassette subfamily G	ATP binding cassette subfamily G member 8	NM_022437	Y	Y	N	N	N	N	0.13805	0.0132215	0.191983	41.4207	0.0258452	Normals_NB.Unknown
ABCG8	-7.06559	6.59242e-19	1.00322e-17	2.3073	0.0155603	ATP binding cassette subfamily G	ATP binding cassette subfamily G member 8	NM_022437	Y	Y	N	N	N	N	0.13805	0.0132215	0.191983	41.4207	0.0258452	Normals_OS
ABCG8	-6.58583	5.89967e-07	6.76068e-06	2.14323	0.02126	ATP binding cassette subfamily G	ATP binding cassette subfamily G member 8	NM_022437	Y	Y	N	N	N	N	0.13805	0.0132215	0.191983	41.4207	0.0258452	Normals_SS
ABCG8	-5.74029	0.152344	0.931244	2.05981	0.0374258	ATP binding cassette subfamily G	ATP binding cassette subfamily G member 8	NM_022437	Y	Y	N	N	N	N	0.13805	0.0132215	0.191983	41.4207	0.0258452	Normals_Teratoma
ABCG8	-3.99683	0.25641	0.86766	2.11214	0.131128	ATP binding cassette subfamily G	ATP binding cassette subfamily G member 8	NM_022437	Y	Y	N	N	N	N	0.13805	0.0132215	0.191983	41.4207	0.0258452	Normals_UDS
ABCG8	-0.99175	0.866894	1	2.14247	1.07616	ATP binding cassette subfamily G	ATP binding cassette subfamily G member 8	NM_022437	Y	Y	N	N	N	N	0.13805	0.0132215	0.191983	41.4207	0.0258452	Normals_YST
ABCG8	-6.65624	2.59504e-06	1.53173e-05	2.67303	0.0242768	ATP binding cassette subfamily G	ATP binding cassette subfamily G member 8	NM_022437	Y	Y	N	N	N	N	0.13805	0.0132215	0.191983	41.4207	0.0258452	Normals_WT
ABCG8	-9.40128	0.000253774	0.00103508	2.49829	0.00183049	ATP binding cassette subfamily G	ATP binding cassette subfamily G member 8	NM_022437	Y	Y	N	N	N	N	0.13805	0.0132215	0.191983	41.4207	0.0258452	Normals_CCSK
ABHD12	-0.247421	0.184966	0.361259	8.46506	7.12851	Abhydrolase domain containing	abhydrolase domain containing 12	NM_015600	Y	Y	N	N	N	N	18.7902	6.01768	10.7878	5.09161	6.60106	Normals_RMS.FP
ABHD12	0.0108054	0.945198	1	8.66595	8.72767	Abhydrolase domain containing	abhydrolase domain containing 12	NM_015600	Y	Y	N	N	N	N	18.7902	6.01768	10.7878	5.09161	6.60106	Normals_RMS.FN
ABHD12	-0.278654	0.102757	0.212144	8.51701	7.0189	Abhydrolase domain containing	abhydrolase domain containing 12	NM_015600	Y	Y	N	N	N	N	18.7902	6.01768	10.7878	5.09161	6.60106	Normals_EWS
ABHD12	1.9103	8.11605e-14	5.6441e-12	7.48385	28.1257	Abhydrolase domain containing	abhydrolase domain containing 12	NM_015600	Y	Y	N	N	N	N	18.7902	6.01768	10.7878	5.09161	6.60106	Normals_ASPS
ABHD12	-0.00767717	0.969643	1	8.13867	8.08813	Abhydrolase domain containing	abhydrolase domain containing 12	NM_015600	Y	Y	N	N	N	N	18.7902	6.01768	10.7878	5.09161	6.60106	Normals_DSRCT
ABHD12	0.365502	0.0756246	0.190592	7.97729	10.2742	Abhydrolase domain containing	abhydrolase domain containing 12	NM_015600	Y	Y	N	N	N	N	18.7902	6.01768	10.7878	5.09161	6.60106	Normals_HBL
ABHD12	1.25117	0.00542832	0.135279	7.7212	18.3766	Abhydrolase domain containing	abhydrolase domain containing 12	NM_015600	Y	Y	N	N	N	N	18.7902	6.01768	10.7878	5.09161	6.60106	Normals_ML
ABHD12	0.43437	0.00019298	0.000580283	10.077	13.6119	Abhydrolase domain containing	abhydrolase domain containing 12	NM_015600	Y	Y	N	N	N	N	18.7902	6.01768	10.7878	5.09161	6.60106	Normals_NB.MYCN.NA
ABHD12	0.191168	0.239849	0.438018	9.04547	10.3247	Abhydrolase domain containing	abhydrolase domain containing 12	NM_015600	Y	Y	N	N	N	N	18.7902	6.01768	10.7878	5.09161	6.60106	Normals_NB.MYCN.A
ABHD12	0.676037	0.012935	0.0602139	8.21836	13.1282	Abhydrolase domain containing	abhydrolase domain containing 12	NM_015600	Y	Y	N	N	N	N	18.7902	6.01768	10.7878	5.09161	6.60106	Normals_NB.Unknown
ABHD12	0.609523	3.55026e-05	0.000141324	8.60649	13.1268	Abhydrolase domain containing	abhydrolase domain containing 12	NM_015600	Y	Y	N	N	N	N	18.7902	6.01768	10.7878	5.09161	6.60106	Normals_OS
ABHD12	-0.086547	0.698284	1	8.59995	8.09922	Abhydrolase domain containing	abhydrolase domain containing 12	NM_015600	Y	Y	N	N	N	N	18.7902	6.01768	10.7878	5.09161	6.60106	Normals_SS
ABHD12	-0.0444135	0.993098	1	8.11418	7.86634	Abhydrolase domain containing	abhydrolase domain containing 12	NM_015600	Y	Y	N	N	N	N	18.7902	6.01768	10.7878	5.09161	6.60106	Normals_Teratoma
ABHD12	0.523841	0.158609	0.680207	7.92782	11.3966	Abhydrolase domain containing	abhydrolase domain containing 12	NM_015600	Y	Y	N	N	N	N	18.7902	6.01768	10.7878	5.09161	6.60106	Normals_UDS
ABHD12	0.520878	0.174804	0.515756	8.09331	11.6106	Abhydrolase domain containing	abhydrolase domain containing 12	NM_015600	Y	Y	N	N	N	N	18.7902	6.01768	10.7878	5.09161	6.60106	Normals_YST
ABHD12	-0.295356	0.0895356	0.189772	3.5633	2.90125	Abhydrolase domain containing	abhydrolase domain containing 12	NM_015600	Y	Y	N	N	N	N	18.7902	6.01768	10.7878	5.09161	6.60106	Normals_WT
ABHD12	0.848593	4.92094e-05	0.000234397	3.31267	5.96326	Abhydrolase domain containing	abhydrolase domain containing 12	NM_015600	Y	Y	N	N	N	N	18.7902	6.01768	10.7878	5.09161	6.60106	Normals_CCSK
ABHD13	-0.642838	9.83542e-08	6.39199e-07	4.87494	3.12131	Abhydrolase domain containing	abhydrolase domain containing 13	NM_032859	Y	Y	N	N	N	Y	5.361	3.89513	3.82733	9.64222	6.2145	Normals_RMS.FP
ABHD13	-0.29982	0.00635292	0.0174285	5.04843	4.10095	Abhydrolase domain containing	abhydrolase domain containing 13	NM_032859	Y	Y	N	N	N	Y	5.361	3.89513	3.82733	9.64222	6.2145	Normals_RMS.FN
ABHD13	-0.329801	0.00160577	0.00501718	4.95195	3.93399	Abhydrolase domain containing	abhydrolase domain containing 13	NM_032859	Y	Y	N	N	N	Y	5.361	3.89513	3.82733	9.64222	6.2145	Normals_EWS
ABHD13	-0.135948	0.432292	0.850779	4.3285	3.93857	Abhydrolase domain containing	abhydrolase domain containing 13	NM_032859	Y	Y	N	N	N	Y	5.361	3.89513	3.82733	9.64222	6.2145	Normals_ASPS
ABHD13	0.387115	0.00158593	0.00591271	4.79021	6.26285	Abhydrolase domain containing	abhydrolase domain containing 13	NM_032859	Y	Y	N	N	N	Y	5.361	3.89513	3.82733	9.64222	6.2145	Normals_DSRCT
ABHD13	-0.21293	0.0938217	0.228673	4.59712	3.96528	Abhydrolase domain containing	abhydrolase domain containing 13	NM_032859	Y	Y	N	N	N	Y	5.361	3.89513	3.82733	9.64222	6.2145	Normals_HBL
ABHD13	0.353388	0.282708	1	4.54117	5.80047	Abhydrolase domain containing	abhydrolase domain containing 13	NM_032859	Y	Y	N	N	N	Y	5.361	3.89513	3.82733	9.64222	6.2145	Normals_ML
ABHD13	-0.278982	0.00374555	0.00941248	5.81593	4.79472	Abhydrolase domain containing	abhydrolase domain containing 13	NM_032859	Y	Y	N	N	N	Y	5.361	3.89513	3.82733	9.64222	6.2145	Normals_NB.MYCN.NA
ABHD13	-0.646182	2.02786e-07	1.20833e-06	5.21033	3.32805	Abhydrolase domain containing	abhydrolase domain containing 13	NM_032859	Y	Y	N	N	N	Y	5.361	3.89513	3.82733	9.64222	6.2145	Normals_NB.MYCN.A
ABHD13	0.0519399	0.781276	1	4.78768	4.96303	Abhydrolase domain containing	abhydrolase domain containing 13	NM_032859	Y	Y	N	N	N	Y	5.361	3.89513	3.82733	9.64222	6.2145	Normals_NB.Unknown
ABHD13	-0.592152	1.66149e-05	6.92678e-05	4.99519	3.31139	Abhydrolase domain containing	abhydrolase domain containing 13	NM_032859	Y	Y	N	N	N	Y	5.361	3.89513	3.82733	9.64222	6.2145	Normals_OS
ABHD13	-0.251782	0.0959585	0.245872	5.03139	4.22508	Abhydrolase domain containing	abhydrolase domain containing 13	NM_032859	Y	Y	N	N	N	Y	5.361	3.89513	3.82733	9.64222	6.2145	Normals_SS
ABHD13	-0.0946481	0.799878	1	4.72699	4.42686	Abhydrolase domain containing	abhydrolase domain containing 13	NM_032859	Y	Y	N	N	N	Y	5.361	3.89513	3.82733	9.64222	6.2145	Normals_Teratoma
ABHD13	-0.372783	0.212851	0.800201	4.66269	3.60073	Abhydrolase domain containing	abhydrolase domain containing 13	NM_032859	Y	Y	N	N	N	Y	5.361	3.89513	3.82733	9.64222	6.2145	Normals_UDS
ABHD13	0.556099	0.0320769	0.144102	4.7056	6.91841	Abhydrolase domain containing	abhydrolase domain containing 13	NM_032859	Y	Y	N	N	N	Y	5.361	3.89513	3.82733	9.64222	6.2145	Normals_YST
ABHD13	-0.1549	0.0847758	0.181296	3.91111	3.51269	Abhydrolase domain containing	abhydrolase domain containing 13	NM_032859	Y	Y	N	N	N	Y	5.361	3.89513	3.82733	9.64222	6.2145	Normals_WT
ABHD13	0.400429	0.000332845	0.00132334	3.64223	4.80843	Abhydrolase domain containing	abhydrolase domain containing 13	NM_032859	Y	Y	N	N	N	Y	5.361	3.89513	3.82733	9.64222	6.2145	Normals_CCSK
ABHD16A	-0.156761	0.0835237	0.183314	7.5996	6.81979	Abhydrolase domain containing	abhydrolase domain containing 16A	NM_001177515	Y	Y	N	N	N	N	10.0113	7.48199	8.38562	6.78563	7.13629	Normals_RMS.FP
ABHD16A	-0.172922	0.038541	0.088006	7.88395	6.99563	Abhydrolase domain containing	abhydrolase domain containing 16A	NM_001177515	Y	Y	N	N	N	N	10.0113	7.48199	8.38562	6.78563	7.13629	Normals_RMS.FN
ABHD16A	0.153122	0.0712782	0.154038	7.71218	8.5692	Abhydrolase domain containing	abhydrolase domain containing 16A	NM_001177515	Y	Y	N	N	N	N	10.0113	7.48199	8.38562	6.78563	7.13629	Normals_EWS
ABHD16A	0.176813	0.143992	0.374907	6.73293	7.61535	Abhydrolase domain containing	abhydrolase domain containing 16A	NM_001177515	Y	Y	N	N	N	N	10.0113	7.48199	8.38562	6.78563	7.13629	Normals_ASPS
ABHD16A	0.104277	0.483637	0.72351	7.46304	8.01413	Abhydrolase domain containing	abhydrolase domain containing 16A	NM_001177515	Y	Y	N	N	N	N	10.0113	7.48199	8.38562	6.78563	7.13629	Normals_DSRCT
ABHD16A	0.58273	1.99863e-09	2.60565e-08	7.17684	10.7523	Abhydrolase domain containing	abhydrolase domain containing 16A	NM_001177515	Y	Y	N	N	N	N	10.0113	7.48199	8.38562	6.78563	7.13629	Normals_HBL
ABHD16A	0.624728	0.0153023	0.264672	7.07243	10.9083	Abhydrolase domain containing	abhydrolase domain containing 16A	NM_001177515	Y	Y	N	N	N	N	10.0113	7.48199	8.38562	6.78563	7.13629	Normals_ML
ABHD16A	0.213364	0.00364202	0.00916842	9.09291	10.5459	Abhydrolase domain containing	abhydrolase domain containing 16A	NM_001177515	Y	Y	N	N	N	N	10.0113	7.48199	8.38562	6.78563	7.13629	Normals_NB.MYCN.NA
ABHD16A	-0.154766	0.0952593	0.201071	8.15095	7.32425	Abhydrolase domain containing	abhydrolase domain containing 16A	NM_001177515	Y	Y	N	N	N	N	10.0113	7.48199	8.38562	6.78563	7.13629	Normals_NB.MYCN.A
ABHD16A	0.442679	0.00244803	0.0157588	7.47675	10.1652	Abhydrolase domain containing	abhydrolase domain containing 16A	NM_001177515	Y	Y	N	N	N	N	10.0113	7.48199	8.38562	6.78563	7.13629	Normals_NB.Unknown
ABHD16A	-0.348899	0.00024207	0.000852658	7.76565	6.09678	Abhydrolase domain containing	abhydrolase domain containing 16A	NM_001177515	Y	Y	N	N	N	N	10.0113	7.48199	8.38562	6.78563	7.13629	Normals_OS
ABHD16A	-0.206956	0.0494419	0.142383	7.82125	6.77999	Abhydrolase domain containing	abhydrolase domain containing 16A	NM_001177515	Y	Y	N	N	N	N	10.0113	7.48199	8.38562	6.78563	7.13629	Normals_SS
ABHD16A	-0.377153	0.128844	0.867039	7.38197	5.68512	Abhydrolase domain containing	abhydrolase domain containing 16A	NM_001177515	Y	Y	N	N	N	N	10.0113	7.48199	8.38562	6.78563	7.13629	Normals_Teratoma
ABHD16A	-0.417903	0.0736102	0.44839	7.26169	5.43717	Abhydrolase domain containing	abhydrolase domain containing 16A	NM_001177515	Y	Y	N	N	N	N	10.0113	7.48199	8.38562	6.78563	7.13629	Normals_UDS
ABHD16A	0.302885	0.139795	0.437943	7.32851	9.04331	Abhydrolase domain containing	abhydrolase domain containing 16A	NM_001177515	Y	Y	N	N	N	N	10.0113	7.48199	8.38562	6.78563	7.13629	Normals_YST
ABHD16A	0.161241	0.111638	0.228366	4.11884	4.60342	Abhydrolase domain containing	abhydrolase domain containing 16A	NM_001177515	Y	Y	N	N	N	N	10.0113	7.48199	8.38562	6.78563	7.13629	Normals_WT
ABHD16A	-0.0993904	0.469854	0.762255	3.82896	3.57352	Abhydrolase domain containing	abhydrolase domain containing 16A	NM_001177515	Y	Y	N	N	N	N	10.0113	7.48199	8.38562	6.78563	7.13629	Normals_CCSK
ABHD3	-0.292574	0.0769359	0.170725	4.0334	3.29168	Abhydrolase domain containing	abhydrolase domain containing 3	NM_001308256	Y	Y	N	N	N	Y	2.95979	2.81402	4.62601	10.2635	3.44033	Normals_RMS.FP
ABHD3	-0.60538	0.000133772	0.000493609	4.21623	2.76996	Abhydrolase domain containing	abhydrolase domain containing 3	NM_001308256	Y	Y	N	N	N	Y	2.95979	2.81402	4.62601	10.2635	3.44033	Normals_RMS.FN
ABHD3	-0.274571	0.0817637	0.173928	4.14146	3.42161	Abhydrolase domain containing	abhydrolase domain containing 3	NM_001308256	Y	Y	N	N	N	Y	2.95979	2.81402	4.62601	10.2635	3.44033	Normals_EWS
ABHD3	-0.0372274	0.884905	1	3.58255	3.4902	Abhydrolase domain containing	abhydrolase domain containing 3	NM_001308256	Y	Y	N	N	N	Y	2.95979	2.81402	4.62601	10.2635	3.44033	Normals_ASPS
ABHD3	0.613294	0.0048109	0.0155773	4.01817	6.14338	Abhydrolase domain containing	abhydrolase domain containing 3	NM_001308256	Y	Y	N	N	N	Y	2.95979	2.81402	4.62601	10.2635	3.44033	Normals_DSRCT
ABHD3	1.80662	5.36643e-23	5.7558e-21	3.79563	13.2773	Abhydrolase domain containing	abhydrolase domain containing 3	NM_001308256	Y	Y	N	N	N	Y	2.95979	2.81402	4.62601	10.2635	3.44033	Normals_HBL
ABHD3	-0.324665	0.582959	1	3.80391	3.03581	Abhydrolase domain containing	abhydrolase domain containing 3	NM_001308256	Y	Y	N	N	N	Y	2.95979	2.81402	4.62601	10.2635	3.44033	Normals_ML
ABHD3	-0.446575	5.8656e-05	0.000187786	4.8189	3.53508	Abhydrolase domain containing	abhydrolase domain containing 3	NM_001308256	Y	Y	N	N	N	Y	2.95979	2.81402	4.62601	10.2635	3.44033	Normals_NB.MYCN.NA
ABHD3	-0.857166	3.806e-07	2.1797e-06	4.31202	2.37927	Abhydrolase domain containing	abhydrolase domain containing 3	NM_001308256	Y	Y	N	N	N	Y	2.95979	2.81402	4.62601	10.2635	3.44033	Normals_NB.MYCN.A
ABHD3	-0.517535	0.0817708	0.25584	3.99847	2.79222	Abhydrolase domain containing	abhydrolase domain containing 3	NM_001308256	Y	Y	N	N	N	Y	2.95979	2.81402	4.62601	10.2635	3.44033	Normals_NB.Unknown
ABHD3	-0.167216	0.273261	0.46994	4.16983	3.70939	Abhydrolase domain containing	abhydrolase domain containing 3	NM_001308256	Y	Y	N	N	N	Y	2.95979	2.81402	4.62601	10.2635	3.44033	Normals_OS
ABHD3	-1.09519	7.0171e-08	1.00997e-06	4.16477	1.94868	Abhydrolase domain containing	abhydrolase domain containing 3	NM_001308256	Y	Y	N	N	N	Y	2.95979	2.81402	4.62601	10.2635	3.44033	Normals_SS
ABHD3	-0.0954171	0.881069	1	3.94778	3.69413	Abhydrolase domain containing	abhydrolase domain containing 3	NM_001308256	Y	Y	N	N	N	Y	2.95979	2.81402	4.62601	10.2635	3.44033	Normals_Teratoma
ABHD3	0.0985276	0.74814	1	3.9057	4.17962	Abhydrolase domain containing	abhydrolase domain containing 3	NM_001308256	Y	Y	N	N	N	Y	2.95979	2.81402	4.62601	10.2635	3.44033	Normals_UDS
ABHD3	-0.241249	0.575443	1	3.93543	3.32837	Abhydrolase domain containing	abhydrolase domain containing 3	NM_001308256	Y	Y	N	N	N	Y	2.95979	2.81402	4.62601	10.2635	3.44033	Normals_YST
ABHD3	-0.308926	0.0762155	0.165445	2.16598	1.74893	Abhydrolase domain containing	abhydrolase domain containing 3	NM_001308256	Y	Y	N	N	N	Y	2.95979	2.81402	4.62601	10.2635	3.44033	Normals_WT
ABHD3	2.36711	3.79726e-37	3.98841e-35	2.01554	10.4089	Abhydrolase domain containing	abhydrolase domain containing 3	NM_001308256	Y	Y	N	N	N	Y	2.95979	2.81402	4.62601	10.2635	3.44033	Normals_CCSK
ABHD6	-2.24261	3.1608e-13	4.24277e-12	5.71552	1.20656	Abhydrolase domain containing	abhydrolase domain containing 6	NM_020676	Y	Y	N	N	N	Y	12.2772	1.80296	11.677	27.0887	3.50992	Normals_RMS.FP
ABHD6	-2.5459	2.26084e-34	1.74163e-32	5.83931	0.999414	Abhydrolase domain containing	abhydrolase domain containing 6	NM_020676	Y	Y	N	N	N	Y	12.2772	1.80296	11.677	27.0887	3.50992	Normals_RMS.FN
ABHD6	2.5894	1.20129e-15	1.6266e-14	5.81958	35.0268	Abhydrolase domain containing	abhydrolase domain containing 6	NM_020676	Y	Y	N	N	N	Y	12.2772	1.80296	11.677	27.0887	3.50992	Normals_EWS
ABHD6	1.94525	3.63781e-08	8.15153e-07	5.06036	19.4867	Abhydrolase domain containing	abhydrolase domain containing 6	NM_020676	Y	Y	N	N	N	Y	12.2772	1.80296	11.677	27.0887	3.50992	Normals_ASPS
ABHD6	-1.28162	0.000211398	0.000997823	5.63913	2.32085	Abhydrolase domain containing	abhydrolase domain containing 6	NM_020676	Y	Y	N	N	N	Y	12.2772	1.80296	11.677	27.0887	3.50992	Normals_DSRCT
ABHD6	0.672409	0.0115689	0.0377572	5.35146	8.52814	Abhydrolase domain containing	abhydrolase domain containing 6	NM_020676	Y	Y	N	N	N	Y	12.2772	1.80296	11.677	27.0887	3.50992	Normals_HBL
ABHD6	-0.328451	0.815119	1	5.28208	4.2054	Abhydrolase domain containing	abhydrolase domain containing 6	NM_020676	Y	Y	N	N	N	Y	12.2772	1.80296	11.677	27.0887	3.50992	Normals_ML
ABHD6	-1.39747	1.2363e-21	1.47966e-20	6.73804	2.55708	Abhydrolase domain containing	abhydrolase domain containing 6	NM_020676	Y	Y	N	N	N	Y	12.2772	1.80296	11.677	27.0887	3.50992	Normals_NB.MYCN.NA
ABHD6	-1.12093	1.17864e-06	6.26178e-06	5.99958	2.75781	Abhydrolase domain containing	abhydrolase domain containing 6	NM_020676	Y	Y	N	N	N	Y	12.2772	1.80296	11.677	27.0887	3.50992	Normals_NB.MYCN.A
ABHD6	-0.812251	0.0834452	0.259695	5.53772	3.15296	Abhydrolase domain containing	abhydrolase domain containing 6	NM_020676	Y	Y	N	N	N	Y	12.2772	1.80296	11.677	27.0887	3.50992	Normals_NB.Unknown
ABHD6	-1.7523	2.70744e-22	5.37948e-21	5.92754	1.75538	Abhydrolase domain containing	abhydrolase domain containing 6	NM_020676	Y	Y	N	N	N	Y	12.2772	1.80296	11.677	27.0887	3.50992	Normals_OS
ABHD6	-1.70073	2.42459e-07	3.03199e-06	5.83366	1.7945	Abhydrolase domain containing	abhydrolase domain containing 6	NM_020676	Y	Y	N	N	N	Y	12.2772	1.80296	11.677	27.0887	3.50992	Normals_SS
ABHD6	-0.644382	0.453277	1	5.46752	3.49701	Abhydrolase domain containing	abhydrolase domain containing 6	NM_020676	Y	Y	N	N	N	Y	12.2772	1.80296	11.677	27.0887	3.50992	Normals_Teratoma
ABHD6	-1.19631	0.115524	0.573843	5.42343	2.36605	Abhydrolase domain containing	abhydrolase domain containing 6	NM_020676	Y	Y	N	N	N	Y	12.2772	1.80296	11.677	27.0887	3.50992	Normals_UDS
ABHD6	0.145182	0.73163	1	5.53006	6.11463	Abhydrolase domain containing	abhydrolase domain containing 6	NM_020676	Y	Y	N	N	N	Y	12.2772	1.80296	11.677	27.0887	3.50992	Normals_YST
ABHD6	-1.6952	3.6599e-10	4.12371e-09	3.2694	1.00816	Abhydrolase domain containing	abhydrolase domain containing 6	NM_020676	Y	Y	N	N	N	Y	12.2772	1.80296	11.677	27.0887	3.50992	Normals_WT
ABHD6	-1.54538	2.68061e-05	0.000135189	3.04437	1.04197	Abhydrolase domain containing	abhydrolase domain containing 6	NM_020676	Y	Y	N	N	N	Y	12.2772	1.80296	11.677	27.0887	3.50992	Normals_CCSK
ABI3BP	-2.41607	4.34074e-10	3.88348e-09	8.63307	1.61737	Fibronectin type III domain containing	ABI family member 3 binding protein	NM_001349329	Y	Y	N	N	N	Y	0.22991	5.22314	3.93527	2.02613	36.0281	Normals_RMS.FP
ABI3BP	-1.42079	3.06216e-05	0.000124461	8.9444	3.34086	Fibronectin type III domain containing	ABI family member 3 binding protein	NM_001349329	Y	Y	N	N	N	Y	0.22991	5.22314	3.93527	2.02613	36.0281	Normals_RMS.FN
ABI3BP	-1.66668	1.75346e-08	1.10454e-07	8.64725	2.72312	Fibronectin type III domain containing	ABI family member 3 binding protein	NM_001349329	Y	Y	N	N	N	Y	0.22991	5.22314	3.93527	2.02613	36.0281	Normals_EWS
ABI3BP	-2.11282	4.8992e-05	0.000449857	7.66923	1.77288	Fibronectin type III domain containing	ABI family member 3 binding protein	NM_001349329	Y	Y	N	N	N	Y	0.22991	5.22314	3.93527	2.02613	36.0281	Normals_ASPS
ABI3BP	-1.92744	1.19242e-06	1.01611e-05	8.40916	2.21107	Fibronectin type III domain containing	ABI family member 3 binding protein	NM_001349329	Y	Y	N	N	N	Y	0.22991	5.22314	3.93527	2.02613	36.0281	Normals_DSRCT
ABI3BP	-4.66953	1.17812e-24	1.54605e-22	8.18176	0.321148	Fibronectin type III domain containing	ABI family member 3 binding protein	NM_001349329	Y	Y	N	N	N	Y	0.22991	5.22314	3.93527	2.02613	36.0281	Normals_HBL
ABI3BP	-0.109386	0.908084	1	8.03587	7.44916	Fibronectin type III domain containing	ABI family member 3 binding protein	NM_001349329	Y	Y	N	N	N	Y	0.22991	5.22314	3.93527	2.02613	36.0281	Normals_ML
ABI3BP	-3.40855	3.09022e-47	1.56398e-45	10.3543	0.974887	Fibronectin type III domain containing	ABI family member 3 binding protein	NM_001349329	Y	Y	N	N	N	Y	0.22991	5.22314	3.93527	2.02613	36.0281	Normals_NB.MYCN.NA
ABI3BP	-3.27939	3.46442e-17	7.04159e-16	9.31404	0.959102	Fibronectin type III domain containing	ABI family member 3 binding protein	NM_001349329	Y	Y	N	N	N	Y	0.22991	5.22314	3.93527	2.02613	36.0281	Normals_NB.MYCN.A
ABI3BP	-3.17206	1.07758e-05	0.00016882	8.48243	0.940874	Fibronectin type III domain containing	ABI family member 3 binding protein	NM_001349329	Y	Y	N	N	N	Y	0.22991	5.22314	3.93527	2.02613	36.0281	Normals_NB.Unknown
ABI3BP	-2.44625	2.9849e-18	4.33534e-17	8.60952	1.57942	Fibronectin type III domain containing	ABI family member 3 binding protein	NM_001349329	Y	Y	N	N	N	Y	0.22991	5.22314	3.93527	2.02613	36.0281	Normals_OS
ABI3BP	-0.517314	0.276655	0.566734	9.06898	6.3365	Fibronectin type III domain containing	ABI family member 3 binding protein	NM_001349329	Y	Y	N	N	N	Y	0.22991	5.22314	3.93527	2.02613	36.0281	Normals_SS
ABI3BP	0.00412999	0.869538	1	8.3749	8.39912	Fibronectin type III domain containing	ABI family member 3 binding protein	NM_001349329	Y	Y	N	N	N	Y	0.22991	5.22314	3.93527	2.02613	36.0281	Normals_Teratoma
ABI3BP	-2.18997	0.0385619	0.309678	8.25091	1.80826	Fibronectin type III domain containing	ABI family member 3 binding protein	NM_001349329	Y	Y	N	N	N	Y	0.22991	5.22314	3.93527	2.02613	36.0281	Normals_UDS
ABI3BP	-4.75983	2.9321e-05	0.000473046	8.21707	0.303028	Fibronectin type III domain containing	ABI family member 3 binding protein	NM_001349329	Y	Y	N	N	N	Y	0.22991	5.22314	3.93527	2.02613	36.0281	Normals_YST
ABI3BP	-2.41479	1.13082e-07	8.48843e-07	3.9953	0.749018	Fibronectin type III domain containing	ABI family member 3 binding protein	NM_001349329	Y	Y	N	N	N	Y	0.22991	5.22314	3.93527	2.02613	36.0281	Normals_WT
ABI3BP	-0.815659	0.0983524	0.208817	3.7327	2.12078	Fibronectin type III domain containing	ABI family member 3 binding protein	NM_001349329	Y	Y	N	N	N	Y	0.22991	5.22314	3.93527	2.02613	36.0281	Normals_CCSK
ABO	-3.82488	5.1463e-15	8.63492e-14	0.757047	0.0530889	Glycosyltransferase family 6;Blood group antigens	ABO, alpha 1-3-N-acetylgalactosaminyltransferase and alpha 1-3-galactosyltransferase	NM_020469	Y	Y	N	N	N	N	0.0536217	0.497718	1.4936	0.0256141	0.470391	Normals_RMS.FP
ABO	-2.52527	2.1068e-09	1.48549e-08	0.786779	0.13671	Glycosyltransferase family 6;Blood group antigens	ABO, alpha 1-3-N-acetylgalactosaminyltransferase and alpha 1-3-galactosyltransferase	NM_020469	Y	Y	N	N	N	N	0.0536217	0.497718	1.4936	0.0256141	0.470391	Normals_RMS.FN
ABO	-3.34778	1.425e-18	2.55388e-17	0.76398	0.0745258	Glycosyltransferase family 6;Blood group antigens	ABO, alpha 1-3-N-acetylgalactosaminyltransferase and alpha 1-3-galactosyltransferase	NM_020469	Y	Y	N	N	N	N	0.0536217	0.497718	1.4936	0.0256141	0.470391	Normals_EWS
ABO	-1.45968	0.00699779	0.031674	0.666614	0.242096	Glycosyltransferase family 6;Blood group antigens	ABO, alpha 1-3-N-acetylgalactosaminyltransferase and alpha 1-3-galactosyltransferase	NM_020469	Y	Y	N	N	N	N	0.0536217	0.497718	1.4936	0.0256141	0.470391	Normals_ASPS
ABO	1.02895	0.0328984	0.081534	0.738221	1.50665	Glycosyltransferase family 6;Blood group antigens	ABO, alpha 1-3-N-acetylgalactosaminyltransferase and alpha 1-3-galactosyltransferase	NM_020469	Y	Y	N	N	N	N	0.0536217	0.497718	1.4936	0.0256141	0.470391	Normals_DSRCT
ABO	-2.41224	1.80061e-05	0.000113003	0.712137	0.133162	Glycosyltransferase family 6;Blood group antigens	ABO, alpha 1-3-N-acetylgalactosaminyltransferase and alpha 1-3-galactosyltransferase	NM_020469	Y	Y	N	N	N	N	0.0536217	0.497718	1.4936	0.0256141	0.470391	Normals_HBL
ABO	-2.18192	0.149661	0.842503	0.701393	0.154086	Glycosyltransferase family 6;Blood group antigens	ABO, alpha 1-3-N-acetylgalactosaminyltransferase and alpha 1-3-galactosyltransferase	NM_020469	Y	Y	N	N	N	N	0.0536217	0.497718	1.4936	0.0256141	0.470391	Normals_ML
ABO	-1.9538	1.11567e-07	4.71397e-07	0.909384	0.23426	Glycosyltransferase family 6;Blood group antigens	ABO, alpha 1-3-N-acetylgalactosaminyltransferase and alpha 1-3-galactosyltransferase	NM_020469	Y	Y	N	N	N	N	0.0536217	0.497718	1.4936	0.0256141	0.470391	Normals_NB.MYCN.NA
ABO	-1.14907	0.00693335	0.0194857	0.814253	0.366888	Glycosyltransferase family 6;Blood group antigens	ABO, alpha 1-3-N-acetylgalactosaminyltransferase and alpha 1-3-galactosyltransferase	NM_020469	Y	Y	N	N	N	N	0.0536217	0.497718	1.4936	0.0256141	0.470391	Normals_NB.MYCN.A
ABO	-2.92507	0.00047491	0.0040806	0.746142	0.0978961	Glycosyltransferase family 6;Blood group antigens	ABO, alpha 1-3-N-acetylgalactosaminyltransferase and alpha 1-3-galactosyltransferase	NM_020469	Y	Y	N	N	N	N	0.0536217	0.497718	1.4936	0.0256141	0.470391	Normals_NB.Unknown
ABO	-3.25144	7.71807e-16	9.10641e-15	0.76911	0.0801212	Glycosyltransferase family 6;Blood group antigens	ABO, alpha 1-3-N-acetylgalactosaminyltransferase and alpha 1-3-galactosyltransferase	NM_020469	Y	Y	N	N	N	N	0.0536217	0.497718	1.4936	0.0256141	0.470391	Normals_OS
ABO	-1.32225	0.0163359	0.0560724	0.780251	0.311657	Glycosyltransferase family 6;Blood group antigens	ABO, alpha 1-3-N-acetylgalactosaminyltransferase and alpha 1-3-galactosyltransferase	NM_020469	Y	Y	N	N	N	N	0.0536217	0.497718	1.4936	0.0256141	0.470391	Normals_SS
ABO	0.090445	0.791355	1	0.736684	0.784482	Glycosyltransferase family 6;Blood group antigens	ABO, alpha 1-3-N-acetylgalactosaminyltransferase and alpha 1-3-galactosyltransferase	NM_020469	Y	Y	N	N	N	N	0.0536217	0.497718	1.4936	0.0256141	0.470391	Normals_Teratoma
ABO	-0.380548	0.791521	1	0.720162	0.553284	Glycosyltransferase family 6;Blood group antigens	ABO, alpha 1-3-N-acetylgalactosaminyltransferase and alpha 1-3-galactosyltransferase	NM_020469	Y	Y	N	N	N	N	0.0536217	0.497718	1.4936	0.0256141	0.470391	Normals_UDS
ABO	-1.16581	0.227155	0.618465	0.725973	0.323432	Glycosyltransferase family 6;Blood group antigens	ABO, alpha 1-3-N-acetylgalactosaminyltransferase and alpha 1-3-galactosyltransferase	NM_020469	Y	Y	N	N	N	N	0.0536217	0.497718	1.4936	0.0256141	0.470391	Normals_YST
ABO	-2.6414	9.11875e-07	5.83193e-06	0.406162	0.0642319	Glycosyltransferase family 6;Blood group antigens	ABO, alpha 1-3-N-acetylgalactosaminyltransferase and alpha 1-3-galactosyltransferase	NM_020469	Y	Y	N	N	N	N	0.0536217	0.497718	1.4936	0.0256141	0.470391	Normals_WT
ABO	-5.48648	5.80363e-09	5.7832e-08	0.377226	0.00763162	Glycosyltransferase family 6;Blood group antigens	ABO, alpha 1-3-N-acetylgalactosaminyltransferase and alpha 1-3-galactosyltransferase	NM_020469	Y	Y	N	N	N	N	0.0536217	0.497718	1.4936	0.0256141	0.470391	Normals_CCSK
ACACB	-3.24912	3.2824e-26	1.76879e-24	7.77279	0.817281	NULL	acetyl-CoA carboxylase beta	NM_001093	Y	Y	N	N	N	N	1.19439	16.3771	4.52867	19.4283	2.61368	Normals_RMS.FP
ACACB	-2.94035	6.27106e-46	1.28116e-43	8.29095	1.07992	NULL	acetyl-CoA carboxylase beta	NM_001093	Y	Y	N	N	N	N	1.19439	16.3771	4.52867	19.4283	2.61368	Normals_RMS.FN
ACACB	0.666437	0.0260476	0.0631852	8.05155	12.7783	NULL	acetyl-CoA carboxylase beta	NM_001093	Y	Y	N	N	N	N	1.19439	16.3771	4.52867	19.4283	2.61368	Normals_EWS
ACACB	-1.03248	0.00364542	0.0182494	6.93801	3.39153	NULL	acetyl-CoA carboxylase beta	NM_001093	Y	Y	N	N	N	N	1.19439	16.3771	4.52867	19.4283	2.61368	Normals_ASPS
ACACB	-1.44885	0.000303046	0.00137268	7.77697	2.8485	NULL	acetyl-CoA carboxylase beta	NM_001093	Y	Y	N	N	N	N	1.19439	16.3771	4.52867	19.4283	2.61368	Normals_DSRCT
ACACB	-1.79674	8.92739e-12	1.74398e-10	7.35558	2.11685	NULL	acetyl-CoA carboxylase beta	NM_001093	Y	Y	N	N	N	N	1.19439	16.3771	4.52867	19.4283	2.61368	Normals_HBL
ACACB	-1.11248	0.251729	1	7.47861	3.45853	NULL	acetyl-CoA carboxylase beta	NM_001093	Y	Y	N	N	N	N	1.19439	16.3771	4.52867	19.4283	2.61368	Normals_ML
ACACB	-2.83424	1.11815e-65	1.36162e-63	9.34078	1.30937	NULL	acetyl-CoA carboxylase beta	NM_001093	Y	Y	N	N	N	N	1.19439	16.3771	4.52867	19.4283	2.61368	Normals_NB.MYCN.NA
ACACB	-3.00828	8.94002e-29	6.71079e-27	8.32999	1.0351	NULL	acetyl-CoA carboxylase beta	NM_001093	Y	Y	N	N	N	N	1.19439	16.3771	4.52867	19.4283	2.61368	Normals_NB.MYCN.A
ACACB	-3.71001	3.73339e-10	1.89811e-08	7.86273	0.600616	NULL	acetyl-CoA carboxylase beta	NM_001093	Y	Y	N	N	N	N	1.19439	16.3771	4.52867	19.4283	2.61368	Normals_NB.Unknown
ACACB	-3.15732	4.98605e-79	1.46362e-75	8.02749	0.898859	NULL	acetyl-CoA carboxylase beta	NM_001093	Y	Y	N	N	N	N	1.19439	16.3771	4.52867	19.4283	2.61368	Normals_OS
ACACB	-1.90587	1.8913e-10	4.773e-09	8.01128	2.13747	NULL	acetyl-CoA carboxylase beta	NM_001093	Y	Y	N	N	N	N	1.19439	16.3771	4.52867	19.4283	2.61368	Normals_SS
ACACB	-2.13878	0.00976431	0.246865	7.76306	1.76244	NULL	acetyl-CoA carboxylase beta	NM_001093	Y	Y	N	N	N	N	1.19439	16.3771	4.52867	19.4283	2.61368	Normals_Teratoma
ACACB	-2.71295	0.000453988	0.0144357	7.67873	1.171	NULL	acetyl-CoA carboxylase beta	NM_001093	Y	Y	N	N	N	N	1.19439	16.3771	4.52867	19.4283	2.61368	Normals_UDS
ACACB	-4.10622	9.10939e-07	2.31673e-05	7.651	0.44401	NULL	acetyl-CoA carboxylase beta	NM_001093	Y	Y	N	N	N	N	1.19439	16.3771	4.52867	19.4283	2.61368	Normals_YST
ACACB	-2.67177	5.43927e-11	6.94993e-10	13.3934	2.1015	NULL	acetyl-CoA carboxylase beta	NM_001093	Y	Y	N	N	N	N	1.19439	16.3771	4.52867	19.4283	2.61368	Normals_WT
ACACB	-2.67651	7.71739e-06	4.37465e-05	12.4618	1.9489	NULL	acetyl-CoA carboxylase beta	NM_001093	Y	Y	N	N	N	N	1.19439	16.3771	4.52867	19.4283	2.61368	Normals_CCSK
ACAN	8.29461	3.43721e-39	2.56939e-37	0.124668	39.3385	Hyalectan proteoglycans;V-set domain containing;Sushi domain containing;C-type lectin domain containing	aggrecan	NM_001135	Y	Y	N	N	N	N	0.0747397	0.03289	0.207916	0.0173715	0.0787623	Normals_OS
ACAN	3.40677	8.4831e-16	1.57029e-14	0.126463	1.3464	Hyalectan proteoglycans;V-set domain containing;Sushi domain containing;C-type lectin domain containing	aggrecan	NM_001135	Y	Y	N	N	N	N	0.0747397	0.03289	0.207916	0.0173715	0.0787623	Normals_RMS.FP
ACAN	2.90754	3.82614e-13	4.05232e-12	0.128314	0.966619	Hyalectan proteoglycans;V-set domain containing;Sushi domain containing;C-type lectin domain containing	aggrecan	NM_001135	Y	Y	N	N	N	N	0.0747397	0.03289	0.207916	0.0173715	0.0787623	Normals_RMS.FN
ACAN	4.32491	2.24164e-15	2.95633e-14	0.12492	2.51171	Hyalectan proteoglycans;V-set domain containing;Sushi domain containing;C-type lectin domain containing	aggrecan	NM_001135	Y	Y	N	N	N	N	0.0747397	0.03289	0.207916	0.0173715	0.0787623	Normals_EWS
ACAN	3.37411	1.06369e-12	6.30448e-11	0.110478	1.15074	Hyalectan proteoglycans;V-set domain containing;Sushi domain containing;C-type lectin domain containing	aggrecan	NM_001135	Y	Y	N	N	N	N	0.0747397	0.03289	0.207916	0.0173715	0.0787623	Normals_ASPS
ACAN	2.47744	5.65582e-09	8.51856e-08	0.121118	0.676854	Hyalectan proteoglycans;V-set domain containing;Sushi domain containing;C-type lectin domain containing	aggrecan	NM_001135	Y	Y	N	N	N	N	0.0747397	0.03289	0.207916	0.0173715	0.0787623	Normals_DSRCT
ACAN	2.1271	4.93483e-07	4.16763e-06	0.118667	0.520361	Hyalectan proteoglycans;V-set domain containing;Sushi domain containing;C-type lectin domain containing	aggrecan	NM_001135	Y	Y	N	N	N	N	0.0747397	0.03289	0.207916	0.0173715	0.0787623	Normals_HBL
ACAN	2.31861	0.00389598	0.10832	0.114468	0.57346	Hyalectan proteoglycans;V-set domain containing;Sushi domain containing;C-type lectin domain containing	aggrecan	NM_001135	Y	Y	N	N	N	N	0.0747397	0.03289	0.207916	0.0173715	0.0787623	Normals_ML
ACAN	1.96466	9.31446e-07	3.60235e-06	0.151178	0.59178	Hyalectan proteoglycans;V-set domain containing;Sushi domain containing;C-type lectin domain containing	aggrecan	NM_001135	Y	Y	N	N	N	N	0.0747397	0.03289	0.207916	0.0173715	0.0787623	Normals_NB.MYCN.NA
ACAN	3.84499	8.5707e-13	1.02625e-11	0.134926	1.94523	Hyalectan proteoglycans;V-set domain containing;Sushi domain containing;C-type lectin domain containing	aggrecan	NM_001135	Y	Y	N	N	N	N	0.0747397	0.03289	0.207916	0.0173715	0.0787623	Normals_NB.MYCN.A
ACAN	2.10877	0.000157767	0.00163704	0.121686	0.526937	Hyalectan proteoglycans;V-set domain containing;Sushi domain containing;C-type lectin domain containing	aggrecan	NM_001135	Y	Y	N	N	N	N	0.0747397	0.03289	0.207916	0.0173715	0.0787623	Normals_NB.Unknown
ACAN	5.24247	5.02819e-19	6.14994e-17	0.130191	4.94526	Hyalectan proteoglycans;V-set domain containing;Sushi domain containing;C-type lectin domain containing	aggrecan	NM_001135	Y	Y	N	N	N	N	0.0747397	0.03289	0.207916	0.0173715	0.0787623	Normals_SS
ACAN	3.84869	6.47908e-09	2.50421e-06	0.120144	1.73909	Hyalectan proteoglycans;V-set domain containing;Sushi domain containing;C-type lectin domain containing	aggrecan	NM_001135	Y	Y	N	N	N	N	0.0747397	0.03289	0.207916	0.0173715	0.0787623	Normals_Teratoma
ACAN	2.46728	0.00015902	0.00629621	0.117531	0.653029	Hyalectan proteoglycans;V-set domain containing;Sushi domain containing;C-type lectin domain containing	aggrecan	NM_001135	Y	Y	N	N	N	N	0.0747397	0.03289	0.207916	0.0173715	0.0787623	Normals_UDS
ACAN	4.43219	6.79496e-14	6.09285e-12	0.118705	2.57561	Hyalectan proteoglycans;V-set domain containing;Sushi domain containing;C-type lectin domain containing	aggrecan	NM_001135	Y	Y	N	N	N	N	0.0747397	0.03289	0.207916	0.0173715	0.0787623	Normals_YST
ACAN	3.4992	6.82368e-27	3.3769e-25	0.156137	1.77417	Hyalectan proteoglycans;V-set domain containing;Sushi domain containing;C-type lectin domain containing	aggrecan	NM_001135	Y	Y	N	N	N	N	0.0747397	0.03289	0.207916	0.0173715	0.0787623	Normals_WT
ACAN	-0.545729	0.361012	0.617099	0.146141	0.10012	Hyalectan proteoglycans;V-set domain containing;Sushi domain containing;C-type lectin domain containing	aggrecan	NM_001135	Y	Y	N	N	N	N	0.0747397	0.03289	0.207916	0.0173715	0.0787623	Normals_CCSK
ACBD4	-2.16505	5.08591e-20	1.52176e-18	5.15811	1.14828	NULL	acyl-CoA binding domain containing 4	NM_024722	Y	Y	N	N	Y	N	2.66279	2.23065	8.11886	30.7557	1.83575	Normals_RMS.FP
ACBD4	-2.17545	3.3809e-34	2.562e-32	5.31908	1.17578	NULL	acyl-CoA binding domain containing 4	NM_024722	Y	Y	N	N	Y	N	2.66279	2.23065	8.11886	30.7557	1.83575	Normals_RMS.FN
ACBD4	-0.514772	0.0026203	0.00786005	5.27382	3.68438	NULL	acyl-CoA binding domain containing 4	NM_024722	Y	Y	N	N	Y	N	2.66279	2.23065	8.11886	30.7557	1.83575	Normals_EWS
ACBD4	-1.20996	6.5625e-05	0.000578306	4.56134	1.96932	NULL	acyl-CoA binding domain containing 4	NM_024722	Y	Y	N	N	Y	N	2.66279	2.23065	8.11886	30.7557	1.83575	Normals_ASPS
ACBD4	-0.907052	0.000106409	0.000545123	5.04828	2.68577	NULL	acyl-CoA binding domain containing 4	NM_024722	Y	Y	N	N	Y	N	2.66279	2.23065	8.11886	30.7557	1.83575	Normals_DSRCT
ACBD4	-0.192728	0.37742	0.703385	4.80488	4.2005	NULL	acyl-CoA binding domain containing 4	NM_024722	Y	Y	N	N	Y	N	2.66279	2.23065	8.11886	30.7557	1.83575	Normals_HBL
ACBD4	-1.51939	0.0548824	0.535233	4.82312	1.68035	NULL	acyl-CoA binding domain containing 4	NM_024722	Y	Y	N	N	Y	N	2.66279	2.23065	8.11886	30.7557	1.83575	Normals_ML
ACBD4	-0.330868	0.0160961	0.0362968	6.09442	4.8384	NULL	acyl-CoA binding domain containing 4	NM_024722	Y	Y	N	N	Y	N	2.66279	2.23065	8.11886	30.7557	1.83575	Normals_NB.MYCN.NA
ACBD4	-0.985363	4.99836e-07	2.81846e-06	5.40823	2.72849	NULL	acyl-CoA binding domain containing 4	NM_024722	Y	Y	N	N	Y	N	2.66279	2.23065	8.11886	30.7557	1.83575	Normals_NB.MYCN.A
ACBD4	-1.10236	0.00656047	0.0351385	5.04435	2.3474	NULL	acyl-CoA binding domain containing 4	NM_024722	Y	Y	N	N	Y	N	2.66279	2.23065	8.11886	30.7557	1.83575	Normals_NB.Unknown
ACBD4	-2.73404	2.54694e-57	7.80497e-55	5.33434	0.798582	NULL	acyl-CoA binding domain containing 4	NM_024722	Y	Y	N	N	Y	N	2.66279	2.23065	8.11886	30.7557	1.83575	Normals_OS
ACBD4	-0.737093	0.0053324	0.021433	5.24995	3.14683	NULL	acyl-CoA binding domain containing 4	NM_024722	Y	Y	N	N	Y	N	2.66279	2.23065	8.11886	30.7557	1.83575	Normals_SS
ACBD4	-0.859587	0.176912	0.985632	4.98041	2.74209	NULL	acyl-CoA binding domain containing 4	NM_024722	Y	Y	N	N	Y	N	2.66279	2.23065	8.11886	30.7557	1.83575	Normals_Teratoma
ACBD4	-1.36877	0.0226996	0.225915	4.95219	1.91542	NULL	acyl-CoA binding domain containing 4	NM_024722	Y	Y	N	N	Y	N	2.66279	2.23065	8.11886	30.7557	1.83575	Normals_UDS
ACBD4	-1.3229	0.0234946	0.11269	5.01146	2.00098	NULL	acyl-CoA binding domain containing 4	NM_024722	Y	Y	N	N	Y	N	2.66279	2.23065	8.11886	30.7557	1.83575	Normals_YST
ACBD4	-2.04541	2.03446e-14	4.03656e-13	2.50436	0.605503	NULL	acyl-CoA binding domain containing 4	NM_024722	Y	Y	N	N	Y	N	2.66279	2.23065	8.11886	30.7557	1.83575	Normals_WT
ACBD4	-1.47626	2.68404e-05	0.00013535	2.3324	0.837215	NULL	acyl-CoA binding domain containing 4	NM_024722	Y	Y	N	N	Y	N	2.66279	2.23065	8.11886	30.7557	1.83575	Normals_CCSK
ACBD5	-1.4743	2.93052e-17	6.43733e-16	13.6398	4.90811	NULL	acyl-CoA binding domain containing 5	NM_145698	Y	Y	N	N	N	N	16.1629	38.3837	22.4448	36.689	8.31512	Normals_RMS.FP
ACBD5	-1.50652	4.74733e-20	1.00028e-18	14.262	5.01913	NULL	acyl-CoA binding domain containing 5	NM_145698	Y	Y	N	N	N	N	16.1629	38.3837	22.4448	36.689	8.31512	Normals_RMS.FN
ACBD5	-1.19292	4.07384e-21	9.30045e-20	13.9581	6.11068	NULL	acyl-CoA binding domain containing 5	NM_145698	Y	Y	N	N	N	N	16.1629	38.3837	22.4448	36.689	8.31512	Normals_EWS
ACBD5	0.050094	0.817309	1	12.1116	12.5384	NULL	acyl-CoA binding domain containing 5	NM_145698	Y	Y	N	N	N	N	16.1629	38.3837	22.4448	36.689	8.31512	Normals_ASPS
ACBD5	-1.42413	1.99598e-15	1.21929e-13	13.494	5.0269	NULL	acyl-CoA binding domain containing 5	NM_145698	Y	Y	N	N	N	N	16.1629	38.3837	22.4448	36.689	8.31512	Normals_DSRCT
ACBD5	-0.830472	7.97096e-06	5.35813e-05	12.854	7.22775	NULL	acyl-CoA binding domain containing 5	NM_145698	Y	Y	N	N	N	N	16.1629	38.3837	22.4448	36.689	8.31512	Normals_HBL
ACBD5	-0.538231	0.402723	1	12.8183	8.82636	NULL	acyl-CoA binding domain containing 5	NM_145698	Y	Y	N	N	N	N	16.1629	38.3837	22.4448	36.689	8.31512	Normals_ML
ACBD5	-1.13301	2.72548e-33	6.60331e-32	16.275	7.42054	NULL	acyl-CoA binding domain containing 5	NM_145698	Y	Y	N	N	N	N	16.1629	38.3837	22.4448	36.689	8.31512	Normals_NB.MYCN.NA
ACBD5	-1.20419	1.66685e-15	2.75616e-14	14.4917	6.28847	NULL	acyl-CoA binding domain containing 5	NM_145698	Y	Y	N	N	N	N	16.1629	38.3837	22.4448	36.689	8.31512	Normals_NB.MYCN.A
ACBD5	-0.672791	0.024892	0.10124	13.5254	8.48343	NULL	acyl-CoA binding domain containing 5	NM_145698	Y	Y	N	N	N	N	16.1629	38.3837	22.4448	36.689	8.31512	Normals_NB.Unknown
ACBD5	-1.49232	5.88061e-31	2.30809e-29	14.1072	5.01009	NULL	acyl-CoA binding domain containing 5	NM_145698	Y	Y	N	N	N	N	16.1629	38.3837	22.4448	36.689	8.31512	Normals_OS
ACBD5	-0.809042	5.80592e-05	0.000405934	13.9599	7.96717	NULL	acyl-CoA binding domain containing 5	NM_145698	Y	Y	N	N	N	N	16.1629	38.3837	22.4448	36.689	8.31512	Normals_SS
ACBD5	-0.731461	0.160907	0.950859	13.3539	8.04194	NULL	acyl-CoA binding domain containing 5	NM_145698	Y	Y	N	N	N	N	16.1629	38.3837	22.4448	36.689	8.31512	Normals_Teratoma
ACBD5	-1.30051	0.00722764	0.110056	13.1613	5.34304	NULL	acyl-CoA binding domain containing 5	NM_145698	Y	Y	N	N	N	N	16.1629	38.3837	22.4448	36.689	8.31512	Normals_UDS
ACBD5	-0.933111	0.0477502	0.193798	13.2637	6.94578	NULL	acyl-CoA binding domain containing 5	NM_145698	Y	Y	N	N	N	N	16.1629	38.3837	22.4448	36.689	8.31512	Normals_YST
ACBD5	-0.920796	1.24794e-07	9.29879e-07	7.62721	4.02514	NULL	acyl-CoA binding domain containing 5	NM_145698	Y	Y	N	N	N	N	16.1629	38.3837	22.4448	36.689	8.31512	Normals_WT
ACBD5	-1.10312	6.72245e-06	3.85137e-05	7.09355	3.29952	NULL	acyl-CoA binding domain containing 5	NM_145698	Y	Y	N	N	N	N	16.1629	38.3837	22.4448	36.689	8.31512	Normals_CCSK
ACE	-1.04344	0.00191998	0.00620952	3.35858	1.62941	CD molecules	angiotensin I converting enzyme	NM_000789	Y	Y	N	N	N	N	0.408457	2.8395	4.04095	0.0994703	29.0999	Normals_RMS.FP
ACE	-2.28228	8.59563e-18	1.4523e-16	3.54329	0.728294	CD molecules	angiotensin I converting enzyme	NM_000789	Y	Y	N	N	N	N	0.408457	2.8395	4.04095	0.0994703	29.0999	Normals_RMS.FN
ACE	-0.252489	0.431569	0.706898	3.44638	2.89281	CD molecules	angiotensin I converting enzyme	NM_000789	Y	Y	N	N	N	N	0.408457	2.8395	4.04095	0.0994703	29.0999	Normals_EWS
ACE	-0.0156298	0.993545	1	3.00453	2.97225	CD molecules	angiotensin I converting enzyme	NM_000789	Y	Y	N	N	N	N	0.408457	2.8395	4.04095	0.0994703	29.0999	Normals_ASPS
ACE	-1.79457	1.93029e-06	1.56049e-05	3.34337	0.96294	CD molecules	angiotensin I converting enzyme	NM_000789	Y	Y	N	N	N	N	0.408457	2.8395	4.04095	0.0994703	29.0999	Normals_DSRCT
ACE	-2.72218	7.12782e-13	1.66893e-11	3.18901	0.482981	CD molecules	angiotensin I converting enzyme	NM_000789	Y	Y	N	N	N	N	0.408457	2.8395	4.04095	0.0994703	29.0999	Normals_HBL
ACE	0.0968855	0.76753	1	3.17323	3.39363	CD molecules	angiotensin I converting enzyme	NM_000789	Y	Y	N	N	N	N	0.408457	2.8395	4.04095	0.0994703	29.0999	Normals_ML
ACE	-0.0644787	0.725429	1	4.03639	3.86003	CD molecules	angiotensin I converting enzyme	NM_000789	Y	Y	N	N	N	N	0.408457	2.8395	4.04095	0.0994703	29.0999	Normals_NB.MYCN.NA
ACE	-0.760624	0.0135717	0.0357096	3.64602	2.152	CD molecules	angiotensin I converting enzyme	NM_000789	Y	Y	N	N	N	N	0.408457	2.8395	4.04095	0.0994703	29.0999	Normals_NB.MYCN.A
ACE	-0.753374	0.207658	0.515063	3.36028	1.99326	CD molecules	angiotensin I converting enzyme	NM_000789	Y	Y	N	N	N	N	0.408457	2.8395	4.04095	0.0994703	29.0999	Normals_NB.Unknown
ACE	-1.09211	1.16679e-06	5.6269e-06	3.41499	1.60148	CD molecules	angiotensin I converting enzyme	NM_000789	Y	Y	N	N	N	N	0.408457	2.8395	4.04095	0.0994703	29.0999	Normals_OS
ACE	-1.47822	0.000352602	0.00200108	3.55678	1.27651	CD molecules	angiotensin I converting enzyme	NM_000789	Y	Y	N	N	N	N	0.408457	2.8395	4.04095	0.0994703	29.0999	Normals_SS
ACE	0.0883801	0.791778	1	3.31769	3.52746	CD molecules	angiotensin I converting enzyme	NM_000789	Y	Y	N	N	N	N	0.408457	2.8395	4.04095	0.0994703	29.0999	Normals_Teratoma
ACE	-1.31226	0.177325	0.725761	3.25815	1.31202	CD molecules	angiotensin I converting enzyme	NM_000789	Y	Y	N	N	N	N	0.408457	2.8395	4.04095	0.0994703	29.0999	Normals_UDS
ACE	0.40056	0.499269	1	3.27493	4.32315	CD molecules	angiotensin I converting enzyme	NM_000789	Y	Y	N	N	N	N	0.408457	2.8395	4.04095	0.0994703	29.0999	Normals_YST
ACE	-1.758	2.33337e-06	1.38859e-05	1.35126	0.399234	CD molecules	angiotensin I converting enzyme	NM_000789	Y	Y	N	N	N	N	0.408457	2.8395	4.04095	0.0994703	29.0999	Normals_WT
ACE	-1.25369	0.0148059	0.0397864	1.25665	0.526839	CD molecules	angiotensin I converting enzyme	NM_000789	Y	Y	N	N	N	N	0.408457	2.8395	4.04095	0.0994703	29.0999	Normals_CCSK
ACE2	-4.39539	8.37117e-12	9.49336e-11	2.06915	0.0977132	NULL	angiotensin I converting enzyme 2	NM_021804	Y	Y	N	N	N	N	0.0218505	6.11596	29.7803	1.30231	0.133982	Normals_RMS.FP
ACE2	-4.43508	2.55642e-23	7.27816e-22	2.13028	0.0982045	NULL	angiotensin I converting enzyme 2	NM_021804	Y	Y	N	N	N	N	0.0218505	6.11596	29.7803	1.30231	0.133982	Normals_RMS.FN
ACE2	-5.1283	5.19399e-35	4.28528e-33	2.06354	0.0577984	NULL	angiotensin I converting enzyme 2	NM_021804	Y	Y	N	N	N	N	0.0218505	6.11596	29.7803	1.30231	0.133982	Normals_EWS
ACE2	-2.92165	0.00117619	0.00691323	1.80046	0.236895	NULL	angiotensin I converting enzyme 2	NM_021804	Y	Y	N	N	N	N	0.0218505	6.11596	29.7803	1.30231	0.133982	Normals_ASPS
ACE2	-2.44821	0.000232099	0.00108264	2.01427	0.369349	NULL	angiotensin I converting enzyme 2	NM_021804	Y	Y	N	N	N	N	0.0218505	6.11596	29.7803	1.30231	0.133982	Normals_DSRCT
ACE2	-0.953414	0.0968312	0.234675	1.92509	0.99392	NULL	angiotensin I converting enzyme 2	NM_021804	Y	Y	N	N	N	N	0.0218505	6.11596	29.7803	1.30231	0.133982	Normals_HBL
ACE2	-5.39946	0.0588634	0.55484	1.90377	0.0442693	NULL	angiotensin I converting enzyme 2	NM_021804	Y	Y	N	N	N	N	0.0218505	6.11596	29.7803	1.30231	0.133982	Normals_ML
ACE2	-5.02849	7.89386e-79	1.68684e-76	2.46092	0.0747233	NULL	angiotensin I converting enzyme 2	NM_021804	Y	Y	N	N	N	N	0.0218505	6.11596	29.7803	1.30231	0.133982	Normals_NB.MYCN.NA
ACE2	-4.87216	1.54473e-20	4.68738e-19	2.15273	0.0726794	NULL	angiotensin I converting enzyme 2	NM_021804	Y	Y	N	N	N	N	0.0218505	6.11596	29.7803	1.30231	0.133982	Normals_NB.MYCN.A
ACE2	-5.62064	5.86622e-06	0.000100546	2.02025	0.040434	NULL	angiotensin I converting enzyme 2	NM_021804	Y	Y	N	N	N	N	0.0218505	6.11596	29.7803	1.30231	0.133982	Normals_NB.Unknown
ACE2	-5.04166	6.24051e-25	1.52054e-23	2.07658	0.0621175	NULL	angiotensin I converting enzyme 2	NM_021804	Y	Y	N	N	N	N	0.0218505	6.11596	29.7803	1.30231	0.133982	Normals_OS
ACE2	-7.1383	1.71976e-15	1.17833e-13	2.09653	0.0142791	NULL	angiotensin I converting enzyme 2	NM_021804	Y	Y	N	N	N	N	0.0218505	6.11596	29.7803	1.30231	0.133982	Normals_SS
ACE2	-2.79095	0.184153	0.997636	1.99464	0.287501	NULL	angiotensin I converting enzyme 2	NM_021804	Y	Y	N	N	N	N	0.0218505	6.11596	29.7803	1.30231	0.133982	Normals_Teratoma
ACE2	0.063566	0.780174	1	1.95471	2.04339	NULL	angiotensin I converting enzyme 2	NM_021804	Y	Y	N	N	N	N	0.0218505	6.11596	29.7803	1.30231	0.133982	Normals_UDS
ACE2	-1.0599	0.56825	1	1.96088	0.940174	NULL	angiotensin I converting enzyme 2	NM_021804	Y	Y	N	N	N	N	0.0218505	6.11596	29.7803	1.30231	0.133982	Normals_YST
ACE2	-4.30456	2.92709e-10	3.34877e-09	1.5124	0.0749957	NULL	angiotensin I converting enzyme 2	NM_021804	Y	Y	N	N	N	N	0.0218505	6.11596	29.7803	1.30231	0.133982	Normals_WT
ACE2	-2.25474	0.0104951	0.0293389	1.39842	0.291911	NULL	angiotensin I converting enzyme 2	NM_021804	Y	Y	N	N	N	N	0.0218505	6.11596	29.7803	1.30231	0.133982	Normals_CCSK
ACER1	-3.00918	3.32771e-06	1.73228e-05	0.126885	0.0146431	Alkaline ceramidases	alkaline ceramidase 1	NM_133492	Y	Y	N	N	N	N	0.0301653	0	0.0371497	0.150401	0.0209489	Normals_RMS.FP
ACER1	-0.0414502	0.935601	1	0.131908	0.130262	Alkaline ceramidases	alkaline ceramidase 1	NM_133492	Y	Y	N	N	N	N	0.0301653	0	0.0371497	0.150401	0.0209489	Normals_RMS.FN
ACER1	-0.767019	0.0389653	0.0906337	0.130701	0.0761859	Alkaline ceramidases	alkaline ceramidase 1	NM_133492	Y	Y	N	N	N	N	0.0301653	0	0.0371497	0.150401	0.0209489	Normals_EWS
ACER1	-2.89948	0.00342904	0.0173202	0.111481	0.0137212	Alkaline ceramidases	alkaline ceramidase 1	NM_133492	Y	Y	N	N	N	N	0.0301653	0	0.0371497	0.150401	0.0209489	Normals_ASPS
ACER1	-2.10828	0.000968244	0.00384081	0.128862	0.0276567	Alkaline ceramidases	alkaline ceramidase 1	NM_133492	Y	Y	N	N	N	N	0.0301653	0	0.0371497	0.150401	0.0209489	Normals_DSRCT
ACER1	-1.97797	0.00735516	0.0253684	0.118834	0.0300147	Alkaline ceramidases	alkaline ceramidase 1	NM_133492	Y	Y	N	N	N	N	0.0301653	0	0.0371497	0.150401	0.0209489	Normals_HBL
ACER1	-3.3669	0.363163	1	0.118892	0.0095749	Alkaline ceramidases	alkaline ceramidase 1	NM_133492	Y	Y	N	N	N	N	0.0301653	0	0.0371497	0.150401	0.0209489	Normals_ML
ACER1	-2.47464	2.03526e-14	1.48305e-13	0.154083	0.0271308	Alkaline ceramidases	alkaline ceramidase 1	NM_133492	Y	Y	N	N	N	N	0.0301653	0	0.0371497	0.150401	0.0209489	Normals_NB.MYCN.NA
ACER1	-2.15559	0.000361272	0.00129844	0.137615	0.0309813	Alkaline ceramidases	alkaline ceramidase 1	NM_133492	Y	Y	N	N	N	N	0.0301653	0	0.0371497	0.150401	0.0209489	Normals_NB.MYCN.A
ACER1	-3.16306	0.014891	0.0673629	0.125095	0.0124529	Alkaline ceramidases	alkaline ceramidase 1	NM_133492	Y	Y	N	N	N	N	0.0301653	0	0.0371497	0.150401	0.0209489	Normals_NB.Unknown
ACER1	-3.03581	8.03006e-09	4.89358e-08	0.134621	0.0143051	Alkaline ceramidases	alkaline ceramidase 1	NM_133492	Y	Y	N	N	N	N	0.0301653	0	0.0371497	0.150401	0.0209489	Normals_OS
ACER1	-2.12716	0.00197713	0.00906679	0.130267	0.0282959	Alkaline ceramidases	alkaline ceramidase 1	NM_133492	Y	Y	N	N	N	N	0.0301653	0	0.0371497	0.150401	0.0209489	Normals_SS
ACER1	-1.8745	0.473562	1	0.123509	0.0320716	Alkaline ceramidases	alkaline ceramidase 1	NM_133492	Y	Y	N	N	N	N	0.0301653	0	0.0371497	0.150401	0.0209489	Normals_Teratoma
ACER1	-0.919052	0.702558	1	0.122074	0.0642621	Alkaline ceramidases	alkaline ceramidase 1	NM_133492	Y	Y	N	N	N	N	0.0301653	0	0.0371497	0.150401	0.0209489	Normals_UDS
ACER1	-5.07536	0.0252343	0.11924	0.124198	0.00166499	Alkaline ceramidases	alkaline ceramidase 1	NM_133492	Y	Y	N	N	N	N	0.0301653	0	0.0371497	0.150401	0.0209489	Normals_YST
ACER1	-1.96082	0.0293453	0.0721606	0.05945	0.0123273	Alkaline ceramidases	alkaline ceramidase 1	NM_133492	Y	Y	N	N	N	N	0.0301653	0	0.0371497	0.150401	0.0209489	Normals_WT
ACER1	-1.52565	0.189815	0.365444	0.0546952	0.0171096	Alkaline ceramidases	alkaline ceramidase 1	NM_133492	Y	Y	N	N	N	N	0.0301653	0	0.0371497	0.150401	0.0209489	Normals_CCSK
ACER3	-0.047807	0.793876	1	2.75835	2.66913	Alkaline ceramidases	alkaline ceramidase 3	NM_018367	Y	Y	N	N	N	N	5.59479	1.98394	2.54935	1.40844	7.14859	Normals_RMS.FP
ACER3	-0.35542	0.0048766	0.0137157	2.83396	2.21672	Alkaline ceramidases	alkaline ceramidase 3	NM_018367	Y	Y	N	N	N	N	5.59479	1.98394	2.54935	1.40844	7.14859	Normals_RMS.FN
ACER3	0.291095	0.0540057	0.12042	2.78231	3.40441	Alkaline ceramidases	alkaline ceramidase 3	NM_018367	Y	Y	N	N	N	N	5.59479	1.98394	2.54935	1.40844	7.14859	Normals_EWS
ACER3	0.0661183	0.749641	1	2.44206	2.55753	Alkaline ceramidases	alkaline ceramidase 3	NM_018367	Y	Y	N	N	N	N	5.59479	1.98394	2.54935	1.40844	7.14859	Normals_ASPS
ACER3	0.672378	0.00105032	0.00412386	2.69727	4.30245	Alkaline ceramidases	alkaline ceramidase 3	NM_018367	Y	Y	N	N	N	N	5.59479	1.98394	2.54935	1.40844	7.14859	Normals_DSRCT
ACER3	-1.27721	1.43029e-10	2.29559e-09	2.60515	1.07455	Alkaline ceramidases	alkaline ceramidase 3	NM_018367	Y	Y	N	N	N	N	5.59479	1.98394	2.54935	1.40844	7.14859	Normals_HBL
ACER3	0.649889	0.12704	0.803242	2.53601	3.98066	Alkaline ceramidases	alkaline ceramidase 3	NM_018367	Y	Y	N	N	N	N	5.59479	1.98394	2.54935	1.40844	7.14859	Normals_ML
ACER3	-0.0583511	0.598879	0.870951	3.28997	3.16213	Alkaline ceramidases	alkaline ceramidase 3	NM_018367	Y	Y	N	N	N	N	5.59479	1.98394	2.54935	1.40844	7.14859	Normals_NB.MYCN.NA
ACER3	-0.241253	0.0977557	0.205679	2.9522	2.49923	Alkaline ceramidases	alkaline ceramidase 3	NM_018367	Y	Y	N	N	N	N	5.59479	1.98394	2.54935	1.40844	7.14859	Normals_NB.MYCN.A
ACER3	-0.138869	0.624953	1	2.68759	2.44189	Alkaline ceramidases	alkaline ceramidase 3	NM_018367	Y	Y	N	N	N	N	5.59479	1.98394	2.54935	1.40844	7.14859	Normals_NB.Unknown
ACER3	1.22553	1.67867e-17	2.29698e-16	2.81017	6.57495	Alkaline ceramidases	alkaline ceramidase 3	NM_018367	Y	Y	N	N	N	N	5.59479	1.98394	2.54935	1.40844	7.14859	Normals_OS
ACER3	-0.0474683	0.813872	1	2.84268	2.75195	Alkaline ceramidases	alkaline ceramidase 3	NM_018367	Y	Y	N	N	N	N	5.59479	1.98394	2.54935	1.40844	7.14859	Normals_SS
ACER3	0.12064	0.711126	1	2.65352	2.88621	Alkaline ceramidases	alkaline ceramidase 3	NM_018367	Y	Y	N	N	N	N	5.59479	1.98394	2.54935	1.40844	7.14859	Normals_Teratoma
ACER3	-0.557728	0.173981	0.717977	2.60387	1.7697	Alkaline ceramidases	alkaline ceramidase 3	NM_018367	Y	Y	N	N	N	N	5.59479	1.98394	2.54935	1.40844	7.14859	Normals_UDS
ACER3	0.127245	0.687993	1	2.6439	2.88869	Alkaline ceramidases	alkaline ceramidase 3	NM_018367	Y	Y	N	N	N	N	5.59479	1.98394	2.54935	1.40844	7.14859	Normals_YST
ACER3	-0.0119218	0.955886	1	2.48242	2.46324	Alkaline ceramidases	alkaline ceramidase 3	NM_018367	Y	Y	N	N	N	N	5.59479	1.98394	2.54935	1.40844	7.14859	Normals_WT
ACER3	0.348382	0.0654869	0.147025	2.31314	2.94645	Alkaline ceramidases	alkaline ceramidase 3	NM_018367	Y	Y	N	N	N	N	5.59479	1.98394	2.54935	1.40844	7.14859	Normals_CCSK
ACHE	-2.67874	5.49252e-08	3.70461e-07	7.36504	1.14974	Blood group antigens	acetylcholinesterase (Cartwright blood group)	NM_015831	Y	Y	N	N	Y	N	9.25409	0.44837	0.245106	0.0456764	2.34833	Normals_RMS.FP
ACHE	-0.671237	0.0829188	0.172323	7.96109	4.999	Blood group antigens	acetylcholinesterase (Cartwright blood group)	NM_015831	Y	Y	N	N	Y	N	9.25409	0.44837	0.245106	0.0456764	2.34833	Normals_RMS.FN
ACHE	-2.84693	1.76955e-13	1.90896e-12	7.7237	1.0725	Blood group antigens	acetylcholinesterase (Cartwright blood group)	NM_015831	Y	Y	N	N	Y	N	9.25409	0.44837	0.245106	0.0456764	2.34833	Normals_EWS
ACHE	-0.205253	0.817678	1	6.59417	5.72038	Blood group antigens	acetylcholinesterase (Cartwright blood group)	NM_015831	Y	Y	N	N	Y	N	9.25409	0.44837	0.245106	0.0456764	2.34833	Normals_ASPS
ACHE	-2.16925	8.25393e-06	5.68048e-05	7.52111	1.67033	Blood group antigens	acetylcholinesterase (Cartwright blood group)	NM_015831	Y	Y	N	N	Y	N	9.25409	0.44837	0.245106	0.0456764	2.34833	Normals_DSRCT
ACHE	-2.79989	7.47711e-09	8.84081e-08	7.02512	1.00796	Blood group antigens	acetylcholinesterase (Cartwright blood group)	NM_015831	Y	Y	N	N	Y	N	9.25409	0.44837	0.245106	0.0456764	2.34833	Normals_HBL
ACHE	-4.08716	0.0516473	0.521838	7.16869	0.420812	Blood group antigens	acetylcholinesterase (Cartwright blood group)	NM_015831	Y	Y	N	N	Y	N	9.25409	0.44837	0.245106	0.0456764	2.34833	Normals_ML
ACHE	1.5755	5.49522e-06	1.96767e-05	8.90243	26.535	Blood group antigens	acetylcholinesterase (Cartwright blood group)	NM_015831	Y	Y	N	N	Y	N	9.25409	0.44837	0.245106	0.0456764	2.34833	Normals_NB.MYCN.NA
ACHE	0.110551	0.800346	1	7.98255	8.61924	Blood group antigens	acetylcholinesterase (Cartwright blood group)	NM_015831	Y	Y	N	N	Y	N	9.25409	0.44837	0.245106	0.0456764	2.34833	Normals_NB.MYCN.A
ACHE	1.69296	0.00928361	0.0462946	7.5499	24.4121	Blood group antigens	acetylcholinesterase (Cartwright blood group)	NM_015831	Y	Y	N	N	Y	N	9.25409	0.44837	0.245106	0.0456764	2.34833	Normals_NB.Unknown
ACHE	-4.59103	1.17694e-29	4.22677e-28	7.62933	0.314942	Blood group antigens	acetylcholinesterase (Cartwright blood group)	NM_015831	Y	Y	N	N	Y	N	9.25409	0.44837	0.245106	0.0456764	2.34833	Normals_OS
ACHE	-1.90111	0.000363833	0.00205593	7.59941	2.03437	Blood group antigens	acetylcholinesterase (Cartwright blood group)	NM_015831	Y	Y	N	N	Y	N	9.25409	0.44837	0.245106	0.0456764	2.34833	Normals_SS
ACHE	-1.99634	0.202626	1	7.4542	1.86761	Blood group antigens	acetylcholinesterase (Cartwright blood group)	NM_015831	Y	Y	N	N	Y	N	9.25409	0.44837	0.245106	0.0456764	2.34833	Normals_Teratoma
ACHE	-1.50898	0.265354	0.883453	7.36052	2.5859	Blood group antigens	acetylcholinesterase (Cartwright blood group)	NM_015831	Y	Y	N	N	Y	N	9.25409	0.44837	0.245106	0.0456764	2.34833	Normals_UDS
ACHE	-1.70165	0.199143	0.566499	7.33946	2.25584	Blood group antigens	acetylcholinesterase (Cartwright blood group)	NM_015831	Y	Y	N	N	Y	N	9.25409	0.44837	0.245106	0.0456764	2.34833	Normals_YST
ACHE	-2.05424	1.81253e-05	9.10888e-05	1.85391	0.444842	Blood group antigens	acetylcholinesterase (Cartwright blood group)	NM_015831	Y	Y	N	N	Y	N	9.25409	0.44837	0.245106	0.0456764	2.34833	Normals_WT
ACHE	-3.10321	2.47862e-05	0.000125902	1.71498	0.198118	Blood group antigens	acetylcholinesterase (Cartwright blood group)	NM_015831	Y	Y	N	N	Y	N	9.25409	0.44837	0.245106	0.0456764	2.34833	Normals_CCSK
ACKR3	0.86548	0.0299436	0.0743564	27.9443	50.9132	Atypical chemokine receptors	atypical chemokine receptor 3	NM_020311	Y	Y	N	N	N	N	2.2387	22.4414	4.42525	3.60368	22.5457	Normals_RMS.FP
ACKR3	-0.713518	0.00484948	0.0136498	29.3031	17.8694	Atypical chemokine receptors	atypical chemokine receptor 3	NM_020311	Y	Y	N	N	N	N	2.2387	22.4414	4.42525	3.60368	22.5457	Normals_RMS.FN
ACKR3	-1.58147	5.04453e-08	3.00779e-07	28.3775	9.47921	Atypical chemokine receptors	atypical chemokine receptor 3	NM_020311	Y	Y	N	N	N	N	2.2387	22.4414	4.42525	3.60368	22.5457	Normals_EWS
ACKR3	-0.217786	0.630135	1	24.8685	21.3838	Atypical chemokine receptors	atypical chemokine receptor 3	NM_020311	Y	Y	N	N	N	N	2.2387	22.4414	4.42525	3.60368	22.5457	Normals_ASPS
ACKR3	0.0162078	0.958886	1	27.3854	27.691	Atypical chemokine receptors	atypical chemokine receptor 3	NM_020311	Y	Y	N	N	N	N	2.2387	22.4414	4.42525	3.60368	22.5457	Normals_DSRCT
ACKR3	-0.78087	0.0291377	0.0844425	26.5309	15.4402	Atypical chemokine receptors	atypical chemokine receptor 3	NM_020311	Y	Y	N	N	N	N	2.2387	22.4414	4.42525	3.60368	22.5457	Normals_HBL
ACKR3	1.64827	0.0291676	0.388641	26.2303	82.2227	Atypical chemokine receptors	atypical chemokine receptor 3	NM_020311	Y	Y	N	N	N	N	2.2387	22.4414	4.42525	3.60368	22.5457	Normals_ML
ACKR3	-1.64248	1.5865e-12	1.00379e-11	33.626	10.7697	Atypical chemokine receptors	atypical chemokine receptor 3	NM_020311	Y	Y	N	N	N	N	2.2387	22.4414	4.42525	3.60368	22.5457	Normals_NB.MYCN.NA
ACKR3	-1.56599	6.42218e-07	3.55964e-06	30.3181	10.241	Atypical chemokine receptors	atypical chemokine receptor 3	NM_020311	Y	Y	N	N	N	N	2.2387	22.4414	4.42525	3.60368	22.5457	Normals_NB.MYCN.A
ACKR3	-2.26237	0.000195705	0.00195016	27.7897	5.79115	Atypical chemokine receptors	atypical chemokine receptor 3	NM_020311	Y	Y	N	N	N	N	2.2387	22.4414	4.42525	3.60368	22.5457	Normals_NB.Unknown
ACKR3	-0.379967	0.095138	0.193556	28.2522	21.7108	Atypical chemokine receptors	atypical chemokine receptor 3	NM_020311	Y	Y	N	N	N	N	2.2387	22.4414	4.42525	3.60368	22.5457	Normals_OS
ACKR3	0.97765	0.00511019	0.0206634	29.065	57.2366	Atypical chemokine receptors	atypical chemokine receptor 3	NM_020311	Y	Y	N	N	N	N	2.2387	22.4414	4.42525	3.60368	22.5457	Normals_SS
ACKR3	0.578654	0.349083	1	27.4374	40.9774	Atypical chemokine receptors	atypical chemokine receptor 3	NM_020311	Y	Y	N	N	N	N	2.2387	22.4414	4.42525	3.60368	22.5457	Normals_Teratoma
ACKR3	-1.50243	0.0779297	0.462429	26.9322	9.50551	Atypical chemokine receptors	atypical chemokine receptor 3	NM_020311	Y	Y	N	N	N	N	2.2387	22.4414	4.42525	3.60368	22.5457	Normals_UDS
ACKR3	1.31562	0.0207754	0.102495	26.9657	67.1221	Atypical chemokine receptors	atypical chemokine receptor 3	NM_020311	Y	Y	N	N	N	N	2.2387	22.4414	4.42525	3.60368	22.5457	Normals_YST
ACKR3	-0.569644	0.0754951	0.164175	9.55263	6.43587	Atypical chemokine receptors	atypical chemokine receptor 3	NM_020311	Y	Y	N	N	N	N	2.2387	22.4414	4.42525	3.60368	22.5457	Normals_WT
ACKR3	-0.351097	0.446699	0.734463	8.91872	6.99187	Atypical chemokine receptors	atypical chemokine receptor 3	NM_020311	Y	Y	N	N	N	N	2.2387	22.4414	4.42525	3.60368	22.5457	Normals_CCSK
ACKR4	-2.64528	1.48132e-13	2.06855e-12	2.46135	0.392508	Atypical chemokine receptors	atypical chemokine receptor 4	NM_016557	Y	Y	N	N	N	N	0.167811	4.33629	0.390427	0.954777	3.70149	Normals_RMS.FP
ACKR4	-2.77547	2.91989e-23	8.25399e-22	2.55945	0.37365	Atypical chemokine receptors	atypical chemokine receptor 4	NM_016557	Y	Y	N	N	N	N	0.167811	4.33629	0.390427	0.954777	3.70149	Normals_RMS.FN
ACKR4	-2.72341	2.30495e-17	3.65625e-16	2.47841	0.373586	Atypical chemokine receptors	atypical chemokine receptor 4	NM_016557	Y	Y	N	N	N	N	0.167811	4.33629	0.390427	0.954777	3.70149	Normals_EWS
ACKR4	-2.70742	8.77615e-08	1.7525e-06	2.18048	0.333508	Atypical chemokine receptors	atypical chemokine receptor 4	NM_016557	Y	Y	N	N	N	N	0.167811	4.33629	0.390427	0.954777	3.70149	Normals_ASPS
ACKR4	-1.43764	0.000175378	0.000844314	2.40383	0.892046	Atypical chemokine receptors	atypical chemokine receptor 4	NM_016557	Y	Y	N	N	N	N	0.167811	4.33629	0.390427	0.954777	3.70149	Normals_DSRCT
ACKR4	-1.23836	0.0035776	0.0133423	2.33163	0.988275	Atypical chemokine receptors	atypical chemokine receptor 4	NM_016557	Y	Y	N	N	N	N	0.167811	4.33629	0.390427	0.954777	3.70149	Normals_HBL
ACKR4	-0.898963	0.515077	1	2.29398	1.22954	Atypical chemokine receptors	atypical chemokine receptor 4	NM_016557	Y	Y	N	N	N	N	0.167811	4.33629	0.390427	0.954777	3.70149	Normals_ML
ACKR4	-2.87294	4.54026e-35	1.2145e-33	2.94956	0.401484	Atypical chemokine receptors	atypical chemokine receptor 4	NM_016557	Y	Y	N	N	N	N	0.167811	4.33629	0.390427	0.954777	3.70149	Normals_NB.MYCN.NA
ACKR4	-2.76442	3.85418e-18	8.82232e-17	2.65499	0.391257	Atypical chemokine receptors	atypical chemokine receptor 4	NM_016557	Y	Y	N	N	N	N	0.167811	4.33629	0.390427	0.954777	3.70149	Normals_NB.MYCN.A
ACKR4	-4.08146	7.3865e-09	2.78921e-07	2.42726	0.142352	Atypical chemokine receptors	atypical chemokine receptor 4	NM_016557	Y	Y	N	N	N	N	0.167811	4.33629	0.390427	0.954777	3.70149	Normals_NB.Unknown
ACKR4	-3.29479	6.91977e-32	2.93265e-30	2.48005	0.252008	Atypical chemokine receptors	atypical chemokine receptor 4	NM_016557	Y	Y	N	N	N	N	0.167811	4.33629	0.390427	0.954777	3.70149	Normals_OS
ACKR4	-4.18951	5.70336e-21	9.78749e-19	2.56575	0.139884	Atypical chemokine receptors	atypical chemokine receptor 4	NM_016557	Y	Y	N	N	N	N	0.167811	4.33629	0.390427	0.954777	3.70149	Normals_SS
ACKR4	-0.516589	0.644587	1	2.39649	1.67572	Atypical chemokine receptors	atypical chemokine receptor 4	NM_016557	Y	Y	N	N	N	N	0.167811	4.33629	0.390427	0.954777	3.70149	Normals_Teratoma
ACKR4	-1.28969	0.160894	0.686122	2.35536	0.964704	Atypical chemokine receptors	atypical chemokine receptor 4	NM_016557	Y	Y	N	N	N	N	0.167811	4.33629	0.390427	0.954777	3.70149	Normals_UDS
ACKR4	-3.99358	7.37725e-05	0.00105935	2.35512	0.146683	Atypical chemokine receptors	atypical chemokine receptor 4	NM_016557	Y	Y	N	N	N	N	0.167811	4.33629	0.390427	0.954777	3.70149	Normals_YST
ACKR4	-0.39717	0.191817	0.359652	1.9634	1.49414	Atypical chemokine receptors	atypical chemokine receptor 4	NM_016557	Y	Y	N	N	N	N	0.167811	4.33629	0.390427	0.954777	3.70149	Normals_WT
ACKR4	-1.92697	8.88202e-08	7.23494e-07	1.83525	0.481746	Atypical chemokine receptors	atypical chemokine receptor 4	NM_016557	Y	Y	N	N	N	N	0.167811	4.33629	0.390427	0.954777	3.70149	Normals_CCSK
ACP1	0.274803	0.034927	0.0851504	17.6226	21.3171	Class II Cys-based phosphatases;Acid phosphatases	acid phosphatase 1	NM_004300	Y	Y	N	N	N	Y	19.0324	18.6473	26.8392	23.9275	12.2117	Normals_RMS.FP
ACP1	0.38346	0.000291649	0.00102181	18.3428	23.9229	Class II Cys-based phosphatases;Acid phosphatases	acid phosphatase 1	NM_004300	Y	Y	N	N	N	Y	19.0324	18.6473	26.8392	23.9275	12.2117	Normals_RMS.FN
ACP1	-0.0509789	0.589608	0.899139	17.9272	17.3019	Class II Cys-based phosphatases;Acid phosphatases	acid phosphatase 1	NM_004300	Y	Y	N	N	N	Y	19.0324	18.6473	26.8392	23.9275	12.2117	Normals_EWS
ACP1	-0.257183	0.165813	0.419177	15.6552	13.0973	Class II Cys-based phosphatases;Acid phosphatases	acid phosphatase 1	NM_004300	Y	Y	N	N	N	Y	19.0324	18.6473	26.8392	23.9275	12.2117	Normals_ASPS
ACP1	-0.296483	0.0477642	0.111979	17.1947	13.9918	Class II Cys-based phosphatases;Acid phosphatases	acid phosphatase 1	NM_004300	Y	Y	N	N	N	Y	19.0324	18.6473	26.8392	23.9275	12.2117	Normals_DSRCT
ACP1	0.320411	0.0188441	0.0577373	16.6373	20.7717	Class II Cys-based phosphatases;Acid phosphatases	acid phosphatase 1	NM_004300	Y	Y	N	N	N	Y	19.0324	18.6473	26.8392	23.9275	12.2117	Normals_HBL
ACP1	-0.0320344	0.99961	1	16.4446	16.0816	Class II Cys-based phosphatases;Acid phosphatases	acid phosphatase 1	NM_004300	Y	Y	N	N	N	Y	19.0324	18.6473	26.8392	23.9275	12.2117	Normals_ML
ACP1	0.23477	0.0164303	0.0369697	21.0798	24.8031	Class II Cys-based phosphatases;Acid phosphatases	acid phosphatase 1	NM_004300	Y	Y	N	N	N	Y	19.0324	18.6473	26.8392	23.9275	12.2117	Normals_NB.MYCN.NA
ACP1	0.46964	0.000106289	0.000418266	18.8323	26.0751	Class II Cys-based phosphatases;Acid phosphatases	acid phosphatase 1	NM_004300	Y	Y	N	N	N	Y	19.0324	18.6473	26.8392	23.9275	12.2117	Normals_NB.MYCN.A
ACP1	0.170717	0.407204	0.833757	17.3954	19.5781	Class II Cys-based phosphatases;Acid phosphatases	acid phosphatase 1	NM_004300	Y	Y	N	N	N	Y	19.0324	18.6473	26.8392	23.9275	12.2117	Normals_NB.Unknown
ACP1	0.0189054	0.898485	1	18.0088	18.2456	Class II Cys-based phosphatases;Acid phosphatases	acid phosphatase 1	NM_004300	Y	Y	N	N	N	Y	19.0324	18.6473	26.8392	23.9275	12.2117	Normals_OS
ACP1	-0.0365149	0.806795	1	18.0617	17.607	Class II Cys-based phosphatases;Acid phosphatases	acid phosphatase 1	NM_004300	Y	Y	N	N	N	Y	19.0324	18.6473	26.8392	23.9275	12.2117	Normals_SS
ACP1	-0.687212	0.0688878	0.669352	17.1749	10.6649	Class II Cys-based phosphatases;Acid phosphatases	acid phosphatase 1	NM_004300	Y	Y	N	N	N	Y	19.0324	18.6473	26.8392	23.9275	12.2117	Normals_Teratoma
ACP1	0.049975	0.830012	1	16.8846	17.4772	Class II Cys-based phosphatases;Acid phosphatases	acid phosphatase 1	NM_004300	Y	Y	N	N	N	Y	19.0324	18.6473	26.8392	23.9275	12.2117	Normals_UDS
ACP1	0.510385	0.0717148	0.264621	17.0353	24.2625	Class II Cys-based phosphatases;Acid phosphatases	acid phosphatase 1	NM_004300	Y	Y	N	N	N	Y	19.0324	18.6473	26.8392	23.9275	12.2117	Normals_YST
ACP1	0.71175	7.26563e-10	7.8384e-09	7.54804	12.3601	Class II Cys-based phosphatases;Acid phosphatases	acid phosphatase 1	NM_004300	Y	Y	N	N	N	Y	19.0324	18.6473	26.8392	23.9275	12.2117	Normals_WT
ACP1	0.368291	0.0146432	0.0393948	7.00194	9.03744	Class II Cys-based phosphatases;Acid phosphatases	acid phosphatase 1	NM_004300	Y	Y	N	N	N	Y	19.0324	18.6473	26.8392	23.9275	12.2117	Normals_CCSK
ACPP	-12.9174	7.71383e-21	2.50713e-19	232.904	0.029601	Acid phosphatases	acid phosphatase, prostate	NM_001099	Y	Y	N	N	N	N	0.0220257	0.031322	9.99399	0.285929	0.435538	Normals_RMS.FP
ACPP	-10.5071	4.70057e-35	3.83282e-33	241.249	0.165688	Acid phosphatases	acid phosphatase, prostate	NM_001099	Y	Y	N	N	N	N	0.0220257	0.031322	9.99399	0.285929	0.435538	Normals_RMS.FN
ACPP	-7.9469	1.38312e-28	6.24621e-27	239.647	0.97031	Acid phosphatases	acid phosphatase, prostate	NM_001099	Y	Y	N	N	N	N	0.0220257	0.031322	9.99399	0.285929	0.435538	Normals_EWS
ACPP	-11.5892	1.8593e-08	4.51453e-07	201.827	0.0647957	Acid phosphatases	acid phosphatase, prostate	NM_001099	Y	Y	N	N	N	N	0.0220257	0.031322	9.99399	0.285929	0.435538	Normals_ASPS
ACPP	-7.89847	2.09954e-14	1.01783e-12	238.923	1.00083	Acid phosphatases	acid phosphatase, prostate	NM_001099	Y	Y	N	N	N	N	0.0220257	0.031322	9.99399	0.285929	0.435538	Normals_DSRCT
ACPP	-9.53614	7.52005e-14	2.05294e-12	216.601	0.291019	Acid phosphatases	acid phosphatase, prostate	NM_001099	Y	Y	N	N	N	N	0.0220257	0.031322	9.99399	0.285929	0.435538	Normals_HBL
ACPP	-9.96618	0.108238	0.746187	220.004	0.21918	Acid phosphatases	acid phosphatase, prostate	NM_001099	Y	Y	N	N	N	N	0.0220257	0.031322	9.99399	0.285929	0.435538	Normals_ML
ACPP	-12.3682	4.89409e-131	1.43662e-127	284.296	0.0532848	Acid phosphatases	acid phosphatase, prostate	NM_001099	Y	Y	N	N	N	N	0.0220257	0.031322	9.99399	0.285929	0.435538	Normals_NB.MYCN.NA
ACPP	-12.7321	9.05786e-29	6.79011e-27	253.76	0.0368583	Acid phosphatases	acid phosphatase, prostate	NM_001099	Y	Y	N	N	N	N	0.0220257	0.031322	9.99399	0.285929	0.435538	Normals_NB.MYCN.A
ACPP	-12.103	3.43506e-06	6.36913e-05	228.788	0.0513937	Acid phosphatases	acid phosphatase, prostate	NM_001099	Y	Y	N	N	N	N	0.0220257	0.031322	9.99399	0.285929	0.435538	Normals_NB.Unknown
ACPP	-10.0219	1.28727e-55	3.43516e-53	248.968	0.238205	Acid phosphatases	acid phosphatase, prostate	NM_001099	Y	Y	N	N	N	N	0.0220257	0.031322	9.99399	0.285929	0.435538	Normals_OS
ACPP	-10.7444	2.83414e-11	8.55349e-10	237.877	0.138029	Acid phosphatases	acid phosphatase, prostate	NM_001099	Y	Y	N	N	N	N	0.0220257	0.031322	9.99399	0.285929	0.435538	Normals_SS
ACPP	-8.60007	0.0683986	0.667883	225.888	0.581389	Acid phosphatases	acid phosphatase, prostate	NM_001099	Y	Y	N	N	N	N	0.0220257	0.031322	9.99399	0.285929	0.435538	Normals_Teratoma
ACPP	-7.60052	0.0503606	0.359131	225.892	1.16316	Acid phosphatases	acid phosphatase, prostate	NM_001099	Y	Y	N	N	N	N	0.0220257	0.031322	9.99399	0.285929	0.435538	Normals_UDS
ACPP	-7.2933	0.0569562	0.222561	227.725	1.45113	Acid phosphatases	acid phosphatase, prostate	NM_001099	Y	Y	N	N	N	N	0.0220257	0.031322	9.99399	0.285929	0.435538	Normals_YST
ACPP	-8.07572	5.36185e-10	5.90068e-09	91.1599	0.33642	Acid phosphatases	acid phosphatase, prostate	NM_001099	Y	Y	N	N	N	N	0.0220257	0.031322	9.99399	0.285929	0.435538	Normals_WT
ACPP	-8.17839	2.82927e-05	0.000141942	84.0019	0.288766	Acid phosphatases	acid phosphatase, prostate	NM_001099	Y	Y	N	N	N	N	0.0220257	0.031322	9.99399	0.285929	0.435538	Normals_CCSK
ACPT	1.06808	0.0389104	0.0936701	0.00335516	0.00932074	NA	NA	NA	N	Y	N	N	N	N	0.00542463	0	0	0	0.0129193	Normals_RMS.FP
ACPT	1.2509	0.00137736	0.00430361	0.00347717	0.0113394	NA	NA	NA	N	Y	N	N	N	N	0.00542463	0	0	0	0.0129193	Normals_RMS.FN
ACPT	5.74739	9.03504e-26	3.2302e-24	0.00341174	0.287304	NA	NA	NA	N	Y	N	N	N	N	0.00542463	0	0	0	0.0129193	Normals_EWS
ACPT	0.0835396	0.840382	1	0.00297459	0.00381809	NA	NA	NA	N	Y	N	N	N	N	0.00542463	0	0	0	0.0129193	Normals_ASPS
ACPT	1.85189	0.00364777	0.0122245	0.00326555	0.0197302	NA	NA	NA	N	Y	N	N	N	N	0.00542463	0	0	0	0.0129193	Normals_DSRCT
ACPT	5.63482	6.89991e-33	2.82962e-30	0.00316457	0.267242	NA	NA	NA	N	Y	N	N	N	N	0.00542463	0	0	0	0.0129193	Normals_HBL
ACPT	-1.32999	1	1	0.00311372	0	NA	NA	NA	N	Y	N	N	N	N	0.00542463	0	0	0	0.0129193	Normals_ML
ACPT	0.978141	0.0157163	0.0355176	0.00402158	0.0100979	NA	NA	NA	N	Y	N	N	N	N	0.00542463	0	0	0	0.0129193	Normals_NB.MYCN.NA
ACPT	0.96722	0.0357746	0.0849083	0.00362068	0.00928798	NA	NA	NA	N	Y	N	N	N	N	0.00542463	0	0	0	0.0129193	Normals_NB.MYCN.A
ACPT	0.723306	0.275994	0.634783	0.00329757	0.00728502	NA	NA	NA	N	Y	N	N	N	N	0.00542463	0	0	0	0.0129193	Normals_NB.Unknown
ACPT	4.63487	1.16333e-07	6.28891e-07	0.00345285	0.159932	NA	NA	NA	N	Y	N	N	N	N	0.00542463	0	0	0	0.0129193	Normals_OS
ACPT	0.471365	0.596505	0.989851	0.00345248	0.00563776	NA	NA	NA	N	Y	N	N	N	N	0.00542463	0	0	0	0.0129193	Normals_SS
ACPT	-1.36409	1	1	0.00325577	0	NA	NA	NA	N	Y	N	N	N	N	0.00542463	0	0	0	0.0129193	Normals_Teratoma
ACPT	-1.3639	0.901126	1	0.00319705	0	NA	NA	NA	N	Y	N	N	N	N	0.00542463	0	0	0	0.0129193	Normals_UDS
ACPT	7.8351	1.84345e-20	3.54533e-18	0.00324201	1.29443	NA	NA	NA	N	Y	N	N	N	N	0.00542463	0	0	0	0.0129193	Normals_YST
ACPT	0.592814	0.124415	0.250343	0.0145602	0.0215454	NA	NA	NA	N	Y	N	N	N	N	0.00542463	0	0	0	0.0129193	Normals_WT
ACPT	-0.427771	0.516669	0.821676	0.013517	0.00839725	NA	NA	NA	N	Y	N	N	N	N	0.00542463	0	0	0	0.0129193	Normals_CCSK
ACSL1	-4.17901	1.29024e-22	5.0322e-21	58.7299	3.24178	Acyl-CoA synthetase family	acyl-CoA synthetase long chain family member 1	NM_001995	Y	Y	N	N	Y	N	6.98101	107.162	64.2403	554.35	21.2143	Normals_RMS.FP
ACSL1	-3.24432	3.91973e-31	2.32817e-29	61.7657	6.51752	Acyl-CoA synthetase family	acyl-CoA synthetase long chain family member 1	NM_001995	Y	Y	N	N	Y	N	6.98101	107.162	64.2403	554.35	21.2143	Normals_RMS.FN
ACSL1	-3.48328	2.83944e-29	1.37588e-27	61.3676	5.48649	Acyl-CoA synthetase family	acyl-CoA synthetase long chain family member 1	NM_001995	Y	Y	N	N	Y	N	6.98101	107.162	64.2403	554.35	21.2143	Normals_EWS
ACSL1	-0.533062	0.336981	0.708877	52.1041	36.0075	Acyl-CoA synthetase family	acyl-CoA synthetase long chain family member 1	NM_001995	Y	Y	N	N	Y	N	6.98101	107.162	64.2403	554.35	21.2143	Normals_ASPS
ACSL1	-2.85089	3.01464e-09	4.8496e-08	59.0014	8.17789	Acyl-CoA synthetase family	acyl-CoA synthetase long chain family member 1	NM_001995	Y	Y	N	N	Y	N	6.98101	107.162	64.2403	554.35	21.2143	Normals_DSRCT
ACSL1	-0.850719	0.036595	0.1026	54.4545	30.1947	Acyl-CoA synthetase family	acyl-CoA synthetase long chain family member 1	NM_001995	Y	Y	N	N	Y	N	6.98101	107.162	64.2403	554.35	21.2143	Normals_HBL
ACSL1	-0.882984	0.624006	1	56.5496	30.6629	Acyl-CoA synthetase family	acyl-CoA synthetase long chain family member 1	NM_001995	Y	Y	N	N	Y	N	6.98101	107.162	64.2403	554.35	21.2143	Normals_ML
ACSL1	-2.75976	2.75854e-51	1.73844e-49	69.2801	10.2283	Acyl-CoA synthetase family	acyl-CoA synthetase long chain family member 1	NM_001995	Y	Y	N	N	Y	N	6.98101	107.162	64.2403	554.35	21.2143	Normals_NB.MYCN.NA
ACSL1	-2.42469	3.66827e-14	5.20586e-13	60.7324	11.3106	Acyl-CoA synthetase family	acyl-CoA synthetase long chain family member 1	NM_001995	Y	Y	N	N	Y	N	6.98101	107.162	64.2403	554.35	21.2143	Normals_NB.MYCN.A
ACSL1	-2.8701	7.72006e-05	0.000893116	58.5756	8.01127	Acyl-CoA synthetase family	acyl-CoA synthetase long chain family member 1	NM_001995	Y	Y	N	N	Y	N	6.98101	107.162	64.2403	554.35	21.2143	Normals_NB.Unknown
ACSL1	-2.74523	1.40872e-33	6.77899e-32	62.07	9.25619	Acyl-CoA synthetase family	acyl-CoA synthetase long chain family member 1	NM_001995	Y	Y	N	N	Y	N	6.98101	107.162	64.2403	554.35	21.2143	Normals_OS
ACSL1	-3.17869	2.95014e-10	7.1414e-09	59.564	6.57822	Acyl-CoA synthetase family	acyl-CoA synthetase long chain family member 1	NM_001995	Y	Y	N	N	Y	N	6.98101	107.162	64.2403	554.35	21.2143	Normals_SS
ACSL1	-2.40865	0.0665636	0.659706	57.833	10.8912	Acyl-CoA synthetase family	acyl-CoA synthetase long chain family member 1	NM_001995	Y	Y	N	N	Y	N	6.98101	107.162	64.2403	554.35	21.2143	Normals_Teratoma
ACSL1	-2.94475	0.0133441	0.162003	58.0629	7.54073	Acyl-CoA synthetase family	acyl-CoA synthetase long chain family member 1	NM_001995	Y	Y	N	N	Y	N	6.98101	107.162	64.2403	554.35	21.2143	Normals_UDS
ACSL1	-3.2205	0.00749712	0.0463824	58.3147	6.25568	Acyl-CoA synthetase family	acyl-CoA synthetase long chain family member 1	NM_001995	Y	Y	N	N	Y	N	6.98101	107.162	64.2403	554.35	21.2143	Normals_YST
ACSL1	-4.69777	1.12854e-18	3.30058e-17	43.2793	1.66656	Acyl-CoA synthetase family	acyl-CoA synthetase long chain family member 1	NM_001995	Y	Y	N	N	Y	N	6.98101	107.162	64.2403	554.35	21.2143	Normals_WT
ACSL1	-1.74928	0.00572785	0.0170752	40.1949	11.9552	Acyl-CoA synthetase family	acyl-CoA synthetase long chain family member 1	NM_001995	Y	Y	N	N	Y	N	6.98101	107.162	64.2403	554.35	21.2143	Normals_CCSK
ACSL3	-0.101308	0.670519	1	14.6608	13.6671	Acyl-CoA synthetase family	acyl-CoA synthetase long chain family member 3	NM_004457	Y	Y	N	N	N	N	23.9173	13.3011	15.1929	16.7903	19.6164	Normals_RMS.FP
ACSL3	-0.330196	0.0259998	0.0620252	15.1642	12.0632	Acyl-CoA synthetase family	acyl-CoA synthetase long chain family member 3	NM_004457	Y	Y	N	N	N	N	23.9173	13.3011	15.1929	16.7903	19.6164	Normals_RMS.FN
ACSL3	-1.35832	2.59128e-17	4.09067e-16	14.8848	5.8042	Acyl-CoA synthetase family	acyl-CoA synthetase long chain family member 3	NM_004457	Y	Y	N	N	N	N	23.9173	13.3011	15.1929	16.7903	19.6164	Normals_EWS
ACSL3	0.0605812	0.778024	1	12.9568	13.5135	Acyl-CoA synthetase family	acyl-CoA synthetase long chain family member 3	NM_004457	Y	Y	N	N	N	N	23.9173	13.3011	15.1929	16.7903	19.6164	Normals_ASPS
ACSL3	0.0873134	0.668946	0.90906	14.4421	15.3426	Acyl-CoA synthetase family	acyl-CoA synthetase long chain family member 3	NM_004457	Y	Y	N	N	N	N	23.9173	13.3011	15.1929	16.7903	19.6164	Normals_DSRCT
ACSL3	0.400105	0.0334379	0.0951642	13.8015	18.2139	Acyl-CoA synthetase family	acyl-CoA synthetase long chain family member 3	NM_004457	Y	Y	N	N	N	N	23.9173	13.3011	15.1929	16.7903	19.6164	Normals_HBL
ACSL3	0.952322	0.0366565	0.436566	13.622	26.3602	Acyl-CoA synthetase family	acyl-CoA synthetase long chain family member 3	NM_004457	Y	Y	N	N	N	N	23.9173	13.3011	15.1929	16.7903	19.6164	Normals_ML
ACSL3	-0.960295	5.96375e-21	6.8215e-20	17.5305	9.01151	Acyl-CoA synthetase family	acyl-CoA synthetase long chain family member 3	NM_004457	Y	Y	N	N	N	N	23.9173	13.3011	15.1929	16.7903	19.6164	Normals_NB.MYCN.NA
ACSL3	-1.13485	5.95394e-13	7.28381e-12	15.6453	7.12502	Acyl-CoA synthetase family	acyl-CoA synthetase long chain family member 3	NM_004457	Y	Y	N	N	N	N	23.9173	13.3011	15.1929	16.7903	19.6164	Normals_NB.MYCN.A
ACSL3	-0.702972	0.0147021	0.066627	14.381	8.83493	Acyl-CoA synthetase family	acyl-CoA synthetase long chain family member 3	NM_004457	Y	Y	N	N	N	N	23.9173	13.3011	15.1929	16.7903	19.6164	Normals_NB.Unknown
ACSL3	-0.442155	0.000866699	0.00280012	15.0552	11.0835	Acyl-CoA synthetase family	acyl-CoA synthetase long chain family member 3	NM_004457	Y	Y	N	N	N	N	23.9173	13.3011	15.1929	16.7903	19.6164	Normals_OS
ACSL3	-0.744837	0.000841043	0.00429281	15.0046	8.95385	Acyl-CoA synthetase family	acyl-CoA synthetase long chain family member 3	NM_004457	Y	Y	N	N	N	N	23.9173	13.3011	15.1929	16.7903	19.6164	Normals_SS
ACSL3	-0.857982	0.0861106	0.732883	14.1987	7.83394	Acyl-CoA synthetase family	acyl-CoA synthetase long chain family member 3	NM_004457	Y	Y	N	N	N	N	23.9173	13.3011	15.1929	16.7903	19.6164	Normals_Teratoma
ACSL3	-0.266546	0.566422	1	13.9865	11.6277	Acyl-CoA synthetase family	acyl-CoA synthetase long chain family member 3	NM_004457	Y	Y	N	N	N	N	23.9173	13.3011	15.1929	16.7903	19.6164	Normals_UDS
ACSL3	-0.759187	0.0875738	0.308155	14.1443	8.35719	Acyl-CoA synthetase family	acyl-CoA synthetase long chain family member 3	NM_004457	Y	Y	N	N	N	N	23.9173	13.3011	15.1929	16.7903	19.6164	Normals_YST
ACSL3	-0.317674	0.0786033	0.169993	11.4515	9.18767	Acyl-CoA synthetase family	acyl-CoA synthetase long chain family member 3	NM_004457	Y	Y	N	N	N	N	23.9173	13.3011	15.1929	16.7903	19.6164	Normals_WT
ACSL3	0.735798	0.000604725	0.00226845	10.649	17.735	Acyl-CoA synthetase family	acyl-CoA synthetase long chain family member 3	NM_004457	Y	Y	N	N	N	N	23.9173	13.3011	15.1929	16.7903	19.6164	Normals_CCSK
ACSL4	-1.97716	2.42985e-18	6.01509e-17	14.1703	3.59863	Acyl-CoA synthetase family;X-linked mental retardation	acyl-CoA synthetase long chain family member 4	NM_004458	Y	Y	N	N	N	Y	15.1066	12.2371	31.6647	32.3266	36.9665	Normals_RMS.FP
ACSL4	-1.71646	1.41539e-25	4.97143e-24	14.6371	4.45406	Acyl-CoA synthetase family;X-linked mental retardation	acyl-CoA synthetase long chain family member 4	NM_004458	Y	Y	N	N	N	Y	15.1066	12.2371	31.6647	32.3266	36.9665	Normals_RMS.FN
ACSL4	-0.931913	2.25086e-07	1.23646e-06	14.3372	7.51389	Acyl-CoA synthetase family;X-linked mental retardation	acyl-CoA synthetase long chain family member 4	NM_004458	Y	Y	N	N	N	Y	15.1066	12.2371	31.6647	32.3266	36.9665	Normals_EWS
ACSL4	1.7783	6.55353e-10	2.26182e-08	12.5604	43.0861	Acyl-CoA synthetase family;X-linked mental retardation	acyl-CoA synthetase long chain family member 4	NM_004458	Y	Y	N	N	N	Y	15.1066	12.2371	31.6647	32.3266	36.9665	Normals_ASPS
ACSL4	-0.479865	0.0432913	0.103086	13.8951	9.9629	Acyl-CoA synthetase family;X-linked mental retardation	acyl-CoA synthetase long chain family member 4	NM_004458	Y	Y	N	N	N	Y	15.1066	12.2371	31.6647	32.3266	36.9665	Normals_DSRCT
ACSL4	2.5572	7.22165e-23	7.58518e-21	13.3163	78.379	Acyl-CoA synthetase family;X-linked mental retardation	acyl-CoA synthetase long chain family member 4	NM_004458	Y	Y	N	N	N	Y	15.1066	12.2371	31.6647	32.3266	36.9665	Normals_HBL
ACSL4	-0.0663414	0.987298	1	13.164	12.5722	Acyl-CoA synthetase family;X-linked mental retardation	acyl-CoA synthetase long chain family member 4	NM_004458	Y	Y	N	N	N	Y	15.1066	12.2371	31.6647	32.3266	36.9665	Normals_ML
ACSL4	-0.821619	3.8444e-10	2.01007e-09	16.8974	9.56108	Acyl-CoA synthetase family;X-linked mental retardation	acyl-CoA synthetase long chain family member 4	NM_004458	Y	Y	N	N	N	Y	15.1066	12.2371	31.6647	32.3266	36.9665	Normals_NB.MYCN.NA
ACSL4	-1.10422	6.9798e-10	5.82586e-09	15.0015	6.97777	Acyl-CoA synthetase family;X-linked mental retardation	acyl-CoA synthetase long chain family member 4	NM_004458	Y	Y	N	N	N	Y	15.1066	12.2371	31.6647	32.3266	36.9665	Normals_NB.MYCN.A
ACSL4	-0.38113	0.277959	0.638072	13.8811	10.6585	Acyl-CoA synthetase family;X-linked mental retardation	acyl-CoA synthetase long chain family member 4	NM_004458	Y	Y	N	N	N	Y	15.1066	12.2371	31.6647	32.3266	36.9665	Normals_NB.Unknown
ACSL4	-0.721132	6.23656e-06	2.75379e-05	14.4332	8.75459	Acyl-CoA synthetase family;X-linked mental retardation	acyl-CoA synthetase long chain family member 4	NM_004458	Y	Y	N	N	N	Y	15.1066	12.2371	31.6647	32.3266	36.9665	Normals_OS
ACSL4	-0.670118	0.00964851	0.0356826	14.6026	9.17763	Acyl-CoA synthetase family;X-linked mental retardation	acyl-CoA synthetase long chain family member 4	NM_004458	Y	Y	N	N	N	Y	15.1066	12.2371	31.6647	32.3266	36.9665	Normals_SS
ACSL4	-0.369321	0.572187	1	13.7052	10.6101	Acyl-CoA synthetase family;X-linked mental retardation	acyl-CoA synthetase long chain family member 4	NM_004458	Y	Y	N	N	N	Y	15.1066	12.2371	31.6647	32.3266	36.9665	Normals_Teratoma
ACSL4	-1.14544	0.044163	0.331984	13.5163	6.11031	Acyl-CoA synthetase family;X-linked mental retardation	acyl-CoA synthetase long chain family member 4	NM_004458	Y	Y	N	N	N	Y	15.1066	12.2371	31.6647	32.3266	36.9665	Normals_UDS
ACSL4	-1.39552	0.0144447	0.0770933	13.6239	5.1784	Acyl-CoA synthetase family;X-linked mental retardation	acyl-CoA synthetase long chain family member 4	NM_004458	Y	Y	N	N	N	Y	15.1066	12.2371	31.6647	32.3266	36.9665	Normals_YST
ACSL4	-1.28638	1.88435e-06	1.13999e-05	12.42	5.09092	Acyl-CoA synthetase family;X-linked mental retardation	acyl-CoA synthetase long chain family member 4	NM_004458	Y	Y	N	N	N	Y	15.1066	12.2371	31.6647	32.3266	36.9665	Normals_WT
ACSL4	-0.577735	0.104243	0.21947	11.3922	7.63248	Acyl-CoA synthetase family;X-linked mental retardation	acyl-CoA synthetase long chain family member 4	NM_004458	Y	Y	N	N	N	Y	15.1066	12.2371	31.6647	32.3266	36.9665	Normals_CCSK
ACSL5	-3.38624	2.2259e-22	8.44524e-21	8.00394	0.764729	Acyl-CoA synthetase family	acyl-CoA synthetase long chain family member 5	NM_016234	Y	Y	N	N	N	N	0.977777	2.23714	3.44782	35.0895	15.445	Normals_RMS.FP
ACSL5	-3.29432	8.74254e-36	7.60683e-34	8.29558	0.845119	Acyl-CoA synthetase family	acyl-CoA synthetase long chain family member 5	NM_016234	Y	Y	N	N	N	N	0.977777	2.23714	3.44782	35.0895	15.445	Normals_RMS.FN
ACSL5	-3.07422	4.10596e-28	1.79187e-26	8.1754	0.969128	Acyl-CoA synthetase family	acyl-CoA synthetase long chain family member 5	NM_016234	Y	Y	N	N	N	N	0.977777	2.23714	3.44782	35.0895	15.445	Normals_EWS
ACSL5	-0.670797	0.105128	0.293358	7.08391	4.44939	Acyl-CoA synthetase family	acyl-CoA synthetase long chain family member 5	NM_016234	Y	Y	N	N	N	N	0.977777	2.23714	3.44782	35.0895	15.445	Normals_ASPS
ACSL5	-1.14094	0.00509585	0.0163801	7.89582	3.5826	Acyl-CoA synthetase family	acyl-CoA synthetase long chain family member 5	NM_016234	Y	Y	N	N	N	N	0.977777	2.23714	3.44782	35.0895	15.445	Normals_DSRCT
ACSL5	2.52967	6.80324e-14	1.86455e-12	7.48445	43.2195	Acyl-CoA synthetase family	acyl-CoA synthetase long chain family member 5	NM_016234	Y	Y	N	N	N	N	0.977777	2.23714	3.44782	35.0895	15.445	Normals_HBL
ACSL5	-1.10395	0.348287	1	7.49655	3.4868	Acyl-CoA synthetase family	acyl-CoA synthetase long chain family member 5	NM_016234	Y	Y	N	N	N	N	0.977777	2.23714	3.44782	35.0895	15.445	Normals_ML
ACSL5	-2.46579	6.09979e-44	2.59896e-42	9.50693	1.72029	Acyl-CoA synthetase family	acyl-CoA synthetase long chain family member 5	NM_016234	Y	Y	N	N	N	N	0.977777	2.23714	3.44782	35.0895	15.445	Normals_NB.MYCN.NA
ACSL5	-2.54045	7.11773e-14	9.75374e-13	8.4816	1.45716	Acyl-CoA synthetase family	acyl-CoA synthetase long chain family member 5	NM_016234	Y	Y	N	N	N	N	0.977777	2.23714	3.44782	35.0895	15.445	Normals_NB.MYCN.A
ACSL5	-2.59224	3.73051e-06	6.8302e-05	7.86712	1.30395	Acyl-CoA synthetase family	acyl-CoA synthetase long chain family member 5	NM_016234	Y	Y	N	N	N	N	0.977777	2.23714	3.44782	35.0895	15.445	Normals_NB.Unknown
ACSL5	-2.12392	7.20125e-21	1.27909e-19	8.23251	1.88592	Acyl-CoA synthetase family	acyl-CoA synthetase long chain family member 5	NM_016234	Y	Y	N	N	N	N	0.977777	2.23714	3.44782	35.0895	15.445	Normals_OS
ACSL5	-2.90707	5.91321e-11	1.66518e-09	8.30739	1.10865	Acyl-CoA synthetase family	acyl-CoA synthetase long chain family member 5	NM_016234	Y	Y	N	N	N	N	0.977777	2.23714	3.44782	35.0895	15.445	Normals_SS
ACSL5	-0.874047	0.339133	1	7.76739	4.23773	Acyl-CoA synthetase family	acyl-CoA synthetase long chain family member 5	NM_016234	Y	Y	N	N	N	N	0.977777	2.23714	3.44782	35.0895	15.445	Normals_Teratoma
ACSL5	-1.46853	0.0838967	0.482416	7.69716	2.78078	Acyl-CoA synthetase family	acyl-CoA synthetase long chain family member 5	NM_016234	Y	Y	N	N	N	N	0.977777	2.23714	3.44782	35.0895	15.445	Normals_UDS
ACSL5	-1.26432	0.122726	0.396661	7.76868	3.23354	Acyl-CoA synthetase family	acyl-CoA synthetase long chain family member 5	NM_016234	Y	Y	N	N	N	N	0.977777	2.23714	3.44782	35.0895	15.445	Normals_YST
ACSL5	-3.55407	1.54258e-19	4.82527e-18	5.85007	0.496706	Acyl-CoA synthetase family	acyl-CoA synthetase long chain family member 5	NM_016234	Y	Y	N	N	N	N	0.977777	2.23714	3.44782	35.0895	15.445	Normals_WT
ACSL5	-2.28779	8.72449e-06	4.8879e-05	5.4521	1.11572	Acyl-CoA synthetase family	acyl-CoA synthetase long chain family member 5	NM_016234	Y	Y	N	N	N	N	0.977777	2.23714	3.44782	35.0895	15.445	Normals_CCSK
ACSL6	-3.98323	1.82076e-11	1.96992e-10	1.61782	0.10207	Acyl-CoA synthetase family	acyl-CoA synthetase long chain family member 6	NM_015256	Y	Y	N	N	N	N	12.142	0.443175	1.14621	0.723882	0.124758	Normals_RMS.FP
ACSL6	-5.66561	1.73773e-35	1.47293e-33	1.60395	0.0314952	Acyl-CoA synthetase family	acyl-CoA synthetase long chain family member 6	NM_015256	Y	Y	N	N	N	N	12.142	0.443175	1.14621	0.723882	0.124758	Normals_RMS.FN
ACSL6	-5.47692	3.15061e-30	1.68128e-28	1.61167	0.0358491	Acyl-CoA synthetase family	acyl-CoA synthetase long chain family member 6	NM_015256	Y	Y	N	N	N	N	12.142	0.443175	1.14621	0.723882	0.124758	Normals_EWS
ACSL6	-4.87988	2.87973e-10	1.09107e-08	1.4231	0.0481832	Acyl-CoA synthetase family	acyl-CoA synthetase long chain family member 6	NM_015256	Y	Y	N	N	N	N	12.142	0.443175	1.14621	0.723882	0.124758	Normals_ASPS
ACSL6	-4.00975	3.69438e-12	1.14534e-10	1.56379	0.0971243	Acyl-CoA synthetase family	acyl-CoA synthetase long chain family member 6	NM_015256	Y	Y	N	N	N	N	12.142	0.443175	1.14621	0.723882	0.124758	Normals_DSRCT
ACSL6	0.115597	0.790619	1	1.52926	1.65705	Acyl-CoA synthetase family	acyl-CoA synthetase long chain family member 6	NM_015256	Y	Y	N	N	N	N	12.142	0.443175	1.14621	0.723882	0.124758	Normals_HBL
ACSL6	-5.63283	0.00790513	0.175027	1.42673	0.0285225	Acyl-CoA synthetase family	acyl-CoA synthetase long chain family member 6	NM_015256	Y	Y	N	N	N	N	12.142	0.443175	1.14621	0.723882	0.124758	Normals_ML
ACSL6	-0.40495	0.0700063	0.137753	1.89751	1.43339	Acyl-CoA synthetase family	acyl-CoA synthetase long chain family member 6	NM_015256	Y	Y	N	N	N	N	12.142	0.443175	1.14621	0.723882	0.124758	Normals_NB.MYCN.NA
ACSL6	-1.59819	7.17579e-06	3.40638e-05	1.69521	0.559864	Acyl-CoA synthetase family	acyl-CoA synthetase long chain family member 6	NM_015256	Y	Y	N	N	N	N	12.142	0.443175	1.14621	0.723882	0.124758	Normals_NB.MYCN.A
ACSL6	-0.789014	0.293709	0.661352	1.52111	0.880366	Acyl-CoA synthetase family	acyl-CoA synthetase long chain family member 6	NM_015256	Y	Y	N	N	N	N	12.142	0.443175	1.14621	0.723882	0.124758	Normals_NB.Unknown
ACSL6	-6.0121	1.21987e-50	2.20895e-48	1.6655	0.0259642	Acyl-CoA synthetase family	acyl-CoA synthetase long chain family member 6	NM_015256	Y	Y	N	N	N	N	12.142	0.443175	1.14621	0.723882	0.124758	Normals_OS
ACSL6	-6.68443	2.43749e-19	3.19873e-17	1.59948	0.0153814	Acyl-CoA synthetase family	acyl-CoA synthetase long chain family member 6	NM_015256	Y	Y	N	N	N	N	12.142	0.443175	1.14621	0.723882	0.124758	Normals_SS
ACSL6	-1.38681	0.360881	1	1.50183	0.574201	Acyl-CoA synthetase family	acyl-CoA synthetase long chain family member 6	NM_015256	Y	Y	N	N	N	N	12.142	0.443175	1.14621	0.723882	0.124758	Normals_Teratoma
ACSL6	-5.19998	0.000671351	0.0195428	1.46491	0.0396896	Acyl-CoA synthetase family	acyl-CoA synthetase long chain family member 6	NM_015256	Y	Y	N	N	N	N	12.142	0.443175	1.14621	0.723882	0.124758	Normals_UDS
ACSL6	-7.94365	9.9144e-06	0.000184873	1.53149	0.00600427	Acyl-CoA synthetase family	acyl-CoA synthetase long chain family member 6	NM_015256	Y	Y	N	N	N	N	12.142	0.443175	1.14621	0.723882	0.124758	Normals_YST
ACSL6	-5.32283	1.26419e-13	2.27811e-12	1.65244	0.0410098	Acyl-CoA synthetase family	acyl-CoA synthetase long chain family member 6	NM_015256	Y	Y	N	N	N	N	12.142	0.443175	1.14621	0.723882	0.124758	Normals_WT
ACSL6	-8.51002	1.65603e-12	2.7645e-11	1.53748	0.00387325	Acyl-CoA synthetase family	acyl-CoA synthetase long chain family member 6	NM_015256	Y	Y	N	N	N	N	12.142	0.443175	1.14621	0.723882	0.124758	Normals_CCSK
ACTN1	-1.02567	0.000923831	0.00318094	20.5498	10.0938	Actinins	actinin alpha 1	NM_001102	Y	Y	N	N	N	N	7.36729	6.62105	2.87583	4.91857	34.3026	Normals_RMS.FP
ACTN1	-1.30252	4.00758e-09	2.72779e-08	21.1238	8.56406	Actinins	actinin alpha 1	NM_001102	Y	Y	N	N	N	N	7.36729	6.62105	2.87583	4.91857	34.3026	Normals_RMS.FN
ACTN1	-1.22609	8.62907e-08	4.9857e-07	20.4404	8.73728	Actinins	actinin alpha 1	NM_001102	Y	Y	N	N	N	N	7.36729	6.62105	2.87583	4.91857	34.3026	Normals_EWS
ACTN1	-0.836388	0.0613582	0.190743	18.2214	10.2048	Actinins	actinin alpha 1	NM_001102	Y	Y	N	N	N	N	7.36729	6.62105	2.87583	4.91857	34.3026	Normals_ASPS
ACTN1	-0.427989	0.165401	0.311295	19.7357	14.6692	Actinins	actinin alpha 1	NM_001102	Y	Y	N	N	N	N	7.36729	6.62105	2.87583	4.91857	34.3026	Normals_DSRCT
ACTN1	-0.342105	0.26637	0.532228	19.4637	15.3548	Actinins	actinin alpha 1	NM_001102	Y	Y	N	N	N	N	7.36729	6.62105	2.87583	4.91857	34.3026	Normals_HBL
ACTN1	-0.512388	0.73142	1	19.0085	13.3262	Actinins	actinin alpha 1	NM_001102	Y	Y	N	N	N	N	7.36729	6.62105	2.87583	4.91857	34.3026	Normals_ML
ACTN1	-0.983806	1.16008e-10	6.32467e-10	24.6348	12.4568	Actinins	actinin alpha 1	NM_001102	Y	Y	N	N	N	N	7.36729	6.62105	2.87583	4.91857	34.3026	Normals_NB.MYCN.NA
ACTN1	-0.856783	0.0014672	0.00472243	22.1339	12.2223	Actinins	actinin alpha 1	NM_001102	Y	Y	N	N	N	N	7.36729	6.62105	2.87583	4.91857	34.3026	Normals_NB.MYCN.A
ACTN1	-1.27445	0.0195093	0.0836159	20.0328	8.28116	Actinins	actinin alpha 1	NM_001102	Y	Y	N	N	N	N	7.36729	6.62105	2.87583	4.91857	34.3026	Normals_NB.Unknown
ACTN1	0.737744	0.000530148	0.00177064	20.441	34.0878	Actinins	actinin alpha 1	NM_001102	Y	Y	N	N	N	N	7.36729	6.62105	2.87583	4.91857	34.3026	Normals_OS
ACTN1	-0.427393	0.240759	0.511556	21.4174	15.9262	Actinins	actinin alpha 1	NM_001102	Y	Y	N	N	N	N	7.36729	6.62105	2.87583	4.91857	34.3026	Normals_SS
ACTN1	0.294452	0.59865	1	19.7788	24.2576	Actinins	actinin alpha 1	NM_001102	Y	Y	N	N	N	N	7.36729	6.62105	2.87583	4.91857	34.3026	Normals_Teratoma
ACTN1	-0.290922	0.796377	1	19.5171	15.9532	Actinins	actinin alpha 1	NM_001102	Y	Y	N	N	N	N	7.36729	6.62105	2.87583	4.91857	34.3026	Normals_UDS
ACTN1	0.107143	0.781223	1	19.4236	20.9213	Actinins	actinin alpha 1	NM_001102	Y	Y	N	N	N	N	7.36729	6.62105	2.87583	4.91857	34.3026	Normals_YST
ACTN1	-1.30004	4.21174e-05	0.00019685	12.5523	5.0974	Actinins	actinin alpha 1	NM_001102	Y	Y	N	N	N	N	7.36729	6.62105	2.87583	4.91857	34.3026	Normals_WT
ACTN1	0.137792	0.67161	1	11.7346	12.9112	Actinins	actinin alpha 1	NM_001102	Y	Y	N	N	N	N	7.36729	6.62105	2.87583	4.91857	34.3026	Normals_CCSK
ACVR1	0.271345	0.0725012	0.16203	7.91138	9.55045	Type 1 receptor serine/threonine kinases	activin A receptor type 1	NM_001105	Y	Y	N	N	N	N	5.15517	7.41339	9.51739	9.0013	11.4833	Normals_RMS.FP
ACVR1	0.204659	0.155461	0.295805	8.24901	9.50813	Type 1 receptor serine/threonine kinases	activin A receptor type 1	NM_001105	Y	Y	N	N	N	N	5.15517	7.41339	9.51739	9.0013	11.4833	Normals_RMS.FN
ACVR1	-0.00233985	0.976193	1	8.03499	8.01768	Type 1 receptor serine/threonine kinases	activin A receptor type 1	NM_001105	Y	Y	N	N	N	N	5.15517	7.41339	9.51739	9.0013	11.4833	Normals_EWS
ACVR1	0.390519	0.0325353	0.113604	7.01232	9.19445	Type 1 receptor serine/threonine kinases	activin A receptor type 1	NM_001105	Y	Y	N	N	N	N	5.15517	7.41339	9.51739	9.0013	11.4833	Normals_ASPS
ACVR1	0.471981	0.00819336	0.0247679	7.78695	10.7973	Type 1 receptor serine/threonine kinases	activin A receptor type 1	NM_001105	Y	Y	N	N	N	N	5.15517	7.41339	9.51739	9.0013	11.4833	Normals_DSRCT
ACVR1	0.337853	0.0367483	0.102993	7.46878	9.44128	Type 1 receptor serine/threonine kinases	activin A receptor type 1	NM_001105	Y	Y	N	N	N	N	5.15517	7.41339	9.51739	9.0013	11.4833	Normals_HBL
ACVR1	0.557315	0.15955	0.86637	7.41559	10.9125	Type 1 receptor serine/threonine kinases	activin A receptor type 1	NM_001105	Y	Y	N	N	N	N	5.15517	7.41339	9.51739	9.0013	11.4833	Normals_ML
ACVR1	-0.891313	7.75738e-12	4.64718e-11	9.47263	5.1075	Type 1 receptor serine/threonine kinases	activin A receptor type 1	NM_001105	Y	Y	N	N	N	N	5.15517	7.41339	9.51739	9.0013	11.4833	Normals_NB.MYCN.NA
ACVR1	-1.04289	5.10867e-11	4.89816e-10	8.47297	4.1144	Type 1 receptor serine/threonine kinases	activin A receptor type 1	NM_001105	Y	Y	N	N	N	N	5.15517	7.41339	9.51739	9.0013	11.4833	Normals_NB.MYCN.A
ACVR1	-0.548849	0.0340404	0.129531	7.82295	5.34789	Type 1 receptor serine/threonine kinases	activin A receptor type 1	NM_001105	Y	Y	N	N	N	N	5.15517	7.41339	9.51739	9.0013	11.4833	Normals_NB.Unknown
ACVR1	0.814726	1.03939e-09	6.92098e-09	8.04329	14.1486	Type 1 receptor serine/threonine kinases	activin A receptor type 1	NM_001105	Y	Y	N	N	N	N	5.15517	7.41339	9.51739	9.0013	11.4833	Normals_OS
ACVR1	0.505525	0.000959066	0.00480895	8.17203	11.6032	Type 1 receptor serine/threonine kinases	activin A receptor type 1	NM_001105	Y	Y	N	N	N	N	5.15517	7.41339	9.51739	9.0013	11.4833	Normals_SS
ACVR1	0.444345	0.180162	0.993688	7.72379	10.5113	Type 1 receptor serine/threonine kinases	activin A receptor type 1	NM_001105	Y	Y	N	N	N	N	5.15517	7.41339	9.51739	9.0013	11.4833	Normals_Teratoma
ACVR1	0.079506	0.772606	1	7.61403	8.04656	Type 1 receptor serine/threonine kinases	activin A receptor type 1	NM_001105	Y	Y	N	N	N	N	5.15517	7.41339	9.51739	9.0013	11.4833	Normals_UDS
ACVR1	-0.308903	0.401405	0.905756	7.63527	6.16379	Type 1 receptor serine/threonine kinases	activin A receptor type 1	NM_001105	Y	Y	N	N	N	N	5.15517	7.41339	9.51739	9.0013	11.4833	Normals_YST
ACVR1	0.243152	0.0536752	0.122259	4.3101	5.10065	Type 1 receptor serine/threonine kinases	activin A receptor type 1	NM_001105	Y	Y	N	N	N	N	5.15517	7.41339	9.51739	9.0013	11.4833	Normals_WT
ACVR1	1.37801	4.55944e-22	1.73343e-20	4.01635	10.4394	Type 1 receptor serine/threonine kinases	activin A receptor type 1	NM_001105	Y	Y	N	N	N	N	5.15517	7.41339	9.51739	9.0013	11.4833	Normals_CCSK
ACVR1B	-0.4836	0.00914842	0.0256994	8.03604	5.7461	Type 1 receptor serine/threonine kinases	activin A receptor type 1B	NM_020328	Y	Y	N	Y	N	N	12.8484	3.66655	23.1089	9.64421	10.3755	Normals_RMS.FP
ACVR1B	-0.402479	0.00394634	0.0113173	8.25019	6.2404	Type 1 receptor serine/threonine kinases	activin A receptor type 1B	NM_020328	Y	Y	N	Y	N	N	12.8484	3.66655	23.1089	9.64421	10.3755	Normals_RMS.FN
ACVR1B	0.2546	0.105224	0.216115	8.1094	9.67049	Type 1 receptor serine/threonine kinases	activin A receptor type 1B	NM_020328	Y	Y	N	Y	N	N	12.8484	3.66655	23.1089	9.64421	10.3755	Normals_EWS
ACVR1B	0.160419	0.466746	0.895437	7.0944	7.92728	Type 1 receptor serine/threonine kinases	activin A receptor type 1B	NM_020328	Y	Y	N	Y	N	N	12.8484	3.66655	23.1089	9.64421	10.3755	Normals_ASPS
ACVR1B	0.0242816	0.90285	1	7.81842	7.94689	Type 1 receptor serine/threonine kinases	activin A receptor type 1B	NM_020328	Y	Y	N	Y	N	N	12.8484	3.66655	23.1089	9.64421	10.3755	Normals_DSRCT
ACVR1B	-0.115154	0.50654	0.866099	7.55065	6.97013	Type 1 receptor serine/threonine kinases	activin A receptor type 1B	NM_020328	Y	Y	N	Y	N	N	12.8484	3.66655	23.1089	9.64421	10.3755	Normals_HBL
ACVR1B	-0.621778	0.290163	1	7.38417	4.79808	Type 1 receptor serine/threonine kinases	activin A receptor type 1B	NM_020328	Y	Y	N	Y	N	N	12.8484	3.66655	23.1089	9.64421	10.3755	Normals_ML
ACVR1B	1.11419	2.09793e-18	2.00391e-17	9.58199	20.7389	Type 1 receptor serine/threonine kinases	activin A receptor type 1B	NM_020328	Y	Y	N	Y	N	N	12.8484	3.66655	23.1089	9.64421	10.3755	Normals_NB.MYCN.NA
ACVR1B	0.810715	4.89255e-07	2.76299e-06	8.54288	14.9825	Type 1 receptor serine/threonine kinases	activin A receptor type 1B	NM_020328	Y	Y	N	Y	N	N	12.8484	3.66655	23.1089	9.64421	10.3755	Normals_NB.MYCN.A
ACVR1B	0.988253	0.000175938	0.00179127	7.82408	15.5199	Type 1 receptor serine/threonine kinases	activin A receptor type 1B	NM_020328	Y	Y	N	Y	N	N	12.8484	3.66655	23.1089	9.64421	10.3755	Normals_NB.Unknown
ACVR1B	-1.13895	3.97966e-20	6.69555e-19	8.18086	3.71174	Type 1 receptor serine/threonine kinases	activin A receptor type 1B	NM_020328	Y	Y	N	Y	N	N	12.8484	3.66655	23.1089	9.64421	10.3755	Normals_OS
ACVR1B	-0.290777	0.130349	0.315071	8.20199	6.70318	Type 1 receptor serine/threonine kinases	activin A receptor type 1B	NM_020328	Y	Y	N	Y	N	N	12.8484	3.66655	23.1089	9.64421	10.3755	Normals_SS
ACVR1B	-0.327857	0.523686	1	7.72489	6.15399	Type 1 receptor serine/threonine kinases	activin A receptor type 1B	NM_020328	Y	Y	N	Y	N	N	12.8484	3.66655	23.1089	9.64421	10.3755	Normals_Teratoma
ACVR1B	-0.508007	0.250262	0.856644	7.58177	5.33073	Type 1 receptor serine/threonine kinases	activin A receptor type 1B	NM_020328	Y	Y	N	Y	N	N	12.8484	3.66655	23.1089	9.64421	10.3755	Normals_UDS
ACVR1B	1.55981	6.11101e-06	0.000121812	7.70597	22.7168	Type 1 receptor serine/threonine kinases	activin A receptor type 1B	NM_020328	Y	Y	N	Y	N	N	12.8484	3.66655	23.1089	9.64421	10.3755	Normals_YST
ACVR1B	0.530794	0.00140473	0.00481121	4.70048	6.7896	Type 1 receptor serine/threonine kinases	activin A receptor type 1B	NM_020328	Y	Y	N	Y	N	N	12.8484	3.66655	23.1089	9.64421	10.3755	Normals_WT
ACVR1B	-0.482193	0.042168	0.100044	4.36598	3.12459	Type 1 receptor serine/threonine kinases	activin A receptor type 1B	NM_020328	Y	Y	N	Y	N	N	12.8484	3.66655	23.1089	9.64421	10.3755	Normals_CCSK
ACVR1C	1.38013	0.000130844	0.000524682	0.462218	1.20249	Type 1 receptor serine/threonine kinases	activin A receptor type 1C	NM_145259	Y	Y	N	N	N	N	1.45027	0.16401	0.248658	0.767819	0.0422251	Normals_RMS.FP
ACVR1C	-1.31879	3.10977e-05	0.000126304	0.474407	0.190165	Type 1 receptor serine/threonine kinases	activin A receptor type 1C	NM_145259	Y	Y	N	N	N	N	1.45027	0.16401	0.248658	0.767819	0.0422251	Normals_RMS.FN
ACVR1C	-2.40785	1.45568e-20	3.1517e-19	0.467776	0.0874421	Type 1 receptor serine/threonine kinases	activin A receptor type 1C	NM_145259	Y	Y	N	N	N	N	1.45027	0.16401	0.248658	0.767819	0.0422251	Normals_EWS
ACVR1C	0.858995	0.0454776	0.149428	0.410136	0.743443	Type 1 receptor serine/threonine kinases	activin A receptor type 1C	NM_145259	Y	Y	N	N	N	N	1.45027	0.16401	0.248658	0.767819	0.0422251	Normals_ASPS
ACVR1C	1.04939	0.0344348	0.0847207	0.445229	0.921037	Type 1 receptor serine/threonine kinases	activin A receptor type 1C	NM_145259	Y	Y	N	N	N	N	1.45027	0.16401	0.248658	0.767819	0.0422251	Normals_DSRCT
ACVR1C	-0.452355	0.20605	0.436875	0.436377	0.318673	Type 1 receptor serine/threonine kinases	activin A receptor type 1C	NM_145259	Y	Y	N	N	N	N	1.45027	0.16401	0.248658	0.767819	0.0422251	Normals_HBL
ACVR1C	1.20728	0.124679	0.796458	0.424053	0.97884	Type 1 receptor serine/threonine kinases	activin A receptor type 1C	NM_145259	Y	Y	N	N	N	N	1.45027	0.16401	0.248658	0.767819	0.0422251	Normals_ML
ACVR1C	-2.82327	9.01786e-33	2.12306e-31	0.548273	0.0771405	Type 1 receptor serine/threonine kinases	activin A receptor type 1C	NM_145259	Y	Y	N	N	N	N	1.45027	0.16401	0.248658	0.767819	0.0422251	Normals_NB.MYCN.NA
ACVR1C	-3.28053	8.03421e-19	1.97921e-17	0.490603	0.0500544	Type 1 receptor serine/threonine kinases	activin A receptor type 1C	NM_145259	Y	Y	N	N	N	N	1.45027	0.16401	0.248658	0.767819	0.0422251	Normals_NB.MYCN.A
ACVR1C	-1.42376	0.0261003	0.105002	0.449905	0.167332	Type 1 receptor serine/threonine kinases	activin A receptor type 1C	NM_145259	Y	Y	N	N	N	N	1.45027	0.16401	0.248658	0.767819	0.0422251	Normals_NB.Unknown
ACVR1C	-0.314468	0.266933	0.460743	0.471316	0.378884	Type 1 receptor serine/threonine kinases	activin A receptor type 1C	NM_145259	Y	Y	N	N	N	N	1.45027	0.16401	0.248658	0.767819	0.0422251	Normals_OS
ACVR1C	-3.85037	2.16663e-17	2.02751e-15	0.464759	0.0318211	Type 1 receptor serine/threonine kinases	activin A receptor type 1C	NM_145259	Y	Y	N	N	N	N	1.45027	0.16401	0.248658	0.767819	0.0422251	Normals_SS
ACVR1C	-1.92644	0.0707534	0.677864	0.444201	0.116562	Type 1 receptor serine/threonine kinases	activin A receptor type 1C	NM_145259	Y	Y	N	N	N	N	1.45027	0.16401	0.248658	0.767819	0.0422251	Normals_Teratoma
ACVR1C	-3.82173	0.000384509	0.0126297	0.435401	0.0304169	Type 1 receptor serine/threonine kinases	activin A receptor type 1C	NM_145259	Y	Y	N	N	N	N	1.45027	0.16401	0.248658	0.767819	0.0422251	Normals_UDS
ACVR1C	-0.385364	0.729758	1	0.444505	0.339963	Type 1 receptor serine/threonine kinases	activin A receptor type 1C	NM_145259	Y	Y	N	N	N	N	1.45027	0.16401	0.248658	0.767819	0.0422251	Normals_YST
ACVR1C	-3.17074	3.16404e-11	4.16887e-10	0.642115	0.0704721	Type 1 receptor serine/threonine kinases	activin A receptor type 1C	NM_145259	Y	Y	N	N	N	N	1.45027	0.16401	0.248658	0.767819	0.0422251	Normals_WT
ACVR1C	-0.13657	0.868437	1	0.597531	0.543732	Type 1 receptor serine/threonine kinases	activin A receptor type 1C	NM_145259	Y	Y	N	N	N	N	1.45027	0.16401	0.248658	0.767819	0.0422251	Normals_CCSK
ACVR2A	2.14718	1.56813e-41	2.9748e-39	2.75997	12.226	Type 2 receptor serine/threonine kinases	activin A receptor type 2A	NM_001616	Y	Y	N	N	N	Y	3.40144	2.75318	2.32461	3.63377	1.97192	Normals_RMS.FP
ACVR2A	2.43919	6.18822e-39	7.25075e-37	2.85889	15.5056	Type 2 receptor serine/threonine kinases	activin A receptor type 2A	NM_001616	Y	Y	N	N	N	Y	3.40144	2.75318	2.32461	3.63377	1.97192	Normals_RMS.FN
ACVR2A	-0.227166	0.0986963	0.204891	2.79788	2.38795	Type 2 receptor serine/threonine kinases	activin A receptor type 2A	NM_001616	Y	Y	N	N	N	Y	3.40144	2.75318	2.32461	3.63377	1.97192	Normals_EWS
ACVR2A	-0.376443	0.0248386	0.0911936	2.44151	1.8802	Type 2 receptor serine/threonine kinases	activin A receptor type 2A	NM_001616	Y	Y	N	N	N	Y	3.40144	2.75318	2.32461	3.63377	1.97192	Normals_ASPS
ACVR2A	0.663133	7.81346e-05	0.000414436	2.7061	4.28948	Type 2 receptor serine/threonine kinases	activin A receptor type 2A	NM_001616	Y	Y	N	N	N	Y	3.40144	2.75318	2.32461	3.63377	1.97192	Normals_DSRCT
ACVR2A	0.192448	0.119092	0.278753	2.60251	2.9738	Type 2 receptor serine/threonine kinases	activin A receptor type 2A	NM_001616	Y	Y	N	N	N	Y	3.40144	2.75318	2.32461	3.63377	1.97192	Normals_HBL
ACVR2A	0.0766865	0.772981	1	2.56569	2.70501	Type 2 receptor serine/threonine kinases	activin A receptor type 2A	NM_001616	Y	Y	N	N	N	Y	3.40144	2.75318	2.32461	3.63377	1.97192	Normals_ML
ACVR2A	0.998648	1.74767e-19	1.80505e-18	3.2962	6.58636	Type 2 receptor serine/threonine kinases	activin A receptor type 2A	NM_001616	Y	Y	N	N	N	Y	3.40144	2.75318	2.32461	3.63377	1.97192	Normals_NB.MYCN.NA
ACVR2A	0.797229	4.46954e-13	5.5618e-12	2.95287	5.13195	Type 2 receptor serine/threonine kinases	activin A receptor type 2A	NM_001616	Y	Y	N	N	N	Y	3.40144	2.75318	2.32461	3.63377	1.97192	Normals_NB.MYCN.A
ACVR2A	0.953556	5.33378e-08	1.66283e-06	2.71123	5.25069	Type 2 receptor serine/threonine kinases	activin A receptor type 2A	NM_001616	Y	Y	N	N	N	Y	3.40144	2.75318	2.32461	3.63377	1.97192	Normals_NB.Unknown
ACVR2A	-0.355701	0.0208914	0.0511114	2.8191	2.20247	Type 2 receptor serine/threonine kinases	activin A receptor type 2A	NM_001616	Y	Y	N	N	N	Y	3.40144	2.75318	2.32461	3.63377	1.97192	Normals_OS
ACVR2A	-0.427331	0.00279768	0.0122583	2.8345	2.10672	Type 2 receptor serine/threonine kinases	activin A receptor type 2A	NM_001616	Y	Y	N	N	N	Y	3.40144	2.75318	2.32461	3.63377	1.97192	Normals_SS
ACVR2A	0.546089	0.042852	0.535468	2.67686	3.90947	Type 2 receptor serine/threonine kinases	activin A receptor type 2A	NM_001616	Y	Y	N	N	N	Y	3.40144	2.75318	2.32461	3.63377	1.97192	Normals_Teratoma
ACVR2A	-0.587846	0.0429127	0.329413	2.63435	1.75235	Type 2 receptor serine/threonine kinases	activin A receptor type 2A	NM_001616	Y	Y	N	N	N	Y	3.40144	2.75318	2.32461	3.63377	1.97192	Normals_UDS
ACVR2A	0.906559	5.16602e-05	0.000775243	2.65869	4.98395	Type 2 receptor serine/threonine kinases	activin A receptor type 2A	NM_001616	Y	Y	N	N	N	Y	3.40144	2.75318	2.32461	3.63377	1.97192	Normals_YST
ACVR2A	0.728482	4.49377e-12	6.6835e-11	3.46004	5.73292	Type 2 receptor serine/threonine kinases	activin A receptor type 2A	NM_001616	Y	Y	N	N	N	Y	3.40144	2.75318	2.32461	3.63377	1.97192	Normals_WT
ACVR2A	1.54092	2.23087e-39	2.61391e-37	3.22588	9.38818	Type 2 receptor serine/threonine kinases	activin A receptor type 2A	NM_001616	Y	Y	N	N	N	Y	3.40144	2.75318	2.32461	3.63377	1.97192	Normals_CCSK
ACVR2B	1.51924	4.67496e-17	1.00283e-15	1.11384	3.19324	Type 2 receptor serine/threonine kinases	activin A receptor type 2B	NM_001106	Y	Y	N	N	N	N	2.13071	1.20407	0.956367	0.981193	0.822416	Normals_RMS.FP
ACVR2B	1.5234	2.48884e-16	3.64045e-15	1.15666	3.3253	Type 2 receptor serine/threonine kinases	activin A receptor type 2B	NM_001106	Y	Y	N	N	N	N	2.13071	1.20407	0.956367	0.981193	0.822416	Normals_RMS.FN
ACVR2B	0.355774	0.0117587	0.0308401	1.13463	1.45134	Type 2 receptor serine/threonine kinases	activin A receptor type 2B	NM_001106	Y	Y	N	N	N	N	2.13071	1.20407	0.956367	0.981193	0.822416	Normals_EWS
ACVR2B	-0.721841	0.00115214	0.00679484	0.986662	0.598454	Type 2 receptor serine/threonine kinases	activin A receptor type 2B	NM_001106	Y	Y	N	N	N	N	2.13071	1.20407	0.956367	0.981193	0.822416	Normals_ASPS
ACVR2B	1.51344	8.10008e-14	3.48585e-12	1.10242	3.14736	Type 2 receptor serine/threonine kinases	activin A receptor type 2B	NM_001106	Y	Y	N	N	N	N	2.13071	1.20407	0.956367	0.981193	0.822416	Normals_DSRCT
ACVR2B	1.64869	1.21497e-26	2.08499e-24	1.05316	3.30292	Type 2 receptor serine/threonine kinases	activin A receptor type 2B	NM_001106	Y	Y	N	N	N	N	2.13071	1.20407	0.956367	0.981193	0.822416	Normals_HBL
ACVR2B	-0.24358	0.656563	1	1.03765	0.876454	Type 2 receptor serine/threonine kinases	activin A receptor type 2B	NM_001106	Y	Y	N	N	N	N	2.13071	1.20407	0.956367	0.981193	0.822416	Normals_ML
ACVR2B	2.23282	6.49628e-33	1.54046e-31	1.33244	6.26427	Type 2 receptor serine/threonine kinases	activin A receptor type 2B	NM_001106	Y	Y	N	N	N	N	2.13071	1.20407	0.956367	0.981193	0.822416	Normals_NB.MYCN.NA
ACVR2B	2.40533	7.45218e-45	2.15353e-42	1.1938	6.32556	Type 2 receptor serine/threonine kinases	activin A receptor type 2B	NM_001106	Y	Y	N	N	N	N	2.13071	1.20407	0.956367	0.981193	0.822416	Normals_NB.MYCN.A
ACVR2B	2.16018	7.86133e-20	2.72329e-17	1.09692	4.9037	Type 2 receptor serine/threonine kinases	activin A receptor type 2B	NM_001106	Y	Y	N	N	N	N	2.13071	1.20407	0.956367	0.981193	0.822416	Normals_NB.Unknown
ACVR2B	-0.788033	5.43797e-07	2.73137e-06	1.14679	0.663593	Type 2 receptor serine/threonine kinases	activin A receptor type 2B	NM_001106	Y	Y	N	N	N	N	2.13071	1.20407	0.956367	0.981193	0.822416	Normals_OS
ACVR2B	-0.273366	0.136168	0.326167	1.14174	0.944542	Type 2 receptor serine/threonine kinases	activin A receptor type 2B	NM_001106	Y	Y	N	N	N	N	2.13071	1.20407	0.956367	0.981193	0.822416	Normals_SS
ACVR2B	0.2347	0.496603	1	1.08301	1.2744	Type 2 receptor serine/threonine kinases	activin A receptor type 2B	NM_001106	Y	Y	N	N	N	N	2.13071	1.20407	0.956367	0.981193	0.822416	Normals_Teratoma
ACVR2B	1.15316	0.00110171	0.0282024	1.06541	2.36971	Type 2 receptor serine/threonine kinases	activin A receptor type 2B	NM_001106	Y	Y	N	N	N	N	2.13071	1.20407	0.956367	0.981193	0.822416	Normals_UDS
ACVR2B	3.28961	8.38939e-35	6.07664e-32	1.07818	10.5453	Type 2 receptor serine/threonine kinases	activin A receptor type 2B	NM_001106	Y	Y	N	N	N	N	2.13071	1.20407	0.956367	0.981193	0.822416	Normals_YST
ACVR2B	2.69794	8.22733e-109	1.39049e-105	1.76216	11.4328	Type 2 receptor serine/threonine kinases	activin A receptor type 2B	NM_001106	Y	Y	N	N	N	N	2.13071	1.20407	0.956367	0.981193	0.822416	Normals_WT
ACVR2B	1.7378	2.53051e-32	1.90208e-30	1.64088	5.47181	Type 2 receptor serine/threonine kinases	activin A receptor type 2B	NM_001106	Y	Y	N	N	N	N	2.13071	1.20407	0.956367	0.981193	0.822416	Normals_CCSK
ACVRL1	-1.05126	0.00052384	0.0018882	8.60594	4.15299	Type 1 receptor serine/threonine kinases	activin A receptor like type 1	NM_000020	Y	Y	N	N	N	N	1.18553	4.08151	4.72579	0.749522	63.4158	Normals_RMS.FP
ACVRL1	-0.586593	0.0108311	0.0282837	8.99977	5.99336	Type 1 receptor serine/threonine kinases	activin A receptor like type 1	NM_000020	Y	Y	N	N	N	N	1.18553	4.08151	4.72579	0.749522	63.4158	Normals_RMS.FN
ACVRL1	-0.780944	0.00167678	0.00522335	8.75382	5.09373	Type 1 receptor serine/threonine kinases	activin A receptor like type 1	NM_000020	Y	Y	N	N	N	N	1.18553	4.08151	4.72579	0.749522	63.4158	Normals_EWS
ACVRL1	0.264276	0.464185	0.891863	7.68921	9.23566	Type 1 receptor serine/threonine kinases	activin A receptor like type 1	NM_000020	Y	Y	N	N	N	N	1.18553	4.08151	4.72579	0.749522	63.4158	Normals_ASPS
ACVRL1	-1.02228	0.00113216	0.00440549	8.49047	4.18042	Type 1 receptor serine/threonine kinases	activin A receptor like type 1	NM_000020	Y	Y	N	N	N	N	1.18553	4.08151	4.72579	0.749522	63.4158	Normals_DSRCT
ACVRL1	-2.15545	6.42317e-12	1.27988e-10	8.17409	1.83447	Type 1 receptor serine/threonine kinases	activin A receptor like type 1	NM_000020	Y	Y	N	N	N	N	1.18553	4.08151	4.72579	0.749522	63.4158	Normals_HBL
ACVRL1	-0.252164	0.913026	1	8.06025	6.76764	Type 1 receptor serine/threonine kinases	activin A receptor like type 1	NM_000020	Y	Y	N	N	N	N	1.18553	4.08151	4.72579	0.749522	63.4158	Normals_ML
ACVRL1	-1.12224	1.74702e-12	1.10173e-11	10.3224	4.74238	Type 1 receptor serine/threonine kinases	activin A receptor like type 1	NM_000020	Y	Y	N	N	N	N	1.18553	4.08151	4.72579	0.749522	63.4158	Normals_NB.MYCN.NA
ACVRL1	-1.00731	0.00059088	0.00204703	9.3339	4.64389	Type 1 receptor serine/threonine kinases	activin A receptor like type 1	NM_000020	Y	Y	N	N	N	N	1.18553	4.08151	4.72579	0.749522	63.4158	Normals_NB.MYCN.A
ACVRL1	-1.46087	0.00444939	0.0256413	8.53494	3.10029	Type 1 receptor serine/threonine kinases	activin A receptor like type 1	NM_000020	Y	Y	N	N	N	N	1.18553	4.08151	4.72579	0.749522	63.4158	Normals_NB.Unknown
ACVRL1	-0.872728	2.38433e-06	1.1079e-05	8.67533	4.73766	Type 1 receptor serine/threonine kinases	activin A receptor like type 1	NM_000020	Y	Y	N	N	N	N	1.18553	4.08151	4.72579	0.749522	63.4158	Normals_OS
ACVRL1	-1.2845	0.000547864	0.00294402	9.12449	3.74556	Type 1 receptor serine/threonine kinases	activin A receptor like type 1	NM_000020	Y	Y	N	N	N	N	1.18553	4.08151	4.72579	0.749522	63.4158	Normals_SS
ACVRL1	-0.0955235	0.993595	1	8.42675	7.88751	Type 1 receptor serine/threonine kinases	activin A receptor like type 1	NM_000020	Y	Y	N	N	N	N	1.18553	4.08151	4.72579	0.749522	63.4158	Normals_Teratoma
ACVRL1	-0.36098	0.674953	1	8.27594	6.44441	Type 1 receptor serine/threonine kinases	activin A receptor like type 1	NM_000020	Y	Y	N	N	N	N	1.18553	4.08151	4.72579	0.749522	63.4158	Normals_UDS
ACVRL1	-2.04422	0.0124606	0.0687881	8.31834	2.01636	Type 1 receptor serine/threonine kinases	activin A receptor like type 1	NM_000020	Y	Y	N	N	N	N	1.18553	4.08151	4.72579	0.749522	63.4158	Normals_YST
ACVRL1	-0.616694	0.035666	0.0855312	4.77157	3.11199	Type 1 receptor serine/threonine kinases	activin A receptor like type 1	NM_000020	Y	Y	N	N	N	N	1.18553	4.08151	4.72579	0.749522	63.4158	Normals_WT
ACVRL1	-0.803652	0.046775	0.109544	4.44439	2.54619	Type 1 receptor serine/threonine kinases	activin A receptor like type 1	NM_000020	Y	Y	N	N	N	N	1.18553	4.08151	4.72579	0.749522	63.4158	Normals_CCSK
ADA	-0.571528	0.0223681	0.0573449	2.36374	1.59057	Adenosine deaminase family	adenosine deaminase	NM_000022	Y	Y	N	N	N	N	0.805944	3.02488	0.418778	1.01582	2.90967	Normals_RMS.FP
ADA	1.20451	3.25632e-08	1.98595e-07	2.48692	5.73186	Adenosine deaminase family	adenosine deaminase	NM_000022	Y	Y	N	N	N	N	0.805944	3.02488	0.418778	1.01582	2.90967	Normals_RMS.FN
ADA	0.624679	0.00423541	0.0121786	2.41322	3.72685	Adenosine deaminase family	adenosine deaminase	NM_000022	Y	Y	N	N	N	N	0.805944	3.02488	0.418778	1.01582	2.90967	Normals_EWS
ADA	0.310832	0.282661	0.621544	2.11193	2.61958	Adenosine deaminase family	adenosine deaminase	NM_000022	Y	Y	N	N	N	N	0.805944	3.02488	0.418778	1.01582	2.90967	Normals_ASPS
ADA	-0.123949	0.648525	0.88938	2.32284	2.12882	Adenosine deaminase family	adenosine deaminase	NM_000022	Y	Y	N	N	N	N	0.805944	3.02488	0.418778	1.01582	2.90967	Normals_DSRCT
ADA	-0.454286	0.0684584	0.175288	2.24593	1.63867	Adenosine deaminase family	adenosine deaminase	NM_000022	Y	Y	N	N	N	N	0.805944	3.02488	0.418778	1.01582	2.90967	Normals_HBL
ADA	1.18562	0.0289093	0.387001	2.23391	5.08211	Adenosine deaminase family	adenosine deaminase	NM_000022	Y	Y	N	N	N	N	0.805944	3.02488	0.418778	1.01582	2.90967	Normals_ML
ADA	-0.325944	0.0493066	0.100504	2.84498	2.26939	Adenosine deaminase family	adenosine deaminase	NM_000022	Y	Y	N	N	N	N	0.805944	3.02488	0.418778	1.01582	2.90967	Normals_NB.MYCN.NA
ADA	-0.358238	0.134513	0.270126	2.56298	2.00064	Adenosine deaminase family	adenosine deaminase	NM_000022	Y	Y	N	N	N	N	0.805944	3.02488	0.418778	1.01582	2.90967	Normals_NB.MYCN.A
ADA	-0.715054	0.0596816	0.200326	2.35847	1.43614	Adenosine deaminase family	adenosine deaminase	NM_000022	Y	Y	N	N	N	N	0.805944	3.02488	0.418778	1.01582	2.90967	Normals_NB.Unknown
ADA	0.779039	5.64744e-06	2.50477e-05	2.40437	4.12838	Adenosine deaminase family	adenosine deaminase	NM_000022	Y	Y	N	N	N	N	0.805944	3.02488	0.418778	1.01582	2.90967	Normals_OS
ADA	-0.412087	0.128075	0.31084	2.46822	1.85712	Adenosine deaminase family	adenosine deaminase	NM_000022	Y	Y	N	N	N	N	0.805944	3.02488	0.418778	1.01582	2.90967	Normals_SS
ADA	0.646985	0.187494	0.997636	2.32858	3.64764	Adenosine deaminase family	adenosine deaminase	NM_000022	Y	Y	N	N	N	N	0.805944	3.02488	0.418778	1.01582	2.90967	Normals_Teratoma
ADA	1.28137	0.004196	0.0760805	2.29369	5.57644	Adenosine deaminase family	adenosine deaminase	NM_000022	Y	Y	N	N	N	N	0.805944	3.02488	0.418778	1.01582	2.90967	Normals_UDS
ADA	0.635931	0.149291	0.459516	2.29316	3.56437	Adenosine deaminase family	adenosine deaminase	NM_000022	Y	Y	N	N	N	N	0.805944	3.02488	0.418778	1.01582	2.90967	Normals_YST
ADA	0.0832126	0.701573	0.996989	1.25922	1.33469	Adenosine deaminase family	adenosine deaminase	NM_000022	Y	Y	N	N	N	N	0.805944	3.02488	0.418778	1.01582	2.90967	Normals_WT
ADA	-1.25899	0.000608618	0.00228152	1.17273	0.489278	Adenosine deaminase family	adenosine deaminase	NM_000022	Y	Y	N	N	N	N	0.805944	3.02488	0.418778	1.01582	2.90967	Normals_CCSK
ADAM10	0.741036	2.64891e-06	1.40115e-05	8.89983	14.8776	ADAM metallopeptidase domain containing;CD molecules	ADAM metallopeptidase domain 10	NM_001110	Y	Y	N	N	Y	N	9.05414	7.68277	8.49534	7.91546	14.1655	Normals_RMS.FP
ADAM10	-0.188891	0.16905	0.317252	9.20823	8.07964	ADAM metallopeptidase domain containing;CD molecules	ADAM metallopeptidase domain 10	NM_001110	Y	Y	N	N	Y	N	9.05414	7.68277	8.49534	7.91546	14.1655	Normals_RMS.FN
ADAM10	-0.0338943	0.789263	1	9.03639	8.82554	ADAM metallopeptidase domain containing;CD molecules	ADAM metallopeptidase domain 10	NM_001110	Y	Y	N	N	Y	N	9.05414	7.68277	8.49534	7.91546	14.1655	Normals_EWS
ADAM10	0.0878342	0.653609	1	7.87497	8.37059	ADAM metallopeptidase domain containing;CD molecules	ADAM metallopeptidase domain 10	NM_001110	Y	Y	N	N	Y	N	9.05414	7.68277	8.49534	7.91546	14.1655	Normals_ASPS
ADAM10	0.154384	0.32798	0.528134	8.79634	9.79314	ADAM metallopeptidase domain containing;CD molecules	ADAM metallopeptidase domain 10	NM_001110	Y	Y	N	N	Y	N	9.05414	7.68277	8.49534	7.91546	14.1655	Normals_DSRCT
ADAM10	0.169942	0.259376	0.520797	8.39268	9.44321	ADAM metallopeptidase domain containing;CD molecules	ADAM metallopeptidase domain 10	NM_001110	Y	Y	N	N	Y	N	9.05414	7.68277	8.49534	7.91546	14.1655	Normals_HBL
ADAM10	0.652565	0.0989989	0.716325	8.26948	13.0012	ADAM metallopeptidase domain containing;CD molecules	ADAM metallopeptidase domain 10	NM_001110	Y	Y	N	N	Y	N	9.05414	7.68277	8.49534	7.91546	14.1655	Normals_ML
ADAM10	-0.488028	1.58499e-08	7.21513e-08	10.6524	7.59779	ADAM metallopeptidase domain containing;CD molecules	ADAM metallopeptidase domain 10	NM_001110	Y	Y	N	N	Y	N	9.05414	7.68277	8.49534	7.91546	14.1655	Normals_NB.MYCN.NA
ADAM10	-0.668171	7.29179e-07	4.00438e-06	9.56811	6.02218	ADAM metallopeptidase domain containing;CD molecules	ADAM metallopeptidase domain 10	NM_001110	Y	Y	N	N	Y	N	9.05414	7.68277	8.49534	7.91546	14.1655	Normals_NB.MYCN.A
ADAM10	-0.173227	0.499224	0.920602	8.73263	7.74556	ADAM metallopeptidase domain containing;CD molecules	ADAM metallopeptidase domain 10	NM_001110	Y	Y	N	N	Y	N	9.05414	7.68277	8.49534	7.91546	14.1655	Normals_NB.Unknown
ADAM10	0.616346	4.83716e-06	2.16293e-05	9.14067	14.0143	ADAM metallopeptidase domain containing;CD molecules	ADAM metallopeptidase domain 10	NM_001110	Y	Y	N	N	Y	N	9.05414	7.68277	8.49534	7.91546	14.1655	Normals_OS
ADAM10	-0.00232399	0.998051	1	9.22023	9.2066	ADAM metallopeptidase domain containing;CD molecules	ADAM metallopeptidase domain 10	NM_001110	Y	Y	N	N	Y	N	9.05414	7.68277	8.49534	7.91546	14.1655	Normals_SS
ADAM10	0.330899	0.341611	1	8.62193	10.8465	ADAM metallopeptidase domain containing;CD molecules	ADAM metallopeptidase domain 10	NM_001110	Y	Y	N	N	Y	N	9.05414	7.68277	8.49534	7.91546	14.1655	Normals_Teratoma
ADAM10	0.459805	0.152281	0.666759	8.49077	11.6793	ADAM metallopeptidase domain containing;CD molecules	ADAM metallopeptidase domain 10	NM_001110	Y	Y	N	N	Y	N	9.05414	7.68277	8.49534	7.91546	14.1655	Normals_UDS
ADAM10	1.06275	0.000673808	0.00663259	8.58684	17.9398	ADAM metallopeptidase domain containing;CD molecules	ADAM metallopeptidase domain 10	NM_001110	Y	Y	N	N	Y	N	9.05414	7.68277	8.49534	7.91546	14.1655	Normals_YST
ADAM10	0.599028	1.25293e-07	9.33343e-07	8.3341	12.6264	ADAM metallopeptidase domain containing;CD molecules	ADAM metallopeptidase domain 10	NM_001110	Y	Y	N	N	Y	N	9.05414	7.68277	8.49534	7.91546	14.1655	Normals_WT
ADAM10	1.17105	7.20787e-17	1.88028e-15	7.76059	17.4796	ADAM metallopeptidase domain containing;CD molecules	ADAM metallopeptidase domain 10	NM_001110	Y	Y	N	N	Y	N	9.05414	7.68277	8.49534	7.91546	14.1655	Normals_CCSK
ADAM11	-2.82519	3.8349e-07	2.30032e-06	4.14029	0.58389	ADAM metallopeptidase domain containing	ADAM metallopeptidase domain 11	NM_002390	Y	Y	N	N	N	N	35.1264	8.04299	0.244072	0.117669	0.160708	Normals_RMS.FP
ADAM11	-1.40261	0.000158007	0.000576501	4.08485	1.54507	ADAM metallopeptidase domain containing	ADAM metallopeptidase domain 11	NM_002390	Y	Y	N	N	N	N	35.1264	8.04299	0.244072	0.117669	0.160708	Normals_RMS.FN
ADAM11	-1.62713	7.41147e-06	3.3322e-05	4.11343	1.33139	ADAM metallopeptidase domain containing	ADAM metallopeptidase domain 11	NM_002390	Y	Y	N	N	N	N	35.1264	8.04299	0.244072	0.117669	0.160708	Normals_EWS
ADAM11	-2.24924	0.00886476	0.0386563	3.62851	0.762734	ADAM metallopeptidase domain containing	ADAM metallopeptidase domain 11	NM_002390	Y	Y	N	N	N	N	35.1264	8.04299	0.244072	0.117669	0.160708	Normals_ASPS
ADAM11	-2.57435	2.23819e-06	1.78125e-05	4.05647	0.679607	ADAM metallopeptidase domain containing	ADAM metallopeptidase domain 11	NM_002390	Y	Y	N	N	N	N	35.1264	8.04299	0.244072	0.117669	0.160708	Normals_DSRCT
ADAM11	-2.42303	3.85495e-05	0.000226532	3.92148	0.730751	ADAM metallopeptidase domain containing	ADAM metallopeptidase domain 11	NM_002390	Y	Y	N	N	N	N	35.1264	8.04299	0.244072	0.117669	0.160708	Normals_HBL
ADAM11	-3.78664	0.146258	0.832963	3.62953	0.262416	ADAM metallopeptidase domain containing	ADAM metallopeptidase domain 11	NM_002390	Y	Y	N	N	N	N	35.1264	8.04299	0.244072	0.117669	0.160708	Normals_ML
ADAM11	0.814098	0.00975783	0.0229224	4.86119	8.54941	ADAM metallopeptidase domain containing	ADAM metallopeptidase domain 11	NM_002390	Y	Y	N	N	N	N	35.1264	8.04299	0.244072	0.117669	0.160708	Normals_NB.MYCN.NA
ADAM11	0.881921	0.0479111	0.109956	4.35389	8.02529	ADAM metallopeptidase domain containing	ADAM metallopeptidase domain 11	NM_002390	Y	Y	N	N	N	N	35.1264	8.04299	0.244072	0.117669	0.160708	Normals_NB.MYCN.A
ADAM11	-0.267443	0.835091	1	3.87387	3.21869	ADAM metallopeptidase domain containing	ADAM metallopeptidase domain 11	NM_002390	Y	Y	N	N	N	N	35.1264	8.04299	0.244072	0.117669	0.160708	Normals_NB.Unknown
ADAM11	-3.52367	6.42982e-21	1.14829e-19	4.32262	0.375485	ADAM metallopeptidase domain containing	ADAM metallopeptidase domain 11	NM_002390	Y	Y	N	N	N	N	35.1264	8.04299	0.244072	0.117669	0.160708	Normals_OS
ADAM11	-0.757292	0.22074	0.477665	4.10733	2.43006	ADAM metallopeptidase domain containing	ADAM metallopeptidase domain 11	NM_002390	Y	Y	N	N	N	N	35.1264	8.04299	0.244072	0.117669	0.160708	Normals_SS
ADAM11	-2.66647	0.188885	0.997636	3.82476	0.601898	ADAM metallopeptidase domain containing	ADAM metallopeptidase domain 11	NM_002390	Y	Y	N	N	N	N	35.1264	8.04299	0.244072	0.117669	0.160708	Normals_Teratoma
ADAM11	-1.30823	0.463335	1	3.72666	1.50497	ADAM metallopeptidase domain containing	ADAM metallopeptidase domain 11	NM_002390	Y	Y	N	N	N	N	35.1264	8.04299	0.244072	0.117669	0.160708	Normals_UDS
ADAM11	-1.54973	0.367218	0.851241	3.90879	1.33486	ADAM metallopeptidase domain containing	ADAM metallopeptidase domain 11	NM_002390	Y	Y	N	N	N	N	35.1264	8.04299	0.244072	0.117669	0.160708	Normals_YST
ADAM11	-1.54757	0.00794651	0.0228266	2.39246	0.817353	ADAM metallopeptidase domain containing	ADAM metallopeptidase domain 11	NM_002390	Y	Y	N	N	N	N	35.1264	8.04299	0.244072	0.117669	0.160708	Normals_WT
ADAM11	-4.49315	1.11487e-05	6.1092e-05	2.22694	0.0978826	ADAM metallopeptidase domain containing	ADAM metallopeptidase domain 11	NM_002390	Y	Y	N	N	N	N	35.1264	8.04299	0.244072	0.117669	0.160708	Normals_CCSK
ADAM12	4.62851	6.4187e-43	1.33082e-40	0.324572	8.05016	ADAM metallopeptidase domain containing	ADAM metallopeptidase domain 12	NM_001288973	Y	Y	N	N	N	N	0.290749	0.120754	0.174563	0.0345584	0.375663	Normals_RMS.FP
ADAM12	4.4473	2.34105e-34	1.80093e-32	0.335375	7.33263	ADAM metallopeptidase domain containing	ADAM metallopeptidase domain 12	NM_001288973	Y	Y	N	N	N	N	0.290749	0.120754	0.174563	0.0345584	0.375663	Normals_RMS.FN
ADAM12	5.70062	7.54669e-21	2.21527e-17	0.299966	15.6374	ADAM metallopeptidase domain containing	ADAM metallopeptidase domain 12	NM_001288973	Y	Y	N	N	N	N	0.290749	0.120754	0.174563	0.0345584	0.375663	Normals_ML
ADAM12	5.55343	1.47872e-53	3.35255e-51	0.327975	15.451	ADAM metallopeptidase domain containing	ADAM metallopeptidase domain 12	NM_001288973	Y	Y	N	N	N	N	0.290749	0.120754	0.174563	0.0345584	0.375663	Normals_OS
ADAM12	5.37244	6.28842e-22	4.38405e-18	0.314021	13.0397	ADAM metallopeptidase domain containing	ADAM metallopeptidase domain 12	NM_001288973	Y	Y	N	N	N	N	0.290749	0.120754	0.174563	0.0345584	0.375663	Normals_Teratoma
ADAM12	3.02757	3.60602e-16	5.10712e-15	0.327505	2.67565	ADAM metallopeptidase domain containing	ADAM metallopeptidase domain 12	NM_001288973	Y	Y	N	N	N	N	0.290749	0.120754	0.174563	0.0345584	0.375663	Normals_EWS
ADAM12	3.62231	1.46779e-16	1.49659e-14	0.287797	3.55199	ADAM metallopeptidase domain containing	ADAM metallopeptidase domain 12	NM_001288973	Y	Y	N	N	N	N	0.290749	0.120754	0.174563	0.0345584	0.375663	Normals_ASPS
ADAM12	3.96868	1.4906e-19	2.23481e-17	0.316298	4.96221	ADAM metallopeptidase domain containing	ADAM metallopeptidase domain 12	NM_001288973	Y	Y	N	N	N	N	0.290749	0.120754	0.174563	0.0345584	0.375663	Normals_DSRCT
ADAM12	1.17627	0.00806182	0.0274853	0.30783	0.696505	ADAM metallopeptidase domain containing	ADAM metallopeptidase domain 12	NM_001288973	Y	Y	N	N	N	N	0.290749	0.120754	0.174563	0.0345584	0.375663	Normals_HBL
ADAM12	2.32015	1.07817e-17	9.81598e-17	0.38856	1.94539	ADAM metallopeptidase domain containing	ADAM metallopeptidase domain 12	NM_001288973	Y	Y	N	N	N	N	0.290749	0.120754	0.174563	0.0345584	0.375663	Normals_NB.MYCN.NA
ADAM12	3.33658	2.30647e-15	3.74713e-14	0.351338	3.55598	ADAM metallopeptidase domain containing	ADAM metallopeptidase domain 12	NM_001288973	Y	Y	N	N	N	N	0.290749	0.120754	0.174563	0.0345584	0.375663	Normals_NB.MYCN.A
ADAM12	2.22789	3.81253e-07	9.48675e-06	0.318053	1.49328	ADAM metallopeptidase domain containing	ADAM metallopeptidase domain 12	NM_001288973	Y	Y	N	N	N	N	0.290749	0.120754	0.174563	0.0345584	0.375663	Normals_NB.Unknown
ADAM12	3.86849	1.62916e-21	3.09058e-19	0.339674	4.97178	ADAM metallopeptidase domain containing	ADAM metallopeptidase domain 12	NM_001288973	Y	Y	N	N	N	N	0.290749	0.120754	0.174563	0.0345584	0.375663	Normals_SS
ADAM12	2.68382	1.85967e-06	0.000139595	0.307993	1.98386	ADAM metallopeptidase domain containing	ADAM metallopeptidase domain 12	NM_001288973	Y	Y	N	N	N	N	0.290749	0.120754	0.174563	0.0345584	0.375663	Normals_UDS
ADAM12	0.454904	0.431788	0.941406	0.311212	0.427294	ADAM metallopeptidase domain containing	ADAM metallopeptidase domain 12	NM_001288973	Y	Y	N	N	N	N	0.290749	0.120754	0.174563	0.0345584	0.375663	Normals_YST
ADAM12	1.95478	2.60008e-10	2.99616e-09	0.473747	1.84087	ADAM metallopeptidase domain containing	ADAM metallopeptidase domain 12	NM_001288973	Y	Y	N	N	N	N	0.290749	0.120754	0.174563	0.0345584	0.375663	Normals_WT
ADAM12	1.80181	3.67784e-06	2.2284e-05	0.441107	1.54137	ADAM metallopeptidase domain containing	ADAM metallopeptidase domain 12	NM_001288973	Y	Y	N	N	N	N	0.290749	0.120754	0.174563	0.0345584	0.375663	Normals_CCSK
ADAM15	-1.40666	1.50752e-13	2.10092e-12	8.73591	3.29514	ADAM metallopeptidase domain containing	ADAM metallopeptidase domain 15	NM_003815	Y	Y	N	N	N	N	6.41261	8.79504	3.53479	2.45658	14.4524	Normals_RMS.FP
ADAM15	-1.05454	2.6697e-12	2.57786e-11	9.07821	4.37118	ADAM metallopeptidase domain containing	ADAM metallopeptidase domain 15	NM_003815	Y	Y	N	N	N	N	6.41261	8.79504	3.53479	2.45658	14.4524	Normals_RMS.FN
ADAM15	-0.288281	0.0232825	0.0571135	8.8429	7.24053	ADAM metallopeptidase domain containing	ADAM metallopeptidase domain 15	NM_003815	Y	Y	N	N	N	N	6.41261	8.79504	3.53479	2.45658	14.4524	Normals_EWS
ADAM15	0.253171	0.279854	0.616952	7.73352	9.21762	ADAM metallopeptidase domain containing	ADAM metallopeptidase domain 15	NM_003815	Y	Y	N	N	N	N	6.41261	8.79504	3.53479	2.45658	14.4524	Normals_ASPS
ADAM15	-0.732986	0.000818108	0.00330784	8.57987	5.15985	ADAM metallopeptidase domain containing	ADAM metallopeptidase domain 15	NM_003815	Y	Y	N	N	N	N	6.41261	8.79504	3.53479	2.45658	14.4524	Normals_DSRCT
ADAM15	-1.00874	9.67877e-09	1.12204e-07	8.25931	4.10484	ADAM metallopeptidase domain containing	ADAM metallopeptidase domain 15	NM_003815	Y	Y	N	N	N	N	6.41261	8.79504	3.53479	2.45658	14.4524	Normals_HBL
ADAM15	0.938829	0.028942	0.387001	8.13637	15.5988	ADAM metallopeptidase domain containing	ADAM metallopeptidase domain 15	NM_003815	Y	Y	N	N	N	N	6.41261	8.79504	3.53479	2.45658	14.4524	Normals_ML
ADAM15	-0.414146	4.51347e-05	0.000146525	10.4944	7.877	ADAM metallopeptidase domain containing	ADAM metallopeptidase domain 15	NM_003815	Y	Y	N	N	N	N	6.41261	8.79504	3.53479	2.45658	14.4524	Normals_NB.MYCN.NA
ADAM15	-0.29084	0.0709443	0.155034	9.42588	7.70588	ADAM metallopeptidase domain containing	ADAM metallopeptidase domain 15	NM_003815	Y	Y	N	N	N	N	6.41261	8.79504	3.53479	2.45658	14.4524	Normals_NB.MYCN.A
ADAM15	-0.590098	0.0355626	0.133961	8.60932	5.71967	ADAM metallopeptidase domain containing	ADAM metallopeptidase domain 15	NM_003815	Y	Y	N	N	N	N	6.41261	8.79504	3.53479	2.45658	14.4524	Normals_NB.Unknown
ADAM15	0.766821	5.53739e-07	2.77856e-06	8.88264	15.1168	ADAM metallopeptidase domain containing	ADAM metallopeptidase domain 15	NM_003815	Y	Y	N	N	N	N	6.41261	8.79504	3.53479	2.45658	14.4524	Normals_OS
ADAM15	-0.39019	0.0429781	0.126747	9.06233	6.91663	ADAM metallopeptidase domain containing	ADAM metallopeptidase domain 15	NM_003815	Y	Y	N	N	N	N	6.41261	8.79504	3.53479	2.45658	14.4524	Normals_SS
ADAM15	-0.18855	0.715375	1	8.50019	7.45989	ADAM metallopeptidase domain containing	ADAM metallopeptidase domain 15	NM_003815	Y	Y	N	N	N	N	6.41261	8.79504	3.53479	2.45658	14.4524	Normals_Teratoma
ADAM15	0.357125	0.341462	1	8.35409	10.7018	ADAM metallopeptidase domain containing	ADAM metallopeptidase domain 15	NM_003815	Y	Y	N	N	N	N	6.41261	8.79504	3.53479	2.45658	14.4524	Normals_UDS
ADAM15	-2.58684	3.71564e-08	1.30417e-06	8.40298	1.39829	ADAM metallopeptidase domain containing	ADAM metallopeptidase domain 15	NM_003815	Y	Y	N	N	N	N	6.41261	8.79504	3.53479	2.45658	14.4524	Normals_YST
ADAM15	-0.66854	5.43814e-06	3.02696e-05	3.86081	2.42792	ADAM metallopeptidase domain containing	ADAM metallopeptidase domain 15	NM_003815	Y	Y	N	N	N	N	6.41261	8.79504	3.53479	2.45658	14.4524	Normals_WT
ADAM15	0.76017	1.75877e-05	9.23916e-05	3.58865	6.07886	ADAM metallopeptidase domain containing	ADAM metallopeptidase domain 15	NM_003815	Y	Y	N	N	N	N	6.41261	8.79504	3.53479	2.45658	14.4524	Normals_CCSK
ADAM17	-0.127433	0.404538	0.685868	3.59743	3.29452	ADAM metallopeptidase domain containing;CD molecules	ADAM metallopeptidase domain 17	NM_003183	Y	Y	N	N	N	N	4.58148	3.63275	2.94118	1.91776	11.4565	Normals_RMS.FP
ADAM17	0.709597	1.16849e-07	6.67314e-07	3.73024	6.10382	ADAM metallopeptidase domain containing;CD molecules	ADAM metallopeptidase domain 17	NM_003183	Y	Y	N	N	N	N	4.58148	3.63275	2.94118	1.91776	11.4565	Normals_RMS.FN
ADAM17	0.444272	0.00043542	0.00149942	3.65063	4.96522	ADAM metallopeptidase domain containing;CD molecules	ADAM metallopeptidase domain 17	NM_003183	Y	Y	N	N	N	N	4.58148	3.63275	2.94118	1.91776	11.4565	Normals_EWS
ADAM17	1.1473	7.19219e-09	1.91928e-07	3.19588	7.08231	ADAM metallopeptidase domain containing;CD molecules	ADAM metallopeptidase domain 17	NM_003183	Y	Y	N	N	N	N	4.58148	3.63275	2.94118	1.91776	11.4565	Normals_ASPS
ADAM17	1.09934	3.4946e-14	1.62556e-12	3.55446	7.61996	ADAM metallopeptidase domain containing;CD molecules	ADAM metallopeptidase domain 17	NM_003183	Y	Y	N	N	N	N	4.58148	3.63275	2.94118	1.91776	11.4565	Normals_DSRCT
ADAM17	0.0825839	0.61645	1	3.40565	3.60707	ADAM metallopeptidase domain containing;CD molecules	ADAM metallopeptidase domain 17	NM_003183	Y	Y	N	N	N	N	4.58148	3.63275	2.94118	1.91776	11.4565	Normals_HBL
ADAM17	0.695712	0.073543	0.620156	3.34503	5.41994	ADAM metallopeptidase domain containing;CD molecules	ADAM metallopeptidase domain 17	NM_003183	Y	Y	N	N	N	N	4.58148	3.63275	2.94118	1.91776	11.4565	Normals_ML
ADAM17	0.411971	4.51524e-05	0.000146565	4.30832	5.73749	ADAM metallopeptidase domain containing;CD molecules	ADAM metallopeptidase domain 17	NM_003183	Y	Y	N	N	N	N	4.58148	3.63275	2.94118	1.91776	11.4565	Normals_NB.MYCN.NA
ADAM17	0.353334	0.0152298	0.0395684	3.87067	4.94713	ADAM metallopeptidase domain containing;CD molecules	ADAM metallopeptidase domain 17	NM_003183	Y	Y	N	N	N	N	4.58148	3.63275	2.94118	1.91776	11.4565	Normals_NB.MYCN.A
ADAM17	0.853149	0.00013742	0.00145901	3.53758	6.3937	ADAM metallopeptidase domain containing;CD molecules	ADAM metallopeptidase domain 17	NM_003183	Y	Y	N	N	N	N	4.58148	3.63275	2.94118	1.91776	11.4565	Normals_NB.Unknown
ADAM17	1.08258	3.52653e-14	3.61023e-13	3.66975	7.77627	ADAM metallopeptidase domain containing;CD molecules	ADAM metallopeptidase domain 17	NM_003183	Y	Y	N	N	N	N	4.58148	3.63275	2.94118	1.91776	11.4565	Normals_OS
ADAM17	0.353733	0.0402045	0.119886	3.74399	4.78662	ADAM metallopeptidase domain containing;CD molecules	ADAM metallopeptidase domain 17	NM_003183	Y	Y	N	N	N	N	4.58148	3.63275	2.94118	1.91776	11.4565	Normals_SS
ADAM17	0.788494	0.0200468	0.372835	3.49273	6.03578	ADAM metallopeptidase domain containing;CD molecules	ADAM metallopeptidase domain 17	NM_003183	Y	Y	N	N	N	N	4.58148	3.63275	2.94118	1.91776	11.4565	Normals_Teratoma
ADAM17	0.945282	0.00297969	0.0597578	3.43454	6.61613	ADAM metallopeptidase domain containing;CD molecules	ADAM metallopeptidase domain 17	NM_003183	Y	Y	N	N	N	N	4.58148	3.63275	2.94118	1.91776	11.4565	Normals_UDS
ADAM17	1.73163	9.41102e-10	4.47469e-08	3.46902	11.5273	ADAM metallopeptidase domain containing;CD molecules	ADAM metallopeptidase domain 17	NM_003183	Y	Y	N	N	N	N	4.58148	3.63275	2.94118	1.91776	11.4565	Normals_YST
ADAM17	0.354536	0.0043839	0.0133572	4.19515	5.36608	ADAM metallopeptidase domain containing;CD molecules	ADAM metallopeptidase domain 17	NM_003183	Y	Y	N	N	N	N	4.58148	3.63275	2.94118	1.91776	11.4565	Normals_WT
ADAM17	0.459015	0.00570223	0.0170052	3.90287	5.36764	ADAM metallopeptidase domain containing;CD molecules	ADAM metallopeptidase domain 17	NM_003183	Y	Y	N	N	N	N	4.58148	3.63275	2.94118	1.91776	11.4565	Normals_CCSK
ADAM18	-1.22276	0.279885	0.507027	0.00197763	0.000519704	ADAM metallopeptidase domain containing	ADAM metallopeptidase domain 18	NM_014237	Y	Y	N	N	N	N	0	0.0333307	0	0	0	Normals_RMS.FP
ADAM18	0.923303	0.299387	0.511822	0.00216822	0.00453805	ADAM metallopeptidase domain containing	ADAM metallopeptidase domain 18	NM_014237	Y	Y	N	N	N	N	0	0.0333307	0	0	0	Normals_RMS.FN
ADAM18	-0.835602	0.328724	0.564606	0.00207	0.000904669	ADAM metallopeptidase domain containing	ADAM metallopeptidase domain 18	NM_014237	Y	Y	N	N	N	N	0	0.0333307	0	0	0	Normals_EWS
ADAM18	-1.81223	0.341747	0.716731	0.00176885	0	ADAM metallopeptidase domain containing	ADAM metallopeptidase domain 18	NM_014237	Y	Y	N	N	N	N	0	0.0333307	0	0	0	Normals_ASPS
ADAM18	6.2308	2.14191e-11	5.53828e-10	0.00203818	0.212136	ADAM metallopeptidase domain containing	ADAM metallopeptidase domain 18	NM_014237	Y	Y	N	N	N	N	0	0.0333307	0	0	0	Normals_DSRCT
ADAM18	0.230232	0.85468	1	0.0019002	0.00234102	ADAM metallopeptidase domain containing	ADAM metallopeptidase domain 18	NM_014237	Y	Y	N	N	N	N	0	0.0333307	0	0	0	Normals_HBL
ADAM18	-1.79335	1	1	0.00193544	0	ADAM metallopeptidase domain containing	ADAM metallopeptidase domain 18	NM_014237	Y	Y	N	N	N	N	0	0.0333307	0	0	0	Normals_ML
ADAM18	-0.965467	0.117744	0.218077	0.00241457	0.000909198	ADAM metallopeptidase domain containing	ADAM metallopeptidase domain 18	NM_014237	Y	Y	N	N	N	N	0	0.0333307	0	0	0	Normals_NB.MYCN.NA
ADAM18	-1.4462	0.153789	0.302848	0.00219216	0.000359809	ADAM metallopeptidase domain containing	ADAM metallopeptidase domain 18	NM_014237	Y	Y	N	N	N	N	0	0.0333307	0	0	0	Normals_NB.MYCN.A
ADAM18	-1.48451	0.518701	0.944421	0.00205623	0.000305091	ADAM metallopeptidase domain containing	ADAM metallopeptidase domain 18	NM_014237	Y	Y	N	N	N	N	0	0.0333307	0	0	0	Normals_NB.Unknown
ADAM18	1.08253	0.59084	0.848855	0.00212493	0.00589585	ADAM metallopeptidase domain containing	ADAM metallopeptidase domain 18	NM_014237	Y	Y	N	N	N	N	0	0.0333307	0	0	0	Normals_OS
ADAM18	-1.99439	0.134903	0.323848	0.0020703	0	ADAM metallopeptidase domain containing	ADAM metallopeptidase domain 18	NM_014237	Y	Y	N	N	N	N	0	0.0333307	0	0	0	Normals_SS
ADAM18	-0.950159	1	1	0.00203017	0.000646249	ADAM metallopeptidase domain containing	ADAM metallopeptidase domain 18	NM_014237	Y	Y	N	N	N	N	0	0.0333307	0	0	0	Normals_Teratoma
ADAM18	-1.83362	1	1	0.00198723	0	ADAM metallopeptidase domain containing	ADAM metallopeptidase domain 18	NM_014237	Y	Y	N	N	N	N	0	0.0333307	0	0	0	Normals_UDS
ADAM18	1.29638	0.268807	0.683763	0.00196702	0.00606739	ADAM metallopeptidase domain containing	ADAM metallopeptidase domain 18	NM_014237	Y	Y	N	N	N	N	0	0.0333307	0	0	0	Normals_YST
ADAM18	1.41559	0.000726129	0.00264643	0.000271983	0.00330967	ADAM metallopeptidase domain containing	ADAM metallopeptidase domain 18	NM_014237	Y	Y	N	N	N	N	0	0.0333307	0	0	0	Normals_WT
ADAM18	0.473947	0.584631	0.903732	0.00025639	0.000854622	ADAM metallopeptidase domain containing	ADAM metallopeptidase domain 18	NM_014237	Y	Y	N	N	N	N	0	0.0333307	0	0	0	Normals_CCSK
ADAM19	1.67045	1.36541e-09	1.14138e-08	4.68875	14.9281	ADAM metallopeptidase domain containing	ADAM metallopeptidase domain 19	NM_033274	Y	Y	N	N	Y	N	3.89468	4.79295	0.265655	1.45319	10.5641	Normals_RMS.FP
ADAM19	1.17668	6.65517e-07	3.44035e-06	4.89217	11.0612	ADAM metallopeptidase domain containing	ADAM metallopeptidase domain 19	NM_033274	Y	Y	N	N	Y	N	3.89468	4.79295	0.265655	1.45319	10.5641	Normals_RMS.FN
ADAM19	-1.74619	4.04989e-10	3.07815e-09	4.76806	1.42071	ADAM metallopeptidase domain containing	ADAM metallopeptidase domain 19	NM_033274	Y	Y	N	N	Y	N	3.89468	4.79295	0.265655	1.45319	10.5641	Normals_EWS
ADAM19	-1.0021	0.0166338	0.0656326	4.18362	2.08865	ADAM metallopeptidase domain containing	ADAM metallopeptidase domain 19	NM_033274	Y	Y	N	N	Y	N	3.89468	4.79295	0.265655	1.45319	10.5641	Normals_ASPS
ADAM19	-0.347804	0.341875	0.546391	4.66175	3.66321	ADAM metallopeptidase domain containing	ADAM metallopeptidase domain 19	NM_033274	Y	Y	N	N	Y	N	3.89468	4.79295	0.265655	1.45319	10.5641	Normals_DSRCT
ADAM19	-0.76229	0.0196644	0.0599641	4.45648	2.62732	ADAM metallopeptidase domain containing	ADAM metallopeptidase domain 19	NM_033274	Y	Y	N	N	Y	N	3.89468	4.79295	0.265655	1.45319	10.5641	Normals_HBL
ADAM19	-1.22359	0.293859	1	4.40099	1.88433	ADAM metallopeptidase domain containing	ADAM metallopeptidase domain 19	NM_033274	Y	Y	N	N	Y	N	3.89468	4.79295	0.265655	1.45319	10.5641	Normals_ML
ADAM19	0.254788	0.134453	0.245413	5.63393	6.724	ADAM metallopeptidase domain containing	ADAM metallopeptidase domain 19	NM_033274	Y	Y	N	N	Y	N	3.89468	4.79295	0.265655	1.45319	10.5641	Normals_NB.MYCN.NA
ADAM19	-0.0408513	0.862569	1	5.08482	4.94395	ADAM metallopeptidase domain containing	ADAM metallopeptidase domain 19	NM_033274	Y	Y	N	N	Y	N	3.89468	4.79295	0.265655	1.45319	10.5641	Normals_NB.MYCN.A
ADAM19	-0.207443	0.691281	1	4.6395	4.01851	ADAM metallopeptidase domain containing	ADAM metallopeptidase domain 19	NM_033274	Y	Y	N	N	Y	N	3.89468	4.79295	0.265655	1.45319	10.5641	Normals_NB.Unknown
ADAM19	0.897483	0.000148618	0.000542501	4.784	8.91422	ADAM metallopeptidase domain containing	ADAM metallopeptidase domain 19	NM_033274	Y	Y	N	N	Y	N	3.89468	4.79295	0.265655	1.45319	10.5641	Normals_OS
ADAM19	-0.992345	0.00633936	0.0249193	4.92434	2.47557	ADAM metallopeptidase domain containing	ADAM metallopeptidase domain 19	NM_033274	Y	Y	N	N	Y	N	3.89468	4.79295	0.265655	1.45319	10.5641	Normals_SS
ADAM19	0.0309941	0.858981	1	4.58068	4.68087	ADAM metallopeptidase domain containing	ADAM metallopeptidase domain 19	NM_033274	Y	Y	N	N	Y	N	3.89468	4.79295	0.265655	1.45319	10.5641	Normals_Teratoma
ADAM19	0.719172	0.19842	0.770644	4.51876	7.44007	ADAM metallopeptidase domain containing	ADAM metallopeptidase domain 19	NM_033274	Y	Y	N	N	Y	N	3.89468	4.79295	0.265655	1.45319	10.5641	Normals_UDS
ADAM19	0.685382	0.216052	0.601292	4.53085	7.28719	ADAM metallopeptidase domain containing	ADAM metallopeptidase domain 19	NM_033274	Y	Y	N	N	Y	N	3.89468	4.79295	0.265655	1.45319	10.5641	Normals_YST
ADAM19	-0.294887	0.276071	0.484923	3.528	2.87605	ADAM metallopeptidase domain containing	ADAM metallopeptidase domain 19	NM_033274	Y	Y	N	N	Y	N	3.89468	4.79295	0.265655	1.45319	10.5641	Normals_WT
ADAM19	-1.76908	2.18274e-05	0.000112332	3.30291	0.968711	ADAM metallopeptidase domain containing	ADAM metallopeptidase domain 19	NM_033274	Y	Y	N	N	Y	N	3.89468	4.79295	0.265655	1.45319	10.5641	Normals_CCSK
ADAM2	-3.60785	0.000857825	0.00297368	0.00788876	0	ADAM metallopeptidase domain containing	ADAM metallopeptidase domain 2	NM_001464	Y	Y	N	Y	N	N	0.00229535	0	0.00808303	0	0	Normals_RMS.FP
ADAM2	-0.918582	0.46217	0.729018	0.00818977	0.00402725	ADAM metallopeptidase domain containing	ADAM metallopeptidase domain 2	NM_001464	Y	Y	N	Y	N	N	0.00229535	0	0.00808303	0	0	Normals_RMS.FN
ADAM2	-2.17213	0.00298002	0.00883975	0.00802384	0.00112324	ADAM metallopeptidase domain containing	ADAM metallopeptidase domain 2	NM_001464	Y	Y	N	Y	N	N	0.00229535	0	0.00808303	0	0	Normals_EWS
ADAM2	0.430221	0.59642	1	0.0068769	0.00998999	ADAM metallopeptidase domain containing	ADAM metallopeptidase domain 2	NM_001464	Y	Y	N	Y	N	N	0.00229535	0	0.00808303	0	0	Normals_ASPS
ADAM2	0.782696	0.502296	0.746167	0.00770831	0.0140207	ADAM metallopeptidase domain containing	ADAM metallopeptidase domain 2	NM_001464	Y	Y	N	Y	N	N	0.00229535	0	0.00808303	0	0	Normals_DSRCT
ADAM2	-0.529087	0.743036	1	0.00737035	0.00481506	ADAM metallopeptidase domain containing	ADAM metallopeptidase domain 2	NM_001464	Y	Y	N	Y	N	N	0.00229535	0	0.00808303	0	0	Normals_HBL
ADAM2	-3.03585	0.950149	1	0.0073524	0	ADAM metallopeptidase domain containing	ADAM metallopeptidase domain 2	NM_001464	Y	Y	N	Y	N	N	0.00229535	0	0.00808303	0	0	Normals_ML
ADAM2	-1.69993	0.00334682	0.00847617	0.00950135	0.0024202	ADAM metallopeptidase domain containing	ADAM metallopeptidase domain 2	NM_001464	Y	Y	N	Y	N	N	0.00229535	0	0.00808303	0	0	Normals_NB.MYCN.NA
ADAM2	-3.20324	0.000364845	0.00131044	0.00853171	0.000119666	ADAM metallopeptidase domain containing	ADAM metallopeptidase domain 2	NM_001464	Y	Y	N	Y	N	N	0.00229535	0	0.00808303	0	0	Normals_NB.MYCN.A
ADAM2	-1.55586	0.421856	0.854762	0.00776677	0.00210749	ADAM metallopeptidase domain containing	ADAM metallopeptidase domain 2	NM_001464	Y	Y	N	Y	N	N	0.00229535	0	0.00808303	0	0	Normals_NB.Unknown
ADAM2	-2.67971	1.07195e-05	4.58223e-05	0.00816913	0.000151663	ADAM metallopeptidase domain containing	ADAM metallopeptidase domain 2	NM_001464	Y	Y	N	Y	N	N	0.00229535	0	0.00808303	0	0	Normals_OS
ADAM2	-2.97025	0.0216461	0.0711711	0.00806411	0.000248657	ADAM metallopeptidase domain containing	ADAM metallopeptidase domain 2	NM_001464	Y	Y	N	Y	N	N	0.00229535	0	0.00808303	0	0	Normals_SS
ADAM2	-2.01174	0.725517	1	0.00766831	0.00114478	ADAM metallopeptidase domain containing	ADAM metallopeptidase domain 2	NM_001464	Y	Y	N	Y	N	N	0.00229535	0	0.00808303	0	0	Normals_Teratoma
ADAM2	-0.283345	1	1	0.00754915	0.00607247	ADAM metallopeptidase domain containing	ADAM metallopeptidase domain 2	NM_001464	Y	Y	N	Y	N	N	0.00229535	0	0.00808303	0	0	Normals_UDS
ADAM2	-3.11161	0.578834	1	0.00762467	0	ADAM metallopeptidase domain containing	ADAM metallopeptidase domain 2	NM_001464	Y	Y	N	Y	N	N	0.00229535	0	0.00808303	0	0	Normals_YST
ADAM2	1.11569	0.0477217	0.110412	0.00178865	0.00630943	ADAM metallopeptidase domain containing	ADAM metallopeptidase domain 2	NM_001464	Y	Y	N	Y	N	N	0.00229535	0	0.00808303	0	0	Normals_WT
ADAM2	1.42802	0.171752	0.335933	0.00166757	0.00750185	ADAM metallopeptidase domain containing	ADAM metallopeptidase domain 2	NM_001464	Y	Y	N	Y	N	N	0.00229535	0	0.00808303	0	0	Normals_CCSK
ADAM20	-0.384185	0.12211	0.253592	0.0801956	0.0615898	ADAM metallopeptidase domain containing	ADAM metallopeptidase domain 20	NM_003814	Y	Y	N	N	N	N	0.15472	0.0946647	0.0306059	0.140136	0.0525303	Normals_RMS.FP
ADAM20	-0.540548	0.00314654	0.00920686	0.0830694	0.0561339	ADAM metallopeptidase domain containing	ADAM metallopeptidase domain 20	NM_003814	Y	Y	N	N	N	N	0.15472	0.0946647	0.0306059	0.140136	0.0525303	Normals_RMS.FN
ADAM20	-1.16733	9.88529e-11	8.05924e-10	0.0816821	0.0347895	ADAM metallopeptidase domain containing	ADAM metallopeptidase domain 20	NM_003814	Y	Y	N	N	N	N	0.15472	0.0946647	0.0306059	0.140136	0.0525303	Normals_EWS
ADAM20	-1.16117	0.000434715	0.00295675	0.0709007	0.0309627	ADAM metallopeptidase domain containing	ADAM metallopeptidase domain 20	NM_003814	Y	Y	N	N	N	N	0.15472	0.0946647	0.0306059	0.140136	0.0525303	Normals_ASPS
ADAM20	2.57838	5.89117e-10	1.10666e-08	0.0791409	0.483764	ADAM metallopeptidase domain containing	ADAM metallopeptidase domain 20	NM_003814	Y	Y	N	N	N	N	0.15472	0.0946647	0.0306059	0.140136	0.0525303	Normals_DSRCT
ADAM20	-1.29332	2.63233e-05	0.000159969	0.0756748	0.0304882	ADAM metallopeptidase domain containing	ADAM metallopeptidase domain 20	NM_003814	Y	Y	N	N	N	N	0.15472	0.0946647	0.0306059	0.140136	0.0525303	Normals_HBL
ADAM20	-2.31935	0.0130184	0.241944	0.074471	0.0137281	ADAM metallopeptidase domain containing	ADAM metallopeptidase domain 20	NM_003814	Y	Y	N	N	N	N	0.15472	0.0946647	0.0306059	0.140136	0.0525303	Normals_ML
ADAM20	0.197923	0.282799	0.469407	0.0956721	0.10856	ADAM metallopeptidase domain containing	ADAM metallopeptidase domain 20	NM_003814	Y	Y	N	N	N	N	0.15472	0.0946647	0.0306059	0.140136	0.0525303	Normals_NB.MYCN.NA
ADAM20	0.144288	0.547598	0.852804	0.0858582	0.0948993	ADAM metallopeptidase domain containing	ADAM metallopeptidase domain 20	NM_003814	Y	Y	N	N	N	N	0.15472	0.0946647	0.0306059	0.140136	0.0525303	Normals_NB.MYCN.A
ADAM20	-0.173323	0.677405	1	0.0787789	0.0697669	ADAM metallopeptidase domain containing	ADAM metallopeptidase domain 20	NM_003814	Y	Y	N	N	N	N	0.15472	0.0946647	0.0306059	0.140136	0.0525303	Normals_NB.Unknown
ADAM20	-1.06602	0.000220183	0.000780344	0.0828628	0.0411954	ADAM metallopeptidase domain containing	ADAM metallopeptidase domain 20	NM_003814	Y	Y	N	N	N	N	0.15472	0.0946647	0.0306059	0.140136	0.0525303	Normals_OS
ADAM20	-0.679819	0.0333329	0.102564	0.0821265	0.0519627	ADAM metallopeptidase domain containing	ADAM metallopeptidase domain 20	NM_003814	Y	Y	N	N	N	N	0.15472	0.0946647	0.0306059	0.140136	0.0525303	Normals_SS
ADAM20	-0.969754	0.157773	0.943612	0.0777803	0.0397159	ADAM metallopeptidase domain containing	ADAM metallopeptidase domain 20	NM_003814	Y	Y	N	N	N	N	0.15472	0.0946647	0.0306059	0.140136	0.0525303	Normals_Teratoma
ADAM20	-1.52222	0.0205267	0.211146	0.0764638	0.0258084	ADAM metallopeptidase domain containing	ADAM metallopeptidase domain 20	NM_003814	Y	Y	N	N	N	N	0.15472	0.0946647	0.0306059	0.140136	0.0525303	Normals_UDS
ADAM20	-1.30894	0.0440207	0.181864	0.0776185	0.030538	ADAM metallopeptidase domain containing	ADAM metallopeptidase domain 20	NM_003814	Y	Y	N	N	N	N	0.15472	0.0946647	0.0306059	0.140136	0.0525303	Normals_YST
ADAM20	-0.52277	0.0216006	0.0551667	1.10094	0.767899	ADAM metallopeptidase domain containing	ADAM metallopeptidase domain 20	NM_003814	Y	Y	N	N	N	N	0.15472	0.0946647	0.0306059	0.140136	0.0525303	Normals_WT
ADAM20	-1.40787	3.89522e-06	2.34812e-05	1.02864	0.387097	ADAM metallopeptidase domain containing	ADAM metallopeptidase domain 20	NM_003814	Y	Y	N	N	N	N	0.15472	0.0946647	0.0306059	0.140136	0.0525303	Normals_CCSK
ADAM21	-0.795468	0.00105498	0.00359206	0.153391	0.0887461	ADAM metallopeptidase domain containing	ADAM metallopeptidase domain 21	NM_003813	Y	Y	N	N	N	N	0.386812	0.180569	0.0852526	0.0726223	0.0572206	Normals_RMS.FP
ADAM21	0.315858	0.239188	0.425649	0.159729	0.200485	ADAM metallopeptidase domain containing	ADAM metallopeptidase domain 21	NM_003813	Y	Y	N	N	N	N	0.386812	0.180569	0.0852526	0.0726223	0.0572206	Normals_RMS.FN
ADAM21	-0.676342	0.00129094	0.00410019	0.156105	0.0968689	ADAM metallopeptidase domain containing	ADAM metallopeptidase domain 21	NM_003813	Y	Y	N	N	N	N	0.386812	0.180569	0.0852526	0.0726223	0.0572206	Normals_EWS
ADAM21	1.02979	0.00168432	0.00941843	0.136146	0.281478	ADAM metallopeptidase domain containing	ADAM metallopeptidase domain 21	NM_003813	Y	Y	N	N	N	N	0.386812	0.180569	0.0852526	0.0726223	0.0572206	Normals_ASPS
ADAM21	1.02049	0.000909364	0.00363413	0.151667	0.317641	ADAM metallopeptidase domain containing	ADAM metallopeptidase domain 21	NM_003813	Y	Y	N	N	N	N	0.386812	0.180569	0.0852526	0.0726223	0.0572206	Normals_DSRCT
ADAM21	-0.808691	0.00754659	0.025941	0.145858	0.082884	ADAM metallopeptidase domain containing	ADAM metallopeptidase domain 21	NM_003813	Y	Y	N	N	N	N	0.386812	0.180569	0.0852526	0.0726223	0.0572206	Normals_HBL
ADAM21	-1.61196	0.0819986	0.654639	0.143033	0.0462842	ADAM metallopeptidase domain containing	ADAM metallopeptidase domain 21	NM_003813	Y	Y	N	N	N	N	0.386812	0.180569	0.0852526	0.0726223	0.0572206	Normals_ML
ADAM21	0.280567	0.224266	0.384517	0.183424	0.22486	ADAM metallopeptidase domain containing	ADAM metallopeptidase domain 21	NM_003813	Y	Y	N	N	N	N	0.386812	0.180569	0.0852526	0.0726223	0.0572206	Normals_NB.MYCN.NA
ADAM21	0.404861	0.161871	0.316682	0.16429	0.218353	ADAM metallopeptidase domain containing	ADAM metallopeptidase domain 21	NM_003813	Y	Y	N	N	N	N	0.386812	0.180569	0.0852526	0.0726223	0.0572206	Normals_NB.MYCN.A
ADAM21	2.34537	7.5211e-09	2.83812e-07	0.151479	0.778224	ADAM metallopeptidase domain containing	ADAM metallopeptidase domain 21	NM_003813	Y	Y	N	N	N	N	0.386812	0.180569	0.0852526	0.0726223	0.0572206	Normals_NB.Unknown
ADAM21	1.33782	0.00150446	0.0046683	0.157015	0.401893	ADAM metallopeptidase domain containing	ADAM metallopeptidase domain 21	NM_003813	Y	Y	N	N	N	N	0.386812	0.180569	0.0852526	0.0726223	0.0572206	Normals_OS
ADAM21	-0.426646	0.211627	0.46176	0.156785	0.116533	ADAM metallopeptidase domain containing	ADAM metallopeptidase domain 21	NM_003813	Y	Y	N	N	N	N	0.386812	0.180569	0.0852526	0.0726223	0.0572206	Normals_SS
ADAM21	-0.53504	0.555577	1	0.149559	0.103436	ADAM metallopeptidase domain containing	ADAM metallopeptidase domain 21	NM_003813	Y	Y	N	N	N	N	0.386812	0.180569	0.0852526	0.0726223	0.0572206	Normals_Teratoma
ADAM21	0.446557	0.383893	1	0.146861	0.203377	ADAM metallopeptidase domain containing	ADAM metallopeptidase domain 21	NM_003813	Y	Y	N	N	N	N	0.386812	0.180569	0.0852526	0.0726223	0.0572206	Normals_UDS
ADAM21	-1.85357	0.0109926	0.0623437	0.148339	0.040637	ADAM metallopeptidase domain containing	ADAM metallopeptidase domain 21	NM_003813	Y	Y	N	N	N	N	0.386812	0.180569	0.0852526	0.0726223	0.0572206	Normals_YST
ADAM21	0.546467	0.00519623	0.0155753	0.45805	0.671234	ADAM metallopeptidase domain containing	ADAM metallopeptidase domain 21	NM_003813	Y	Y	N	N	N	N	0.386812	0.180569	0.0852526	0.0726223	0.0572206	Normals_WT
ADAM21	-1.18629	5.52318e-05	0.000259581	0.427825	0.18738	ADAM metallopeptidase domain containing	ADAM metallopeptidase domain 21	NM_003813	Y	Y	N	N	N	N	0.386812	0.180569	0.0852526	0.0726223	0.0572206	Normals_CCSK
ADAM22	-2.98189	7.72135e-12	8.78684e-11	4.24767	0.537549	ADAM metallopeptidase domain containing	ADAM metallopeptidase domain 22	NM_021723	Y	Y	N	N	N	N	28.2164	1.05987	2.10065	0.0931876	0.897978	Normals_RMS.FP
ADAM22	-1.39069	5.23352e-06	2.38545e-05	4.20604	1.60411	ADAM metallopeptidase domain containing	ADAM metallopeptidase domain 22	NM_021723	Y	Y	N	N	N	N	28.2164	1.05987	2.10065	0.0931876	0.897978	Normals_RMS.FN
ADAM22	-1.56529	3.43141e-08	2.08679e-07	4.21352	1.42349	ADAM metallopeptidase domain containing	ADAM metallopeptidase domain 22	NM_021723	Y	Y	N	N	N	N	28.2164	1.05987	2.10065	0.0931876	0.897978	Normals_EWS
ADAM22	-1.42661	0.0110924	0.0467688	3.71995	1.38377	ADAM metallopeptidase domain containing	ADAM metallopeptidase domain 22	NM_021723	Y	Y	N	N	N	N	28.2164	1.05987	2.10065	0.0931876	0.897978	Normals_ASPS
ADAM22	-1.67191	1.9706e-05	0.000122404	4.11635	1.29258	ADAM metallopeptidase domain containing	ADAM metallopeptidase domain 22	NM_021723	Y	Y	N	N	N	N	28.2164	1.05987	2.10065	0.0931876	0.897978	Normals_DSRCT
ADAM22	-3.14776	9.08513e-11	1.49868e-09	4.00928	0.452078	ADAM metallopeptidase domain containing	ADAM metallopeptidase domain 22	NM_021723	Y	Y	N	N	N	N	28.2164	1.05987	2.10065	0.0931876	0.897978	Normals_HBL
ADAM22	-3.32728	0.0491286	0.508735	3.74428	0.372781	ADAM metallopeptidase domain containing	ADAM metallopeptidase domain 22	NM_021723	Y	Y	N	N	N	N	28.2164	1.05987	2.10065	0.0931876	0.897978	Normals_ML
ADAM22	0.616285	0.00394273	0.00987951	5.00063	7.66707	ADAM metallopeptidase domain containing	ADAM metallopeptidase domain 22	NM_021723	Y	Y	N	N	N	N	28.2164	1.05987	2.10065	0.0931876	0.897978	Normals_NB.MYCN.NA
ADAM22	1.14972	0.000878402	0.00295145	4.47926	9.93956	ADAM metallopeptidase domain containing	ADAM metallopeptidase domain 22	NM_021723	Y	Y	N	N	N	N	28.2164	1.05987	2.10065	0.0931876	0.897978	Normals_NB.MYCN.A
ADAM22	0.772008	0.147895	0.39989	3.9888	6.81224	ADAM metallopeptidase domain containing	ADAM metallopeptidase domain 22	NM_021723	Y	Y	N	N	N	N	28.2164	1.05987	2.10065	0.0931876	0.897978	Normals_NB.Unknown
ADAM22	-1.67968	7.44291e-10	5.04145e-09	4.37018	1.36408	ADAM metallopeptidase domain containing	ADAM metallopeptidase domain 22	NM_021723	Y	Y	N	N	N	N	28.2164	1.05987	2.10065	0.0931876	0.897978	Normals_OS
ADAM22	-2.21684	2.65752e-06	2.60993e-05	4.24315	0.912531	ADAM metallopeptidase domain containing	ADAM metallopeptidase domain 22	NM_021723	Y	Y	N	N	N	N	28.2164	1.05987	2.10065	0.0931876	0.897978	Normals_SS
ADAM22	-0.965962	0.460428	1	3.93824	2.01612	ADAM metallopeptidase domain containing	ADAM metallopeptidase domain 22	NM_021723	Y	Y	N	N	N	N	28.2164	1.05987	2.10065	0.0931876	0.897978	Normals_Teratoma
ADAM22	-0.387792	0.79458	1	3.84448	2.93842	ADAM metallopeptidase domain containing	ADAM metallopeptidase domain 22	NM_021723	Y	Y	N	N	N	N	28.2164	1.05987	2.10065	0.0931876	0.897978	Normals_UDS
ADAM22	-3.44467	0.00519665	0.0346726	4.00391	0.367528	ADAM metallopeptidase domain containing	ADAM metallopeptidase domain 22	NM_021723	Y	Y	N	N	N	N	28.2164	1.05987	2.10065	0.0931876	0.897978	Normals_YST
ADAM22	-0.728681	0.0841706	0.180161	3.50692	2.11602	ADAM metallopeptidase domain containing	ADAM metallopeptidase domain 22	NM_021723	Y	Y	N	N	N	N	28.2164	1.05987	2.10065	0.0931876	0.897978	Normals_WT
ADAM22	1.67884	0.000203408	0.000846556	3.26409	10.4515	ADAM metallopeptidase domain containing	ADAM metallopeptidase domain 22	NM_021723	Y	Y	N	N	N	N	28.2164	1.05987	2.10065	0.0931876	0.897978	Normals_CCSK
ADAM23	-0.377865	0.318903	0.566147	4.64976	3.57859	ADAM metallopeptidase domain containing	ADAM metallopeptidase domain 23	NM_003812	Y	Y	N	N	N	N	19.8664	26.1354	0.232087	0.0669851	0.652351	Normals_RMS.FP
ADAM23	0.113167	0.716771	1	4.82068	5.21459	ADAM metallopeptidase domain containing	ADAM metallopeptidase domain 23	NM_003812	Y	Y	N	N	N	N	19.8664	26.1354	0.232087	0.0669851	0.652351	Normals_RMS.FN
ADAM23	-2.68572	1.28129e-10	1.02956e-09	4.70889	0.731388	ADAM metallopeptidase domain containing	ADAM metallopeptidase domain 23	NM_003812	Y	Y	N	N	N	N	19.8664	26.1354	0.232087	0.0669851	0.652351	Normals_EWS
ADAM23	-1.71133	0.00838698	0.0368901	4.13479	1.26256	ADAM metallopeptidase domain containing	ADAM metallopeptidase domain 23	NM_003812	Y	Y	N	N	N	N	19.8664	26.1354	0.232087	0.0669851	0.652351	Normals_ASPS
ADAM23	-1.98896	1.14199e-05	7.54823e-05	4.58478	1.15529	ADAM metallopeptidase domain containing	ADAM metallopeptidase domain 23	NM_003812	Y	Y	N	N	N	N	19.8664	26.1354	0.232087	0.0669851	0.652351	Normals_DSRCT
ADAM23	-2.2523	1.23984e-05	8.03317e-05	4.43171	0.929716	ADAM metallopeptidase domain containing	ADAM metallopeptidase domain 23	NM_003812	Y	Y	N	N	N	N	19.8664	26.1354	0.232087	0.0669851	0.652351	Normals_HBL
ADAM23	-1.77423	0.281414	1	4.27961	1.25078	ADAM metallopeptidase domain containing	ADAM metallopeptidase domain 23	NM_003812	Y	Y	N	N	N	N	19.8664	26.1354	0.232087	0.0669851	0.652351	Normals_ML
ADAM23	-0.172406	0.45265	0.693466	5.54676	4.92279	ADAM metallopeptidase domain containing	ADAM metallopeptidase domain 23	NM_003812	Y	Y	N	N	N	N	19.8664	26.1354	0.232087	0.0669851	0.652351	Normals_NB.MYCN.NA
ADAM23	-0.7118	0.0250208	0.0618127	4.96183	3.02977	ADAM metallopeptidase domain containing	ADAM metallopeptidase domain 23	NM_003812	Y	Y	N	N	N	N	19.8664	26.1354	0.232087	0.0669851	0.652351	Normals_NB.MYCN.A
ADAM23	0.354524	0.511798	0.93619	4.57169	5.84568	ADAM metallopeptidase domain containing	ADAM metallopeptidase domain 23	NM_003812	Y	Y	N	N	N	N	19.8664	26.1354	0.232087	0.0669851	0.652351	Normals_NB.Unknown
ADAM23	-3.03111	4.61587e-14	4.67479e-13	4.81091	0.587644	ADAM metallopeptidase domain containing	ADAM metallopeptidase domain 23	NM_003812	Y	Y	N	N	N	N	19.8664	26.1354	0.232087	0.0669851	0.652351	Normals_OS
ADAM23	-1.90806	0.000440605	0.0024345	4.70594	1.25351	ADAM metallopeptidase domain containing	ADAM metallopeptidase domain 23	NM_003812	Y	Y	N	N	N	N	19.8664	26.1354	0.232087	0.0669851	0.652351	Normals_SS
ADAM23	-1.97176	0.139522	0.895051	4.51374	1.15048	ADAM metallopeptidase domain containing	ADAM metallopeptidase domain 23	NM_003812	Y	Y	N	N	N	N	19.8664	26.1354	0.232087	0.0669851	0.652351	Normals_Teratoma
ADAM23	-0.203813	0.957796	1	4.39413	3.81552	ADAM metallopeptidase domain containing	ADAM metallopeptidase domain 23	NM_003812	Y	Y	N	N	N	N	19.8664	26.1354	0.232087	0.0669851	0.652351	Normals_UDS
ADAM23	-0.186449	0.967739	1	4.47463	3.93233	ADAM metallopeptidase domain containing	ADAM metallopeptidase domain 23	NM_003812	Y	Y	N	N	N	N	19.8664	26.1354	0.232087	0.0669851	0.652351	Normals_YST
ADAM23	-2.06403	7.1292e-06	3.87541e-05	1.98447	0.47343	ADAM metallopeptidase domain containing	ADAM metallopeptidase domain 23	NM_003812	Y	Y	N	N	N	N	19.8664	26.1354	0.232087	0.0669851	0.652351	Normals_WT
ADAM23	0.54378	0.250168	0.460225	1.84962	2.69512	ADAM metallopeptidase domain containing	ADAM metallopeptidase domain 23	NM_003812	Y	Y	N	N	N	N	19.8664	26.1354	0.232087	0.0669851	0.652351	Normals_CCSK
ADAM28	-1.55732	3.81611e-05	0.000167482	1.2474	0.42377	ADAM metallopeptidase domain containing	ADAM metallopeptidase domain 28	NM_021778	Y	Y	N	N	N	N	0.291374	0.1882	1.00211	0.255159	0.755174	Normals_RMS.FP
ADAM28	-0.9417	0.00245648	0.00732611	1.29468	0.674139	ADAM metallopeptidase domain containing	ADAM metallopeptidase domain 28	NM_021778	Y	Y	N	N	N	N	0.291374	0.1882	1.00211	0.255159	0.755174	Normals_RMS.FN
ADAM28	-2.00268	5.42503e-08	3.21952e-07	1.27216	0.317404	ADAM metallopeptidase domain containing	ADAM metallopeptidase domain 28	NM_021778	Y	Y	N	N	N	N	0.291374	0.1882	1.00211	0.255159	0.755174	Normals_EWS
ADAM28	-1.62987	0.00309722	0.0158813	1.11683	0.360773	ADAM metallopeptidase domain containing	ADAM metallopeptidase domain 28	NM_021778	Y	Y	N	N	N	N	0.291374	0.1882	1.00211	0.255159	0.755174	Normals_ASPS
ADAM28	-0.330176	0.426214	0.654476	1.24813	0.993696	ADAM metallopeptidase domain containing	ADAM metallopeptidase domain 28	NM_021778	Y	Y	N	N	N	N	0.291374	0.1882	1.00211	0.255159	0.755174	Normals_DSRCT
ADAM28	-3.46146	1.68658e-14	5.10119e-13	1.18594	0.107285	ADAM metallopeptidase domain containing	ADAM metallopeptidase domain 28	NM_021778	Y	Y	N	N	N	N	0.291374	0.1882	1.00211	0.255159	0.755174	Normals_HBL
ADAM28	-1.71069	0.253753	1	1.16569	0.355897	ADAM metallopeptidase domain containing	ADAM metallopeptidase domain 28	NM_021778	Y	Y	N	N	N	N	0.291374	0.1882	1.00211	0.255159	0.755174	Normals_ML
ADAM28	-1.44874	8.50647e-10	4.32481e-09	1.4958	0.548059	ADAM metallopeptidase domain containing	ADAM metallopeptidase domain 28	NM_021778	Y	Y	N	N	N	N	0.291374	0.1882	1.00211	0.255159	0.755174	Normals_NB.MYCN.NA
ADAM28	-2.32667	2.39985e-09	1.87513e-08	1.36388	0.271752	ADAM metallopeptidase domain containing	ADAM metallopeptidase domain 28	NM_021778	Y	Y	N	N	N	N	0.291374	0.1882	1.00211	0.255159	0.755174	Normals_NB.MYCN.A
ADAM28	-1.86056	0.00629841	0.0339928	1.22781	0.33799	ADAM metallopeptidase domain containing	ADAM metallopeptidase domain 28	NM_021778	Y	Y	N	N	N	N	0.291374	0.1882	1.00211	0.255159	0.755174	Normals_NB.Unknown
ADAM28	-1.73737	9.16716e-11	6.82617e-10	1.28543	0.384693	ADAM metallopeptidase domain containing	ADAM metallopeptidase domain 28	NM_021778	Y	Y	N	N	N	N	0.291374	0.1882	1.00211	0.255159	0.755174	Normals_OS
ADAM28	-2.45733	4.46473e-06	4.14467e-05	1.32528	0.241691	ADAM metallopeptidase domain containing	ADAM metallopeptidase domain 28	NM_021778	Y	Y	N	N	N	N	0.291374	0.1882	1.00211	0.255159	0.755174	Normals_SS
ADAM28	1.00499	0.170202	0.97072	1.21224	2.43401	ADAM metallopeptidase domain containing	ADAM metallopeptidase domain 28	NM_021778	Y	Y	N	N	N	N	0.291374	0.1882	1.00211	0.255159	0.755174	Normals_Teratoma
ADAM28	-0.343442	0.82411	1	1.19688	0.943443	ADAM metallopeptidase domain containing	ADAM metallopeptidase domain 28	NM_021778	Y	Y	N	N	N	N	0.291374	0.1882	1.00211	0.255159	0.755174	Normals_UDS
ADAM28	-0.218977	0.912593	1	1.20887	1.03891	ADAM metallopeptidase domain containing	ADAM metallopeptidase domain 28	NM_021778	Y	Y	N	N	N	N	0.291374	0.1882	1.00211	0.255159	0.755174	Normals_YST
ADAM28	-2.56393	1.69497e-09	1.72917e-08	1.19016	0.200922	ADAM metallopeptidase domain containing	ADAM metallopeptidase domain 28	NM_021778	Y	Y	N	N	N	N	0.291374	0.1882	1.00211	0.255159	0.755174	Normals_WT
ADAM28	-2.74971	9.6059e-06	5.33403e-05	1.11035	0.164752	ADAM metallopeptidase domain containing	ADAM metallopeptidase domain 28	NM_021778	Y	Y	N	N	N	N	0.291374	0.1882	1.00211	0.255159	0.755174	Normals_CCSK
ADAM30	-0.376762	0.813629	1	0.00204654	0.00133856	ADAM metallopeptidase domain containing	ADAM metallopeptidase domain 30	NM_021794	Y	Y	N	N	Y	N	0	0	0	0	0	Normals_RMS.FP
ADAM30	0.292827	0.838602	1	0.00216611	0.00263684	ADAM metallopeptidase domain containing	ADAM metallopeptidase domain 30	NM_021794	Y	Y	N	N	Y	N	0	0	0	0	0	Normals_RMS.FN
ADAM30	-1.43778	0.253831	0.460492	0.00209053	0.000281253	ADAM metallopeptidase domain containing	ADAM metallopeptidase domain 30	NM_021794	Y	Y	N	N	Y	N	0	0	0	0	0	Normals_EWS
ADAM30	-1.55797	0.720394	1	0.00180854	0	ADAM metallopeptidase domain containing	ADAM metallopeptidase domain 30	NM_021794	Y	Y	N	N	Y	N	0	0	0	0	0	Normals_ASPS
ADAM30	0.899431	0.544456	0.775294	0.00188158	0.00474984	ADAM metallopeptidase domain containing	ADAM metallopeptidase domain 30	NM_021794	Y	Y	N	N	Y	N	0	0	0	0	0	Normals_DSRCT
ADAM30	-1.03288	0.578654	0.958768	0.00193028	0.000469668	ADAM metallopeptidase domain containing	ADAM metallopeptidase domain 30	NM_021794	Y	Y	N	N	Y	N	0	0	0	0	0	Normals_HBL
ADAM30	-1.50345	1	1	0.00189056	0	ADAM metallopeptidase domain containing	ADAM metallopeptidase domain 30	NM_021794	Y	Y	N	N	Y	N	0	0	0	0	0	Normals_ML
ADAM30	-0.840448	0.364714	0.58393	0.00244899	0.00102216	ADAM metallopeptidase domain containing	ADAM metallopeptidase domain 30	NM_021794	Y	Y	N	N	Y	N	0	0	0	0	0	Normals_NB.MYCN.NA
ADAM30	-1.60775	0.26511	0.476722	0.00222852	0.000117324	ADAM metallopeptidase domain containing	ADAM metallopeptidase domain 30	NM_021794	Y	Y	N	N	Y	N	0	0	0	0	0	Normals_NB.MYCN.A
ADAM30	-1.72615	0.949242	1	0.00205423	0	ADAM metallopeptidase domain containing	ADAM metallopeptidase domain 30	NM_021794	Y	Y	N	N	Y	N	0	0	0	0	0	Normals_NB.Unknown
ADAM30	2.87412	0.00313288	0.00916111	0.0020703	0.024889	ADAM metallopeptidase domain containing	ADAM metallopeptidase domain 30	NM_021794	Y	Y	N	N	Y	N	0	0	0	0	0	Normals_OS
ADAM30	-1.43464	0.633457	1	0.00208463	0.000188416	ADAM metallopeptidase domain containing	ADAM metallopeptidase domain 30	NM_021794	Y	Y	N	N	Y	N	0	0	0	0	0	Normals_SS
ADAM30	-0.691066	1	1	0.00202819	0.000834256	ADAM metallopeptidase domain containing	ADAM metallopeptidase domain 30	NM_021794	Y	Y	N	N	Y	N	0	0	0	0	0	Normals_Teratoma
ADAM30	-1.54035	1	1	0.00194116	0	ADAM metallopeptidase domain containing	ADAM metallopeptidase domain 30	NM_021794	Y	Y	N	N	Y	N	0	0	0	0	0	Normals_UDS
ADAM30	-1.57216	1	1	0.00198653	0	ADAM metallopeptidase domain containing	ADAM metallopeptidase domain 30	NM_021794	Y	Y	N	N	Y	N	0	0	0	0	0	Normals_YST
ADAM30	-0.461715	0.650045	0.940172	0.00416446	0.00263188	ADAM metallopeptidase domain containing	ADAM metallopeptidase domain 30	NM_021794	Y	Y	N	N	Y	N	0	0	0	0	0	Normals_WT
ADAM30	-1.17315	0.213794	0.403407	0.00390566	0.000861785	ADAM metallopeptidase domain containing	ADAM metallopeptidase domain 30	NM_021794	Y	Y	N	N	Y	N	0	0	0	0	0	Normals_CCSK
ADAM33	-0.987435	0.0267146	0.0671695	10.6097	5.35113	ADAM metallopeptidase domain containing	ADAM metallopeptidase domain 33	NM_025220	Y	Y	N	N	N	N	1.13984	8.48242	0.241049	0.2331	3.0853	Normals_RMS.FP
ADAM33	-0.878448	0.0268017	0.063674	11.0191	5.99385	ADAM metallopeptidase domain containing	ADAM metallopeptidase domain 33	NM_025220	Y	Y	N	N	N	N	1.13984	8.48242	0.241049	0.2331	3.0853	Normals_RMS.FN
ADAM33	-3.92834	1.53564e-23	4.44229e-22	10.6251	0.698479	ADAM metallopeptidase domain containing	ADAM metallopeptidase domain 33	NM_025220	Y	Y	N	N	N	N	1.13984	8.48242	0.241049	0.2331	3.0853	Normals_EWS
ADAM33	-4.79954	1.23092e-12	7.21138e-11	9.35534	0.335657	ADAM metallopeptidase domain containing	ADAM metallopeptidase domain 33	NM_025220	Y	Y	N	N	N	N	1.13984	8.48242	0.241049	0.2331	3.0853	Normals_ASPS
ADAM33	-2.80941	5.44649e-12	1.62616e-10	10.2784	1.46526	ADAM metallopeptidase domain containing	ADAM metallopeptidase domain 33	NM_025220	Y	Y	N	N	N	N	1.13984	8.48242	0.241049	0.2331	3.0853	Normals_DSRCT
ADAM33	-3.00935	2.33933e-07	2.10982e-06	10.0374	1.24584	ADAM metallopeptidase domain containing	ADAM metallopeptidase domain 33	NM_025220	Y	Y	N	N	N	N	1.13984	8.48242	0.241049	0.2331	3.0853	Normals_HBL
ADAM33	-2.10674	0.199789	0.95883	9.85705	2.28801	ADAM metallopeptidase domain containing	ADAM metallopeptidase domain 33	NM_025220	Y	Y	N	N	N	N	1.13984	8.48242	0.241049	0.2331	3.0853	Normals_ML
ADAM33	-3.21921	2.07329e-24	2.96578e-23	12.7424	1.36778	ADAM metallopeptidase domain containing	ADAM metallopeptidase domain 33	NM_025220	Y	Y	N	N	N	N	1.13984	8.48242	0.241049	0.2331	3.0853	Normals_NB.MYCN.NA
ADAM33	-3.6324	1.56228e-15	2.59557e-14	11.4508	0.922967	ADAM metallopeptidase domain containing	ADAM metallopeptidase domain 33	NM_025220	Y	Y	N	N	N	N	1.13984	8.48242	0.241049	0.2331	3.0853	Normals_NB.MYCN.A
ADAM33	-2.55698	0.00373227	0.0222441	10.45	1.77541	ADAM metallopeptidase domain containing	ADAM metallopeptidase domain 33	NM_025220	Y	Y	N	N	N	N	1.13984	8.48242	0.241049	0.2331	3.0853	Normals_NB.Unknown
ADAM33	-4.39841	3.69885e-31	1.47565e-29	10.6002	0.501366	ADAM metallopeptidase domain containing	ADAM metallopeptidase domain 33	NM_025220	Y	Y	N	N	N	N	1.13984	8.48242	0.241049	0.2331	3.0853	Normals_OS
ADAM33	0.442592	0.339197	0.659119	10.9754	14.9175	ADAM metallopeptidase domain containing	ADAM metallopeptidase domain 33	NM_025220	Y	Y	N	N	N	N	1.13984	8.48242	0.241049	0.2331	3.0853	Normals_SS
ADAM33	-0.170751	0.998365	1	10.3175	9.16589	ADAM metallopeptidase domain containing	ADAM metallopeptidase domain 33	NM_025220	Y	Y	N	N	N	N	1.13984	8.48242	0.241049	0.2331	3.0853	Normals_Teratoma
ADAM33	-3.19848	0.00624482	0.0999117	10.1208	1.10202	ADAM metallopeptidase domain containing	ADAM metallopeptidase domain 33	NM_025220	Y	Y	N	N	N	N	1.13984	8.48242	0.241049	0.2331	3.0853	Normals_UDS
ADAM33	-4.72876	0.000187969	0.00233667	10.0965	0.380199	ADAM metallopeptidase domain containing	ADAM metallopeptidase domain 33	NM_025220	Y	Y	N	N	N	N	1.13984	8.48242	0.241049	0.2331	3.0853	Normals_YST
ADAM33	-1.63863	0.000559585	0.00208691	4.65474	1.49455	ADAM metallopeptidase domain containing	ADAM metallopeptidase domain 33	NM_025220	Y	Y	N	N	N	N	1.13984	8.48242	0.241049	0.2331	3.0853	Normals_WT
ADAM33	-4.63515	1.30329e-08	1.22722e-07	4.37136	0.175042	ADAM metallopeptidase domain containing	ADAM metallopeptidase domain 33	NM_025220	Y	Y	N	N	N	N	1.13984	8.48242	0.241049	0.2331	3.0853	Normals_CCSK
ADAM7	-2.11817	0.22256	0.420788	0.0107387	0.0020454	ADAM metallopeptidase domain containing	ADAM metallopeptidase domain 7	NM_003817	Y	Y	N	N	N	N	0	0	0.0812019	0	0	Normals_RMS.FP
ADAM7	-0.985465	0.186869	0.345645	0.0109476	0.0050296	ADAM metallopeptidase domain containing	ADAM metallopeptidase domain 7	NM_003817	Y	Y	N	N	N	N	0	0	0.0812019	0	0	Normals_RMS.FN
ADAM7	-3.64328	0.00114851	0.00368539	0.0107544	0.000353595	ADAM metallopeptidase domain containing	ADAM metallopeptidase domain 7	NM_003817	Y	Y	N	N	N	N	0	0	0.0812019	0	0	Normals_EWS
ADAM7	-0.336078	0.82661	1	0.00951657	0.00696488	ADAM metallopeptidase domain containing	ADAM metallopeptidase domain 7	NM_003817	Y	Y	N	N	N	N	0	0	0.0812019	0	0	Normals_ASPS
ADAM7	-1.34771	0.33049	0.531515	0.0101282	0.0038545	ADAM metallopeptidase domain containing	ADAM metallopeptidase domain 7	NM_003817	Y	Y	N	N	N	N	0	0	0.0812019	0	0	Normals_DSRCT
ADAM7	-3.33669	0.087139	0.21493	0.0100557	0.000443033	ADAM metallopeptidase domain containing	ADAM metallopeptidase domain 7	NM_003817	Y	Y	N	N	N	N	0	0	0.0812019	0	0	Normals_HBL
ADAM7	-3.90967	1	1	0.00967235	0	ADAM metallopeptidase domain containing	ADAM metallopeptidase domain 7	NM_003817	Y	Y	N	N	N	N	0	0	0.0812019	0	0	Normals_ML
ADAM7	-2.55972	0.000126073	0.000388371	0.0128536	0.00165146	ADAM metallopeptidase domain containing	ADAM metallopeptidase domain 7	NM_003817	Y	Y	N	N	N	N	0	0	0.0812019	0	0	Normals_NB.MYCN.NA
ADAM7	-3.04698	0.00332974	0.00998438	0.0115401	0.000840078	ADAM metallopeptidase domain containing	ADAM metallopeptidase domain 7	NM_003817	Y	Y	N	N	N	N	0	0	0.0812019	0	0	Normals_NB.MYCN.A
ADAM7	-2.17092	0.523698	0.951407	0.0103821	0.00180032	ADAM metallopeptidase domain containing	ADAM metallopeptidase domain 7	NM_003817	Y	Y	N	N	N	N	0	0	0.0812019	0	0	Normals_NB.Unknown
ADAM7	2.95829	0.0435209	0.0978983	0.0107899	0.0879362	ADAM metallopeptidase domain containing	ADAM metallopeptidase domain 7	NM_003817	Y	Y	N	N	N	N	0	0	0.0812019	0	0	Normals_OS
ADAM7	-3.64049	0.0373141	0.112737	0.0108121	0.000293314	ADAM metallopeptidase domain containing	ADAM metallopeptidase domain 7	NM_003817	Y	Y	N	N	N	N	0	0	0.0812019	0	0	Normals_SS
ADAM7	-3.98227	0.907705	1	0.0102505	0	ADAM metallopeptidase domain containing	ADAM metallopeptidase domain 7	NM_003817	Y	Y	N	N	N	N	0	0	0.0812019	0	0	Normals_Teratoma
ADAM7	-2.13203	0.9435	1	0.00993118	0.00168642	ADAM metallopeptidase domain containing	ADAM metallopeptidase domain 7	NM_003817	Y	Y	N	N	N	N	0	0	0.0812019	0	0	Normals_UDS
ADAM7	-3.0282	0.921158	1	0.0102194	0.000652745	ADAM metallopeptidase domain containing	ADAM metallopeptidase domain 7	NM_003817	Y	Y	N	N	N	N	0	0	0.0812019	0	0	Normals_YST
ADAM7	-2.67964	0.0156357	0.0414962	0.0899059	0.0130245	ADAM metallopeptidase domain containing	ADAM metallopeptidase domain 7	NM_003817	Y	Y	N	N	N	N	0	0	0.0812019	0	0	Normals_WT
ADAM7	-5.89611	0.00252029	0.00817757	0.0834438	0.0003307	ADAM metallopeptidase domain containing	ADAM metallopeptidase domain 7	NM_003817	Y	Y	N	N	N	N	0	0	0.0812019	0	0	Normals_CCSK
ADAM8	0.0233412	0.932243	1	1.77901	1.80905	ADAM metallopeptidase domain containing;CD molecules	ADAM metallopeptidase domain 8	NM_001109	Y	Y	N	N	Y	N	0.421496	0.426876	0.597319	1.47548	7.98584	Normals_RMS.FP
ADAM8	-0.301947	0.208807	0.379849	1.86031	1.51011	ADAM metallopeptidase domain containing;CD molecules	ADAM metallopeptidase domain 8	NM_001109	Y	Y	N	N	Y	N	0.421496	0.426876	0.597319	1.47548	7.98584	Normals_RMS.FN
ADAM8	-0.254811	0.367526	0.61944	1.83395	1.53685	ADAM metallopeptidase domain containing;CD molecules	ADAM metallopeptidase domain 8	NM_001109	Y	Y	N	N	Y	N	0.421496	0.426876	0.597319	1.47548	7.98584	Normals_EWS
ADAM8	-1.35128	0.00359347	0.0180249	1.595	0.624653	ADAM metallopeptidase domain containing;CD molecules	ADAM metallopeptidase domain 8	NM_001109	Y	Y	N	N	Y	N	0.421496	0.426876	0.597319	1.47548	7.98584	Normals_ASPS
ADAM8	0.428484	0.223638	0.395979	1.80774	2.43378	ADAM metallopeptidase domain containing;CD molecules	ADAM metallopeptidase domain 8	NM_001109	Y	Y	N	N	Y	N	0.421496	0.426876	0.597319	1.47548	7.98584	Normals_DSRCT
ADAM8	-0.789552	0.0164023	0.0511551	1.68768	0.976308	ADAM metallopeptidase domain containing;CD molecules	ADAM metallopeptidase domain 8	NM_001109	Y	Y	N	N	Y	N	0.421496	0.426876	0.597319	1.47548	7.98584	Normals_HBL
ADAM8	-1.56402	0.185533	0.924732	1.67753	0.566993	ADAM metallopeptidase domain containing;CD molecules	ADAM metallopeptidase domain 8	NM_001109	Y	Y	N	N	Y	N	0.421496	0.426876	0.597319	1.47548	7.98584	Normals_ML
ADAM8	0.586166	0.00854846	0.0202951	2.13535	3.20758	ADAM metallopeptidase domain containing;CD molecules	ADAM metallopeptidase domain 8	NM_001109	Y	Y	N	N	Y	N	0.421496	0.426876	0.597319	1.47548	7.98584	Normals_NB.MYCN.NA
ADAM8	-0.224217	0.398204	0.663967	1.93979	1.6612	ADAM metallopeptidase domain containing;CD molecules	ADAM metallopeptidase domain 8	NM_001109	Y	Y	N	N	Y	N	0.421496	0.426876	0.597319	1.47548	7.98584	Normals_NB.MYCN.A
ADAM8	-0.263811	0.642491	1	1.76422	1.46989	ADAM metallopeptidase domain containing;CD molecules	ADAM metallopeptidase domain 8	NM_001109	Y	Y	N	N	Y	N	0.421496	0.426876	0.597319	1.47548	7.98584	Normals_NB.Unknown
ADAM8	0.324721	0.231083	0.409813	1.84705	2.31333	ADAM metallopeptidase domain containing;CD molecules	ADAM metallopeptidase domain 8	NM_001109	Y	Y	N	N	Y	N	0.421496	0.426876	0.597319	1.47548	7.98584	Normals_OS
ADAM8	0.945571	0.0337937	0.103764	1.89719	3.65649	ADAM metallopeptidase domain containing;CD molecules	ADAM metallopeptidase domain 8	NM_001109	Y	Y	N	N	Y	N	0.421496	0.426876	0.597319	1.47548	7.98584	Normals_SS
ADAM8	1.71766	0.00704539	0.205191	1.74186	5.73317	ADAM metallopeptidase domain containing;CD molecules	ADAM metallopeptidase domain 8	NM_001109	Y	Y	N	N	Y	N	0.421496	0.426876	0.597319	1.47548	7.98584	Normals_Teratoma
ADAM8	1.75541	0.00510417	0.0871098	1.72242	5.81852	ADAM metallopeptidase domain containing;CD molecules	ADAM metallopeptidase domain 8	NM_001109	Y	Y	N	N	Y	N	0.421496	0.426876	0.597319	1.47548	7.98584	Normals_UDS
ADAM8	-0.37614	0.696881	1	1.74271	1.34322	ADAM metallopeptidase domain containing;CD molecules	ADAM metallopeptidase domain 8	NM_001109	Y	Y	N	N	Y	N	0.421496	0.426876	0.597319	1.47548	7.98584	Normals_YST
ADAM8	-1.07336	0.000827051	0.00298114	0.866872	0.412343	ADAM metallopeptidase domain containing;CD molecules	ADAM metallopeptidase domain 8	NM_001109	Y	Y	N	N	Y	N	0.421496	0.426876	0.597319	1.47548	7.98584	Normals_WT
ADAM8	-1.78712	0.000213705	0.000885774	0.80797	0.23396	ADAM metallopeptidase domain containing;CD molecules	ADAM metallopeptidase domain 8	NM_001109	Y	Y	N	N	Y	N	0.421496	0.426876	0.597319	1.47548	7.98584	Normals_CCSK
ADAM9	-1.43617	4.03409e-15	6.88684e-14	13.1369	4.85509	ADAM metallopeptidase domain containing	ADAM metallopeptidase domain 9	NM_003816	Y	Y	N	N	N	N	8.17936	21.3499	14.3085	3.03655	33.341	Normals_RMS.FP
ADAM9	-0.406329	0.0149861	0.0378268	13.6714	10.3165	ADAM metallopeptidase domain containing	ADAM metallopeptidase domain 9	NM_003816	Y	Y	N	N	N	N	8.17936	21.3499	14.3085	3.03655	33.341	Normals_RMS.FN
ADAM9	-0.745892	1.68782e-05	7.24279e-05	13.2993	7.92927	ADAM metallopeptidase domain containing	ADAM metallopeptidase domain 9	NM_003816	Y	Y	N	N	N	N	8.17936	21.3499	14.3085	3.03655	33.341	Normals_EWS
ADAM9	0.257592	0.293789	0.640209	11.6516	13.9305	ADAM metallopeptidase domain containing	ADAM metallopeptidase domain 9	NM_003816	Y	Y	N	N	N	N	8.17936	21.3499	14.3085	3.03655	33.341	Normals_ASPS
ADAM9	-0.582866	0.0047738	0.0154689	12.9445	8.64318	ADAM metallopeptidase domain containing	ADAM metallopeptidase domain 9	NM_003816	Y	Y	N	N	N	N	8.17936	21.3499	14.3085	3.03655	33.341	Normals_DSRCT
ADAM9	-0.572847	0.00331625	0.0124712	12.4254	8.3538	ADAM metallopeptidase domain containing	ADAM metallopeptidase domain 9	NM_003816	Y	Y	N	N	N	N	8.17936	21.3499	14.3085	3.03655	33.341	Normals_HBL
ADAM9	0.509834	0.275822	1	12.2614	17.4602	ADAM metallopeptidase domain containing	ADAM metallopeptidase domain 9	NM_003816	Y	Y	N	N	N	N	8.17936	21.3499	14.3085	3.03655	33.341	Normals_ML
ADAM9	-1.68319	2.90499e-42	1.12985e-40	15.7756	4.91278	ADAM metallopeptidase domain containing	ADAM metallopeptidase domain 9	NM_003816	Y	Y	N	N	N	N	8.17936	21.3499	14.3085	3.03655	33.341	Normals_NB.MYCN.NA
ADAM9	-1.53766	1.69241e-16	3.14741e-15	14.145	4.87252	ADAM metallopeptidase domain containing	ADAM metallopeptidase domain 9	NM_003816	Y	Y	N	N	N	N	8.17936	21.3499	14.3085	3.03655	33.341	Normals_NB.MYCN.A
ADAM9	-1.67905	1.72185e-07	4.67768e-06	12.9653	4.04904	ADAM metallopeptidase domain containing	ADAM metallopeptidase domain 9	NM_003816	Y	Y	N	N	N	N	8.17936	21.3499	14.3085	3.03655	33.341	Normals_NB.Unknown
ADAM9	0.0355686	0.833375	1	13.3797	13.7141	ADAM metallopeptidase domain containing	ADAM metallopeptidase domain 9	NM_003816	Y	Y	N	N	N	N	8.17936	21.3499	14.3085	3.03655	33.341	Normals_OS
ADAM9	-0.343492	0.116552	0.288192	13.6456	10.756	ADAM metallopeptidase domain containing	ADAM metallopeptidase domain 9	NM_003816	Y	Y	N	N	N	N	8.17936	21.3499	14.3085	3.03655	33.341	Normals_SS
ADAM9	0.393061	0.325707	1	12.8009	16.8116	ADAM metallopeptidase domain containing	ADAM metallopeptidase domain 9	NM_003816	Y	Y	N	N	N	N	8.17936	21.3499	14.3085	3.03655	33.341	Normals_Teratoma
ADAM9	-0.623674	0.173073	0.716227	12.5895	8.17188	ADAM metallopeptidase domain containing	ADAM metallopeptidase domain 9	NM_003816	Y	Y	N	N	N	N	8.17936	21.3499	14.3085	3.03655	33.341	Normals_UDS
ADAM9	-0.493009	0.264565	0.67642	12.6377	8.98048	ADAM metallopeptidase domain containing	ADAM metallopeptidase domain 9	NM_003816	Y	Y	N	N	N	N	8.17936	21.3499	14.3085	3.03655	33.341	Normals_YST
ADAM9	-0.70303	1.96357e-05	9.80871e-05	9.33103	5.73187	ADAM metallopeptidase domain containing	ADAM metallopeptidase domain 9	NM_003816	Y	Y	N	N	N	N	8.17936	21.3499	14.3085	3.03655	33.341	Normals_WT
ADAM9	-0.564037	0.0173832	0.0458789	8.6873	5.8763	ADAM metallopeptidase domain containing	ADAM metallopeptidase domain 9	NM_003816	Y	Y	N	N	N	N	8.17936	21.3499	14.3085	3.03655	33.341	Normals_CCSK
ADAMTS1	-2.21742	1.44532e-09	1.20529e-08	32.7635	7.04467	ADAM metallopeptidases with thrombospondin type 1 motif	ADAM metallopeptidase with thrombospondin type 1 motif 1	NM_006988	Y	Y	N	N	N	N	4.27102	24.7938	6.4488	3.44309	104.08	Normals_RMS.FP
ADAMTS1	-1.51073	1.13287e-09	8.27035e-09	34.5222	12.1148	ADAM metallopeptidases with thrombospondin type 1 motif	ADAM metallopeptidase with thrombospondin type 1 motif 1	NM_006988	Y	Y	N	N	N	N	4.27102	24.7938	6.4488	3.44309	104.08	Normals_RMS.FN
ADAMTS1	-2.64128	9.00626e-16	1.23235e-14	33.3756	5.34885	ADAM metallopeptidases with thrombospondin type 1 motif	ADAM metallopeptidase with thrombospondin type 1 motif 1	NM_006988	Y	Y	N	N	N	N	4.27102	24.7938	6.4488	3.44309	104.08	Normals_EWS
ADAMTS1	-0.985651	0.0542986	0.172775	29.2516	14.7717	ADAM metallopeptidases with thrombospondin type 1 motif	ADAM metallopeptidase with thrombospondin type 1 motif 1	NM_006988	Y	Y	N	N	N	N	4.27102	24.7938	6.4488	3.44309	104.08	Normals_ASPS
ADAMTS1	-1.92883	2.26052e-07	2.31078e-06	32.0372	8.41453	ADAM metallopeptidases with thrombospondin type 1 motif	ADAM metallopeptidase with thrombospondin type 1 motif 1	NM_006988	Y	Y	N	N	N	N	4.27102	24.7938	6.4488	3.44309	104.08	Normals_DSRCT
ADAMTS1	-2.46896	1.49747e-09	1.99853e-08	31.1188	5.6202	ADAM metallopeptidases with thrombospondin type 1 motif	ADAM metallopeptidase with thrombospondin type 1 motif 1	NM_006988	Y	Y	N	N	N	N	4.27102	24.7938	6.4488	3.44309	104.08	Normals_HBL
ADAMTS1	-0.832575	0.5588	1	30.8703	17.3343	ADAM metallopeptidases with thrombospondin type 1 motif	ADAM metallopeptidase with thrombospondin type 1 motif 1	NM_006988	Y	Y	N	N	N	N	4.27102	24.7938	6.4488	3.44309	104.08	Normals_ML
ADAMTS1	-1.77753	1.03051e-11	6.1059e-11	39.5555	11.5375	ADAM metallopeptidases with thrombospondin type 1 motif	ADAM metallopeptidase with thrombospondin type 1 motif 1	NM_006988	Y	Y	N	N	N	N	4.27102	24.7938	6.4488	3.44309	104.08	Normals_NB.MYCN.NA
ADAMTS1	-2.15378	1.16554e-11	1.20716e-10	35.5092	7.9795	ADAM metallopeptidases with thrombospondin type 1 motif	ADAM metallopeptidase with thrombospondin type 1 motif 1	NM_006988	Y	Y	N	N	N	N	4.27102	24.7938	6.4488	3.44309	104.08	Normals_NB.MYCN.A
ADAMTS1	-1.78403	0.00736135	0.0384613	32.7392	9.50622	ADAM metallopeptidases with thrombospondin type 1 motif	ADAM metallopeptidase with thrombospondin type 1 motif 1	NM_006988	Y	Y	N	N	N	N	4.27102	24.7938	6.4488	3.44309	104.08	Normals_NB.Unknown
ADAMTS1	-1.92321	1.68115e-16	2.10089e-15	33.2638	8.77039	ADAM metallopeptidases with thrombospondin type 1 motif	ADAM metallopeptidase with thrombospondin type 1 motif 1	NM_006988	Y	Y	N	N	N	N	4.27102	24.7938	6.4488	3.44309	104.08	Normals_OS
ADAMTS1	-2.39386	4.69766e-07	5.50079e-06	34.2491	6.51683	ADAM metallopeptidases with thrombospondin type 1 motif	ADAM metallopeptidase with thrombospondin type 1 motif 1	NM_006988	Y	Y	N	N	N	N	4.27102	24.7938	6.4488	3.44309	104.08	Normals_SS
ADAMTS1	-0.802968	0.471239	1	32.3242	18.5272	ADAM metallopeptidases with thrombospondin type 1 motif	ADAM metallopeptidase with thrombospondin type 1 motif 1	NM_006988	Y	Y	N	N	N	N	4.27102	24.7938	6.4488	3.44309	104.08	Normals_Teratoma
ADAMTS1	-1.24884	0.179279	0.729614	31.6964	13.3372	ADAM metallopeptidases with thrombospondin type 1 motif	ADAM metallopeptidase with thrombospondin type 1 motif 1	NM_006988	Y	Y	N	N	N	N	4.27102	24.7938	6.4488	3.44309	104.08	Normals_UDS
ADAMTS1	-3.08999	0.00253041	0.0194794	31.7152	3.72425	ADAM metallopeptidases with thrombospondin type 1 motif	ADAM metallopeptidase with thrombospondin type 1 motif 1	NM_006988	Y	Y	N	N	N	N	4.27102	24.7938	6.4488	3.44309	104.08	Normals_YST
ADAMTS1	-1.20192	0.000448214	0.0017066	15.8785	6.90169	ADAM metallopeptidases with thrombospondin type 1 motif	ADAM metallopeptidase with thrombospondin type 1 motif 1	NM_006988	Y	Y	N	N	N	N	4.27102	24.7938	6.4488	3.44309	104.08	Normals_WT
ADAMTS1	0.0254835	0.894556	1	14.7977	15.0619	ADAM metallopeptidases with thrombospondin type 1 motif	ADAM metallopeptidase with thrombospondin type 1 motif 1	NM_006988	Y	Y	N	N	N	N	4.27102	24.7938	6.4488	3.44309	104.08	Normals_CCSK
ADAMTS10	-0.701186	0.00221174	0.00706542	2.2752	1.39924	ADAM metallopeptidases with thrombospondin type 1 motif	ADAM metallopeptidase with thrombospondin type 1 motif 10	NM_030957	Y	Y	N	N	N	N	1.79315	1.70582	1.0406	0.749124	5.5063	Normals_RMS.FP
ADAMTS10	0.93832	8.06861e-05	0.000307931	2.36798	4.53844	ADAM metallopeptidases with thrombospondin type 1 motif	ADAM metallopeptidase with thrombospondin type 1 motif 10	NM_030957	Y	Y	N	N	N	N	1.79315	1.70582	1.0406	0.749124	5.5063	Normals_RMS.FN
ADAMTS10	2.91422	5.78586e-38	6.02042e-36	2.30833	17.4057	ADAM metallopeptidases with thrombospondin type 1 motif	ADAM metallopeptidase with thrombospondin type 1 motif 10	NM_030957	Y	Y	N	N	N	N	1.79315	1.70582	1.0406	0.749124	5.5063	Normals_EWS
ADAMTS10	-0.0833472	0.79773	1	2.02406	1.91098	ADAM metallopeptidases with thrombospondin type 1 motif	ADAM metallopeptidase with thrombospondin type 1 motif 10	NM_030957	Y	Y	N	N	N	N	1.79315	1.70582	1.0406	0.749124	5.5063	Normals_ASPS
ADAMTS10	1.11276	5.21609e-07	4.89182e-06	2.22915	4.81943	ADAM metallopeptidases with thrombospondin type 1 motif	ADAM metallopeptidase with thrombospondin type 1 motif 10	NM_030957	Y	Y	N	N	N	N	1.79315	1.70582	1.0406	0.749124	5.5063	Normals_DSRCT
ADAMTS10	0.472287	0.0473933	0.128016	2.15835	2.99466	ADAM metallopeptidases with thrombospondin type 1 motif	ADAM metallopeptidase with thrombospondin type 1 motif 10	NM_030957	Y	Y	N	N	N	N	1.79315	1.70582	1.0406	0.749124	5.5063	Normals_HBL
ADAMTS10	-0.854646	0.224736	1	2.12007	1.17178	ADAM metallopeptidases with thrombospondin type 1 motif	ADAM metallopeptidase with thrombospondin type 1 motif 10	NM_030957	Y	Y	N	N	N	N	1.79315	1.70582	1.0406	0.749124	5.5063	Normals_ML
ADAMTS10	1.04999	3.80829e-06	1.38742e-05	2.72852	5.64981	ADAM metallopeptidases with thrombospondin type 1 motif	ADAM metallopeptidase with thrombospondin type 1 motif 10	NM_030957	Y	Y	N	N	N	N	1.79315	1.70582	1.0406	0.749124	5.5063	Normals_NB.MYCN.NA
ADAMTS10	1.57536	3.07373e-13	3.89617e-12	2.45715	7.32405	ADAM metallopeptidases with thrombospondin type 1 motif	ADAM metallopeptidase with thrombospondin type 1 motif 10	NM_030957	Y	Y	N	N	N	N	1.79315	1.70582	1.0406	0.749124	5.5063	Normals_NB.MYCN.A
ADAMTS10	0.493828	0.117608	0.338042	2.24568	3.16282	ADAM metallopeptidases with thrombospondin type 1 motif	ADAM metallopeptidase with thrombospondin type 1 motif 10	NM_030957	Y	Y	N	N	N	N	1.79315	1.70582	1.0406	0.749124	5.5063	Normals_NB.Unknown
ADAMTS10	1.76723	1.82839e-14	1.9179e-13	2.30296	7.84322	ADAM metallopeptidases with thrombospondin type 1 motif	ADAM metallopeptidase with thrombospondin type 1 motif 10	NM_030957	Y	Y	N	N	N	N	1.79315	1.70582	1.0406	0.749124	5.5063	Normals_OS
ADAMTS10	1.66075	1.57894e-15	1.08853e-13	2.36925	7.49335	ADAM metallopeptidases with thrombospondin type 1 motif	ADAM metallopeptidase with thrombospondin type 1 motif 10	NM_030957	Y	Y	N	N	N	N	1.79315	1.70582	1.0406	0.749124	5.5063	Normals_SS
ADAMTS10	1.34764	0.000589103	0.0353671	2.21721	5.64479	ADAM metallopeptidases with thrombospondin type 1 motif	ADAM metallopeptidase with thrombospondin type 1 motif 10	NM_030957	Y	Y	N	N	N	N	1.79315	1.70582	1.0406	0.749124	5.5063	Normals_Teratoma
ADAMTS10	2.49609	2.1535e-11	4.94269e-09	2.1768	12.2847	ADAM metallopeptidases with thrombospondin type 1 motif	ADAM metallopeptidase with thrombospondin type 1 motif 10	NM_030957	Y	Y	N	N	N	N	1.79315	1.70582	1.0406	0.749124	5.5063	Normals_UDS
ADAMTS10	-0.834525	0.0705811	0.26132	2.1935	1.23003	ADAM metallopeptidases with thrombospondin type 1 motif	ADAM metallopeptidase with thrombospondin type 1 motif 10	NM_030957	Y	Y	N	N	N	N	1.79315	1.70582	1.0406	0.749124	5.5063	Normals_YST
ADAMTS10	0.519317	0.00188696	0.00627744	1.36456	1.95782	ADAM metallopeptidases with thrombospondin type 1 motif	ADAM metallopeptidase with thrombospondin type 1 motif 10	NM_030957	Y	Y	N	N	N	N	1.79315	1.70582	1.0406	0.749124	5.5063	Normals_WT
ADAMTS10	0.925887	1.29402e-05	6.994e-05	1.27304	2.42132	ADAM metallopeptidases with thrombospondin type 1 motif	ADAM metallopeptidase with thrombospondin type 1 motif 10	NM_030957	Y	Y	N	N	N	N	1.79315	1.70582	1.0406	0.749124	5.5063	Normals_CCSK
ADAMTS12	4.37563	2.07249e-20	3.95853e-18	0.633797	13.1667	ADAM metallopeptidases with thrombospondin type 1 motif	ADAM metallopeptidase with thrombospondin type 1 motif 12	NM_030955	Y	Y	N	N	N	N	0.0322305	0.929032	0.214794	0.38236	2.15493	Normals_YST
ADAMTS12	1.33985	6.95703e-06	3.44412e-05	0.658382	1.66736	ADAM metallopeptidases with thrombospondin type 1 motif	ADAM metallopeptidase with thrombospondin type 1 motif 12	NM_030955	Y	Y	N	N	N	N	0.0322305	0.929032	0.214794	0.38236	2.15493	Normals_RMS.FP
ADAMTS12	1.72803	6.85735e-11	5.71511e-10	0.689582	2.28557	ADAM metallopeptidases with thrombospondin type 1 motif	ADAM metallopeptidase with thrombospondin type 1 motif 12	NM_030955	Y	Y	N	N	N	N	0.0322305	0.929032	0.214794	0.38236	2.15493	Normals_RMS.FN
ADAMTS12	1.20845	7.40296e-05	0.000288187	0.666978	1.54165	ADAM metallopeptidases with thrombospondin type 1 motif	ADAM metallopeptidase with thrombospondin type 1 motif 12	NM_030955	Y	Y	N	N	N	N	0.0322305	0.929032	0.214794	0.38236	2.15493	Normals_EWS
ADAMTS12	1.42995	9.52847e-05	0.000798305	0.586024	1.57982	ADAM metallopeptidases with thrombospondin type 1 motif	ADAM metallopeptidase with thrombospondin type 1 motif 12	NM_030955	Y	Y	N	N	N	N	0.0322305	0.929032	0.214794	0.38236	2.15493	Normals_ASPS
ADAMTS12	3.57844	1.15025e-23	3.98465e-21	0.645441	7.7156	ADAM metallopeptidases with thrombospondin type 1 motif	ADAM metallopeptidase with thrombospondin type 1 motif 12	NM_030955	Y	Y	N	N	N	N	0.0322305	0.929032	0.214794	0.38236	2.15493	Normals_DSRCT
ADAMTS12	0.38756	0.245934	0.502748	0.624561	0.817171	ADAM metallopeptidases with thrombospondin type 1 motif	ADAM metallopeptidase with thrombospondin type 1 motif 12	NM_030955	Y	Y	N	N	N	N	0.0322305	0.929032	0.214794	0.38236	2.15493	Normals_HBL
ADAMTS12	2.63965	6.44229e-05	0.00460514	0.618816	3.85862	ADAM metallopeptidases with thrombospondin type 1 motif	ADAM metallopeptidase with thrombospondin type 1 motif 12	NM_030955	Y	Y	N	N	N	N	0.0322305	0.929032	0.214794	0.38236	2.15493	Normals_ML
ADAMTS12	0.379667	0.0928639	0.177028	0.791832	1.03061	ADAM metallopeptidases with thrombospondin type 1 motif	ADAM metallopeptidase with thrombospondin type 1 motif 12	NM_030955	Y	Y	N	N	N	N	0.0322305	0.929032	0.214794	0.38236	2.15493	Normals_NB.MYCN.NA
ADAMTS12	1.17408	0.000266043	0.00097683	0.710936	1.60526	ADAM metallopeptidases with thrombospondin type 1 motif	ADAM metallopeptidase with thrombospondin type 1 motif 12	NM_030955	Y	Y	N	N	N	N	0.0322305	0.929032	0.214794	0.38236	2.15493	Normals_NB.MYCN.A
ADAMTS12	-0.00383584	0.961129	1	0.653966	0.652363	ADAM metallopeptidases with thrombospondin type 1 motif	ADAM metallopeptidase with thrombospondin type 1 motif 12	NM_030955	Y	Y	N	N	N	N	0.0322305	0.929032	0.214794	0.38236	2.15493	Normals_NB.Unknown
ADAMTS12	2.33257	1.35651e-11	1.09902e-10	0.664924	3.35174	ADAM metallopeptidases with thrombospondin type 1 motif	ADAM metallopeptidase with thrombospondin type 1 motif 12	NM_030955	Y	Y	N	N	N	N	0.0322305	0.929032	0.214794	0.38236	2.15493	Normals_OS
ADAMTS12	1.0782	0.00139998	0.00668963	0.688785	1.45506	ADAM metallopeptidases with thrombospondin type 1 motif	ADAM metallopeptidase with thrombospondin type 1 motif 12	NM_030955	Y	Y	N	N	N	N	0.0322305	0.929032	0.214794	0.38236	2.15493	Normals_SS
ADAMTS12	2.72215	8.54275e-07	0.000168359	0.645676	4.26343	ADAM metallopeptidases with thrombospondin type 1 motif	ADAM metallopeptidase with thrombospondin type 1 motif 12	NM_030955	Y	Y	N	N	N	N	0.0322305	0.929032	0.214794	0.38236	2.15493	Normals_Teratoma
ADAMTS12	1.85739	0.000969911	0.0258703	0.635376	2.30359	ADAM metallopeptidases with thrombospondin type 1 motif	ADAM metallopeptidase with thrombospondin type 1 motif 12	NM_030955	Y	Y	N	N	N	N	0.0322305	0.929032	0.214794	0.38236	2.15493	Normals_UDS
ADAMTS12	1.61672	4.85067e-09	4.59627e-08	0.797884	2.44946	ADAM metallopeptidases with thrombospondin type 1 motif	ADAM metallopeptidase with thrombospondin type 1 motif 12	NM_030955	Y	Y	N	N	N	N	0.0322305	0.929032	0.214794	0.38236	2.15493	Normals_WT
ADAMTS12	0.355052	0.334568	0.58049	0.744205	0.952443	ADAM metallopeptidases with thrombospondin type 1 motif	ADAM metallopeptidase with thrombospondin type 1 motif 12	NM_030955	Y	Y	N	N	N	N	0.0322305	0.929032	0.214794	0.38236	2.15493	Normals_CCSK
ADAMTS13	0.552167	0.0479826	0.112693	1.47638	2.16216	ADAM metallopeptidases with thrombospondin type 1 motif	ADAM metallopeptidase with thrombospondin type 1 motif 13	NM_139025	Y	Y	N	N	N	N	2.00059	1.19507	0.9844	9.91337	1.19044	Normals_RMS.FP
ADAMTS13	0.35243	0.111276	0.222797	1.5241	1.94256	ADAM metallopeptidases with thrombospondin type 1 motif	ADAM metallopeptidase with thrombospondin type 1 motif 13	NM_139025	Y	Y	N	N	N	N	2.00059	1.19507	0.9844	9.91337	1.19044	Normals_RMS.FN
ADAMTS13	1.31422	1.5136e-09	1.07676e-08	1.51434	3.75865	ADAM metallopeptidases with thrombospondin type 1 motif	ADAM metallopeptidase with thrombospondin type 1 motif 13	NM_139025	Y	Y	N	N	N	N	2.00059	1.19507	0.9844	9.91337	1.19044	Normals_EWS
ADAMTS13	-2.06948	1.00865e-07	1.97803e-06	1.30581	0.310431	ADAM metallopeptidases with thrombospondin type 1 motif	ADAM metallopeptidase with thrombospondin type 1 motif 13	NM_139025	Y	Y	N	N	N	N	2.00059	1.19507	0.9844	9.91337	1.19044	Normals_ASPS
ADAMTS13	-0.0402514	0.881548	1	1.45963	1.41539	ADAM metallopeptidases with thrombospondin type 1 motif	ADAM metallopeptidase with thrombospondin type 1 motif 13	NM_139025	Y	Y	N	N	N	N	2.00059	1.19507	0.9844	9.91337	1.19044	Normals_DSRCT
ADAMTS13	1.3574	6.19365e-07	5.1214e-06	1.37448	3.51786	ADAM metallopeptidases with thrombospondin type 1 motif	ADAM metallopeptidase with thrombospondin type 1 motif 13	NM_139025	Y	Y	N	N	N	N	2.00059	1.19507	0.9844	9.91337	1.19044	Normals_HBL
ADAMTS13	-0.66599	0.511107	1	1.38374	0.871305	ADAM metallopeptidases with thrombospondin type 1 motif	ADAM metallopeptidase with thrombospondin type 1 motif 13	NM_139025	Y	Y	N	N	N	N	2.00059	1.19507	0.9844	9.91337	1.19044	Normals_ML
ADAMTS13	0.984606	1.58151e-09	7.87341e-09	1.74313	3.44115	ADAM metallopeptidases with thrombospondin type 1 motif	ADAM metallopeptidase with thrombospondin type 1 motif 13	NM_139025	Y	Y	N	N	N	N	2.00059	1.19507	0.9844	9.91337	1.19044	Normals_NB.MYCN.NA
ADAMTS13	1.3505	3.79654e-09	2.88362e-08	1.53981	3.92168	ADAM metallopeptidases with thrombospondin type 1 motif	ADAM metallopeptidase with thrombospondin type 1 motif 13	NM_139025	Y	Y	N	N	N	N	2.00059	1.19507	0.9844	9.91337	1.19044	Normals_NB.MYCN.A
ADAMTS13	-0.180885	0.706485	1	1.44538	1.27358	ADAM metallopeptidases with thrombospondin type 1 motif	ADAM metallopeptidase with thrombospondin type 1 motif 13	NM_139025	Y	Y	N	N	N	N	2.00059	1.19507	0.9844	9.91337	1.19044	Normals_NB.Unknown
ADAMTS13	-1.82539	7.10139e-17	9.15336e-16	1.53621	0.431443	ADAM metallopeptidases with thrombospondin type 1 motif	ADAM metallopeptidase with thrombospondin type 1 motif 13	NM_139025	Y	Y	N	N	N	N	2.00059	1.19507	0.9844	9.91337	1.19044	Normals_OS
ADAMTS13	0.983545	0.00149329	0.00707665	1.50015	2.96335	ADAM metallopeptidases with thrombospondin type 1 motif	ADAM metallopeptidase with thrombospondin type 1 motif 13	NM_139025	Y	Y	N	N	N	N	2.00059	1.19507	0.9844	9.91337	1.19044	Normals_SS
ADAMTS13	-0.266533	0.776878	1	1.42706	1.1847	ADAM metallopeptidases with thrombospondin type 1 motif	ADAM metallopeptidase with thrombospondin type 1 motif 13	NM_139025	Y	Y	N	N	N	N	2.00059	1.19507	0.9844	9.91337	1.19044	Normals_Teratoma
ADAMTS13	-0.21021	0.809972	1	1.42077	1.22621	ADAM metallopeptidases with thrombospondin type 1 motif	ADAM metallopeptidase with thrombospondin type 1 motif 13	NM_139025	Y	Y	N	N	N	N	2.00059	1.19507	0.9844	9.91337	1.19044	Normals_UDS
ADAMTS13	-0.169255	0.853819	1	1.439	1.27794	ADAM metallopeptidases with thrombospondin type 1 motif	ADAM metallopeptidase with thrombospondin type 1 motif 13	NM_139025	Y	Y	N	N	N	N	2.00059	1.19507	0.9844	9.91337	1.19044	Normals_YST
ADAMTS13	0.133676	0.581549	0.868914	0.599106	0.656705	ADAM metallopeptidases with thrombospondin type 1 motif	ADAM metallopeptidase with thrombospondin type 1 motif 13	NM_139025	Y	Y	N	N	N	N	2.00059	1.19507	0.9844	9.91337	1.19044	Normals_WT
ADAMTS13	-0.640174	0.0954566	0.20342	0.558285	0.357702	ADAM metallopeptidases with thrombospondin type 1 motif	ADAM metallopeptidase with thrombospondin type 1 motif 13	NM_139025	Y	Y	N	N	N	N	2.00059	1.19507	0.9844	9.91337	1.19044	Normals_CCSK
ADAMTS14	6.08158	5.69308e-51	1.99698e-48	0.720051	48.8493	ADAM metallopeptidases with thrombospondin type 1 motif	ADAM metallopeptidase with thrombospondin type 1 motif 14	NM_080722	Y	Y	N	N	Y	N	0.345897	0.384038	0.0455245	0.0367177	0.634628	Normals_RMS.FP
ADAMTS14	3.85046	8.98046e-22	2.21619e-20	0.744496	10.7536	ADAM metallopeptidases with thrombospondin type 1 motif	ADAM metallopeptidase with thrombospondin type 1 motif 14	NM_080722	Y	Y	N	N	Y	N	0.345897	0.384038	0.0455245	0.0367177	0.634628	Normals_RMS.FN
ADAMTS14	0.776689	0.0208233	0.0516581	0.71846	1.23204	ADAM metallopeptidases with thrombospondin type 1 motif	ADAM metallopeptidase with thrombospondin type 1 motif 14	NM_080722	Y	Y	N	N	Y	N	0.345897	0.384038	0.0455245	0.0367177	0.634628	Normals_EWS
ADAMTS14	2.79026	5.35672e-09	1.4739e-07	0.637621	4.41725	ADAM metallopeptidases with thrombospondin type 1 motif	ADAM metallopeptidase with thrombospondin type 1 motif 14	NM_080722	Y	Y	N	N	Y	N	0.345897	0.384038	0.0455245	0.0367177	0.634628	Normals_ASPS
ADAMTS14	2.71618	6.31016e-09	9.38247e-08	0.696713	4.58359	ADAM metallopeptidases with thrombospondin type 1 motif	ADAM metallopeptidase with thrombospondin type 1 motif 14	NM_080722	Y	Y	N	N	Y	N	0.345897	0.384038	0.0455245	0.0367177	0.634628	Normals_DSRCT
ADAMTS14	0.364515	0.384076	0.713132	0.682476	0.879198	ADAM metallopeptidases with thrombospondin type 1 motif	ADAM metallopeptidase with thrombospondin type 1 motif 14	NM_080722	Y	Y	N	N	Y	N	0.345897	0.384038	0.0455245	0.0367177	0.634628	Normals_HBL
ADAMTS14	1.02964	0.206124	0.97027	0.665917	1.36093	ADAM metallopeptidases with thrombospondin type 1 motif	ADAM metallopeptidase with thrombospondin type 1 motif 14	NM_080722	Y	Y	N	N	Y	N	0.345897	0.384038	0.0455245	0.0367177	0.634628	Normals_ML
ADAMTS14	0.125354	0.62406	0.900418	0.865674	0.945297	ADAM metallopeptidases with thrombospondin type 1 motif	ADAM metallopeptidase with thrombospondin type 1 motif 14	NM_080722	Y	Y	N	N	Y	N	0.345897	0.384038	0.0455245	0.0367177	0.634628	Normals_NB.MYCN.NA
ADAMTS14	1.40049	9.54259e-05	0.000378104	0.77817	2.05736	ADAM metallopeptidases with thrombospondin type 1 motif	ADAM metallopeptidase with thrombospondin type 1 motif 14	NM_080722	Y	Y	N	N	Y	N	0.345897	0.384038	0.0455245	0.0367177	0.634628	Normals_NB.MYCN.A
ADAMTS14	-0.210571	0.783568	1	0.706044	0.610588	ADAM metallopeptidases with thrombospondin type 1 motif	ADAM metallopeptidase with thrombospondin type 1 motif 14	NM_080722	Y	Y	N	N	Y	N	0.345897	0.384038	0.0455245	0.0367177	0.634628	Normals_NB.Unknown
ADAMTS14	1.74549	1.15416e-07	6.24469e-07	0.720213	2.41949	ADAM metallopeptidases with thrombospondin type 1 motif	ADAM metallopeptidase with thrombospondin type 1 motif 14	NM_080722	Y	Y	N	N	Y	N	0.345897	0.384038	0.0455245	0.0367177	0.634628	Normals_OS
ADAMTS14	0.859934	0.0326326	0.10072	0.750055	1.36322	ADAM metallopeptidases with thrombospondin type 1 motif	ADAM metallopeptidase with thrombospondin type 1 motif 14	NM_080722	Y	Y	N	N	Y	N	0.345897	0.384038	0.0455245	0.0367177	0.634628	Normals_SS
ADAMTS14	1.90152	0.00760842	0.211888	0.697094	2.60824	ADAM metallopeptidases with thrombospondin type 1 motif	ADAM metallopeptidase with thrombospondin type 1 motif 14	NM_080722	Y	Y	N	N	Y	N	0.345897	0.384038	0.0455245	0.0367177	0.634628	Normals_Teratoma
ADAMTS14	0.847382	0.224499	0.823422	0.683736	1.23158	ADAM metallopeptidases with thrombospondin type 1 motif	ADAM metallopeptidase with thrombospondin type 1 motif 14	NM_080722	Y	Y	N	N	Y	N	0.345897	0.384038	0.0455245	0.0367177	0.634628	Normals_UDS
ADAMTS14	0.114048	0.775249	1	0.682718	0.739618	ADAM metallopeptidases with thrombospondin type 1 motif	ADAM metallopeptidase with thrombospondin type 1 motif 14	NM_080722	Y	Y	N	N	Y	N	0.345897	0.384038	0.0455245	0.0367177	0.634628	Normals_YST
ADAMTS14	0.20648	0.551535	0.833625	0.283466	0.328045	ADAM metallopeptidases with thrombospondin type 1 motif	ADAM metallopeptidase with thrombospondin type 1 motif 14	NM_080722	Y	Y	N	N	Y	N	0.345897	0.384038	0.0455245	0.0367177	0.634628	Normals_WT
ADAMTS14	0.375582	0.387107	0.65379	0.264206	0.343665	ADAM metallopeptidases with thrombospondin type 1 motif	ADAM metallopeptidase with thrombospondin type 1 motif 14	NM_080722	Y	Y	N	N	Y	N	0.345897	0.384038	0.0455245	0.0367177	0.634628	Normals_CCSK
ADAMTS15	1.2893	0.000266247	0.00101209	2.26571	5.5393	ADAM metallopeptidases with thrombospondin type 1 motif	ADAM metallopeptidase with thrombospondin type 1 motif 15	NM_139055	Y	Y	N	N	N	N	0.156215	9.09518	2.84783	0.219789	4.07577	Normals_RMS.FP
ADAMTS15	1.59183	1.59678e-06	7.82304e-06	2.39129	7.20961	ADAM metallopeptidases with thrombospondin type 1 motif	ADAM metallopeptidase with thrombospondin type 1 motif 15	NM_139055	Y	Y	N	N	N	N	0.156215	9.09518	2.84783	0.219789	4.07577	Normals_RMS.FN
ADAMTS15	0.246699	0.610353	0.925586	2.29949	2.72813	ADAM metallopeptidases with thrombospondin type 1 motif	ADAM metallopeptidase with thrombospondin type 1 motif 15	NM_139055	Y	Y	N	N	N	N	0.156215	9.09518	2.84783	0.219789	4.07577	Normals_EWS
ADAMTS15	1.00149	0.0162802	0.0645112	2.01678	4.03867	ADAM metallopeptidases with thrombospondin type 1 motif	ADAM metallopeptidase with thrombospondin type 1 motif 15	NM_139055	Y	Y	N	N	N	N	0.156215	9.09518	2.84783	0.219789	4.07577	Normals_ASPS
ADAMTS15	-0.55104	0.155928	0.296214	2.23211	1.52249	ADAM metallopeptidases with thrombospondin type 1 motif	ADAM metallopeptidase with thrombospondin type 1 motif 15	NM_139055	Y	Y	N	N	N	N	0.156215	9.09518	2.84783	0.219789	4.07577	Normals_DSRCT
ADAMTS15	-2.5032	1.17957e-09	1.60654e-08	2.1559	0.379661	ADAM metallopeptidases with thrombospondin type 1 motif	ADAM metallopeptidase with thrombospondin type 1 motif 15	NM_139055	Y	Y	N	N	N	N	0.156215	9.09518	2.84783	0.219789	4.07577	Normals_HBL
ADAMTS15	1.9111	0.0163098	0.275361	2.13876	8.04588	ADAM metallopeptidases with thrombospondin type 1 motif	ADAM metallopeptidase with thrombospondin type 1 motif 15	NM_139055	Y	Y	N	N	N	N	0.156215	9.09518	2.84783	0.219789	4.07577	Normals_ML
ADAMTS15	-1.42757	1.99723e-09	9.85328e-09	2.73595	1.017	ADAM metallopeptidases with thrombospondin type 1 motif	ADAM metallopeptidase with thrombospondin type 1 motif 15	NM_139055	Y	Y	N	N	N	N	0.156215	9.09518	2.84783	0.219789	4.07577	Normals_NB.MYCN.NA
ADAMTS15	-1.3926	5.82754e-05	0.000239073	2.45085	0.93346	ADAM metallopeptidases with thrombospondin type 1 motif	ADAM metallopeptidase with thrombospondin type 1 motif 15	NM_139055	Y	Y	N	N	N	N	0.156215	9.09518	2.84783	0.219789	4.07577	Normals_NB.MYCN.A
ADAMTS15	-1.08669	0.0987357	0.296045	2.26778	1.06756	ADAM metallopeptidases with thrombospondin type 1 motif	ADAM metallopeptidase with thrombospondin type 1 motif 15	NM_139055	Y	Y	N	N	N	N	0.156215	9.09518	2.84783	0.219789	4.07577	Normals_NB.Unknown
ADAMTS15	-1.98273	1.52536e-10	1.11251e-09	2.30012	0.580107	ADAM metallopeptidases with thrombospondin type 1 motif	ADAM metallopeptidase with thrombospondin type 1 motif 15	NM_139055	Y	Y	N	N	N	N	0.156215	9.09518	2.84783	0.219789	4.07577	Normals_OS
ADAMTS15	0.998792	0.0184396	0.0621072	2.36533	4.7278	ADAM metallopeptidases with thrombospondin type 1 motif	ADAM metallopeptidase with thrombospondin type 1 motif 15	NM_139055	Y	Y	N	N	N	N	0.156215	9.09518	2.84783	0.219789	4.07577	Normals_SS
ADAMTS15	0.019582	0.857274	1	2.23904	2.26987	ADAM metallopeptidases with thrombospondin type 1 motif	ADAM metallopeptidase with thrombospondin type 1 motif 15	NM_139055	Y	Y	N	N	N	N	0.156215	9.09518	2.84783	0.219789	4.07577	Normals_Teratoma
ADAMTS15	0.014104	0.87266	1	2.19599	2.21806	ADAM metallopeptidases with thrombospondin type 1 motif	ADAM metallopeptidase with thrombospondin type 1 motif 15	NM_139055	Y	Y	N	N	N	N	0.156215	9.09518	2.84783	0.219789	4.07577	Normals_UDS
ADAMTS15	-1.74831	0.0621321	0.237395	2.18509	0.6502	ADAM metallopeptidases with thrombospondin type 1 motif	ADAM metallopeptidase with thrombospondin type 1 motif 15	NM_139055	Y	Y	N	N	N	N	0.156215	9.09518	2.84783	0.219789	4.07577	Normals_YST
ADAMTS15	1.26228	4.98529e-05	0.00022996	1.76296	4.22816	ADAM metallopeptidases with thrombospondin type 1 motif	ADAM metallopeptidase with thrombospondin type 1 motif 15	NM_139055	Y	Y	N	N	N	N	0.156215	9.09518	2.84783	0.219789	4.07577	Normals_WT
ADAMTS15	2.25392	7.95627e-10	9.0764e-09	1.64122	7.82792	ADAM metallopeptidases with thrombospondin type 1 motif	ADAM metallopeptidase with thrombospondin type 1 motif 15	NM_139055	Y	Y	N	N	N	N	0.156215	9.09518	2.84783	0.219789	4.07577	Normals_CCSK
ADAMTS16	0.0147179	0.965472	1	1.40764	1.42201	ADAM metallopeptidases with thrombospondin type 1 motif	ADAM metallopeptidase with thrombospondin type 1 motif 16	NM_139056	Y	Y	N	N	Y	N	1.81529	0.136586	4.48702	0.0422318	0.149605	Normals_RMS.FP
ADAMTS16	-1.36252	0.000295303	0.0010335	1.42867	0.555475	ADAM metallopeptidases with thrombospondin type 1 motif	ADAM metallopeptidase with thrombospondin type 1 motif 16	NM_139056	Y	Y	N	N	Y	N	1.81529	0.136586	4.48702	0.0422318	0.149605	Normals_RMS.FN
ADAMTS16	-0.509298	0.216122	0.401667	1.39547	0.98012	ADAM metallopeptidases with thrombospondin type 1 motif	ADAM metallopeptidase with thrombospondin type 1 motif 16	NM_139056	Y	Y	N	N	Y	N	1.81529	0.136586	4.48702	0.0422318	0.149605	Normals_EWS
ADAMTS16	-2.25433	0.000920782	0.00562977	1.23668	0.258671	ADAM metallopeptidases with thrombospondin type 1 motif	ADAM metallopeptidase with thrombospondin type 1 motif 16	NM_139056	Y	Y	N	N	Y	N	1.81529	0.136586	4.48702	0.0422318	0.149605	Normals_ASPS
ADAMTS16	-0.264814	0.570373	0.802245	1.35882	1.13075	ADAM metallopeptidases with thrombospondin type 1 motif	ADAM metallopeptidase with thrombospondin type 1 motif 16	NM_139056	Y	Y	N	N	Y	N	1.81529	0.136586	4.48702	0.0422318	0.149605	Normals_DSRCT
ADAMTS16	-3.62315	6.00098e-12	1.20091e-10	1.32694	0.106988	ADAM metallopeptidases with thrombospondin type 1 motif	ADAM metallopeptidase with thrombospondin type 1 motif 16	NM_139056	Y	Y	N	N	Y	N	1.81529	0.136586	4.48702	0.0422318	0.149605	Normals_HBL
ADAMTS16	0.0776972	0.761264	1	1.27997	1.35073	ADAM metallopeptidases with thrombospondin type 1 motif	ADAM metallopeptidase with thrombospondin type 1 motif 16	NM_139056	Y	Y	N	N	Y	N	1.81529	0.136586	4.48702	0.0422318	0.149605	Normals_ML
ADAMTS16	-2.51369	6.11524e-19	6.06554e-18	1.68099	0.293873	ADAM metallopeptidases with thrombospondin type 1 motif	ADAM metallopeptidase with thrombospondin type 1 motif 16	NM_139056	Y	Y	N	N	Y	N	1.81529	0.136586	4.48702	0.0422318	0.149605	Normals_NB.MYCN.NA
ADAMTS16	-0.36903	0.365409	0.6188	1.50509	1.16572	ADAM metallopeptidases with thrombospondin type 1 motif	ADAM metallopeptidase with thrombospondin type 1 motif 16	NM_139056	Y	Y	N	N	Y	N	1.81529	0.136586	4.48702	0.0422318	0.149605	Normals_NB.MYCN.A
ADAMTS16	-1.57465	0.0406114	0.148041	1.35488	0.454601	ADAM metallopeptidases with thrombospondin type 1 motif	ADAM metallopeptidase with thrombospondin type 1 motif 16	NM_139056	Y	Y	N	N	Y	N	1.81529	0.136586	4.48702	0.0422318	0.149605	Normals_NB.Unknown
ADAMTS16	-1.65959	4.15818e-05	0.000163909	1.40393	0.443884	ADAM metallopeptidases with thrombospondin type 1 motif	ADAM metallopeptidase with thrombospondin type 1 motif 16	NM_139056	Y	Y	N	N	Y	N	1.81529	0.136586	4.48702	0.0422318	0.149605	Normals_OS
ADAMTS16	-2.32261	7.07967e-05	0.000482648	1.44183	0.288214	ADAM metallopeptidases with thrombospondin type 1 motif	ADAM metallopeptidase with thrombospondin type 1 motif 16	NM_139056	Y	Y	N	N	Y	N	1.81529	0.136586	4.48702	0.0422318	0.149605	Normals_SS
ADAMTS16	0.0437891	0.815718	1	1.33771	1.37908	ADAM metallopeptidases with thrombospondin type 1 motif	ADAM metallopeptidase with thrombospondin type 1 motif 16	NM_139056	Y	Y	N	N	Y	N	1.81529	0.136586	4.48702	0.0422318	0.149605	Normals_Teratoma
ADAMTS16	0.0560003	0.817946	1	1.31422	1.36628	ADAM metallopeptidases with thrombospondin type 1 motif	ADAM metallopeptidase with thrombospondin type 1 motif 16	NM_139056	Y	Y	N	N	Y	N	1.81529	0.136586	4.48702	0.0422318	0.149605	Normals_UDS
ADAMTS16	-1.50126	0.240437	0.633652	1.32604	0.467982	ADAM metallopeptidases with thrombospondin type 1 motif	ADAM metallopeptidase with thrombospondin type 1 motif 16	NM_139056	Y	Y	N	N	Y	N	1.81529	0.136586	4.48702	0.0422318	0.149605	Normals_YST
ADAMTS16	-0.0662017	0.93121	1	1.22969	1.17457	ADAM metallopeptidases with thrombospondin type 1 motif	ADAM metallopeptidase with thrombospondin type 1 motif 16	NM_139056	Y	Y	N	N	Y	N	1.81529	0.136586	4.48702	0.0422318	0.149605	Normals_WT
ADAMTS16	-2.70923	0.00120815	0.00422222	1.14828	0.174887	ADAM metallopeptidases with thrombospondin type 1 motif	ADAM metallopeptidase with thrombospondin type 1 motif 16	NM_139056	Y	Y	N	N	Y	N	1.81529	0.136586	4.48702	0.0422318	0.149605	Normals_CCSK
ADAMTS17	1.32617	1.89169e-05	8.72593e-05	0.421655	1.05368	ADAM metallopeptidases with thrombospondin type 1 motif	ADAM metallopeptidase with thrombospondin type 1 motif 17	NM_139057	Y	Y	N	N	N	N	0.278509	0.307038	0.587355	0.99965	0.760548	Normals_RMS.FP
ADAMTS17	4.77329	1.51908e-35	8.47235e-32	0.411294	11.2259	ADAM metallopeptidases with thrombospondin type 1 motif	ADAM metallopeptidase with thrombospondin type 1 motif 17	NM_139057	Y	Y	N	N	N	N	0.278509	0.307038	0.587355	0.99965	0.760548	Normals_DSRCT
ADAMTS17	2.15007	1.66734e-13	1.82984e-12	0.438465	1.93962	ADAM metallopeptidases with thrombospondin type 1 motif	ADAM metallopeptidase with thrombospondin type 1 motif 17	NM_139057	Y	Y	N	N	N	N	0.278509	0.307038	0.587355	0.99965	0.760548	Normals_RMS.FN
ADAMTS17	0.578681	0.0325731	0.0771773	0.431367	0.641036	ADAM metallopeptidases with thrombospondin type 1 motif	ADAM metallopeptidase with thrombospondin type 1 motif 17	NM_139057	Y	Y	N	N	N	N	0.278509	0.307038	0.587355	0.99965	0.760548	Normals_EWS
ADAMTS17	1.05008	0.00182304	0.010074	0.376019	0.774931	ADAM metallopeptidases with thrombospondin type 1 motif	ADAM metallopeptidase with thrombospondin type 1 motif 17	NM_139057	Y	Y	N	N	N	N	0.278509	0.307038	0.587355	0.99965	0.760548	Normals_ASPS
ADAMTS17	0.360119	0.34983	0.662065	0.397398	0.508703	ADAM metallopeptidases with thrombospondin type 1 motif	ADAM metallopeptidase with thrombospondin type 1 motif 17	NM_139057	Y	Y	N	N	N	N	0.278509	0.307038	0.587355	0.99965	0.760548	Normals_HBL
ADAMTS17	-0.137621	0.938889	1	0.393208	0.355343	ADAM metallopeptidases with thrombospondin type 1 motif	ADAM metallopeptidase with thrombospondin type 1 motif 17	NM_139057	Y	Y	N	N	N	N	0.278509	0.307038	0.587355	0.99965	0.760548	Normals_ML
ADAMTS17	0.221352	0.361349	0.579357	0.503833	0.584884	ADAM metallopeptidases with thrombospondin type 1 motif	ADAM metallopeptidase with thrombospondin type 1 motif 17	NM_139057	Y	Y	N	N	N	N	0.278509	0.307038	0.587355	0.99965	0.760548	Normals_NB.MYCN.NA
ADAMTS17	1.88698	4.83014e-15	7.55657e-14	0.452275	1.66389	ADAM metallopeptidases with thrombospondin type 1 motif	ADAM metallopeptidase with thrombospondin type 1 motif 17	NM_139057	Y	Y	N	N	N	N	0.278509	0.307038	0.587355	0.99965	0.760548	Normals_NB.MYCN.A
ADAMTS17	-0.0331903	0.979947	1	0.415818	0.40481	ADAM metallopeptidases with thrombospondin type 1 motif	ADAM metallopeptidase with thrombospondin type 1 motif 17	NM_139057	Y	Y	N	N	N	N	0.278509	0.307038	0.587355	0.99965	0.760548	Normals_NB.Unknown
ADAMTS17	1.02169	0.0011643	0.00368622	0.432745	0.876338	ADAM metallopeptidases with thrombospondin type 1 motif	ADAM metallopeptidase with thrombospondin type 1 motif 17	NM_139057	Y	Y	N	N	N	N	0.278509	0.307038	0.587355	0.99965	0.760548	Normals_OS
ADAMTS17	2.68647	7.19071e-20	1.01275e-17	0.433659	2.78026	ADAM metallopeptidases with thrombospondin type 1 motif	ADAM metallopeptidase with thrombospondin type 1 motif 17	NM_139057	Y	Y	N	N	N	N	0.278509	0.307038	0.587355	0.99965	0.760548	Normals_SS
ADAMTS17	0.918841	0.0695804	0.672569	0.410547	0.772613	ADAM metallopeptidases with thrombospondin type 1 motif	ADAM metallopeptidase with thrombospondin type 1 motif 17	NM_139057	Y	Y	N	N	N	N	0.278509	0.307038	0.587355	0.99965	0.760548	Normals_Teratoma
ADAMTS17	1.77044	0.000405916	0.0132084	0.40373	1.37256	ADAM metallopeptidases with thrombospondin type 1 motif	ADAM metallopeptidase with thrombospondin type 1 motif 17	NM_139057	Y	Y	N	N	N	N	0.278509	0.307038	0.587355	0.99965	0.760548	Normals_UDS
ADAMTS17	-4.48353	6.71602e-09	2.7361e-07	0.409907	0.0178196	ADAM metallopeptidases with thrombospondin type 1 motif	ADAM metallopeptidase with thrombospondin type 1 motif 17	NM_139057	Y	Y	N	N	N	N	0.278509	0.307038	0.587355	0.99965	0.760548	Normals_YST
ADAMTS17	0.158755	0.568226	0.853288	0.734385	0.819951	ADAM metallopeptidases with thrombospondin type 1 motif	ADAM metallopeptidase with thrombospondin type 1 motif 17	NM_139057	Y	Y	N	N	N	N	0.278509	0.307038	0.587355	0.99965	0.760548	Normals_WT
ADAMTS17	3.50766	3.567e-31	2.50873e-29	0.681792	7.76042	ADAM metallopeptidases with thrombospondin type 1 motif	ADAM metallopeptidase with thrombospondin type 1 motif 17	NM_139057	Y	Y	N	N	N	N	0.278509	0.307038	0.587355	0.99965	0.760548	Normals_CCSK
ADAMTS18	-3.91372	1.33991e-07	8.55044e-07	0.575164	0.0379376	ADAM metallopeptidases with thrombospondin type 1 motif	ADAM metallopeptidase with thrombospondin type 1 motif 18	NM_001326358	Y	Y	N	N	N	N	5.21295	0.0131908	0.142422	0	0.0500818	Normals_RMS.FP
ADAMTS18	-1.22567	0.0295972	0.0694763	0.560401	0.23967	ADAM metallopeptidases with thrombospondin type 1 motif	ADAM metallopeptidase with thrombospondin type 1 motif 18	NM_001326358	Y	Y	N	N	N	N	5.21295	0.0131908	0.142422	0	0.0500818	Normals_RMS.FN
ADAMTS18	-2.54493	9.67867e-07	4.90601e-06	0.568639	0.0971185	ADAM metallopeptidases with thrombospondin type 1 motif	ADAM metallopeptidase with thrombospondin type 1 motif 18	NM_001326358	Y	Y	N	N	N	N	5.21295	0.0131908	0.142422	0	0.0500818	Normals_EWS
ADAMTS18	-1.45321	0.1472	0.381493	0.499939	0.182325	ADAM metallopeptidases with thrombospondin type 1 motif	ADAM metallopeptidase with thrombospondin type 1 motif 18	NM_001326358	Y	Y	N	N	N	N	5.21295	0.0131908	0.142422	0	0.0500818	Normals_ASPS
ADAMTS18	-0.573344	0.398032	0.618076	0.567273	0.380872	ADAM metallopeptidases with thrombospondin type 1 motif	ADAM metallopeptidase with thrombospondin type 1 motif 18	NM_001326358	Y	Y	N	N	N	N	5.21295	0.0131908	0.142422	0	0.0500818	Normals_DSRCT
ADAMTS18	0.727929	0.280032	0.554585	0.542934	0.899754	ADAM metallopeptidases with thrombospondin type 1 motif	ADAM metallopeptidase with thrombospondin type 1 motif 18	NM_001326358	Y	Y	N	N	N	N	5.21295	0.0131908	0.142422	0	0.0500818	Normals_HBL
ADAMTS18	-0.168413	1	1	0.501012	0.445914	ADAM metallopeptidases with thrombospondin type 1 motif	ADAM metallopeptidase with thrombospondin type 1 motif 18	NM_001326358	Y	Y	N	N	N	N	5.21295	0.0131908	0.142422	0	0.0500818	Normals_ML
ADAMTS18	-2.29689	4.61898e-12	2.81884e-11	0.674083	0.136911	ADAM metallopeptidases with thrombospondin type 1 motif	ADAM metallopeptidase with thrombospondin type 1 motif 18	NM_001326358	Y	Y	N	N	N	N	5.21295	0.0131908	0.142422	0	0.0500818	Normals_NB.MYCN.NA
ADAMTS18	-1.40259	0.00996745	0.0270637	0.60679	0.229409	ADAM metallopeptidases with thrombospondin type 1 motif	ADAM metallopeptidase with thrombospondin type 1 motif 18	NM_001326358	Y	Y	N	N	N	N	5.21295	0.0131908	0.142422	0	0.0500818	Normals_NB.MYCN.A
ADAMTS18	-0.602448	0.665583	1	0.531457	0.350088	ADAM metallopeptidases with thrombospondin type 1 motif	ADAM metallopeptidase with thrombospondin type 1 motif 18	NM_001326358	Y	Y	N	N	N	N	5.21295	0.0131908	0.142422	0	0.0500818	Normals_NB.Unknown
ADAMTS18	3.05194	3.18759e-06	1.4589e-05	0.605549	5.02817	ADAM metallopeptidases with thrombospondin type 1 motif	ADAM metallopeptidase with thrombospondin type 1 motif 18	NM_001326358	Y	Y	N	N	N	N	5.21295	0.0131908	0.142422	0	0.0500818	Normals_OS
ADAMTS18	-0.328595	0.676936	1	0.572648	0.456114	ADAM metallopeptidases with thrombospondin type 1 motif	ADAM metallopeptidase with thrombospondin type 1 motif 18	NM_001326358	Y	Y	N	N	N	N	5.21295	0.0131908	0.142422	0	0.0500818	Normals_SS
ADAMTS18	-0.400626	1	1	0.52472	0.397581	ADAM metallopeptidases with thrombospondin type 1 motif	ADAM metallopeptidase with thrombospondin type 1 motif 18	NM_001326358	Y	Y	N	N	N	N	5.21295	0.0131908	0.142422	0	0.0500818	Normals_Teratoma
ADAMTS18	-0.420723	0.992572	1	0.514419	0.38434	ADAM metallopeptidases with thrombospondin type 1 motif	ADAM metallopeptidase with thrombospondin type 1 motif 18	NM_001326358	Y	Y	N	N	N	N	5.21295	0.0131908	0.142422	0	0.0500818	Normals_UDS
ADAMTS18	1.46363	0.172667	0.511209	0.540351	1.49171	ADAM metallopeptidases with thrombospondin type 1 motif	ADAM metallopeptidase with thrombospondin type 1 motif 18	NM_001326358	Y	Y	N	N	N	N	5.21295	0.0131908	0.142422	0	0.0500818	Normals_YST
ADAMTS18	-1.96546	0.00790515	0.0227195	0.794055	0.202629	ADAM metallopeptidases with thrombospondin type 1 motif	ADAM metallopeptidase with thrombospondin type 1 motif 18	NM_001326358	Y	Y	N	N	N	N	5.21295	0.0131908	0.142422	0	0.0500818	Normals_WT
ADAMTS18	-1.67072	0.147085	0.294659	0.735871	0.230581	ADAM metallopeptidases with thrombospondin type 1 motif	ADAM metallopeptidase with thrombospondin type 1 motif 18	NM_001326358	Y	Y	N	N	N	N	5.21295	0.0131908	0.142422	0	0.0500818	Normals_CCSK
ADAMTS19	-1.36318	0.0179789	0.0471654	0.305437	0.118883	ADAM metallopeptidases with thrombospondin type 1 motif	ADAM metallopeptidase with thrombospondin type 1 motif 19	NM_133638	Y	Y	N	N	N	N	0.321251	0.469942	0.764592	0	0.13926	Normals_RMS.FP
ADAMTS19	4.76663	6.71901e-16	7.50981e-14	0.289048	7.89703	ADAM metallopeptidases with thrombospondin type 1 motif	ADAM metallopeptidase with thrombospondin type 1 motif 19	NM_133638	Y	Y	N	N	N	N	0.321251	0.469942	0.764592	0	0.13926	Normals_YST
ADAMTS19	0.0737036	0.881802	1	0.313681	0.330356	ADAM metallopeptidases with thrombospondin type 1 motif	ADAM metallopeptidase with thrombospondin type 1 motif 19	NM_133638	Y	Y	N	N	N	N	0.321251	0.469942	0.764592	0	0.13926	Normals_RMS.FN
ADAMTS19	-2.8486	9.87924e-07	5.00222e-06	0.304181	0.041774	ADAM metallopeptidases with thrombospondin type 1 motif	ADAM metallopeptidase with thrombospondin type 1 motif 19	NM_133638	Y	Y	N	N	N	N	0.321251	0.469942	0.764592	0	0.13926	Normals_EWS
ADAMTS19	-4.76575	4.5455e-10	1.64301e-08	0.269338	0.00970888	ADAM metallopeptidases with thrombospondin type 1 motif	ADAM metallopeptidase with thrombospondin type 1 motif 19	NM_133638	Y	Y	N	N	N	N	0.321251	0.469942	0.764592	0	0.13926	Normals_ASPS
ADAMTS19	2.5441	3.7545e-07	3.64553e-06	0.294522	1.72258	ADAM metallopeptidases with thrombospondin type 1 motif	ADAM metallopeptidase with thrombospondin type 1 motif 19	NM_133638	Y	Y	N	N	N	N	0.321251	0.469942	0.764592	0	0.13926	Normals_DSRCT
ADAMTS19	2.03406	0.000679973	0.00301895	0.288146	1.18239	ADAM metallopeptidases with thrombospondin type 1 motif	ADAM metallopeptidase with thrombospondin type 1 motif 19	NM_133638	Y	Y	N	N	N	N	0.321251	0.469942	0.764592	0	0.13926	Normals_HBL
ADAMTS19	-1.49241	0.394509	1	0.279378	0.0989241	ADAM metallopeptidases with thrombospondin type 1 motif	ADAM metallopeptidase with thrombospondin type 1 motif 19	NM_133638	Y	Y	N	N	N	N	0.321251	0.469942	0.764592	0	0.13926	Normals_ML
ADAMTS19	-1.12798	0.062483	0.124402	0.365206	0.166807	ADAM metallopeptidases with thrombospondin type 1 motif	ADAM metallopeptidase with thrombospondin type 1 motif 19	NM_133638	Y	Y	N	N	N	N	0.321251	0.469942	0.764592	0	0.13926	Normals_NB.MYCN.NA
ADAMTS19	0.445585	0.30666	0.539368	0.325765	0.444225	ADAM metallopeptidases with thrombospondin type 1 motif	ADAM metallopeptidase with thrombospondin type 1 motif 19	NM_133638	Y	Y	N	N	N	N	0.321251	0.469942	0.764592	0	0.13926	Normals_NB.MYCN.A
ADAMTS19	-1.27567	0.137186	0.377189	0.29748	0.122848	ADAM metallopeptidases with thrombospondin type 1 motif	ADAM metallopeptidase with thrombospondin type 1 motif 19	NM_133638	Y	Y	N	N	N	N	0.321251	0.469942	0.764592	0	0.13926	Normals_NB.Unknown
ADAMTS19	-2.30977	1.63408e-05	6.8232e-05	0.305562	0.0631808	ADAM metallopeptidases with thrombospondin type 1 motif	ADAM metallopeptidase with thrombospondin type 1 motif 19	NM_133638	Y	Y	N	N	N	N	0.321251	0.469942	0.764592	0	0.13926	Normals_OS
ADAMTS19	-2.07769	0.00104334	0.00516648	0.313613	0.0737612	ADAM metallopeptidases with thrombospondin type 1 motif	ADAM metallopeptidase with thrombospondin type 1 motif 19	NM_133638	Y	Y	N	N	N	N	0.321251	0.469942	0.764592	0	0.13926	Normals_SS
ADAMTS19	-0.413269	0.829786	1	0.293709	0.220615	ADAM metallopeptidases with thrombospondin type 1 motif	ADAM metallopeptidase with thrombospondin type 1 motif 19	NM_133638	Y	Y	N	N	N	N	0.321251	0.469942	0.764592	0	0.13926	Normals_Teratoma
ADAMTS19	1.26597	0.125819	0.602395	0.286854	0.691212	ADAM metallopeptidases with thrombospondin type 1 motif	ADAM metallopeptidase with thrombospondin type 1 motif 19	NM_133638	Y	Y	N	N	N	N	0.321251	0.469942	0.764592	0	0.13926	Normals_UDS
ADAMTS19	0.510597	0.267997	0.473351	0.62159	0.887381	ADAM metallopeptidases with thrombospondin type 1 motif	ADAM metallopeptidase with thrombospondin type 1 motif 19	NM_133638	Y	Y	N	N	N	N	0.321251	0.469942	0.764592	0	0.13926	Normals_WT
ADAMTS19	3.50605	5.37866e-12	8.39351e-11	0.580405	6.61282	ADAM metallopeptidases with thrombospondin type 1 motif	ADAM metallopeptidase with thrombospondin type 1 motif 19	NM_133638	Y	Y	N	N	N	N	0.321251	0.469942	0.764592	0	0.13926	Normals_CCSK
ADAMTS2	1.80223	1.76962e-10	1.66915e-09	3.05085	10.6424	ADAM metallopeptidases with thrombospondin type 1 motif	ADAM metallopeptidase with thrombospondin type 1 motif 2	NM_014244	Y	Y	N	N	N	N	0.398627	2.48467	0.574602	3.15365	11.0109	Normals_RMS.FP
ADAMTS2	1.12867	3.82835e-06	1.77947e-05	3.18411	6.96354	ADAM metallopeptidases with thrombospondin type 1 motif	ADAM metallopeptidase with thrombospondin type 1 motif 2	NM_014244	Y	Y	N	N	N	N	0.398627	2.48467	0.574602	3.15365	11.0109	Normals_RMS.FN
ADAMTS2	0.866158	0.00114477	0.00367446	3.09107	5.63448	ADAM metallopeptidases with thrombospondin type 1 motif	ADAM metallopeptidase with thrombospondin type 1 motif 2	NM_014244	Y	Y	N	N	N	N	0.398627	2.48467	0.574602	3.15365	11.0109	Normals_EWS
ADAMTS2	1.68587	2.35668e-07	4.22362e-06	2.71324	8.73142	ADAM metallopeptidases with thrombospondin type 1 motif	ADAM metallopeptidase with thrombospondin type 1 motif 2	NM_014244	Y	Y	N	N	N	N	0.398627	2.48467	0.574602	3.15365	11.0109	Normals_ASPS
ADAMTS2	1.41412	2.86285e-05	0.000169753	3.00414	8.00696	ADAM metallopeptidases with thrombospondin type 1 motif	ADAM metallopeptidase with thrombospondin type 1 motif 2	NM_014244	Y	Y	N	N	N	N	0.398627	2.48467	0.574602	3.15365	11.0109	Normals_DSRCT
ADAMTS2	0.59575	0.0700826	0.178741	2.88749	4.36412	ADAM metallopeptidases with thrombospondin type 1 motif	ADAM metallopeptidase with thrombospondin type 1 motif 2	NM_014244	Y	Y	N	N	N	N	0.398627	2.48467	0.574602	3.15365	11.0109	Normals_HBL
ADAMTS2	3.20369	1.94488e-07	3.41107e-05	2.8567	26.3244	ADAM metallopeptidases with thrombospondin type 1 motif	ADAM metallopeptidase with thrombospondin type 1 motif 2	NM_014244	Y	Y	N	N	N	N	0.398627	2.48467	0.574602	3.15365	11.0109	Normals_ML
ADAMTS2	1.14553	3.43198e-07	1.38785e-06	3.6627	8.10417	ADAM metallopeptidases with thrombospondin type 1 motif	ADAM metallopeptidase with thrombospondin type 1 motif 2	NM_014244	Y	Y	N	N	N	N	0.398627	2.48467	0.574602	3.15365	11.0109	Normals_NB.MYCN.NA
ADAMTS2	1.81597	3.2058e-08	2.14462e-07	3.29328	11.5978	ADAM metallopeptidases with thrombospondin type 1 motif	ADAM metallopeptidase with thrombospondin type 1 motif 2	NM_014244	Y	Y	N	N	N	N	0.398627	2.48467	0.574602	3.15365	11.0109	Normals_NB.MYCN.A
ADAMTS2	0.39024	0.335191	0.726885	3.01965	3.95814	ADAM metallopeptidases with thrombospondin type 1 motif	ADAM metallopeptidase with thrombospondin type 1 motif 2	NM_014244	Y	Y	N	N	N	N	0.398627	2.48467	0.574602	3.15365	11.0109	Normals_NB.Unknown
ADAMTS2	2.705	4.32617e-28	1.36782e-26	3.08642	20.1315	ADAM metallopeptidases with thrombospondin type 1 motif	ADAM metallopeptidase with thrombospondin type 1 motif 2	NM_014244	Y	Y	N	N	N	N	0.398627	2.48467	0.574602	3.15365	11.0109	Normals_OS
ADAMTS2	1.93572	1.78707e-08	2.96109e-07	3.20249	12.2544	ADAM metallopeptidases with thrombospondin type 1 motif	ADAM metallopeptidase with thrombospondin type 1 motif 2	NM_014244	Y	Y	N	N	N	N	0.398627	2.48467	0.574602	3.15365	11.0109	Normals_SS
ADAMTS2	2.11494	7.11056e-05	0.00687309	2.98137	12.9173	ADAM metallopeptidases with thrombospondin type 1 motif	ADAM metallopeptidase with thrombospondin type 1 motif 2	NM_014244	Y	Y	N	N	N	N	0.398627	2.48467	0.574602	3.15365	11.0109	Normals_Teratoma
ADAMTS2	1.70349	0.00108911	0.028018	2.93315	9.55474	ADAM metallopeptidases with thrombospondin type 1 motif	ADAM metallopeptidase with thrombospondin type 1 motif 2	NM_014244	Y	Y	N	N	N	N	0.398627	2.48467	0.574602	3.15365	11.0109	Normals_UDS
ADAMTS2	-0.420964	0.572116	1	2.93729	2.19403	ADAM metallopeptidases with thrombospondin type 1 motif	ADAM metallopeptidase with thrombospondin type 1 motif 2	NM_014244	Y	Y	N	N	N	N	0.398627	2.48467	0.574602	3.15365	11.0109	Normals_YST
ADAMTS2	1.19624	5.54427e-06	3.08173e-05	1.72407	3.9534	ADAM metallopeptidases with thrombospondin type 1 motif	ADAM metallopeptidase with thrombospondin type 1 motif 2	NM_014244	Y	Y	N	N	N	N	0.398627	2.48467	0.574602	3.15365	11.0109	Normals_WT
ADAMTS2	3.06329	1.25222e-28	7.66633e-27	1.60759	13.4482	ADAM metallopeptidases with thrombospondin type 1 motif	ADAM metallopeptidase with thrombospondin type 1 motif 2	NM_014244	Y	Y	N	N	N	N	0.398627	2.48467	0.574602	3.15365	11.0109	Normals_CCSK
ADAMTS20	5.156	1.13048e-13	1.6023e-12	0.00228815	0.0946595	ADAM metallopeptidases with thrombospondin type 1 motif	ADAM metallopeptidase with thrombospondin type 1 motif 20	NM_025003	Y	Y	N	N	N	N	0.0116125	0	0	0	0	Normals_RMS.FP
ADAMTS20	6.30313	8.50817e-27	3.36782e-25	0.00228525	0.210961	ADAM metallopeptidases with thrombospondin type 1 motif	ADAM metallopeptidase with thrombospondin type 1 motif 20	NM_025003	Y	Y	N	N	N	N	0.0116125	0	0	0	0	Normals_RMS.FN
ADAMTS20	4.4865	1.05215e-08	6.79577e-08	0.00227181	0.059265	ADAM metallopeptidases with thrombospondin type 1 motif	ADAM metallopeptidase with thrombospondin type 1 motif 20	NM_025003	Y	Y	N	N	N	N	0.0116125	0	0	0	0	Normals_EWS
ADAMTS20	1.56624	0.00698625	0.0316295	0.0020066	0.00694571	ADAM metallopeptidases with thrombospondin type 1 motif	ADAM metallopeptidase with thrombospondin type 1 motif 20	NM_025003	Y	Y	N	N	N	N	0.0116125	0	0	0	0	Normals_ASPS
ADAMTS20	5.57066	1.3829e-11	3.7278e-10	0.0021973	0.127566	ADAM metallopeptidases with thrombospondin type 1 motif	ADAM metallopeptidase with thrombospondin type 1 motif 20	NM_025003	Y	Y	N	N	N	N	0.0116125	0	0	0	0	Normals_DSRCT
ADAMTS20	4.07812	1.54832e-06	1.18798e-05	0.00215758	0.0431557	ADAM metallopeptidases with thrombospondin type 1 motif	ADAM metallopeptidase with thrombospondin type 1 motif 20	NM_025003	Y	Y	N	N	N	N	0.0116125	0	0	0	0	Normals_HBL
ADAMTS20	0.939495	0.376295	1	0.00203052	0.00440682	ADAM metallopeptidases with thrombospondin type 1 motif	ADAM metallopeptidase with thrombospondin type 1 motif 20	NM_025003	Y	Y	N	N	N	N	0.0116125	0	0	0	0	Normals_ML
ADAMTS20	3.44116	7.46892e-09	3.50113e-08	0.00270068	0.0337696	ADAM metallopeptidases with thrombospondin type 1 motif	ADAM metallopeptidase with thrombospondin type 1 motif 20	NM_025003	Y	Y	N	N	N	N	0.0116125	0	0	0	0	Normals_NB.MYCN.NA
ADAMTS20	6.34649	9.04134e-27	5.48112e-25	0.00239781	0.234645	ADAM metallopeptidases with thrombospondin type 1 motif	ADAM metallopeptidase with thrombospondin type 1 motif 20	NM_025003	Y	Y	N	N	N	N	0.0116125	0	0	0	0	Normals_NB.MYCN.A
ADAMTS20	2.90245	1.13878e-05	0.000177312	0.00216722	0.0194306	ADAM metallopeptidases with thrombospondin type 1 motif	ADAM metallopeptidase with thrombospondin type 1 motif 20	NM_025003	Y	Y	N	N	N	N	0.0116125	0	0	0	0	Normals_NB.Unknown
ADAMTS20	4.16542	3.56112e-07	1.82533e-06	0.00228998	0.0518608	ADAM metallopeptidases with thrombospondin type 1 motif	ADAM metallopeptidase with thrombospondin type 1 motif 20	NM_025003	Y	Y	N	N	N	N	0.0116125	0	0	0	0	Normals_OS
ADAMTS20	4.75742	1.46125e-08	2.46665e-07	0.00229366	0.0739545	ADAM metallopeptidases with thrombospondin type 1 motif	ADAM metallopeptidase with thrombospondin type 1 motif 20	NM_025003	Y	Y	N	N	N	N	0.0116125	0	0	0	0	Normals_SS
ADAMTS20	3.00188	0.00211295	0.09086	0.00213975	0.0208635	ADAM metallopeptidases with thrombospondin type 1 motif	ADAM metallopeptidase with thrombospondin type 1 motif 20	NM_025003	Y	Y	N	N	N	N	0.0116125	0	0	0	0	Normals_Teratoma
ADAMTS20	5.24696	1.66301e-07	1.65627e-05	0.00208486	0.0977854	ADAM metallopeptidases with thrombospondin type 1 motif	ADAM metallopeptidase with thrombospondin type 1 motif 20	NM_025003	Y	Y	N	N	N	N	0.0116125	0	0	0	0	Normals_UDS
ADAMTS20	7.40097	2.55245e-21	5.4753e-19	0.00215879	0.451335	ADAM metallopeptidases with thrombospondin type 1 motif	ADAM metallopeptidase with thrombospondin type 1 motif 20	NM_025003	Y	Y	N	N	N	N	0.0116125	0	0	0	0	Normals_YST
ADAMTS20	6.78832	1.04347e-62	2.54138e-60	0.00721597	0.913764	ADAM metallopeptidases with thrombospondin type 1 motif	ADAM metallopeptidase with thrombospondin type 1 motif 20	NM_025003	Y	Y	N	N	N	N	0.0116125	0	0	0	0	Normals_WT
ADAMTS20	2.74159	2.1608e-07	1.64862e-06	0.00671279	0.050074	ADAM metallopeptidases with thrombospondin type 1 motif	ADAM metallopeptidase with thrombospondin type 1 motif 20	NM_025003	Y	Y	N	N	N	N	0.0116125	0	0	0	0	Normals_CCSK
ADAMTS3	-1.13274	0.000696588	0.0024572	0.489917	0.223479	ADAM metallopeptidases with thrombospondin type 1 motif	ADAM metallopeptidase with thrombospondin type 1 motif 3	NM_014243	Y	Y	N	N	N	N	0.782765	0.198276	0.668888	0.112434	0.85528	Normals_RMS.FP
ADAMTS3	0.121381	0.710039	1	0.50512	0.550205	ADAM metallopeptidases with thrombospondin type 1 motif	ADAM metallopeptidase with thrombospondin type 1 motif 3	NM_014243	Y	Y	N	N	N	N	0.782765	0.198276	0.668888	0.112434	0.85528	Normals_RMS.FN
ADAMTS3	-0.198485	0.604433	0.917832	0.493379	0.4297	ADAM metallopeptidases with thrombospondin type 1 motif	ADAM metallopeptidase with thrombospondin type 1 motif 3	NM_014243	Y	Y	N	N	N	N	0.782765	0.198276	0.668888	0.112434	0.85528	Normals_EWS
ADAMTS3	-0.858385	0.076614	0.227808	0.434359	0.239191	ADAM metallopeptidases with thrombospondin type 1 motif	ADAM metallopeptidase with thrombospondin type 1 motif 3	NM_014243	Y	Y	N	N	N	N	0.782765	0.198276	0.668888	0.112434	0.85528	Normals_ASPS
ADAMTS3	1.40805	4.90092e-05	0.000274189	0.476899	1.26661	ADAM metallopeptidases with thrombospondin type 1 motif	ADAM metallopeptidase with thrombospondin type 1 motif 3	NM_014243	Y	Y	N	N	N	N	0.782765	0.198276	0.668888	0.112434	0.85528	Normals_DSRCT
ADAMTS3	-0.529718	0.2324	0.479563	0.463857	0.321058	ADAM metallopeptidases with thrombospondin type 1 motif	ADAM metallopeptidase with thrombospondin type 1 motif 3	NM_014243	Y	Y	N	N	N	N	0.782765	0.198276	0.668888	0.112434	0.85528	Normals_HBL
ADAMTS3	0.296848	0.599215	1	0.45259	0.556569	ADAM metallopeptidases with thrombospondin type 1 motif	ADAM metallopeptidase with thrombospondin type 1 motif 3	NM_014243	Y	Y	N	N	N	N	0.782765	0.198276	0.668888	0.112434	0.85528	Normals_ML
ADAMTS3	-0.200765	0.441268	0.678808	0.586489	0.511132	ADAM metallopeptidases with thrombospondin type 1 motif	ADAM metallopeptidase with thrombospondin type 1 motif 3	NM_014243	Y	Y	N	N	N	N	0.782765	0.198276	0.668888	0.112434	0.85528	Normals_NB.MYCN.NA
ADAMTS3	1.48787	0.000151904	0.000581797	0.523837	1.47075	ADAM metallopeptidases with thrombospondin type 1 motif	ADAM metallopeptidase with thrombospondin type 1 motif 3	NM_014243	Y	Y	N	N	N	N	0.782765	0.198276	0.668888	0.112434	0.85528	Normals_NB.MYCN.A
ADAMTS3	0.327222	0.465776	0.878774	0.47903	0.601699	ADAM metallopeptidases with thrombospondin type 1 motif	ADAM metallopeptidase with thrombospondin type 1 motif 3	NM_014243	Y	Y	N	N	N	N	0.782765	0.198276	0.668888	0.112434	0.85528	Normals_NB.Unknown
ADAMTS3	1.0196	0.0028266	0.00833586	0.493516	1.00159	ADAM metallopeptidases with thrombospondin type 1 motif	ADAM metallopeptidase with thrombospondin type 1 motif 3	NM_014243	Y	Y	N	N	N	N	0.782765	0.198276	0.668888	0.112434	0.85528	Normals_OS
ADAMTS3	2.64411	9.02304e-14	4.54813e-12	0.505039	3.16247	ADAM metallopeptidases with thrombospondin type 1 motif	ADAM metallopeptidase with thrombospondin type 1 motif 3	NM_014243	Y	Y	N	N	N	N	0.782765	0.198276	0.668888	0.112434	0.85528	Normals_SS
ADAMTS3	1.52904	0.00961779	0.243824	0.472958	1.36739	ADAM metallopeptidases with thrombospondin type 1 motif	ADAM metallopeptidase with thrombospondin type 1 motif 3	NM_014243	Y	Y	N	N	N	N	0.782765	0.198276	0.668888	0.112434	0.85528	Normals_Teratoma
ADAMTS3	1.59797	0.00335982	0.0650504	0.464701	1.40941	ADAM metallopeptidases with thrombospondin type 1 motif	ADAM metallopeptidase with thrombospondin type 1 motif 3	NM_014243	Y	Y	N	N	N	N	0.782765	0.198276	0.668888	0.112434	0.85528	Normals_UDS
ADAMTS3	0.666956	0.245539	0.642659	0.468834	0.745586	ADAM metallopeptidases with thrombospondin type 1 motif	ADAM metallopeptidase with thrombospondin type 1 motif 3	NM_014243	Y	Y	N	N	N	N	0.782765	0.198276	0.668888	0.112434	0.85528	Normals_YST
ADAMTS3	2.29438	6.81653e-16	1.56581e-14	0.457763	2.25387	ADAM metallopeptidases with thrombospondin type 1 motif	ADAM metallopeptidase with thrombospondin type 1 motif 3	NM_014243	Y	Y	N	N	N	N	0.782765	0.198276	0.668888	0.112434	0.85528	Normals_WT
ADAMTS3	2.4408	4.26778e-12	6.73915e-11	0.426539	2.32395	ADAM metallopeptidases with thrombospondin type 1 motif	ADAM metallopeptidase with thrombospondin type 1 motif 3	NM_014243	Y	Y	N	N	N	N	0.782765	0.198276	0.668888	0.112434	0.85528	Normals_CCSK
ADAMTS4	-1.90819	0.000135303	0.000541301	7.23237	1.92673	ADAM metallopeptidases with thrombospondin type 1 motif	ADAM metallopeptidase with thrombospondin type 1 motif 4	NM_005099	Y	Y	N	N	N	N	1.44503	1.61331	4.26108	0.273035	54.2524	Normals_RMS.FP
ADAMTS4	-1.69441	1.21335e-06	6.04811e-06	7.67944	2.37266	ADAM metallopeptidases with thrombospondin type 1 motif	ADAM metallopeptidase with thrombospondin type 1 motif 4	NM_005099	Y	Y	N	N	N	N	1.44503	1.61331	4.26108	0.273035	54.2524	Normals_RMS.FN
ADAMTS4	-0.366194	0.278966	0.493663	7.44761	5.77775	ADAM metallopeptidases with thrombospondin type 1 motif	ADAM metallopeptidase with thrombospondin type 1 motif 4	NM_005099	Y	Y	N	N	N	N	1.44503	1.61331	4.26108	0.273035	54.2524	Normals_EWS
ADAMTS4	-0.110795	0.916754	1	6.4907	6.01082	ADAM metallopeptidases with thrombospondin type 1 motif	ADAM metallopeptidase with thrombospondin type 1 motif 4	NM_005099	Y	Y	N	N	N	N	1.44503	1.61331	4.26108	0.273035	54.2524	Normals_ASPS
ADAMTS4	-2.02874	4.11874e-05	0.000234954	7.22659	1.7705	ADAM metallopeptidases with thrombospondin type 1 motif	ADAM metallopeptidase with thrombospondin type 1 motif 4	NM_005099	Y	Y	N	N	N	N	1.44503	1.61331	4.26108	0.273035	54.2524	Normals_DSRCT
ADAMTS4	-1.79951	0.000668885	0.0029747	6.8442	1.96591	ADAM metallopeptidases with thrombospondin type 1 motif	ADAM metallopeptidase with thrombospondin type 1 motif 4	NM_005099	Y	Y	N	N	N	N	1.44503	1.61331	4.26108	0.273035	54.2524	Normals_HBL
ADAMTS4	-1.71512	0.472758	1	6.87399	2.09342	ADAM metallopeptidases with thrombospondin type 1 motif	ADAM metallopeptidase with thrombospondin type 1 motif 4	NM_005099	Y	Y	N	N	N	N	1.44503	1.61331	4.26108	0.273035	54.2524	Normals_ML
ADAMTS4	-0.867341	0.00231683	0.00601736	8.75877	4.80117	ADAM metallopeptidases with thrombospondin type 1 motif	ADAM metallopeptidase with thrombospondin type 1 motif 4	NM_005099	Y	Y	N	N	N	N	1.44503	1.61331	4.26108	0.273035	54.2524	Normals_NB.MYCN.NA
ADAMTS4	-0.949916	0.0221334	0.0554933	7.82534	4.05091	ADAM metallopeptidases with thrombospondin type 1 motif	ADAM metallopeptidase with thrombospondin type 1 motif 4	NM_005099	Y	Y	N	N	N	N	1.44503	1.61331	4.26108	0.273035	54.2524	Normals_NB.MYCN.A
ADAMTS4	-1.61446	0.0744358	0.237991	7.2828	2.37831	ADAM metallopeptidases with thrombospondin type 1 motif	ADAM metallopeptidase with thrombospondin type 1 motif 4	NM_005099	Y	Y	N	N	N	N	1.44503	1.61331	4.26108	0.273035	54.2524	Normals_NB.Unknown
ADAMTS4	0.0241374	0.964754	1	7.42737	7.553	ADAM metallopeptidases with thrombospondin type 1 motif	ADAM metallopeptidase with thrombospondin type 1 motif 4	NM_005099	Y	Y	N	N	N	N	1.44503	1.61331	4.26108	0.273035	54.2524	Normals_OS
ADAMTS4	-2.95447	2.19632e-06	2.20315e-05	7.63092	0.984265	ADAM metallopeptidases with thrombospondin type 1 motif	ADAM metallopeptidase with thrombospondin type 1 motif 4	NM_005099	Y	Y	N	N	N	N	1.44503	1.61331	4.26108	0.273035	54.2524	Normals_SS
ADAMTS4	-0.528343	0.867609	1	7.19048	4.98554	ADAM metallopeptidases with thrombospondin type 1 motif	ADAM metallopeptidase with thrombospondin type 1 motif 4	NM_005099	Y	Y	N	N	N	N	1.44503	1.61331	4.26108	0.273035	54.2524	Normals_Teratoma
ADAMTS4	-2.6171	0.089138	0.499347	7.05794	1.15019	ADAM metallopeptidases with thrombospondin type 1 motif	ADAM metallopeptidase with thrombospondin type 1 motif 4	NM_005099	Y	Y	N	N	N	N	1.44503	1.61331	4.26108	0.273035	54.2524	Normals_UDS
ADAMTS4	-2.47931	0.105197	0.353399	7.07711	1.2689	ADAM metallopeptidases with thrombospondin type 1 motif	ADAM metallopeptidase with thrombospondin type 1 motif 4	NM_005099	Y	Y	N	N	N	N	1.44503	1.61331	4.26108	0.273035	54.2524	Normals_YST
ADAMTS4	-0.969784	0.0211058	0.0540442	2.30243	1.17513	ADAM metallopeptidases with thrombospondin type 1 motif	ADAM metallopeptidase with thrombospondin type 1 motif 4	NM_005099	Y	Y	N	N	N	N	1.44503	1.61331	4.26108	0.273035	54.2524	Normals_WT
ADAMTS4	-1.04844	0.0843045	0.182762	2.13616	1.03249	ADAM metallopeptidases with thrombospondin type 1 motif	ADAM metallopeptidase with thrombospondin type 1 motif 4	NM_005099	Y	Y	N	N	N	N	1.44503	1.61331	4.26108	0.273035	54.2524	Normals_CCSK
ADAMTS6	1.31071	1.54175e-05	7.2186e-05	0.251577	0.626023	ADAM metallopeptidases with thrombospondin type 1 motif	ADAM metallopeptidase with thrombospondin type 1 motif 6	NM_197941	Y	Y	N	N	N	N	0.123056	0.480954	0.10417	0.0935804	0.338239	Normals_RMS.FP
ADAMTS6	2.31585	2.96964e-15	3.90443e-14	0.262757	1.31189	ADAM metallopeptidases with thrombospondin type 1 motif	ADAM metallopeptidase with thrombospondin type 1 motif 6	NM_197941	Y	Y	N	N	N	N	0.123056	0.480954	0.10417	0.0935804	0.338239	Normals_RMS.FN
ADAMTS6	0.406521	0.163333	0.315407	0.256327	0.340456	ADAM metallopeptidases with thrombospondin type 1 motif	ADAM metallopeptidase with thrombospondin type 1 motif 6	NM_197941	Y	Y	N	N	N	N	0.123056	0.480954	0.10417	0.0935804	0.338239	Normals_EWS
[truncated: 74,548 more rows]

## Sheet: S3A.2.Ex_CellSurfaceProteins
Table S3A.2. Expression of cell surface protiens in Log2(FPKM+1)
[truncated: 4,490 more rows]
[truncated: 887 more columns]

## Sheet: S3B.1.TranscriptionFactors
Table S3B.1. Cancer-specific transcription factors
[truncated: 24,498 more rows]

## Sheet: S3B.2. Ex_TranscriptionFactors
Table S3B.2. Expression of transcription factors in Log2(FPKM+1)
[truncated: 1,444 more rows]
[truncated: 887 more columns]

## Sheet: S3C.1. TumorGermlineAntige
Table S3C.1. Cancer-specific tumor germline antigens
[truncated: 4,098 more rows]

[truncated: 1 more sheets: S3C.2. Ex_TumorGermlineAntigen]
