# Supplementary material for: Immuno-transcriptomic profiling of extracranial pediatric solid malignancies
Source: Cell Rep. Author manuscript; Available in PMC 2021 Dec 4. (PMC8642810; doi:10.1016/j.celrep.2021.110047)
Supplement: 5 [file NIHMS1759318-supplement-5.xlsx]

## Sheet: Table S4A_HOS panMHC
Supplemental Table S4A. Peptides eluted from HOS using panMHC Class I IP.
Peptide	Accession
AAAAAAAAAATY
AAAAAAAQSVY	tr|A0A087WUQ6|A0A087WUQ6_HUMAN:P07203|GPX1_HUMAN
AAAAAAQSVY	tr|A0A087WUQ6|A0A087WUQ6_HUMAN:P07203|GPX1_HUMAN
AAAAAQSVY	tr|A0A087WUQ6|A0A087WUQ6_HUMAN:P07203|GPX1_HUMAN
AAAKIQASF	Q92686|NEUG_HUMAN
AAALIIHHV	Q96ST3|SIN3A_HUMAN
AAALPSNSF
AAANPTLAF	tr|A0A0C4DG68|A0A0C4DG68_HUMAN:tr|A0A0A0MR59|A0A0A0MR59_HUMAN:Q8TB72|PUM2_HUMAN
AAAPAGTTF
AAAVPRAAF	P30040|ERP29_HUMAN
AAFDKIQQL	Q9P2I0|CPSF2_HUMAN
AAFPGASLY	tr|S4R3Q0|S4R3Q0_HUMAN:Q15038|DAZP2_HUMAN:tr|F8VUW5|F8VUW5_HUMAN
AAPESGLEV	tr|I3L2N2|I3L2N2_HUMAN:O14641|DVL2_HUMAN:tr|I3L0Z8|I3L0Z8_HUMAN
AAQMPTVHY	O96019|ACL6A_HUMAN:O94805|ACL6B_HUMAN
AAVPEVAVY	tr|A6PVN8|A6PVN8_HUMAN:tr|C9IZ76|C9IZ76_HUMAN:tr|A6PVN6|A6PVN6_HUMAN:tr|Q5T949|Q5T949_HUMAN:tr|Q5T948|Q5T948_HUMAN:tr|A6PVN9|A6PVN9_HUMAN:tr|F6WIT2|F6WIT2_HUMAN:tr|A6PVN5|A6PVN5_HUMAN:Q15257|PTPA_HUMAN
AAYGGYPTAH	Q96KR1|ZFR_HUMAN
AAYYHPSYL	Q14687|GSE1_HUMAN:tr|H0Y613|H0Y613_HUMAN:tr|C9JLW9|C9JLW9_HUMAN
ADAERLFQL	Q58EX7|PKHG4_HUMAN
AEIVEGENHTY	P21333|FLNA_HUMAN
AEYAGRLGV	tr|B1AH49|B1AH49_HUMAN:P25325|THTM_HUMAN
AEYGEIKNI	tr|A0A0J9YW13|A0A0J9YW13_HUMAN:Q9Y5S9|RBM8A_HUMAN
AEYPDEYHGE	Q15417|CNN3_HUMAN
AFMPVLKV	O94979|SC31A_HUMAN:tr|D6REX3|D6REX3_HUMAN:tr|H7BXG7|H7BXG7_HUMAN
AGGVNLPKI	Q13315|ATM_HUMAN
AGHVVPTI	Q14008|CKAP5_HUMAN
AGPLFNQIL	O75533|SF3B1_HUMAN
AGPPAAAEV	O75179|ANR17_HUMAN
AIDLIVQHV	Q9NWZ5|UCKL1_HUMAN
AILDPSQAPRP	Q6NUN9|ZN746_HUMAN
AILELDEHL	tr|H3BTA2|H3BTA2_HUMAN:P60510|PP4C_HUMAN
AILGIHNEV	P12814|ACTN1_HUMAN:tr|H9KV75|H9KV75_HUMAN
AILLIDHQV	Q8IUC4|RHPN2_HUMAN:A8MT19|RHN2P_HUMAN
AILSPAFKV	Q92598|HS105_HUMAN
AIVDKVPSV	Q9Y678|COPG1_HUMAN
ALAGAPYQA
ALAGDQPSV	tr|Q60FE5|Q60FE5_HUMAN:P21333|FLNA_HUMAN
ALALIYNEA	P06703|S10A6_HUMAN
ALAPGLPTA	Q9UMX5|NENF_HUMAN
ALAPSPAAA
ALASISHVA	P40692|MLH1_HUMAN:tr|H0Y818|H0Y818_HUMAN
ALATLIHQV	Q9UBW8|CSN7A_HUMAN:tr|F5H4U8|F5H4U8_HUMAN:tr|F5H7C6|F5H7C6_HUMAN:tr|F5GYF7|F5GYF7_HUMAN:tr|F5H248|F5H248_HUMAN:tr|F5H4Z0|F5H4Z0_HUMAN:tr|F5H3M6|F5H3M6_HUMAN:tr|G3XAP1|G3XAP1_HUMAN:tr|F5GXT7|F5GXT7_HUMAN
ALFPGVALL	P30101|PDIA3_HUMAN
ALFQRPPLI	O60832|DKC1_HUMAN:tr|H7C0M1|H7C0M1_HUMAN:tr|C9IYT0|C9IYT0_HUMAN
ALGKILSV	O60427|FADS1_HUMAN:tr|A0A0A0MR51|A0A0A0MR51_HUMAN
ALGPAATLA	Q15582|BGH3_HUMAN
ALGPSVAAA	P98095|FBLN2_HUMAN:tr|C9JQS6|C9JQS6_HUMAN
ALGSPVAAA	Q5JVS0|HABP4_HUMAN
ALGSVVAV	tr|E9PCD7|E9PCD7_HUMAN:Q9Y2E5|MA2B2_HUMAN
ALHDILTEI	P40937|RFC5_HUMAN
ALLDKLYAL	Q9NV31|IMP3_HUMAN
ALLKIEGVYA	tr|C9K025|C9K025_HUMAN:P18077|RL35A_HUMAN
ALNEKLVNL	O00303|EIF3F_HUMAN
ALNELLQHV	Q9Y490|TLN1_HUMAN
ALNEQIARL	O14777|NDC80_HUMAN
ALPEAIAAL
ALPPVLTTV	tr|A0A0B4J210|A0A0B4J210_HUMAN:Q6PKG0|LARP1_HUMAN:tr|H0YBJ5|H0YBJ5_HUMAN:tr|H0YBM7|H0YBM7_HUMAN
ALSDLEITL	tr|H0YJ34|H0YJ34_HUMAN:Q96AC1|FERM2_HUMAN:tr|A0A0U1RRM8|A0A0U1RRM8_HUMAN
ALSDSIHTV	tr|F8VZQ2|F8VZQ2_HUMAN:tr|H0YIF6|H0YIF6_HUMAN:Q9UKN5|PRDM4_HUMAN
ALSKEGIVAL	P40227|TCPZ_HUMAN
ALTGHLEEV	tr|Q5T3N0|Q5T3N0_HUMAN:P04083|ANXA1_HUMAN:tr|Q5T3N1|Q5T3N1_HUMAN
ALVEIGPRFVL	Q8TDN6|BRX1_HUMAN
ALWERIEGV	Q9BWT7|CAR10_HUMAN
ALWTGMHTI	Q9P2R3|ANFY1_HUMAN
ALYDVRTILL	O00762|UBE2C_HUMAN
ALYTVIETV	Q6NUK4|REEP3_HUMAN
AMGIAPPKV	O43395|PRPF3_HUMAN
AMIKGLQV	tr|E7EVJ5|E7EVJ5_HUMAN:Q96F07|CYFP2_HUMAN
AMSSKFFLV	tr|A0A087WUN1|A0A087WUN1_HUMAN:tr|C9J8I8|C9J8I8_HUMAN:P41221|WNT5A_HUMAN
AMYPFKKV	Q9NZV5|SELN_HUMAN:tr|H9KV50|H9KV50_HUMAN
AMYPPSMI
ANNCSSPAGI
ANYYTREV	O75533|SF3B1_HUMAN
AQAEALRI	O95503|CBX6_HUMAN
AQAEVYKEL	tr|A0A0U1RQF0|A0A0U1RQF0_HUMAN:P49327|FAS_HUMAN
AQAVFPAI	Q99741|CDC6_HUMAN
AQFPSVAV
AQGGVLPNI	Q99878|H2A1J_HUMAN:Q96KK5|H2A1H_HUMAN:Q9BTM1|H2AJ_HUMAN:P0C0S8|H2A1_HUMAN:P20671|H2A1D_HUMAN:tr|A0A0U1RR32|A0A0U1RR32_HUMAN:tr|A0A0U1RRH7|A0A0U1RRH7_HUMAN:Q16777|H2A2C_HUMAN:Q6FI13|H2A2A_HUMAN:Q93077|H2A1C_HUMAN:Q7L7L0|H2A3_HUMAN:P04908|H2A1B_HUMAN:P16104|H2AX_HUMAN:Q96QV6|H2A1A_HUMAN
AQGPTPRYF	O60427|FADS1_HUMAN:tr|A0A0A0MR51|A0A0A0MR51_HUMAN
AQHIVPCTI	tr|Q5TEJ7|Q5TEJ7_HUMAN:P15927|RFA2_HUMAN
AQHPNIVTV	tr|A0A0D9SEI3|A0A0D9SEI3_HUMAN:tr|Q5QPR3|Q5QPR3_HUMAN:tr|B7ZVY7|B7ZVY7_HUMAN:tr|A0A0D9SER5|A0A0D9SER5_HUMAN:Q9UQ88|CD11A_HUMAN:tr|A0A0D9SEN2|A0A0D9SEN2_HUMAN:tr|J3QR44|J3QR44_HUMAN:P21127|CD11B_HUMAN:tr|Q5QPR4|Q5QPR4_HUMAN:tr|J3QR29|J3QR29_HUMAN
AQIEVVPSA	P30050|RL12_HUMAN
AQIFANTV	tr|F8VZY9|F8VZY9_HUMAN:P05783|K1C18_HUMAN
AQIQVQHV	Q2TAL8|QRIC1_HUMAN
AQITTLLV	Q92797|SYMPK_HUMAN:tr|A0A087WUE9|A0A087WUE9_HUMAN
AQKLEQFV	P00491|PNPH_HUMAN
AQLAVTKI
AQNPSLFV	Q99437|VATO_HUMAN:tr|E9PNU0|E9PNU0_HUMAN:tr|E9PNL3|E9PNL3_HUMAN
AQQPHIAGV
AQTLVRIL	tr|B4DY09|B4DY09_HUMAN:Q12905|ILF2_HUMAN
AQTPIAVI	O43929|ORC4_HUMAN
AQTVVLCV	tr|C9J1C5|C9J1C5_HUMAN:P42677|RS27_HUMAN:Q71UM5|RS27L_HUMAN:tr|C9JLI6|C9JLI6_HUMAN:tr|H0YMV8|H0YMV8_HUMAN
AQVALVNEV	Q7Z6Z7|HUWE1_HUMAN
AQVLLHNV	Q6ZMZ3|SYNE3_HUMAN
AQVTLKAI	Q9P0M6|H2AW_HUMAN
AQWDIGIAHA	Q9BZ95|NSD3_HUMAN
AQWTPPNV	P02751|FINC_HUMAN
AQYDGAYKV	P11177|ODPB_HUMAN
AQYDSGLSV	tr|D6RGG3|D6RGG3_HUMAN:Q99715|COCA1_HUMAN:tr|A0A087X0A8|A0A087X0A8_HUMAN
AQYENPPHI	Q12965|MYO1E_HUMAN:tr|H0YN00|H0YN00_HUMAN:O00160|MYO1F_HUMAN:tr|M0QY89|M0QY89_HUMAN
AQYENPPHIY	Q12965|MYO1E_HUMAN:tr|H0YN00|H0YN00_HUMAN:O00160|MYO1F_HUMAN:tr|M0QY89|M0QY89_HUMAN
AQYFLDKI	Q5JWF2|GNAS1_HUMAN:tr|S4R3E3|S4R3E3_HUMAN:P63092|GNAS2_HUMAN:tr|H0Y7F4|H0Y7F4_HUMAN
AQYGKLESL	tr|H7BYZ6|H7BYZ6_HUMAN:Q9Y575|ASB3_HUMAN:tr|A0A0A6YYF3|A0A0A6YYF3_HUMAN
AQYKFVYQV	Q15678|PTN14_HUMAN
AQYLINVRL	tr|F8VZX2|F8VZX2_HUMAN:Q15366|PCBP2_HUMAN
AQYLLQNSV	P61978|HNRPK_HUMAN
AQYPITAV	Q9UIG0|BAZ1B_HUMAN
AQYQFTGI	Q96IX5|USMG5_HUMAN
AQYSPQQL	Q01581|HMCS1_HUMAN
ASFDGRISVY	O94979|SC31A_HUMAN:tr|D6REX3|D6REX3_HUMAN:tr|H7BXG7|H7BXG7_HUMAN
ASSPLITVF	Q5JPE7|NOMO2_HUMAN:tr|J3KN36|J3KN36_HUMAN:tr|A0A087X117|A0A087X117_HUMAN:P69849|NOMO3_HUMAN:tr|A0A0G2JN29|A0A0G2JN29_HUMAN:Q15155|NOMO1_HUMAN:tr|A0A0G2JP90|A0A0G2JP90_HUMAN:tr|A0A087WW46|A0A087WW46_HUMAN
ATADYICKV	P53396|ACLY_HUMAN
ATPFLVVRHQLLKT	P15954|COX7C_HUMAN
ATYVFLHTV	tr|F8VXD5|F8VXD5_HUMAN:Q53FV1|ORML2_HUMAN
AVAALVRADA	P07237|PDIA1_HUMAN:tr|H7BZ94|H7BZ94_HUMAN
AVADTVYRA	tr|F5H6E2|F5H6E2_HUMAN:O00159|MYO1C_HUMAN
AVAELNYGL	Q2TAL8|QRIC1_HUMAN
AVANIVNSV	Q9BRQ8|AIFM2_HUMAN
AVDVMAGIP	Q99798|ACON_HUMAN
AVHDSFVAV	Q5UIP0|RIF1_HUMAN
AVHEDIVAV	Q9Y2L1|RRP44_HUMAN
AVMAPRTLVLL	P01892|1A02_HUMAN:tr|A0A140T9I0|A0A140T9I0_HUMAN:P10316|1A69_HUMAN:P30456|1A43_HUMAN:P18462|1A25_HUMAN:P30450|1A26_HUMAN:P30457|1A66_HUMAN:tr|A0A140T8Y4|A0A140T8Y4_HUMAN:tr|A0A0G2JPD3|A0A0G2JPD3_HUMAN
AVMKARKDI	tr|A0A024R4E5|A0A024R4E5_HUMAN:Q00341|VIGLN_HUMAN
AVPPPLAKA	P26358|DNMT1_HUMAN
AVYEHPSIL	P43251|BTD_HUMAN
AYAPAAATV	Q96KR1|ZFR_HUMAN
DQYPYLKSV	Q99541|PLIN2_HUMAN:tr|Q5SYF3|Q5SYF3_HUMAN:tr|Q5SYF5|Q5SYF5_HUMAN:tr|Q5SYF4|Q5SYF4_HUMAN
EAFVRHILSG	P60660|MYL6_HUMAN:tr|J3KND3|J3KND3_HUMAN
EEFITPIV	P11388|TOP2A_HUMAN
EELVRMVLNG	tr|G8JLA2|G8JLA2_HUMAN
EEYEQRVV	Q9UPN3|MACF1_HUMAN:tr|H3BPE1|H3BPE1_HUMAN:tr|H3BQK9|H3BQK9_HUMAN
EGLRVLTQL	tr|A0A087WUF0|A0A087WUF0_HUMAN
EGPPAPLIL
ELWTGGHT
EMFQPSAV	Q13547|HDAC1_HUMAN
EMGPVFTL	P00403|COX2_HUMAN
EMYQPSAV	Q92769|HDAC2_HUMAN
EPGLVFLG	Q02846|GUC2D_HUMAN
EQFLQERI	P35268|RL22_HUMAN
EQIKVLEV	Q96P70|IPO9_HUMAN
EQRLFTEKV	Q8WWK9|CKAP2_HUMAN
FAIGSQVSEH	tr|B1AHB1|B1AHB1_HUMAN:P33992|MCM5_HUMAN
FAQDVGRMF	Q13263|TIF1B_HUMAN
FARVPVATY	P49005|DPOD2_HUMAN:tr|C9IZD2|C9IZD2_HUMAN:tr|C9J8Z7|C9J8Z7_HUMAN:tr|C9JLE1|C9JLE1_HUMAN:tr|C9JHC7|C9JHC7_HUMAN:tr|F8W8R3|F8W8R3_HUMAN:tr|A0A087WWF6|A0A087WWF6_HUMAN
FAVDLEHHSY	Q01780|EXOSX_HUMAN
FAVDPEKIQLY
FEFEYQTKV	P08243|ASNS_HUMAN:tr|F8WEJ5|F8WEJ5_HUMAN
FILANEHNV	O00410|IPO5_HUMAN:tr|H0Y8C6|H0Y8C6_HUMAN
FIRVVGSEF	P43686|PRS6B_HUMAN
FLADPSAFV	tr|F8VZS0|F8VZS0_HUMAN:P05388|RLA0_HUMAN:tr|F8VWS0|F8VWS0_HUMAN:Q8NHW5|RLA0L_HUMAN:tr|F8W1K8|F8W1K8_HUMAN
FLADPSAFVA	P05388|RLA0_HUMAN:Q8NHW5|RLA0L_HUMAN
FLFEPVVKA	Q6IN85|P4R3A_HUMAN:tr|G3V5Z3|G3V5Z3_HUMAN
FLFQEPRSI	Q9UK61|TASOR_HUMAN
FLSSVIQNL	Q99460|PSMD1_HUMAN:tr|A0A087WW66|A0A087WW66_HUMAN
FLWEASGG	Q9UK23|NAGPA_HUMAN
FLWKEPATM	Q9BQ70|TCF25_HUMAN
FLYDDNQRV	P11388|TOP2A_HUMAN
FLYQPQYL	P60228|EIF3E_HUMAN
FSDEIRHNL	Q8N1F7|NUP93_HUMAN
FSKDIVENY	Q13263|TIF1B_HUMAN
FVNDIFERI	P23527|H2B1O_HUMAN:Q8N257|H2B3B_HUMAN:P62807|H2B1C_HUMAN:Q5QNW6|H2B2F_HUMAN:Q99879|H2B1M_HUMAN:P58876|H2B1D_HUMAN:P33778|H2B1B_HUMAN:Q16778|H2B2E_HUMAN:Q99877|H2B1N_HUMAN:Q99880|H2B1L_HUMAN:Q93079|H2B1H_HUMAN:tr|U3KQK0|U3KQK0_HUMAN
FVQMMTAK	tr|M0QZ52|M0QZ52_HUMAN:P62158|CALM_HUMAN:tr|E7ETZ0|E7ETZ0_HUMAN:tr|H0Y7A7|H0Y7A7_HUMAN
FVWEPAMV	Q99832|TCPH_HUMAN
FVWSGTAEA	Q9UPT9|UBP22_HUMAN
FVYDEPGHAV	Q9NZM1|MYOF_HUMAN
GEVEGHPVW	Q8N1F7|NUP93_HUMAN
GFPEGLVI	P54727|RD23B_HUMAN
GIFDDPPAL
GIPPAPRGV	P11021|GRP78_HUMAN:P11142|HSP7C_HUMAN:tr|E9PKE3|E9PKE3_HUMAN:tr|V9GZ37|V9GZ37_HUMAN:P0DMV9|HS71B_HUMAN:P0DMV8|HS71A_HUMAN:tr|A0A0G2JIW1|A0A0G2JIW1_HUMAN:P38646|GRP75_HUMAN
GLAAGGIVAV	Q9ULH7|MKL2_HUMAN
GLADASLLKKV	Q9UBB4|ATX10_HUMAN
GLADITQQL	Q9NYV4|CDK12_HUMAN:tr|J3QSD7|J3QSD7_HUMAN
GLADNTVIAKV	P26639|SYTC_HUMAN
GLADPSALTQA	Q96S55|WRIP1_HUMAN
GLAEEVQRL	Q16352|AINX_HUMAN
GLAPQIHDL
GLATDVQTV	P49720|PSB3_HUMAN:tr|A0A087WXQ8|A0A087WXQ8_HUMAN:tr|A0A087WY10|A0A087WY10_HUMAN:tr|A0A087WUL2|A0A087WUL2_HUMAN
GLDDIKDLKV	Q9HCE1|MOV10_HUMAN:tr|Q5JR04|Q5JR04_HUMAN
GLDIPTVQV	Q9Y6V7|DDX49_HUMAN
GLFAPVHKV	tr|F6VGP8|F6VGP8_HUMAN:tr|F5H6A0|F5H6A0_HUMAN:tr|J3KP58|J3KP58_HUMAN:P30622|CLIP1_HUMAN:tr|F5H1T5|F5H1T5_HUMAN
GLGPPGRSV	Q68D10|SPT2_HUMAN
GLHGWAFTL	P13639|EF2_HUMAN
GLHSVAEGV
GLLERVKEL	tr|A0A024R4E5|A0A024R4E5_HUMAN:Q00341|VIGLN_HUMAN
GLLPDVPSL	tr|H7C2M4|H7C2M4_HUMAN:tr|C9J4E9|C9J4E9_HUMAN:tr|A0A0G2JNX6|A0A0G2JNX6_HUMAN:tr|M0R1Z5|M0R1Z5_HUMAN:tr|A9C4B8|A9C4B8_HUMAN:Q96N66|MBOA7_HUMAN
GLNEEIARV	O14777|NDC80_HUMAN
GLQFPVGRV	Q99878|H2A1J_HUMAN:Q96KK5|H2A1H_HUMAN:Q9BTM1|H2AJ_HUMAN:P0C0S8|H2A1_HUMAN:P20671|H2A1D_HUMAN:tr|A0A0U1RR32|A0A0U1RR32_HUMAN:tr|A0A0U1RRH7|A0A0U1RRH7_HUMAN:Q16777|H2A2C_HUMAN:Q6FI13|H2A2A_HUMAN:Q93077|H2A1C_HUMAN:Q7L7L0|H2A3_HUMAN:P04908|H2A1B_HUMAN:P16104|H2AX_HUMAN
GLSEKIFAK	Q13823|NOG2_HUMAN
GLSTEGIYRV	Q9NRY4|RHG35_HUMAN
GLWGPVHEL	Q9Y4C2|TCAF1_HUMAN
GLWRTTPEAHA	Q15043|S39AE_HUMAN:tr|E5RFF5|E5RFF5_HUMAN:tr|E5RFZ8|E5RFZ8_HUMAN:tr|E5RGA7|E5RGA7_HUMAN:tr|E5RJ40|E5RJ40_HUMAN:tr|E5RJG5|E5RJG5_HUMAN:tr|E5RIP4|E5RIP4_HUMAN
GLYSRQLYV
GMALPSHSV	Q12946|FOXF1_HUMAN
GMDPITRQV	Q8IWV8|UBR2_HUMAN
GMYIFLHTV
GMYPNLVHV	Q9H6S0|YTDC2_HUMAN
GMYVFLHAV	tr|F6WST4|F6WST4_HUMAN:tr|A0A1B0GXE7|A0A1B0GXE7_HUMAN:Q9P0S3|ORML1_HUMAN
GPPGAAGT	P02461|CO3A1_HUMAN
GQFKIGLI	Q9UBQ0|VPS29_HUMAN:tr|F8VXU5|F8VXU5_HUMAN
GQFKTYAI	P63220|RS21_HUMAN
GQIEVVPEV	tr|D6R9X2|D6R9X2_HUMAN:tr|A0A1B0GX99|A0A1B0GX99_HUMAN:Q92576|PHF3_HUMAN
GQILMPNIGY	tr|D3YTB1|D3YTB1_HUMAN:P62910|RL32_HUMAN:tr|F8W727|F8W727_HUMAN
GQIVSSQV	tr|F2Z2V0|F2Z2V0_HUMAN:Q99829|CPNE1_HUMAN:tr|B0QZ18|B0QZ18_HUMAN:tr|A6PVH9|A6PVH9_HUMAN
GQLHVLRV	tr|E7EWC6|E7EWC6_HUMAN
GQQIQIQTV	Q2TAL8|QRIC1_HUMAN
GQRYFLNHI	Q9GZV5|WWTR1_HUMAN:tr|C9J038|C9J038_HUMAN:P46937|YAP1_HUMAN
GQSPVLRI	tr|A6NLN1|A6NLN1_HUMAN:P26599|PTBP1_HUMAN:tr|A0A0U1RRM4|A0A0U1RRM4_HUMAN:O95758|PTBP3_HUMAN
GQVEIVTKV	tr|E9PDC2|E9PDC2_HUMAN:tr|A0A088AWP5|A0A088AWP5_HUMAN:Q8WUY3|PRUN2_HUMAN:tr|H7BZH9|H7BZH9_HUMAN
GQVIIHNI	tr|A0A0A0MTB8|A0A0A0MTB8_HUMAN:Q8NI36|WDR36_HUMAN
GQVPTPVV	P46821|MAP1B_HUMAN
GQVQVLKV	Q9UI26|IPO11_HUMAN
GQYFEPVV	P49792|RBP2_HUMAN
GQYPPPTV	Q9ULJ6|ZMIZ1_HUMAN
GSYVFENTV	P49588|SYAC_HUMAN
GTIDEIQKL	tr|F5GY55|F5GY55_HUMAN:Q16531|DDB1_HUMAN
GTIGLIHAV
GVDDAANFRTV	tr|E9PDF6|E9PDF6_HUMAN:O43795|MYO1B_HUMAN:tr|E7EQD9|E7EQD9_HUMAN
GVFDGLHTV	P43251|BTD_HUMAN
GVFSVELT	Q96HP0|DOCK6_HUMAN
GVVDPRAISVL	tr|I3L0A0|I3L0A0_HUMAN:tr|A0A0A0MSL3|A0A0A0MSL3_HUMAN:tr|G3V2F7|G3V2F7_HUMAN:Q13404|UB2V1_HUMAN
GVYGDVQRV	tr|A6NLN1|A6NLN1_HUMAN:P26599|PTBP1_HUMAN:tr|A0A0U1RRM4|A0A0U1RRM4_HUMAN
GYVLGAPLV
HAAGFAYTY	Q96PZ2|F111A_HUMAN
HAAHIISEL	Q96I24|FUBP3_HUMAN
HAFIQPEI
HAGLVYEY	P40227|TCPZ_HUMAN
HAIPPTLAM	A5YKK6|CNOT1_HUMAN
HGIDPTGTY	P68371|TBB4B_HUMAN:P04350|TBB4A_HUMAN:P07437|TBB5_HUMAN:tr|Q5JP53|Q5JP53_HUMAN
HGIILKYI	Q15041|AR6P1_HUMAN
HGVFLPLV	Q92537|SUSD6_HUMAN
HIWDPLTNV	tr|H7C0F4|H7C0F4_HUMAN:Q8NBE8|KLH23_HUMAN
HLFGNLEKL	Q58EX7|PKHG4_HUMAN
HLIEPLANA	Q9Y490|TLN1_HUMAN
HLNEHLYNM	tr|U3KQE2|U3KQE2_HUMAN:tr|A0A075B7C0|A0A075B7C0_HUMAN:P04632|CPNS1_HUMAN:tr|A0A0C4DGQ5|A0A0C4DGQ5_HUMAN
HLWDPENSVL	tr|C9J512|C9J512_HUMAN:tr|C9JZA9|C9JZA9_HUMAN:tr|B5MC31|B5MC31_HUMAN:Q9NW38|FANCL_HUMAN:tr|B5MCZ6|B5MCZ6_HUMAN
HPGRHPRAN	tr|Q5JXR5|Q5JXR5_HUMAN:tr|Q5JXR6|Q5JXR6_HUMAN:Q9P2E3|ZNFX1_HUMAN
HQAQIDHYL	tr|H7C106|H7C106_HUMAN:tr|F8W914|F8W914_HUMAN:Q9NQC3|RTN4_HUMAN
HQDILSTI	P40937|RFC5_HUMAN
HQIETQLV	Q8NCM8|DYHC2_HUMAN
HQIIMPSAI	Q93008|USP9X_HUMAN
HQIIVQNV	tr|H3BSL4|H3BSL4_HUMAN:Q66K89|E4F1_HUMAN
HQINLIKV
HQITVLHV	Q9NYP7|ELOV5_HUMAN:tr|A0A0A0MTI6|A0A0A0MTI6_HUMAN
HQLLPNHV	tr|G3V2A0|G3V2A0_HUMAN:P51003|PAPOA_HUMAN:tr|G3XAH6|G3XAH6_HUMAN
HQLNICSKV	tr|G3XAM7|G3XAM7_HUMAN:P35221|CTNA1_HUMAN
HQLPLPHNV	Q16665|HIF1A_HUMAN:tr|A8MYV6|A8MYV6_HUMAN
HQVPAVSSV	tr|A0A140T9F7|A0A140T9F7_HUMAN:tr|H0Y6K2|H0Y6K2_HUMAN:tr|A0A140T9E9|A0A140T9E9_HUMAN:tr|H0Y799|H0Y799_HUMAN:tr|A0A140T9X8|A0A140T9X8_HUMAN:tr|E9PIQ3|E9PIQ3_HUMAN:tr|U3KQA6|U3KQA6_HUMAN:tr|A0A0G2JHL0|A0A0G2JHL0_HUMAN:tr|A0A140T9V2|A0A140T9V2_HUMAN:P25440|BRD2_HUMAN:tr|A0A0G2JK44|A0A0G2JK44_HUMAN
HQWFGASV	P06756|ITAV_HUMAN
HQWFGNLV	P55786|PSA_HUMAN:tr|E9PLK3|E9PLK3_HUMAN
HQYIFSHI	Q9UPY3|DICER_HUMAN
HQYIFSHIL	Q9UPY3|DICER_HUMAN
HQYVVPKI
HSFISNAV	Q14204|DYHC1_HUMAN
HSIQIMKV	tr|M0R3D6|M0R3D6_HUMAN:tr|M0R1A7|M0R1A7_HUMAN:tr|M0R117|M0R117_HUMAN:Q02543|RL18A_HUMAN
HSQLMQLI	Q16186|ADRM1_HUMAN:tr|A0A087WX59|A0A087WX59_HUMAN
HSTIMPRL	P33991|MCM4_HUMAN
HVLDVIHEV	tr|F5H228|F5H228_HUMAN
IAPPVPLKA	O43683|BUB1_HUMAN
IASDIVSRF	Q96N67|DOCK7_HUMAN
IAYKFGKTV	Q96BY9|SARAF_HUMAN:tr|H0YBH7|H0YBH7_HUMAN
IDALRDNETL	Q9NYL9|TMOD3_HUMAN
IIMLEALERV	tr|Q49AN9|Q49AN9_HUMAN:tr|F5H013|F5H013_HUMAN:P62308|RUXG_HUMAN:A8MWD9|RUXGL_HUMAN
IIYIVHDEV	tr|G3V4X5|G3V4X5_HUMAN:P25788|PSA3_HUMAN
ILDAGGHNV	tr|A0A087WW66|A0A087WW66_HUMAN:Q99460|PSMD1_HUMAN
ILDDVSLTHL	P35232|PHB_HUMAN:tr|C9JW96|C9JW96_HUMAN:tr|C9JZ20|C9JZ20_HUMAN:tr|E7ESE2|E7ESE2_HUMAN:tr|E9PCW0|E9PCW0_HUMAN
ILDEPTNHL	Q9NUQ8|ABCF3_HUMAN
ILFDPKTSV	tr|E9PBB1|E9PBB1_HUMAN:tr|E7EW06|E7EW06_HUMAN:Q8N3C7|CLIP4_HUMAN:tr|G3XAK3|G3XAK3_HUMAN
ILGPPGSVY	tr|R4GN77|R4GN77_HUMAN:tr|C9J2P0|C9J2P0_HUMAN:tr|H7C061|H7C061_HUMAN:tr|C9J180|C9J180_HUMAN:tr|B7Z306|B7Z306_HUMAN:tr|R4GND1|R4GND1_HUMAN:tr|A0A1B0GX65|A0A1B0GX65_HUMAN:P51965|UB2E1_HUMAN:Q96LR5|UB2E2_HUMAN:Q969T4|UB2E3_HUMAN:tr|A0A087X283|A0A087X283_HUMAN
ILMEHIHKL	tr|J3QR09|J3QR09_HUMAN:tr|J3KTE4|J3KTE4_HUMAN:P84098|RL19_HUMAN
ILTDITKGV	P13639|EF2_HUMAN
ILYGEVEKL	tr|H7C0X7|H7C0X7_HUMAN:Q9NZL9|MAT2B_HUMAN
IMLEALERV	tr|Q49AN9|Q49AN9_HUMAN:tr|F5H013|F5H013_HUMAN:P62308|RUXG_HUMAN:A8MWD9|RUXGL_HUMAN
IQFPIQKI	tr|M0R3F6|M0R3F6_HUMAN:Q8IX01|SUGP2_HUMAN:tr|M0R2Z9|M0R2Z9_HUMAN
IQHDLIFSL	Q16665|HIF1A_HUMAN:tr|A8MYV6|A8MYV6_HUMAN
IQINVGTTV	tr|A0A0G2JL47|A0A0G2JL47_HUMAN:tr|A0A024RCR6|A0A024RCR6_HUMAN:tr|A0A0G2JK23|A0A0G2JK23_HUMAN:P46379|BAG6_HUMAN
IQVTKVTQV	P48444|COPD_HUMAN:tr|B0YIW6|B0YIW6_HUMAN
IQYIRPVFV
IREADIDGDGQVN	tr|M0QZ52|M0QZ52_HUMAN:P62158|CALM_HUMAN:tr|E7ETZ0|E7ETZ0_HUMAN:tr|H0Y7A7|H0Y7A7_HUMAN
ITTSLPQL
IVIDPKNPL	tr|G5EA36|G5EA36_HUMAN:P30260|CDC27_HUMAN
IVNEPPPKL	Q02750|MP2K1_HUMAN:tr|G5E9C7|G5E9C7_HUMAN:P36507|MP2K2_HUMAN
KAAEAAASAYY	tr|B4DFG2|B4DFG2_HUMAN:tr|A6NG10|A6NG10_HUMAN:tr|K7EMC9|K7EMC9_HUMAN:Q969T9|WBP2_HUMAN
KAFQKIVVL
KAINPINTF	Q07960|RHG01_HUMAN
KAITFVTQY	Q9H0S4|DDX47_HUMAN
KAMGIMNSF	P23527|H2B1O_HUMAN:Q8N257|H2B3B_HUMAN:P62807|H2B1C_HUMAN:Q5QNW6|H2B2F_HUMAN:Q99879|H2B1M_HUMAN:P58876|H2B1D_HUMAN:P33778|H2B1B_HUMAN:Q16778|H2B2E_HUMAN:Q99877|H2B1N_HUMAN:Q99880|H2B1L_HUMAN:Q93079|H2B1H_HUMAN:tr|U3KQK0|U3KQK0_HUMAN
KAQVALTEY
KASDLYITL	tr|H0YKH6|H0YKH6_HUMAN:tr|Q5SZE4|Q5SZE4_HUMAN:tr|Q5SZE1|Q5SZE1_HUMAN:tr|H0YNU7|H0YNU7_HUMAN:Q96G23|CERS2_HUMAN
KGLAILSV
KHAVTTSK	A4D1E9|GTPBA_HUMAN
KIADFGWSV	tr|J3KT86|J3KT86_HUMAN:Q96GD4|AURKB_HUMAN:tr|A3KFJ0|A3KFJ0_HUMAN:O14965|AURKA_HUMAN
KIAPNTPQL	Q5JPE7|NOMO2_HUMAN:tr|J3KN36|J3KN36_HUMAN:tr|A0A087X117|A0A087X117_HUMAN:P69849|NOMO3_HUMAN:tr|A0A0G2JN29|A0A0G2JN29_HUMAN:Q15155|NOMO1_HUMAN:tr|A0A0G2JP90|A0A0G2JP90_HUMAN:tr|A0A087WW46|A0A087WW46_HUMAN
KIAQLEEQL	P35579|MYH9_HUMAN
KIFEMGPVFTL	P00403|COX2_HUMAN
KIFNNQEFA	Q15797|SMAD1_HUMAN
KIGEGTYGV	tr|E7ESI2|E7ESI2_HUMAN:tr|K7ELV5|K7ELV5_HUMAN:P24941|CDK2_HUMAN:Q00526|CDK3_HUMAN:tr|G3V5T9|G3V5T9_HUMAN:tr|G3V317|G3V317_HUMAN:tr|E5RIU6|E5RIU6_HUMAN:tr|A0A087WZZ9|A0A087WZZ9_HUMAN:P06493|CDK1_HUMAN:tr|A0A024QZP7|A0A024QZP7_HUMAN
KIGSIIFQV	Q460N5|PAR14_HUMAN:tr|H7C5R8|H7C5R8_HUMAN
KIIDIQEKV	P12270|TPR_HUMAN
KIIGIMEEV	P52701|MSH6_HUMAN:tr|A0A087WWJ1|A0A087WWJ1_HUMAN
KIKEIAVTV	Q99832|TCPH_HUMAN
KILDLETQL	Q5BJF6|ODFP2_HUMAN:tr|S4R3R9|S4R3R9_HUMAN
KILPTLEAV	tr|B4DY09|B4DY09_HUMAN:Q12905|ILF2_HUMAN
KIPPTPFSA	P09234|RU1C_HUMAN:tr|A0A0A0MRR7|A0A0A0MRR7_HUMAN
KIPTPIVGV	tr|G3V2A0|G3V2A0_HUMAN:P51003|PAPOA_HUMAN:tr|G3XAH6|G3XAH6_HUMAN
KIQEILTQV	O00425|IF2B3_HUMAN
KIWDPVHRV	tr|Q5VZU9|Q5VZU9_HUMAN
KIYEGQVEV	tr|Q5T7N0|Q5T7N0_HUMAN:P46777|RL5_HUMAN
KLADIQIEQL	tr|E5RGS4|E5RGS4_HUMAN:O60925|PFD1_HUMAN
KLAPPLVTL	tr|A0A087WYD1|A0A087WYD1_HUMAN:tr|A0A087WU93|A0A087WU93_HUMAN:tr|A0A087WZQ6|A0A087WZQ6_HUMAN:tr|A0A087X253|A0A087X253_HUMAN:P63010|AP2B1_HUMAN
KLDEDVKMI	Q13952|NFYC_HUMAN:tr|A0A0A0MT00|A0A0A0MT00_HUMAN:tr|Q5T6K5|Q5T6K5_HUMAN
KLEEIIHQI	Q15042|RB3GP_HUMAN
KLFDDKLQNC	Q96SU4|OSBL9_HUMAN
KLFPGFEIETV	P08243|ASNS_HUMAN:tr|F8WEJ5|F8WEJ5_HUMAN
KLFPGSPAIY
KLFVIAQKI
KLGEIVTTI	P18085|ARF4_HUMAN:tr|F5H6T5|F5H6T5_HUMAN:tr|F8WDB3|F8WDB3_HUMAN:tr|F5H0C7|F5H0C7_HUMAN:tr|C9JPM4|C9JPM4_HUMAN:tr|C9J1Z8|C9J1Z8_HUMAN:P84085|ARF5_HUMAN:P61204|ARF3_HUMAN:P84077|ARF1_HUMAN:tr|F5H423|F5H423_HUMAN
KLGSVPVTV	Q9Y4C2|TCAF1_HUMAN
KLHGVNINV	Q9BQ04|RBM4B_HUMAN:Q9BWF3|RBM4_HUMAN:tr|E9PLB0|E9PLB0_HUMAN:tr|E9PM61|E9PM61_HUMAN:tr|D6R9K7|D6R9K7_HUMAN:tr|U3KQD5|U3KQD5_HUMAN:tr|J3QRR5|J3QRR5_HUMAN:tr|E9PB51|E9PB51_HUMAN
KLIPGLNNL	Q8TEL6|TP4AP_HUMAN
KLISELQKL	Q5UIP0|RIF1_HUMAN
KLLGELHTL	tr|E7ETA6|E7ETA6_HUMAN:Q15154|PCM1_HUMAN
KLLLLHPAFQS	Q15043|S39AE_HUMAN:tr|E5RFF5|E5RFF5_HUMAN:tr|E5RFZ8|E5RFZ8_HUMAN:tr|E5RGA7|E5RGA7_HUMAN:tr|E5RJ40|E5RJ40_HUMAN:tr|E5RJG5|E5RJG5_HUMAN:tr|E5RIP4|E5RIP4_HUMAN
KLLPQLTYL	Q92688|AN32B_HUMAN:P39687|AN32A_HUMAN:tr|H0YN26|H0YN26_HUMAN
KLMSDLQKL	Q15397|PUM3_HUMAN
KLNAKLAEL	P31153|METK2_HUMAN
KLNDLIQRL	P53621|COPA_HUMAN
KLNPQQFEV	P46977|STT3A_HUMAN:tr|H0YET6|H0YET6_HUMAN
KLQEFLQTL	tr|F8W7R3|F8W7R3_HUMAN:Q9NVI1|FANCI_HUMAN
KLQEVGQVSV	P06756|ITAV_HUMAN
KLREDLERL
KLWEAESKL	Q9NYP9|MS18A_HUMAN
KLWTIHEL	Q8WV48|CC107_HUMAN
KLYDPGQQYA	tr|K7ES92|K7ES92_HUMAN:tr|F5H1R4|F5H1R4_HUMAN:Q92619|HMHA1_HUMAN:tr|K7ES98|K7ES98_HUMAN:tr|K7EM85|K7EM85_HUMAN
KLYEVMTKL	P49418|AMPH_HUMAN
KMADIEYRL	P40937|RFC5_HUMAN
KMPSVIKI	Q7Z7G8|VP13B_HUMAN
KQFEGTVEI	P51587|BRCA2_HUMAN
KQFVPQFI	P12110|CO6A2_HUMAN:tr|C9JH44|C9JH44_HUMAN
KQIVLTGI	Q96QK1|VPS35_HUMAN
KQMEELQAL
KQVEEIFNL	P78347|GTF2I_HUMAN
KQYYALEV	Q92905|CSN5_HUMAN
KSSEVFTTF	P40222|TXLNA_HUMAN
KSYELPDGQ	P60709|ACTB_HUMAN
KSYELPDGQVI	P60709|ACTB_HUMAN:P63261|ACTG_HUMAN:P62736|ACTA_HUMAN:P68032|ACTC_HUMAN
KTDVVVNSV	Q460N5|PAR14_HUMAN:tr|H7C5R8|H7C5R8_HUMAN
KTWVPTSL	Q9UBB9|TFP11_HUMAN
KTYDLLFKL
KVADPVVTF	Q15029|U5S1_HUMAN
KVAELFEKL	Q9Y5X3|SNX5_HUMAN
KVAPAPAVV	P62424|RL7A_HUMAN
KVFDPVPVGV	Q08211|DHX9_HUMAN
KVFGGFQVV
KVIPVYVGV	O00522|KRIT1_HUMAN
KVLDFEHFL	tr|G8JLA2|G8JLA2_HUMAN:P60660|MYL6_HUMAN:tr|J3KND3|J3KND3_HUMAN
KVLDILQHI	O94952|FBX21_HUMAN
KVPEWVDTV	P39019|RS19_HUMAN
KVQDIKNNL	Q5JWF2|GNAS1_HUMAN:tr|S4R3E3|S4R3E3_HUMAN:P63092|GNAS2_HUMAN:tr|H0Y7F4|H0Y7F4_HUMAN
KVSDILHSI	O00410|IPO5_HUMAN:tr|H0Y8C6|H0Y8C6_HUMAN
KVSDILHSL
KVWDLAQQV
LAPLAQTV	Q9NQW6|ANLN_HUMAN
LAPPPPTSA
LEYIARAI
LEYLTAEI	Q99878|H2A1J_HUMAN:Q96KK5|H2A1H_HUMAN:Q9BTM1|H2AJ_HUMAN:P0C0S8|H2A1_HUMAN:P20671|H2A1D_HUMAN:tr|A0A0U1RR32|A0A0U1RR32_HUMAN:tr|A0A0U1RRH7|A0A0U1RRH7_HUMAN:Q16777|H2A2C_HUMAN:Q6FI13|H2A2A_HUMAN:Q93077|H2A1C_HUMAN:Q7L7L0|H2A3_HUMAN:P04908|H2A1B_HUMAN:P16104|H2AX_HUMAN:Q96QV6|H2A1A_HUMAN:O75367|H2AY_HUMAN
LGNIIHNL	Q99570|PI3R4_HUMAN
LGNLIHNL	Q86XA9|HTR5A_HUMAN:tr|F5H619|F5H619_HUMAN
LILDPIFKV	P13639|EF2_HUMAN
LIRDNRVVY	tr|B7ZAR1|B7ZAR1_HUMAN:tr|E9PCA1|E9PCA1_HUMAN:P48643|TCPE_HUMAN
LIWAAPRLQ	P53990|IST1_HUMAN:tr|J3KR23|J3KR23_HUMAN
LLAAWTARA	tr|E9PG40|E9PG40_HUMAN:P05067|A4_HUMAN
LLDEPTNHL	Q9UG63|ABCF2_HUMAN
LLDPNVKSI	tr|F6QUN3|F6QUN3_HUMAN:tr|H0Y4B0|H0Y4B0_HUMAN:tr|F6UGJ8|F6UGJ8_HUMAN:O43414|ERI3_HUMAN
LLDPSVFHV	Q9BVI4|NOC4L_HUMAN
LLDRFLATV	Q14094|CCNI_HUMAN:tr|D6RH01|D6RH01_HUMAN:tr|D6RG12|D6RG12_HUMAN
LLDVPTAAV	P13284|GILT_HUMAN:tr|M0QZG3|M0QZG3_HUMAN
LLFDWSGTGRA	Q9BZM4|N2DL3_HUMAN
LLFDWSGTGRADA	Q9BZM4|N2DL3_HUMAN
LLGPPPVGV	tr|H0Y5D5|H0Y5D5_HUMAN:tr|Q9BTG3|Q9BTG3_HUMAN:tr|Q5SYW2|Q5SYW2_HUMAN:Q9ULV3|CIZ1_HUMAN:tr|F5H2X7|F5H2X7_HUMAN:tr|F6WSM2|F6WSM2_HUMAN:tr|F6VD24|F6VD24_HUMAN
LLGPRLVLA	tr|G3V2K7|G3V2K7_HUMAN:P49755|TMEDA_HUMAN
LLHPAFQS	Q15043|S39AE_HUMAN:tr|E5RFF5|E5RFF5_HUMAN:tr|E5RFZ8|E5RFZ8_HUMAN:tr|E5RGA7|E5RGA7_HUMAN:tr|E5RJ40|E5RJ40_HUMAN:tr|E5RJG5|E5RJG5_HUMAN:tr|E5RIP4|E5RIP4_HUMAN
LLIENVASL	tr|A0A087WUQ6|A0A087WUQ6_HUMAN:P07203|GPX1_HUMAN
LLLAAPAQA	P17900|SAP3_HUMAN
LLLPGPSAA	P23284|PPIB_HUMAN
LLLPLLPPLSP	Q8WX77|IBPL1_HUMAN
LLLPLLPPLSPS	Q8WX77|IBPL1_HUMAN
LLLPLLPPLSPSLG	Q8WX77|IBPL1_HUMAN
LLLPPPPCPA	Q9BTY2|FUCO2_HUMAN
LLLWPVPGAG	tr|Q08AM2|Q08AM2_HUMAN:tr|A2A2L3|A2A2L3_HUMAN:Q9BZ11|ADA33_HUMAN
LLNLAPAPLNA	tr|C9JP39|C9JP39_HUMAN:tr|C9J103|C9J103_HUMAN:tr|C9JT76|C9JT76_HUMAN:tr|C9JQ14|C9JQ14_HUMAN:tr|C9JKV3|C9JKV3_HUMAN:tr|C9JBB3|C9JBB3_HUMAN:P10646|TFPI1_HUMAN
LLPAPGAAA	tr|A0A096LNL3|A0A096LNL3_HUMAN:tr|A0A087WUK1|A0A087WUK1_HUMAN
LLPPPGSCA	Q14696|MESD_HUMAN:tr|H0YLI4|H0YLI4_HUMAN
LLPPPPCPA	Q9BTY2|FUCO2_HUMAN:Q9NYG8|KCNK4_HUMAN
LLPPPPRVGG	P08648|ITA5_HUMAN
LLQDHPWLL	P53396|ACLY_HUMAN
LLQEPPRTV	tr|H0YI16|H0YI16_HUMAN:Q96IZ0|PAWR_HUMAN
LLVPPAEA	Q9P0T7|TMEM9_HUMAN:tr|B1ALM5|B1ALM5_HUMAN
LLWAPAAVRA	tr|D6RD79|D6RD79_HUMAN:Q9HC07|TM165_HUMAN:tr|D6RBL0|D6RBL0_HUMAN
LLWAPPPSRA	P20908|CO5A1_HUMAN:tr|A0A087WXW9|A0A087WXW9_HUMAN
LLWEPAGAWLA	P98095|FBLN2_HUMAN:tr|C9JQS6|C9JQS6_HUMAN
LLWLIAPSRA
LMMDPLTGL	O60506|HNRPQ_HUMAN:tr|B7Z645|B7Z645_HUMAN
LPMSLLSV	Q9BVK2|ALG8_HUMAN
LPPPPCPA	Q9BTY2|FUCO2_HUMAN
LPSSLSPQ
LPYLVSNVI	tr|R4GNH3|R4GNH3_HUMAN:P17980|PRS6A_HUMAN
LQFLAPKI	Q9NXF1|TEX10_HUMAN
LQFPVGRI	Q96QV6|H2A1A_HUMAN:tr|C9J0D1|C9J0D1_HUMAN:Q71UI9|H2AV_HUMAN:P0C0S5|H2AZ_HUMAN
LQFPVGRV	Q99878|H2A1J_HUMAN:Q96KK5|H2A1H_HUMAN:Q9BTM1|H2AJ_HUMAN:P0C0S8|H2A1_HUMAN:P20671|H2A1D_HUMAN:tr|A0A0U1RR32|A0A0U1RR32_HUMAN:tr|A0A0U1RRH7|A0A0U1RRH7_HUMAN:Q16777|H2A2C_HUMAN:Q6FI13|H2A2A_HUMAN:Q93077|H2A1C_HUMAN:Q7L7L0|H2A3_HUMAN:P04908|H2A1B_HUMAN:P16104|H2AX_HUMAN
LQPLRVQL	Q86XX4|FRAS1_HUMAN
LQRVIDTI	P04818|TYSY_HUMAN
LQTALALA	tr|J3KNF3|J3KNF3_HUMAN
LQVTQPTV	P08708|RS17_HUMAN
LQWPSLTV	tr|E9PC52|E9PC52_HUMAN:Q16576|RBBP7_HUMAN
LRVAPEEHPVL	P60709|ACTB_HUMAN:P63261|ACTG_HUMAN
LSQPKIVKWDRDM	P61769|B2MG_HUMAN
LSSVQNEVQE	P12270|TPR_HUMAN
LTPAAPLT
LTTMGDRFTDE	O14950|ML12B_HUMAN:tr|J3QRS3|J3QRS3_HUMAN:P19105|ML12A_HUMAN:P24844|MYL9_HUMAN
LTWLPESLS	tr|J3QS03|J3QS03_HUMAN:Q9GZX9|TWSG1_HUMAN
LVAGHEDSNGCINY	tr|G8JLA2|G8JLA2_HUMAN:P60660|MYL6_HUMAN:tr|J3KND3|J3KND3_HUMAN
LVVRHQLLKT	P15954|COX7C_HUMAN
LWAPAAVRA	Q9HC07|TM165_HUMAN
LWEPAGAWLA	P98095|FBLN2_HUMAN:tr|C9JQS6|C9JQS6_HUMAN
LWGEPVNL	Q93008|USP9X_HUMAN
LYDRLPPLP	Q99536|VAT1_HUMAN
MFGGPGTASRPSSS	P08670|VIME_HUMAN
MFGIPVVV	tr|F5H2F4|F5H2F4_HUMAN:P11586|C1TC_HUMAN
MIREADIDGDGQVN	tr|M0QZ52|M0QZ52_HUMAN:P62158|CALM_HUMAN:tr|E7ETZ0|E7ETZ0_HUMAN:tr|H0Y7A7|H0Y7A7_HUMAN
MLDEPTNHL
MLLEIPYMAA	Q99613|EIF3C_HUMAN:B5ME19|EIFCL_HUMAN
MMNEAPGPINF	P19105|ML12A_HUMAN:O14950|ML12B_HUMAN:tr|J3QRS3|J3QRS3_HUMAN
MQAERIFSEV	tr|G5EA36|G5EA36_HUMAN:P30260|CDC27_HUMAN
MQIFVKTL	tr|J3QTR3|J3QTR3_HUMAN:tr|J3QSA3|J3QSA3_HUMAN:tr|F5GZ39|F5GZ39_HUMAN:tr|M0R1V7|M0R1V7_HUMAN:tr|J3QS39|J3QS39_HUMAN:tr|F5H6Q2|F5H6Q2_HUMAN:tr|F5GYU3|F5GYU3_HUMAN:tr|F5H2Z3|F5H2Z3_HUMAN:tr|F5H265|F5H265_HUMAN:tr|B4DV12|B4DV12_HUMAN:tr|F5H388|F5H388_HUMAN:tr|F5H747|F5H747_HUMAN:tr|F5GXK7|F5GXK7_HUMAN:tr|J3QKN0|J3QKN0_HUMAN:tr|Q5PY61|Q5PY61_HUMAN
MQNPRQYKI
MQQILTRV	Q13823|NOG2_HUMAN
MSASIGVVG	P43246|MSH2_HUMAN:tr|E9PHA6|E9PHA6_HUMAN
NAFEVAEKY	O43707|ACTN4_HUMAN
NASPVISSV	Q96T58|MINT_HUMAN
NATGVLLS	tr|A0A0G2JM16|A0A0G2JM16_HUMAN:tr|A0A0G2JMX1|A0A0G2JMX1_HUMAN:tr|E7ENC5|E7ENC5_HUMAN:tr|A0A0G2JNM3|A0A0G2JNM3_HUMAN:tr|E9PDY6|E9PDY6_HUMAN:tr|A0A0G2JR97|A0A0G2JR97_HUMAN:tr|A0A0G2JS65|A0A0G2JS65_HUMAN:tr|A0A0G2JN54|A0A0G2JN54_HUMAN:tr|A0A0G2JRT1|A0A0G2JRT1_HUMAN:tr|E7EWN1|E7EWN1_HUMAN:tr|A0A0G2JQK9|A0A0G2JQK9_HUMAN
NGVILSKL	Q01995|TAGL_HUMAN
NIANHFFTV	Q16222|UAP1_HUMAN
NIKSPALAF	Q96PU8|QKI_HUMAN
NILEDLETL	P48444|COPD_HUMAN:tr|B0YIW6|B0YIW6_HUMAN
NLAENISRV	P11216|PYGB_HUMAN
NLAPAPLNA	P10646|TFPI1_HUMAN:tr|C9JP39|C9JP39_HUMAN:tr|C9J103|C9J103_HUMAN:tr|C9JT76|C9JT76_HUMAN:tr|C9JQ14|C9JQ14_HUMAN:tr|C9JKV3|C9JKV3_HUMAN:tr|C9JBB3|C9JBB3_HUMAN
NLDNPIQTV	Q5JPE7|NOMO2_HUMAN:tr|J3KN36|J3KN36_HUMAN:tr|A0A087X117|A0A087X117_HUMAN:P69849|NOMO3_HUMAN:tr|A0A0G2JN29|A0A0G2JN29_HUMAN:Q15155|NOMO1_HUMAN:tr|A0A0G2JP90|A0A0G2JP90_HUMAN:tr|A0A087WW46|A0A087WW46_HUMAN
NLFDLGGQYL	tr|A0A0J9YYL3|A0A0J9YYL3_HUMAN:tr|A0A0J9YXJ8|A0A0J9YXJ8_HUMAN:tr|A0A0J9YVP6|A0A0J9YVP6_HUMAN:tr|A0A0J9YXX5|A0A0J9YXX5_HUMAN:Q9UHX1|PUF60_HUMAN:tr|H0YCP8|H0YCP8_HUMAN
NLIDLDDLYV	Q8NI27|THOC2_HUMAN:tr|A0A0C4DG98|A0A0C4DG98_HUMAN
NLPDEIYHV
NLWEDPYYL	Q8NCM8|DYHC2_HUMAN
NMMSGISSV	P68400|CSK21_HUMAN
NMPLPGYKV
NMYGKVVTV	O00267|SPT5H_HUMAN
NQFPGFKEV	P08579|RU2B_HUMAN
NQFRVDYI	Q5JWF2|GNAS1_HUMAN:tr|S4R3E3|S4R3E3_HUMAN:P63092|GNAS2_HUMAN:tr|H0Y7F4|H0Y7F4_HUMAN
NQFVVHTV	tr|F5GWI9|F5GWI9_HUMAN
NQIILNKV	Q6MZP7|LIN54_HUMAN
NQTPLPLI	Q16594|TAF9_HUMAN:Q9HBM6|TAF9B_HUMAN:tr|D6RIY1|D6RIY1_HUMAN:tr|D6RGK3|D6RGK3_HUMAN:tr|D6RIV9|D6RIV9_HUMAN:tr|D6RIE8|D6RIE8_HUMAN
NQWDGTQHGV	P46939|UTRO_HUMAN
NQYVSKNVI
NSALVLKV	P06400|RB_HUMAN
NTIDPSHPM	P49588|SYAC_HUMAN
NTKEPPLSL	Q12906|ILF3_HUMAN:tr|K7EPG3|K7EPG3_HUMAN:tr|K7EKY0|K7EKY0_HUMAN:tr|K7EQR9|K7EQR9_HUMAN:tr|K7EKJ9|K7EKJ9_HUMAN
NVEWAKPSTN	O75821|EIF3G_HUMAN
NVPDVYTQI	Q8N0X2|SPG16_HUMAN:tr|A0A0C4DG20|A0A0C4DG20_HUMAN:tr|A0A0A0MQX0|A0A0A0MQX0_HUMAN:tr|E7EWV3|E7EWV3_HUMAN
NYLPALKV	Q96RL7|VP13A_HUMAN
PGKISVPPVRN	tr|Q5T0Q6|Q5T0Q6_HUMAN
PKLPNGVF
PLGEVYLD	P03372|ESR1_HUMAN
PLPEGDDAP
PQASTLSL
PRDYQYSDQGIDY	Q15417|CNN3_HUMAN
PVVDMVTL	P20701|ITAL_HUMAN
QAAELRAYL	Q7L2H7|EIF3M_HUMAN:tr|E7ESM3|E7ESM3_HUMAN:tr|E9PRI2|E9PRI2_HUMAN
QAPGVITGV	tr|A0A0J9YVP6|A0A0J9YVP6_HUMAN:tr|A0A0J9YXX5|A0A0J9YXX5_HUMAN:Q9UHX1|PUF60_HUMAN:tr|H0YCP8|H0YCP8_HUMAN:tr|A0A0J9YYL3|A0A0J9YYL3_HUMAN:tr|A0A0J9YXJ8|A0A0J9YXJ8_HUMAN
QAPPPPQQV	Q9UPW0|FOXJ3_HUMAN
QELKVLEV
QGVVTTLENV	P02751|FINC_HUMAN
QGYTVARI	Q9UBV2|SE1L1_HUMAN
QHIVTIVH	Q9Y2W1|TR150_HUMAN
QIYAIRQSI	tr|M0R210|M0R210_HUMAN:P62249|RS16_HUMAN:tr|M0R1M5|M0R1M5_HUMAN:tr|M0R3H0|M0R3H0_HUMAN
QIYDIFQKL	tr|J3QL43|J3QL43_HUMAN:tr|J3QS69|J3QS69_HUMAN:tr|J3KT12|J3KT12_HUMAN:P60842|IF4A1_HUMAN:tr|J3QR64|J3QR64_HUMAN:tr|J3KTB5|J3KTB5_HUMAN
QLDDLKVEL	tr|F2Z388|F2Z388_HUMAN:P42766|RL35_HUMAN
QLFSEIHNL	Q96SN8|CK5P2_HUMAN
QLIDKVWQL	Q92503|S14L1_HUMAN
QLNEKVAQL	Q16850|CP51A_HUMAN:tr|A0A0C4DFL7|A0A0C4DFL7_HUMAN
QLRELENEV	Q96PN6|ADCYA_HUMAN
QLVDIIEKV	tr|K7EMD0|K7EMD0_HUMAN:tr|K7EPX6|K7EPX6_HUMAN:tr|K7EKR3|K7EKR3_HUMAN:tr|K7ENH2|K7ENH2_HUMAN:tr|B3KQ25|B3KQ25_HUMAN:tr|K7ESG5|K7ESG5_HUMAN:tr|K9J957|K9J957_HUMAN:P61289|PSME3_HUMAN
QLYRGLGGQL	tr|I3L439|I3L439_HUMAN:Q9BTW9|TBCD_HUMAN:tr|J3KR97|J3KR97_HUMAN
QMAEIAVNA	tr|B7ZAR1|B7ZAR1_HUMAN:P48643|TCPE_HUMAN:tr|E9PCA1|E9PCA1_HUMAN
QMISRIEYV	tr|D6REM4|D6REM4_HUMAN:tr|E7ETM0|E7ETM0_HUMAN:P48729|KC1A_HUMAN
QMPTVIYV	Q5T3J3|LRIF1_HUMAN
QNIEIPEI	Q14204|DYHC1_HUMAN
QPASLTVT
QPLGNKVEM	P28289|TMOD1_HUMAN
QQFLSSVI	tr|A0A087WW66|A0A087WW66_HUMAN:Q99460|PSMD1_HUMAN
QQFYQPKI	tr|F8W7R3|F8W7R3_HUMAN:Q9NVI1|FANCI_HUMAN
QQHVIETLI	tr|B7ZAR1|B7ZAR1_HUMAN:tr|E9PCA1|E9PCA1_HUMAN:P48643|TCPE_HUMAN
QQIEMEKV	O60279|SUSD5_HUMAN
QQIGKVVQV	tr|J3KTJ8|J3KTJ8_HUMAN:tr|J3QRI7|J3QRI7_HUMAN:tr|J3QQQ9|J3QQQ9_HUMAN:tr|J3QQV1|J3QQV1_HUMAN:tr|E5RIT6|E5RIT6_HUMAN:tr|J3QRC4|J3QRC4_HUMAN:P61254|RL26_HUMAN:Q9UNX3|RL26L_HUMAN
QQIKTWNI	Q7Z6Z7|HUWE1_HUMAN
QQIQIQTV	Q2TAL8|QRIC1_HUMAN
QQISFVNSI	P11388|TOP2A_HUMAN
QQLKTVQI	Q6MZP7|LIN54_HUMAN
QQRIVELI
QQVPVNQV	tr|G5E9G0|G5E9G0_HUMAN:P39023|RL3_HUMAN
QQVQIHQI	Q8N9N5|BANP_HUMAN
QQVQQLQV
QQWPVRSI	Q96QU8|XPO6_HUMAN
QQYQWLEKV	O95456|PSMG1_HUMAN
QQYRALTV	P68371|TBB4B_HUMAN:P04350|TBB4A_HUMAN:P07437|TBB5_HUMAN:tr|Q5JP53|Q5JP53_HUMAN:tr|A0A0B4J269|A0A0B4J269_HUMAN:A6NNZ2|TBB8L_HUMAN:Q13885|TBB2A_HUMAN:Q9BVA1|TBB2B_HUMAN
QSTQVPTI	Q92616|GCN1_HUMAN
QSYIFPSSI	Q8N766|EMC1_HUMAN
QTPQILVK
QVADIDGQYA	tr|B4DGU4|B4DGU4_HUMAN:P35222|CTNB1_HUMAN
QVCAIIERV	Q99613|EIF3C_HUMAN:B5ME19|EIFCL_HUMAN
QVWDPKTLI	tr|F5H228|F5H228_HUMAN
RAFDQGADAIY	Q9UDW1|QCR9_HUMAN
RAIEIYTDM	tr|M0R0Y2|M0R0Y2_HUMAN:P54920|SNAA_HUMAN
RAIENIDTL
RAPPPPPLL	tr|A0A096LNL3|A0A096LNL3_HUMAN:tr|A0A087WUK1|A0A087WUK1_HUMAN
RAQIFANTV	tr|F8VZY9|F8VZY9_HUMAN:P05783|K1C18_HUMAN
RAVLQPSI
REFQTSVV	tr|E7EQ97|E7EQ97_HUMAN:tr|E7EPU7|E7EPU7_HUMAN:P05496|AT5G1_HUMAN
RFLEQQNKI	P08670|VIME_HUMAN
RFLEQQNKL	P08729|K2C7_HUMAN
RIFAPNHVV	tr|M0R3D6|M0R3D6_HUMAN:tr|M0R1A7|M0R1A7_HUMAN:tr|M0R117|M0R117_HUMAN:Q02543|RL18A_HUMAN
RIIDVVYNA	tr|Q5JR95|Q5JR95_HUMAN:P62241|RS8_HUMAN
RILDQPYSL
RIMDPDVITGY	P28340|DPOD1_HUMAN:tr|M0QZR8|M0QZR8_HUMAN:tr|M0R2B7|M0R2B7_HUMAN
RINIPPPSV	tr|A0A024R4E5|A0A024R4E5_HUMAN:Q00341|VIGLN_HUMAN
RIPKALEV	Q12772|SRBP2_HUMAN
RIWEPTYTI
RLAQHITYV	P33993|MCM7_HUMAN
RLASYLDRV	tr|F8VZY9|F8VZY9_HUMAN:P05783|K1C18_HUMAN
RLDDVSNDV	Q86Y56|DAAF5_HUMAN:tr|H0Y650|H0Y650_HUMAN
RLDELGGVYL	P04844|RPN2_HUMAN
RLDWPVRTL	tr|H7C0C5|H7C0C5_HUMAN:tr|D6REC9|D6REC9_HUMAN:Q96J01|THOC3_HUMAN
RLFPVPGSGLV	P13473|LAMP2_HUMAN
RLGDQPVYL	tr|M0R0W6|M0R0W6_HUMAN:P30530|UFO_HUMAN
RLLEATSYL	O60341|KDM1A_HUMAN
RLMNDMTAV	Q92598|HS105_HUMAN
RLMNETTAV
RLNDFASTV	P20674|COX5A_HUMAN
RLNKVISEL	P05387|RLA2_HUMAN
RLPDDDPTAV	Q9UBF2|COPG2_HUMAN
RLPDSGVYV
RLPPALAALGA	Q99715|COCA1_HUMAN
RLPPLLSPL
RLQDEIQNM	P08670|VIME_HUMAN
RLQEEINEV	Q70UQ0|IKIP_HUMAN
RLQEVIETL	O00232|PSD12_HUMAN
RLWDLTTGTTT	tr|D6RHH4|D6RHH4_HUMAN:P63244|RACK1_HUMAN:tr|J3KPE3|J3KPE3_HUMAN:tr|D6RFX4|D6RFX4_HUMAN:tr|D6R9Z1|D6R9Z1_HUMAN:tr|D6R9L0|D6R9L0_HUMAN:tr|H0Y8W2|H0Y8W2_HUMAN
RLWGEPVNL	Q93008|USP9X_HUMAN
RLWPKIQGL
RLYDGLFKV	tr|F5GY55|F5GY55_HUMAN:Q16531|DDB1_HUMAN
RLYGYFHDA	tr|A3KFJ0|A3KFJ0_HUMAN:O14965|AURKA_HUMAN
RLYPEGLAQL	P61421|VA0D1_HUMAN:tr|F5GYQ1|F5GYQ1_HUMAN
RLYQGINQL	P43246|MSH2_HUMAN:tr|E9PHA6|E9PHA6_HUMAN
RMLPHAPGV	Q92769|HDAC2_HUMAN
RQDQIQQVV	P52292|IMA1_HUMAN
RQFVPIKV	tr|A0A182DWI3|A0A182DWI3_HUMAN
RQLEVLQSI	tr|H1UBN3|H1UBN3_HUMAN:O95067|CCNB2_HUMAN
RQPDSGISSI	P04843|RPN1_HUMAN:tr|B7Z4L4|B7Z4L4_HUMAN
RQPIALNV	Q69YN4|VIR_HUMAN
RQPLALNV	tr|B4DY09|B4DY09_HUMAN:Q12905|ILF2_HUMAN
RQVKLVNI	Q15149|PLEC_HUMAN:tr|F8W9J4|F8W9J4_HUMAN:Q03001|DYST_HUMAN:Q9UPN3|MACF1_HUMAN:tr|H3BPE1|H3BPE1_HUMAN:tr|H3BQK9|H3BQK9_HUMAN
RQVPFHLHI	Q99613|EIF3C_HUMAN:B5ME19|EIFCL_HUMAN
RQYLAINQI	Q14571|ITPR2_HUMAN
RQYMFSSL	P13010|XRCC5_HUMAN
RQYPWGVAEV	tr|E7EPK1|E7EPK1_HUMAN:tr|E7ES33|E7ES33_HUMAN:Q16181|SEPT7_HUMAN
RSFQTSAI	Q06055|AT5G2_HUMAN
RTFEKIEEV	tr|B4E135|B4E135_HUMAN:tr|M0R0Q7|M0R0Q7_HUMAN:tr|F5GZ28|F5GZ28_HUMAN:P18858|DNLI1_HUMAN
RTFLVGERV	P26641|EF1G_HUMAN
RTMEIESTF	tr|F6QUN3|F6QUN3_HUMAN:tr|H0Y4B0|H0Y4B0_HUMAN:tr|F6UGJ8|F6UGJ8_HUMAN:O43414|ERI3_HUMAN
RTMEWVQTI	Q9Y5S2|MRCKB_HUMAN
RTVDWALAEY	Q02218|ODO1_HUMAN:tr|E9PFG7|E9PFG7_HUMAN:tr|E9PDF2|E9PDF2_HUMAN:tr|E9PCR7|E9PCR7_HUMAN:tr|A0A0D9SFS3|A0A0D9SFS3_HUMAN
RTVENVTVF	Q99536|VAT1_HUMAN
RTWIEGLTGL	tr|K7ES69|K7ES69_HUMAN:Q99439|CNN2_HUMAN:tr|B4DUT8|B4DUT8_HUMAN
RVAPEEHPVL	P60709|ACTB_HUMAN:P63261|ACTG_HUMAN
RVFEPFTGL	Q8NCM8|DYHC2_HUMAN
RVFSGLVST	P13639|EF2_HUMAN
RVIGTLEEV	P46060|RAGP1_HUMAN
RVLPPSALQSV	tr|J3KT86|J3KT86_HUMAN:Q96GD4|AURKB_HUMAN
RVPPPPPIA	tr|G3V576|G3V576_HUMAN:tr|G3V4W0|G3V4W0_HUMAN:tr|B4DY08|B4DY08_HUMAN:tr|B2R5W2|B2R5W2_HUMAN:tr|G3V4C1|G3V4C1_HUMAN:tr|G3V2Q1|G3V2Q1_HUMAN:P07910|HNRPC_HUMAN
RVPPPPQSV	tr|H0Y539|H0Y539_HUMAN:tr|X6R6D0|X6R6D0_HUMAN:P29353|SHC1_HUMAN
RVYEFLDKL	O43242|PSMD3_HUMAN
SAADFFSHY	Q5JTW2|CEP78_HUMAN:tr|A8MST6|A8MST6_HUMAN
SAADVVVVH	P09110|THIK_HUMAN:tr|C9JDE9|C9JDE9_HUMAN:tr|F2Z2Q6|F2Z2Q6_HUMAN:tr|F2Z3P7|F2Z3P7_HUMAN:tr|B4DVF4|B4DVF4_HUMAN
SAAEIYNEV
SAAFPGASL	tr|S4R3Q0|S4R3Q0_HUMAN:Q15038|DAZP2_HUMAN:tr|F8VUW5|F8VUW5_HUMAN
SANVSKVSF	Q8IZT6|ASPM_HUMAN
SAPAVLEI	O14977|AZIN1_HUMAN
SAQGSDVSLTACKV	P01892|1A02_HUMAN:tr|A0A140T9I0|A0A140T9I0_HUMAN:P10316|1A69_HUMAN:Q09160|1A80_HUMAN:P13746|1A11_HUMAN:P04439|1A03_HUMAN:P30443|1A01_HUMAN:P30455|1A36_HUMAN:tr|A0A0G2JIF2|A0A0G2JIF2_HUMAN:tr|Q5SRN5|Q5SRN5_HUMAN
SAYLVAEKV	P08238|HS90B_HUMAN
SEYLTHEL	tr|H3BRE8|H3BRE8_HUMAN
SFYEHIITV	Q5T6F0|DCA12_HUMAN
SFYKIRTI
SIAECLTYL	tr|F5GY55|F5GY55_HUMAN:Q16531|DDB1_HUMAN
SIAEMGAYV	P05198|IF2A_HUMAN
SIAEVVHQL	O14976|GAK_HUMAN
SIHDVTFQV	tr|E7EPI0|E7EPI0_HUMAN:Q9P2D0|IBTK_HUMAN
SIIGRLLEV	P62136|PP1A_HUMAN
SIIVPAAFV	P55082|MFAP3_HUMAN
SILEDPPSI	tr|H0YH12|H0YH12_HUMAN:Q9NVM9|ASUN_HUMAN
SILEHQIQV	P33991|MCM4_HUMAN
SINGDLMEL	tr|H7BXH2|H7BXH2_HUMAN:tr|E9PKF6|E9PKF6_HUMAN:Q5H9R7|PP6R3_HUMAN:tr|H0YEN2|H0YEN2_HUMAN:tr|E9PQP7|E9PQP7_HUMAN
SIYPAPQV	P68363|TBA1B_HUMAN:Q71U36|TBA1A_HUMAN
SIYPSPTGV	Q6P2Q9|PRP8_HUMAN
SLADDSVLERL	Q9NU22|MDN1_HUMAN
SLAEGLRTV	Q9Y6K5|OAS3_HUMAN
SLAEPRVSV	tr|A0A0U1RQF0|A0A0U1RQF0_HUMAN:P49327|FAS_HUMAN
SLAGGIIGV	P61978|HNRPK_HUMAN
SLAKIYTEA	Q92522|H1X_HUMAN
SLAQYLINV	tr|F8VZX2|F8VZX2_HUMAN:Q15366|PCBP2_HUMAN
SLDQPTQTV	Q99613|EIF3C_HUMAN:B5ME19|EIFCL_HUMAN
SLEVTISTG
SLFLPLHEL	O95707|RPP29_HUMAN:tr|K7EQV2|K7EQV2_HUMAN:tr|K7ERD7|K7ERD7_HUMAN
SLFRVITEV	Q93063|EXT2_HUMAN
SLGDWGAEA	P35625|TIMP3_HUMAN
SLLDIIEKV
SLLDKIIGA	Q6NZI2|PTRF_HUMAN
SLLDPFAAV	Q86Y56|DAAF5_HUMAN
SLLDPVPEV	Q92616|GCN1_HUMAN
SLLESVQKL	Q13535|ATR_HUMAN
SLLPEGPPAIAN	Q15011|HERP1_HUMAN:tr|H3BV54|H3BV54_HUMAN
SLLPPDALVGL
SLLSHVEQL	tr|B1AK45|B1AK45_HUMAN:tr|B1AK43|B1AK43_HUMAN:Q9UI95|MD2L2_HUMAN:tr|B1AK44|B1AK44_HUMAN
SLNEKLANL	tr|F5H2B9|F5H2B9_HUMAN:tr|H0YNH8|H0YNH8_HUMAN:Q9BZF9|UACA_HUMAN
SLPEFGITHF	Q96AC1|FERM2_HUMAN:tr|A0A0U1RRM8|A0A0U1RRM8_HUMAN:tr|H0YJ34|H0YJ34_HUMAN:tr|H0YJB6|H0YJB6_HUMAN
SLQEEIAFL	P08670|VIME_HUMAN
SLVEIRNFL	P32969|RL9_HUMAN:tr|D6RAN4|D6RAN4_HUMAN
SLWFKPEEL	P22392|NDKB_HUMAN:tr|Q32Q12|Q32Q12_HUMAN
SLWGQPAEA
SLYALHVKA	tr|E9PLN8|E9PLN8_HUMAN
SLYEMVSRV	Q08945|SSRP1_HUMAN
SLYGGTITI	Q5VTR2|BRE1A_HUMAN
SLYSQVHQI
SMFEFSEKL	Q14995|NR1D2_HUMAN
SMFLPPTTV	Q9H3K2|GHITM_HUMAN
SMMDVDHQI	tr|B7ZAR1|B7ZAR1_HUMAN:tr|E9PCA1|E9PCA1_HUMAN:P48643|TCPE_HUMAN
SMPDVLKI	Q9UK61|TASOR_HUMAN
SMPTVTQI	Q9NW08|RPC2_HUMAN
SMSADVPLV	P12004|PCNA_HUMAN
SNVSVATTY
SQFFITTV	P23284|PPIB_HUMAN:Q08752|PPID_HUMAN
SQFPFPQI	tr|F8W9J4|F8W9J4_HUMAN:Q03001|DYST_HUMAN
SQFPKHLIV	tr|H7C3G7|H7C3G7_HUMAN:Q2TBE0|C19L2_HUMAN
SQFSYQHAI	tr|A0A087WZK9|A0A087WZK9_HUMAN:O15372|EIF3H_HUMAN:tr|B3KS98|B3KS98_HUMAN:tr|E5RGU4|E5RGU4_HUMAN:tr|E5RJT0|E5RJT0_HUMAN
SQFTPESI	tr|F8W9J4|F8W9J4_HUMAN:Q03001|DYST_HUMAN
SQIITSVV	P54277|PMS1_HUMAN
SQIPLSKI	P13010|XRCC5_HUMAN
SQLLVHVL
SQLRVAKV	tr|F2Z388|F2Z388_HUMAN:P42766|RL35_HUMAN
SQPEGLLV	tr|A0A088AWL3|A0A088AWL3_HUMAN:O75376|NCOR1_HUMAN
SQPPVFKV	Q13263|TIF1B_HUMAN
SQSLLPAI	P30153|2AAA_HUMAN:tr|B3KQV6|B3KQV6_HUMAN
SQVDRLVAL	Q96AB3|ISOC2_HUMAN:tr|K7ENV7|K7ENV7_HUMAN:tr|K7EKW4|K7EKW4_HUMAN
SQVEILQRV	Q02535|ID3_HUMAN
SQVGLTSV
SQVQVPQI	Q96L91|EP400_HUMAN
SQVTIVGI	P15927|RFA2_HUMAN
SQWSLQHEI	Q96EE3|SEH1_HUMAN:tr|K7ELV2|K7ELV2_HUMAN:tr|K7ENI5|K7ENI5_HUMAN:tr|K7EP88|K7EP88_HUMAN
SQWSPALTI	tr|D6RAW0|D6RAW0_HUMAN:tr|D6RFM0|D6RFM0_HUMAN:tr|D6RAH7|D6RAH7_HUMAN:tr|H9KV45|H9KV45_HUMAN:P61077|UB2D3_HUMAN:P62837|UB2D2_HUMAN:tr|A0A0A0MQU3|A0A0A0MQU3_HUMAN:tr|A0A087WY85|A0A087WY85_HUMAN
SQYLMHEV	Q9NZB2|F120A_HUMAN
SQYNGRLSV
SQYNMAGV	tr|E9PMI6|E9PMI6_HUMAN:P54105|ICLN_HUMAN:tr|J3KN38|J3KN38_HUMAN
SQYPGAKYI	tr|A0A087WWE2|A0A087WWE2_HUMAN:P24928|RPB1_HUMAN
SQYQGVVV	tr|J3QRD6|J3QRD6_HUMAN:tr|J3QRR4|J3QRR4_HUMAN:Q9Y221|NIP7_HUMAN
SQYQGVVVY	tr|J3QRD6|J3QRD6_HUMAN:tr|J3QRR4|J3QRR4_HUMAN:Q9Y221|NIP7_HUMAN
SQYQPIKL
SSFSIKQTI	Q9Y6W3|CAN7_HUMAN
SSFVFSTV	P04035|HMDH_HUMAN
SSTPLPTI	P42166|LAP2A_HUMAN:P42167|LAP2B_HUMAN:tr|G5E972|G5E972_HUMAN
SSVEILRV	tr|D6REX9|D6REX9_HUMAN:Q8N960|CE120_HUMAN
SSYIVKNI	Q9NW82|WDR70_HUMAN
SSYIVSQI
SSYPTRLI	Q9H792|PEAK1_HUMAN
STFSGIKEL	Q8N3U4|STAG2_HUMAN
STISPSTSY
STYPIKNEV	P46977|STT3A_HUMAN:tr|H0YET6|H0YET6_HUMAN
SVFDVKSGSAV	Q969X6|UTP4_HUMAN:tr|H3BSH7|H3BSH7_HUMAN:tr|J3KTR0|J3KTR0_HUMAN:tr|J3KSI1|J3KSI1_HUMAN
SVFGQVERA	Q15233|NONO_HUMAN
SVHKGFAFV	tr|G3V576|G3V576_HUMAN:tr|G3V4W0|G3V4W0_HUMAN:tr|B4DY08|B4DY08_HUMAN:tr|B2R5W2|B2R5W2_HUMAN:tr|G3V4C1|G3V4C1_HUMAN:tr|G3V2Q1|G3V2Q1_HUMAN:P07910|HNRPC_HUMAN
SVIESHTEF	tr|A0A0A0MSX9|A0A0A0MSX9_HUMAN:P41252|SYIC_HUMAN:tr|J3KR24|J3KR24_HUMAN:tr|Q5TCC6|Q5TCC6_HUMAN
SVITQVFHV	tr|A0A024R4E5|A0A024R4E5_HUMAN:Q00341|VIGLN_HUMAN
SVLENPSHV
SVLGAITSV	P62495|ERF1_HUMAN:tr|B7Z7P8|B7Z7P8_HUMAN
SVLGSLSSV	Q9UKX7|NUP50_HUMAN
SVLLVEHAL	Q7KZF4|SND1_HUMAN
SVLLVRGATL
SVLNVLHSL	Q9Y262|EIF3L_HUMAN:tr|B0QY89|B0QY89_HUMAN
SVMGNIIHV
SVNHGFETV	Q15797|SMAD1_HUMAN
SVTQIYHAV	P04844|RPN2_HUMAN
SVWFGPKEV
SYAKVLLV
TAAAVGAVF	tr|K7EQ77|K7EQ77_HUMAN:tr|K7EK78|K7EK78_HUMAN:Q86Y39|NDUAB_HUMAN:tr|K7EP35|K7EP35_HUMAN
TAAAVQVF	Q9BXS9|S26A6_HUMAN
TAARAWALF	tr|A0A0C4DGS1|A0A0C4DGS1_HUMAN:P39656|OST48_HUMAN
TAAWTGTTF	Q96KR1|ZFR_HUMAN
TAPLAPTI	P16402|H13_HUMAN
TAPPIATGV	tr|E7EPN9|E7EPN9_HUMAN:Q9Y520|PRC2C_HUMAN
TAQDLVQHF	tr|J3KRA9|J3KRA9_HUMAN:Q96Q15|SMG1_HUMAN
TARPPGYEF	Q8IU81|I2BP1_HUMAN
TATRPGVYY	P00403|COX2_HUMAN
TAYPGQTQY	Q99504|EYA3_HUMAN
TDEEVDEL	O14950|ML12B_HUMAN:tr|J3QRS3|J3QRS3_HUMAN:P19105|ML12A_HUMAN
TEFIFTTI	tr|J3KR24|J3KR24_HUMAN:P41252|SYIC_HUMAN
TEFTPTEKDE	P61769|B2MG_HUMAN
TEYEPRVI	Q16594|TAF9_HUMAN:Q9HBM6|TAF9B_HUMAN:tr|D6RIY1|D6RIY1_HUMAN:tr|D6RGK3|D6RGK3_HUMAN:tr|D6RIV9|D6RIV9_HUMAN:tr|D6RIE8|D6RIE8_HUMAN
TFFTPNNI	tr|J3KTA4|J3KTA4_HUMAN:P17844|DDX5_HUMAN
TFVPVSKV	Q96I15|SCLY_HUMAN:tr|H7C1S7|H7C1S7_HUMAN:tr|C9JNL5|C9JNL5_HUMAN:tr|H7C277|H7C277_HUMAN:tr|A0A0A0MQU4|A0A0A0MQU4_HUMAN
TGYLNTVTV	tr|D6RHH4|D6RHH4_HUMAN:P63244|RACK1_HUMAN:tr|J3KPE3|J3KPE3_HUMAN:tr|D6RFX4|D6RFX4_HUMAN:tr|D6R9Z1|D6R9Z1_HUMAN:tr|D6R9L0|D6R9L0_HUMAN:tr|H0Y8W2|H0Y8W2_HUMAN
TIPEAFRGV	O00299|CLIC1_HUMAN
TIRYPDPLI	P62701|RS4X_HUMAN
TLADVLYHV	tr|F5H8F7|F5H8F7_HUMAN:Q9UBL3|ASH2L_HUMAN:tr|H0YAQ0|H0YAQ0_HUMAN
TLAEHIIEA	Q9Y6Y1|CMTA1_HUMAN:tr|H0YJK7|H0YJK7_HUMAN
TLAQQPTAV	Q13952|NFYC_HUMAN:tr|A0A0A0MT00|A0A0A0MT00_HUMAN:tr|Q5T6K5|Q5T6K5_HUMAN
TLFPSKIGV	Q7L9L4|MOB1B_HUMAN:Q9H8S9|MOB1A_HUMAN
TLGQIWDV	Q14204|DYHC1_HUMAN
TLGQIYYL	Q15363|TMED2_HUMAN
TLITGLEEY	tr|A0A024RCR6|A0A024RCR6_HUMAN:P46379|BAG6_HUMAN:tr|A0A0G2JK23|A0A0G2JK23_HUMAN:tr|A0A0G2JL47|A0A0G2JL47_HUMAN
TLNEKLTAL	Q8WUW1|BRK1_HUMAN
TLPPPPSGL	tr|E7EW00|E7EW00_HUMAN:tr|H0Y8D9|H0Y8D9_HUMAN:tr|E7ET15|E7ET15_HUMAN:O15042|SR140_HUMAN
TLQPVDNSTISL	Q15417|CNN3_HUMAN
TLSERLWGL	Q9NS69|TOM22_HUMAN
TLTNIIHNL	tr|F6WST4|F6WST4_HUMAN:tr|A0A1B0GXE7|A0A1B0GXE7_HUMAN:Q9P0S3|ORML1_HUMAN
TLTSKLYSL	Q9UDW1|QCR9_HUMAN
TLWDIQKDL
TLWGIQKEL	P00338|LDHA_HUMAN
TLWVDPYEV	tr|F8W0U7|F8W0U7_HUMAN:P78543|BTG2_HUMAN:P62324|BTG1_HUMAN
TLYEAVREV	P62906|RL10A_HUMAN
TQFLPRTI	Q5EBL8|PDZ11_HUMAN
TQLAVNKI	Q99832|TCPH_HUMAN
TQLPQSMKI	Q8TEL6|TP4AP_HUMAN
TQTVISSI
TQVQTTLV	Q15417|CNN3_HUMAN
TQYIPLSI
TSFPHESTF
TSIAQLKV
TSPKALVI
TSYELITI	Q14839|CHD4_HUMAN:tr|F5GWX5|F5GWX5_HUMAN:tr|A0A0C4DGG9|A0A0C4DGG9_HUMAN
TTIDPRWLVEF
TTYDLTHTL	Q9NTJ5|SAC1_HUMAN:tr|C9J3E3|C9J3E3_HUMAN:tr|F8WDN7|F8WDN7_HUMAN:tr|E9PGZ4|E9PGZ4_HUMAN
TVAQIKATV
TVDSVIMGNV	tr|A0A0B4J2A4|A0A0B4J2A4_HUMAN:P42765|THIM_HUMAN
TVFNFQEKV	Q14204|DYHC1_HUMAN
TVIAKVNNV	P26639|SYTC_HUMAN
TVIDSQTHY	Q9Y3Q3|TMED3_HUMAN
TVIRDPPSI	Q13112|CAF1B_HUMAN
TVIRDPPSITP	Q13112|CAF1B_HUMAN
TVRSDLSTF	tr|E9PP02|E9PP02_HUMAN:O95070|YIF1A_HUMAN
VAGHEDSNGCINY	tr|G8JLA2|G8JLA2_HUMAN:P60660|MYL6_HUMAN:tr|J3KND3|J3KND3_HUMAN
VAPPPPTHL	Q6ZNA4|RN111_HUMAN
VARPDVVEM	tr|E9PPJ0|E9PPJ0_HUMAN:Q13435|SF3B2_HUMAN
VAYDSKQYY	Q96KR1|ZFR_HUMAN
VAYEAPSL	P28070|PSB4_HUMAN
VEVIKPLV	P04035|HMDH_HUMAN
VGIDLGTTY	P11021|GRP78_HUMAN:P11142|HSP7C_HUMAN:tr|E9PKE3|E9PKE3_HUMAN
VGPLGSTI	tr|S4R3Q0|S4R3Q0_HUMAN:Q15038|DAZP2_HUMAN:tr|F8VUW5|F8VUW5_HUMAN
VIGDVIRVY	Q9NR30|DDX21_HUMAN
VINDVRDIFL	P52655|TF2AA_HUMAN
VIRDAVTY	P62805|H4_HUMAN
VIRDAVTYTEH	P62805|H4_HUMAN
VIWGKVTRA	tr|C9K025|C9K025_HUMAN:P18077|RL35A_HUMAN
VIWGTDVNV	P33991|MCM4_HUMAN
VIYDVSHNI	Q9Y3I0|RTCB_HUMAN
VKQRAYRS	tr|Q5VZU9|Q5VZU9_HUMAN
VLDDKLVFV	Q4KMQ2|ANO6_HUMAN
VLEYLTAE	Q99878|H2A1J_HUMAN:Q96KK5|H2A1H_HUMAN:Q9BTM1|H2AJ_HUMAN:P0C0S8|H2A1_HUMAN:P20671|H2A1D_HUMAN:tr|A0A0U1RR32|A0A0U1RR32_HUMAN:tr|A0A0U1RRH7|A0A0U1RRH7_HUMAN:Q16777|H2A2C_HUMAN:Q6FI13|H2A2A_HUMAN:Q93077|H2A1C_HUMAN:Q7L7L0|H2A3_HUMAN:P04908|H2A1B_HUMAN:P16104|H2AX_HUMAN:Q96QV6|H2A1A_HUMAN:O75367|H2AY_HUMAN
VLFGVETHV	Q96CN7|ISOC1_HUMAN
VLFPNLKTV	Q01954|BNC1_HUMAN:tr|F5GY04|F5GY04_HUMAN
VLFSSPPQM	P33991|MCM4_HUMAN
VLKEIVERV	tr|G3V153|G3V153_HUMAN:Q14444|CAPR1_HUMAN
VLLKARLVPA	Q6P995|F171B_HUMAN:tr|A0A087WU95|A0A087WU95_HUMAN
VLNEYFHNV	tr|M0R1S0|M0R1S0_HUMAN:tr|M0QZ21|M0QZ21_HUMAN:P53680|AP2S1_HUMAN:tr|M0R0N4|M0R0N4_HUMAN:tr|X6R390|X6R390_HUMAN:tr|M0QYZ2|M0QYZ2_HUMAN
VLPPDPSKV	Q14315|FLNC_HUMAN
VLREIAEEY	tr|A0A024R4E5|A0A024R4E5_HUMAN:Q00341|VIGLN_HUMAN
VLWDRTFSL	tr|J3KPM9|J3KPM9_HUMAN:P42224|STAT1_HUMAN
VLWHLPAVPA	Q9UBD9|CLCF1_HUMAN
VMAALTFG
VMAPRTLIL	Q29960|1C16_HUMAN:tr|A0A140T937|A0A140T937_HUMAN:tr|A0A140T912|A0A140T912_HUMAN:tr|A0A140T930|A0A140T930_HUMAN:tr|A0A140T9W2|A0A140T9W2_HUMAN:P04222|1C03_HUMAN:tr|A0A140T9U0|A0A140T9U0_HUMAN:tr|A0A140T9M0|A0A140T9M0_HUMAN
VMAPRTLLL	P13746|1A11_HUMAN:P04439|1A03_HUMAN:P30443|1A01_HUMAN:P30455|1A36_HUMAN:tr|A0A0G2JIF2|A0A0G2JIF2_HUMAN:tr|Q5SRN5|Q5SRN5_HUMAN:P10314|1A32_HUMAN:P30459|1A74_HUMAN
VMAPRTLVL	P01892|1A02_HUMAN:tr|A0A140T9I0|A0A140T9I0_HUMAN:P10316|1A69_HUMAN:P30456|1A43_HUMAN:P18462|1A25_HUMAN:P30450|1A26_HUMAN:P30457|1A66_HUMAN:tr|A0A140T8Y4|A0A140T8Y4_HUMAN:tr|A0A0G2JPD3|A0A0G2JPD3_HUMAN
VMFTPLTV	O00303|EIF3F_HUMAN
VMKTEPSI
VNETQPPQSE	P35580|MYH10_HUMAN
VPYPLPKI	P55786|PSA_HUMAN:tr|E9PLK3|E9PLK3_HUMAN
VQDLAKAV	P14635|CCNB1_HUMAN
VQFLVPQSI	Q9NQ89|CL004_HUMAN
VQGPVGTDF	tr|J3KS31|J3KS31_HUMAN:O43670|ZN207_HUMAN:tr|J3QRS9|J3QRS9_HUMAN:tr|X6R4W8|X6R4W8_HUMAN
VQHIPSPKV	Q15029|U5S1_HUMAN
VQIEEVRQV	tr|B4DY09|B4DY09_HUMAN:Q12905|ILF2_HUMAN
VQKLVVVI	Q13257|MD2L1_HUMAN
VQYNEPLKV	Q14690|RRP5_HUMAN
VSRPVLTL	Q96RD9|FCRL5_HUMAN
VSVDVHQVY	tr|D6RAB6|D6RAB6_HUMAN:Q8N945|PRLD2_HUMAN
VSWDIPGARA	P06280|AGAL_HUMAN
VSYLFSHV	tr|H7C540|H7C540_HUMAN:P60891|PRPS1_HUMAN:tr|A0A0B4J207|A0A0B4J207_HUMAN:P21108|PRPS3_HUMAN:P11908|PRPS2_HUMAN
VTFVPVSKV	Q96I15|SCLY_HUMAN:tr|H7C1S7|H7C1S7_HUMAN:tr|C9JNL5|C9JNL5_HUMAN:tr|H7C277|H7C277_HUMAN:tr|A0A0A0MQU4|A0A0A0MQU4_HUMAN
VTYVPVTTF	P62899|RL31_HUMAN
VVKPPGSSL
VVLPAPPAV	Q96S59|RANB9_HUMAN
VVPAALKV	tr|Q8J015|Q8J015_HUMAN:P40429|RL13A_HUMAN:tr|M0QYS1|M0QYS1_HUMAN
VVQEPGQVF	Q96QU8|XPO6_HUMAN
VVVDPIQSV	O00487|PSDE_HUMAN
VVWDLDRPLE	P26639|SYTC_HUMAN
VVYPWTQRF	tr|E9PBW4|E9PBW4_HUMAN:P69892|HBG2_HUMAN:P69891|HBG1_HUMAN
WQRDGEDQTQDTEL	P01892|1A02_HUMAN:tr|A0A140T9I0|A0A140T9I0_HUMAN:P10316|1A69_HUMAN:Q09160|1A80_HUMAN:P13746|1A11_HUMAN:P30456|1A43_HUMAN:P18462|1A25_HUMAN:P30450|1A26_HUMAN:P30457|1A66_HUMAN:tr|A0A140T8Y4|A0A140T8Y4_HUMAN:tr|A0A0G2JPD3|A0A0G2JPD3_HUMAN:P04439|1A03_HUMAN:P30443|1A01_HUMAN:P30455|1A36_HUMAN:tr|A0A0G2JIF2|A0A0G2JIF2_HUMAN:tr|Q5SRN5|Q5SRN5_HUMAN:P10314|1A32_HUMAN:P30459|1A74_HUMAN:Q29960|1C16_HUMAN:…
YAAELIERV	Q9Y4B6|VPRBP_HUMAN
YAHELPKYGV	P46777|RL5_HUMAN:tr|Q5T7N0|Q5T7N0_HUMAN
YAHFPINVV	P32969|RL9_HUMAN:tr|D6RAN4|D6RAN4_HUMAN
YAIDNPLHY	A5YKK6|CNOT1_HUMAN
YAKDPLNNY	Q9H792|PEAK1_HUMAN
YANNAIKTY	O43520|AT8B1_HUMAN
YARDETEFY	tr|C9K025|C9K025_HUMAN:P18077|RL35A_HUMAN
YASSPGGVY	P08670|VIME_HUMAN
YAYDGKDYI	P01892|1A02_HUMAN:tr|A0A140T9I0|A0A140T9I0_HUMAN:P10316|1A69_HUMAN:tr|A0A140T9W2|A0A140T9W2_HUMAN:P04222|1C03_HUMAN:tr|A0A140T9U0|A0A140T9U0_HUMAN:tr|A0A140T9M0|A0A140T9M0_HUMAN
YAYDGKDYIAL	P01892|1A02_HUMAN:tr|A0A140T9I0|A0A140T9I0_HUMAN:P10316|1A69_HUMAN:tr|A0A140T9W2|A0A140T9W2_HUMAN:P04222|1C03_HUMAN:tr|A0A140T9U0|A0A140T9U0_HUMAN:tr|A0A140T9M0|A0A140T9M0_HUMAN
YAYDGKDYL
YAYDGKDYLAL
YCAEIAHNV	tr|D3YTB1|D3YTB1_HUMAN:P62910|RL32_HUMAN:tr|F8W727|F8W727_HUMAN
YEILLHEV	O00522|KRIT1_HUMAN
YEYQPLQI	P51948|MAT1_HUMAN
YGPGLTHGV	tr|Q60FE5|Q60FE5_HUMAN:P21333|FLNA_HUMAN
YGPPVRTEY	Q13247|SRSF6_HUMAN
YGYGIRYEY	tr|E9PK47|E9PK47_HUMAN:P06737|PYGL_HUMAN
YIFQPQQSV	P52655|TF2AA_HUMAN
YLDNGVVFV	tr|F5GY55|F5GY55_HUMAN:Q16531|DDB1_HUMAN
YLDPSVLSGV	tr|H3BN98|H3BN98_HUMAN:Q15041|AR6P1_HUMAN
YLGRLAHEV	P40429|RL13A_HUMAN:tr|M0QYS1|M0QYS1_HUMAN
YLLPAIVHI	tr|J3KTA4|J3KTA4_HUMAN:P17844|DDX5_HUMAN
YLNPSVISL	Q13131|AAPK1_HUMAN
YLPDIIKDQKA	O15355|PPM1G_HUMAN
YLRELLTTM	O14950|ML12B_HUMAN:tr|J3QRS3|J3QRS3_HUMAN:P19105|ML12A_HUMAN
YLTAEILE	Q96QV6|H2A1A_HUMAN:P16104|H2AX_HUMAN:Q16777|H2A2C_HUMAN:Q6FI13|H2A2A_HUMAN:O75367|H2AY_HUMAN
YLTAEVLE	tr|C9J0D1|C9J0D1_HUMAN:Q71UI9|H2AV_HUMAN:P0C0S5|H2AZ_HUMAN
YLTNEGIAHL	Q15149|PLEC_HUMAN
YLTNEGIQYL	P46783|RS10_HUMAN
YLYGQTTTY	P11388|TOP2A_HUMAN
YMDAPKAAL	Q8N114|SHSA5_HUMAN
YMDVVKERI	tr|F5GYL3|F5GYL3_HUMAN:tr|G3V529|G3V529_HUMAN:Q9GZR7|DDX24_HUMAN
YMEEIYHRI	tr|E9PNM1|E9PNM1_HUMAN:P37268|FDFT_HUMAN
YMIAHITGL	P04818|TYSY_HUMAN
YMIDPSGVSY	tr|G3V4X5|G3V4X5_HUMAN:P25788|PSA3_HUMAN
YPDEYHGEYQ	Q15417|CNN3_HUMAN
YQDELTALL	Q96IF1|AJUBA_HUMAN
YQDTYGQQWK	tr|B4DT28|B4DT28_HUMAN:O43390|HNRPR_HUMAN
YQFGEIRTI
YQHLLVNSI	Q7L311|ARMX2_HUMAN
YQYPVIIHL	Q9BW60|ELOV1_HUMAN
YQYSDQGIDY	Q15417|CNN3_HUMAN
YSDQGIDY	Q15417|CNN3_HUMAN
YSYPTGNHTY
YTEFTPTEKDE	P61769|B2MG_HUMAN
YTFDPVTKV	Q9Y2T2|AP3M1_HUMAN
YTPPAGAKV	Q5VYK3|ECM29_HUMAN:tr|J3KN16|J3KN16_HUMAN
YTPPPPPTA	tr|A0A0A0MRA5|A0A0A0MRA5_HUMAN:tr|B7Z4B8|B7Z4B8_HUMAN:Q9BUJ2|HNRL1_HUMAN
YVADLVHSA	Q96S97|MYADM_HUMAN
YVPDVTGRYTI	tr|Q60FE5|Q60FE5_HUMAN:P21333|FLNA_HUMAN

## Sheet: Table S4B_HOS HLA-A2
Supplemental Table S4B. Peptides eluted from HOS using FLAG:HLA*A2:01 IP.
Peptide	Accession
AAGAYVHMV	P55061|BI1_HUMAN:tr|F8W1V3|F8W1V3_HUMAN
AALPNVYEV	tr|B1AHB1|B1AHB1_HUMAN:P33992|MCM5_HUMAN
AATEIVERV	Q9UID3|VPS51_HUMAN
AGGIVAVSS	Q9ULH7|MKL2_HUMAN
AGPPAAAEV	O75179|ANR17_HUMAN:tr|H0YLQ3|H0YLQ3_HUMAN
AGPPESLGV	tr|C9JE98|C9JE98_HUMAN:tr|C9J0Q5|C9J0Q5_HUMAN:tr|C9JFD3|C9JFD3_HUMAN:Q9Y618|NCOR2_HUMAN
AIIGGTFTV	Q969X5|ERGI1_HUMAN
AIQDEIRSV	Q13257|MD2L1_HUMAN
AIQDKLFQV	tr|J3QTB2|J3QTB2_HUMAN:Q9BRQ6|MIC25_HUMAN:tr|J3QTA6|J3QTA6_HUMAN:tr|H0Y922|H0Y922_HUMAN
AIQEQITRV	A5YKK6|CNOT1_HUMAN
AIVDKVPSV	Q9Y678|COPG1_HUMAN
ALADGVPVAL	Q2VPB7|AP5B1_HUMAN
ALADGVQKV	O14791|APOL1_HUMAN
ALAERQQLI	P52756|RBM5_HUMAN
ALAGDQPSV	tr|Q60FE5|Q60FE5_HUMAN:P21333|FLNA_HUMAN
ALAPGLPTA	Q9UMX5|NENF_HUMAN
ALAPGLPTARA	Q9UMX5|NENF_HUMAN
ALAPHLDDA	Q86Y56|DAAF5_HUMAN
ALASHLIEA	Q9NZN4|EHD2_HUMAN
ALATLIHQV	tr|F5H7C6|F5H7C6_HUMAN:Q9UBW8|CSN7A_HUMAN:tr|F5GYF7|F5GYF7_HUMAN:tr|F5H248|F5H248_HUMAN
ALAVNISAA	P40227|TCPZ_HUMAN
ALCEENMRGV	P13639|EF2_HUMAN
ALCPQVINA	tr|G3XAM7|G3XAM7_HUMAN:P35221|CTNA1_HUMAN
ALDDRPQVL	Q9ULJ3|ZBT21_HUMAN
ALDESPYGV	tr|M0R2R3|M0R2R3_HUMAN:Q9BPX1|DHB14_HUMAN
ALDEVFTKV	Q9UMX5|NENF_HUMAN
ALDKALTSV	Q13617|CUL2_HUMAN:tr|A0A0A0MTN0|A0A0A0MTN0_HUMAN:tr|Q5T2B5|Q5T2B5_HUMAN
ALDPASISV	tr|C9J0B2|C9J0B2_HUMAN:tr|C9JUW4|C9JUW4_HUMAN:Q96GG9|DCNL1_HUMAN
ALDQEIIEV	P08708|RS17_HUMAN
ALDSGAFQSV
ALDSHPTIV	Q02363|ID2_HUMAN
ALFDGDPHL	tr|A0A088AWP5|A0A088AWP5_HUMAN:Q8WUY3|PRUN2_HUMAN:tr|H7BZH9|H7BZH9_HUMAN:tr|E9PDC2|E9PDC2_HUMAN
ALFPGDVDRL	P11216|PYGB_HUMAN
ALFPGVALL	P30101|PDIA3_HUMAN
ALFQRPPLI	O60832|DKC1_HUMAN:tr|C9IYT0|C9IYT0_HUMAN:tr|H7C0M1|H7C0M1_HUMAN:tr|H7BZF2|H7BZF2_HUMAN
ALFSDTPANA	Q2QGD7|ZXDC_HUMAN
ALGAGVAAL
ALGPAATLA	Q15582|BGH3_HUMAN
ALGPSVAAA	P98095|FBLN2_HUMAN:tr|C9JQS6|C9JQS6_HUMAN
ALGSVVAV	Q01780|EXOSX_HUMAN
ALHDILTEI	P40937|RFC5_HUMAN
ALHLNAQQV	Q8TEQ8|PIGO_HUMAN
ALIEDEHNL	Q49A88|CCD14_HUMAN:tr|A0A0A0MR27|A0A0A0MR27_HUMAN:tr|J3QT39|J3QT39_HUMAN
ALIEKLVEL	Q14181|DPOA2_HUMAN
ALIEVGEGV	Q86V59|PNML1_HUMAN
ALIQQATTV	tr|D6RAN4|D6RAN4_HUMAN:P32969|RL9_HUMAN:tr|H0Y9V9|H0Y9V9_HUMAN
ALKDLINEA	P12004|PCNA_HUMAN
ALKPDLVNV	P09884|DPOLA_HUMAN:tr|A0A087WU64|A0A087WU64_HUMAN:tr|A6NMQ1|A6NMQ1_HUMAN
ALLAGSEYL	O15371|EIF3D_HUMAN
ALLDIQSSGRA	Q99613|EIF3C_HUMAN:B5ME19|EIFCL_HUMAN
ALLDKLYAL	Q9NV31|IMP3_HUMAN
ALLDQTKTL	Q9Y490|TLN1_HUMAN
ALLDRIVSV	Q92621|NU205_HUMAN
ALLESSLRQA	P24385|CCND1_HUMAN
ALLETNPYLL	O96005|CLPT1_HUMAN:tr|K7EJ16|K7EJ16_HUMAN
ALLGDLTKA	Q92973|TNPO1_HUMAN:tr|A0A075B780|A0A075B780_HUMAN
ALLGGLVNV	tr|I3L265|I3L265_HUMAN:tr|I3L1A2|I3L1A2_HUMAN:Q8N4S7|PAQR4_HUMAN
ALLGKIEKV	Q10471|GALT2_HUMAN
ALLKVNQEL	Q9Y512|SAM50_HUMAN
ALLPSLSHC	P78395|PRAME_HUMAN
ALLPSSPTL	Q92994|TF3B_HUMAN
ALLQSDVRL	Q15149|PLEC_HUMAN
ALLSLDPAAV	P78527|PRKDC_HUMAN
ALLSSLARC	Q9UNW1|MINP1_HUMAN
ALLYGDPEL
ALMDEVVKA	P00558|PGK1_HUMAN
ALMPVLNQV	Q5RKV6|EXOS6_HUMAN
ALNEEAGRLLL	tr|K7EPJ1|K7EPJ1_HUMAN:Q16763|UBE2S_HUMAN
ALNEKLVNL	O00303|EIF3F_HUMAN
ALNELLQHV	Q9Y490|TLN1_HUMAN
ALNENINQV	Q9BZ23|PANK2_HUMAN:tr|V9GYH1|V9GYH1_HUMAN
ALNEQIARL	O14777|NDC80_HUMAN
ALNPADITV	Q8IXH7|NELFD_HUMAN:tr|X6RLT1|X6RLT1_HUMAN:tr|H0UI80|H0UI80_HUMAN
ALPDQGIAKA	P78318|IGBP1_HUMAN
ALPEIFTEL	P41091|IF2G_HUMAN:tr|F8W810|F8W810_HUMAN:Q2VIR3|IF2GL_HUMAN
ALPHVVPTL	Q86Y56|DAAF5_HUMAN
ALPPVLTTV	tr|H0YBJ5|H0YBJ5_HUMAN:tr|H0YBM7|H0YBM7_HUMAN:tr|A0A0B4J210|A0A0B4J210_HUMAN:Q6PKG0|LARP1_HUMAN
ALQDVPLSSV
ALQEALENA	O75694|NU155_HUMAN:tr|E9PF10|E9PF10_HUMAN
ALQETLIRA	Q14995|NR1D2_HUMAN
ALQEVLKTA	P25398|RS12_HUMAN
ALRDVSEEL	P40222|TXLNA_HUMAN
ALSDHHIYL	P04075|ALDOA_HUMAN:tr|J3KPS3|J3KPS3_HUMAN:tr|H3BQN4|H3BQN4_HUMAN:tr|H3BPS8|H3BPS8_HUMAN
ALSDLRCNL	tr|A0A024RCR6|A0A024RCR6_HUMAN:P46379|BAG6_HUMAN:tr|A0A0G2JK23|A0A0G2JK23_HUMAN:tr|A0A0G2JL47|A0A0G2JL47_HUMAN
ALSDPPALA	tr|E9PIS2|E9PIS2_HUMAN
ALSDSIHTV	Q9UKN5|PRDM4_HUMAN
ALSDYDLVL	P63096|GNAI1_HUMAN:P08754|GNAI3_HUMAN
ALSEALTEL	P34896|GLYC_HUMAN
ALSEELVQL
ALSEGDIHTL	P06756|ITAV_HUMAN
ALSEKIVSV	tr|F8W9X7|F8W9X7_HUMAN:Q567U6|CCD93_HUMAN
ALSELATAV	Q9BWL3|CA043_HUMAN:tr|X6R6S3|X6R6S3_HUMAN
ALSERAVAV	O00487|PSDE_HUMAN
ALSGHLETV	P07355|ANXA2_HUMAN
ALSKEGIVAL	P40227|TCPZ_HUMAN
ALTEVYAKA	tr|A0A024R4E5|A0A024R4E5_HUMAN:Q00341|VIGLN_HUMAN
ALTGAILAA	Q99595|TI17A_HUMAN
ALTPVVVTL	tr|F8VXD2|F8VXD2_HUMAN:tr|F8VZZ0|F8VZZ0_HUMAN:tr|F8VWX7|F8VWX7_HUMAN:tr|F8VZ51|F8VZ51_HUMAN:P11802|CDK4_HUMAN
ALVGSSPHL	O75132|ZBED4_HUMAN
ALVQDLAKA	P14635|CCNB1_HUMAN
ALVVQVAEA	P07686|HEXB_HUMAN
ALWEDEGVRA	Q5JWF2|GNAS1_HUMAN
ALWGFFPVL	Q9NPA0|EMC7_HUMAN
ALWHDAENQTV	tr|E9PR16|E9PR16_HUMAN:tr|G3V198|G3V198_HUMAN:Q12769|NU160_HUMAN
ALWHDAENQTVV	tr|E9PR16|E9PR16_HUMAN:tr|G3V198|G3V198_HUMAN:Q12769|NU160_HUMAN
ALWTGMHTI	Q9P2R3|ANFY1_HUMAN
ALYDASFET	P60981|DEST_HUMAN
ALYDATYET	tr|G3V1A4|G3V1A4_HUMAN:P23528|COF1_HUMAN:tr|E9PK25|E9PK25_HUMAN
ALYDNVEKL	tr|F8WEJ5|F8WEJ5_HUMAN:P08243|ASNS_HUMAN
ALYEDRYLL	P00966|ASSY_HUMAN
ALYGKTEVV	Q8WXE0|CSKI2_HUMAN:tr|J3QRN1|J3QRN1_HUMAN
ALYGQPLLL
ALYSAEHGL	tr|F5H1D6|F5H1D6_HUMAN:Q07864|DPOE1_HUMAN
AMFDKKVQL
AMGIAPPKV	O43395|PRPF3_HUMAN
AMPPPPPQGV	O60216|RAD21_HUMAN
AMSNLVPPVE	Q5JWF2|GNAS1_HUMAN
AMSSKFFLV	P41221|WNT5A_HUMAN:tr|A0A087WUN1|A0A087WUN1_HUMAN:tr|C9J8I8|C9J8I8_HUMAN
AMVEGVSSC	Q86Y56|DAAF5_HUMAN
AQCPIVERL	tr|M0R0F0|M0R0F0_HUMAN:P46782|RS5_HUMAN:tr|M0R0R2|M0R0R2_HUMAN
AQDFRVLYV	tr|I3L1H5|I3L1H5_HUMAN:Q9BZG8|DPH1_HUMAN
AQFEHTILL
AQGGVLPNI	Q96QV6|H2A1A_HUMAN:Q99878|H2A1J_HUMAN:Q96KK5|H2A1H_HUMAN:Q16777|H2A2C_HUMAN:Q9BTM1|H2AJ_HUMAN:P20671|H2A1D_HUMAN:P0C0S8|H2A1_HUMAN:Q93077|H2A1C_HUMAN:Q7L7L0|H2A3_HUMAN:Q6FI13|H2A2A_HUMAN:P04908|H2A1B_HUMAN:P16104|H2AX_HUMAN:tr|A0A0U1RR32|A0A0U1RR32_HUMAN:tr|A0A0U1RRH7|A0A0U1RRH7_HUMAN
AQVENLITA
AQWDIGIAHA	Q9BZ95|NSD3_HUMAN
AQYEHDLEV
AQYENPPHI	Q12965|MYO1E_HUMAN:O00160|MYO1F_HUMAN:tr|H0YN00|H0YN00_HUMAN:tr|M0QY89|M0QY89_HUMAN
ATADYICKV	P53396|ACLY_HUMAN
ATGENLPRV	tr|G3V1C3|G3V1C3_HUMAN:Q9BZZ5|API5_HUMAN
ATPFLVVRHQLLKT	P15954|COX7C_HUMAN
ATYVFLHTV	tr|F8VXD5|F8VXD5_HUMAN:Q53FV1|ORML2_HUMAN
AVAAAVGVL	P54802|ANAG_HUMAN
AVDAIAISI	P50443|S26A2_HUMAN
AVHEDIVAV
AVIDVGINRV	P13995|MTDC_HUMAN:tr|B9A062|B9A062_HUMAN
AVLPHVDQV	Q9Y2F5|ICE1_HUMAN
AVMAPRTLVLL	P30456|1A43_HUMAN:P18462|1A25_HUMAN:P30450|1A26_HUMAN:P30457|1A66_HUMAN:tr|A0A140T8Y4|A0A140T8Y4_HUMAN:P10316|1A69_HUMAN:P01892|1A02_HUMAN:tr|A0A140T9I0|A0A140T9I0_HUMAN:tr|A0A140T913|A0A140T913_HUMAN:tr|A0A140T9X5|A0A140T9X5_HUMAN
AVRELQLIL
AVSGLGVI
DGLLSPILN
DVFLGMFLYEYAR	P02768|ALBU_HUMAN:tr|A0A0C4DGB6|A0A0C4DGB6_HUMAN
EAGTAVVYT	tr|C9JG97|C9JG97_HUMAN:Q13685|AAMP_HUMAN:tr|C9JEH3|C9JEH3_HUMAN
EGPEGLKLI
ELFSSPPAV	O94916|NFAT5_HUMAN
ENLAFIDE
FASHVSPEV	Q9NP61|ARFG3_HUMAN
FIDDANYSV	O14977|AZIN1_HUMAN
FLADPSAFV	tr|F8VWS0|F8VWS0_HUMAN:P05388|RLA0_HUMAN:Q8NHW5|RLA0L_HUMAN:tr|F8VZS0|F8VZS0_HUMAN
FLADPSAFVAA	tr|F8VWS0|F8VWS0_HUMAN:P05388|RLA0_HUMAN:Q8NHW5|RLA0L_HUMAN:tr|F8VZS0|F8VZS0_HUMAN
FLAGAVTSV	A8MPS7|YDJC_HUMAN
FLASESLIKQI	P62906|RL10A_HUMAN
FLDEPTNHL	Q9UG63|ABCF2_HUMAN
FLDITNPKA	tr|C9JNP9|C9JNP9_HUMAN:tr|C9IZG3|C9IZG3_HUMAN:Q92890|UFD1_HUMAN:tr|C9J6N9|C9J6N9_HUMAN
FLDPNNIPKA	Q9BVK2|ALG8_HUMAN
FLDPRPLTV	Q16678|CP1B1_HUMAN
FLDPRPLTVV	Q16678|CP1B1_HUMAN
FLDPSKSSV	Q8NCC3|PAG15_HUMAN:tr|B4DJW4|B4DJW4_HUMAN:tr|H3BPT3|H3BPT3_HUMAN:tr|H3BMU8|H3BMU8_HUMAN
FLDSTSPLL	Q5VYK3|ECM29_HUMAN:tr|J3KN16|J3KN16_HUMAN
FLFEPVVKA	Q6IN85|P4R3A_HUMAN:tr|G3V5Z3|G3V5Z3_HUMAN
FLGPWPAAS	P30533|AMRP_HUMAN:tr|D6REW6|D6REW6_HUMAN
FLHQQPANC	P20248|CCNA2_HUMAN
FLLDKKIGV	tr|F8VQ14|F8VQ14_HUMAN:tr|F5GWF6|F5GWF6_HUMAN:P78371|TCPB_HUMAN
FLLGPRLVLA	tr|G3V2K7|G3V2K7_HUMAN:P49755|TMEDA_HUMAN
FLLLPGPSAA	P23284|PPIB_HUMAN
FLQEGDLISA
FLQEKSPAV	tr|F8W726|F8W726_HUMAN:Q14157|UBP2L_HUMAN
FLSSVIQNL	Q99460|PSMD1_HUMAN:tr|A0A087WW66|A0A087WW66_HUMAN
FLWKEPATM	tr|Q9H384|Q9H384_HUMAN:tr|H3BQ53|H3BQ53_HUMAN:Q9BQ70|TCF25_HUMAN
FLYDDNQRV	P11388|TOP2A_HUMAN
FMNDAIEKA	O43395|PRPF3_HUMAN
FVDDYTVRV	O00487|PSDE_HUMAN
FVWSGTAEA	Q9UPT9|UBP22_HUMAN
FVYDEPGHAV	Q9NZM1|MYOF_HUMAN
GAAIFATTL
GIDSSSPEV	Q15365|PCBP1_HUMAN
GIESSSPEV	Q15366|PCBP2_HUMAN:tr|H3BRU6|H3BRU6_HUMAN:tr|F8VZX2|F8VZX2_HUMAN
GILGIQPPSV	tr|A0A0A0MT33|A0A0A0MT33_HUMAN:Q9UPN6|SCAF8_HUMAN
GIPPAPRGV	P11021|GRP78_HUMAN:tr|E9PKE3|E9PKE3_HUMAN:P11142|HSP7C_HUMAN
GLAAGGIVAV	Q9ULH7|MKL2_HUMAN
GLADASLLKKV	Q9UBB4|ATX10_HUMAN
GLADKVYFL	P27708|PYR1_HUMAN
GLADNTVIAKV	P26639|SYTC_HUMAN
GLADPSALTQA	Q96S55|WRIP1_HUMAN
GLAEEVQRL	Q16352|AINX_HUMAN
GLAGAVSEL	Q9Y490|TLN1_HUMAN
GLAHFVNEI	Q9UBW7|ZMYM2_HUMAN
GLAPQIHDL	tr|F2Z2E2|F2Z2E2_HUMAN:Q86VI3|IQGA3_HUMAN
GLATDVQTV	P49720|PSB3_HUMAN
GLDIPTVQV	Q9Y6V7|DDX49_HUMAN
GLDPNKPPEL	Q9ULL5|PRR12_HUMAN
GLFEDTNLC	Q71DI3|H32_HUMAN
GLFQGKTPL	Q9ULW0|TPX2_HUMAN
GLGPPGRSV	Q68D10|SPT2_HUMAN
GLIDENPGL	P78527|PRKDC_HUMAN
GLIDHQTYL	Q15149|PLEC_HUMAN
GLIDRQVTV	Q9UPN3|MACF1_HUMAN:tr|H3BPE1|H3BPE1_HUMAN:tr|H3BQK9|H3BQK9_HUMAN
GLIEILKKV	tr|K7EQA1|K7EQA1_HUMAN:O14737|PDCD5_HUMAN
GLIEKNIEL	P26358|DNMT1_HUMAN
GLKGRVFEV	tr|D6RGE0|D6RGE0_HUMAN:tr|D6RI02|D6RI02_HUMAN:tr|D6RED7|D6RED7_HUMAN:tr|D6RAS7|D6RAS7_HUMAN:tr|H0Y8L7|H0Y8L7_HUMAN:tr|D6RB09|D6RB09_HUMAN:tr|E9PFI5|E9PFI5_HUMAN:tr|D6RG13|D6RG13_HUMAN:tr|D6RAT0|D6RAT0_HUMAN:P61247|RS3A_HUMAN
GLLDPSVFHV	Q9BVI4|NOC4L_HUMAN
GLLERVKEL	tr|A0A024R4E5|A0A024R4E5_HUMAN:Q00341|VIGLN_HUMAN
GLLPDVPSL	tr|C9J4E9|C9J4E9_HUMAN:tr|A0A0G2JNX6|A0A0G2JNX6_HUMAN:Q96N66|MBOA7_HUMAN:tr|H7C2M4|H7C2M4_HUMAN:tr|M0R1Z5|M0R1Z5_HUMAN
GLNDFIQKI	O00141|SGK1_HUMAN
GLNEEIARV	O14777|NDC80_HUMAN
GLPSGAPPGV	tr|A0A087WXN9|A0A087WXN9_HUMAN:Q765P7|MTSSL_HUMAN
GLQEGTHEL	O76094|SRP72_HUMAN
GLSTEGIYRV	Q9NRY4|RHG35_HUMAN
GLVATVKEA	tr|C9JE98|C9JE98_HUMAN:tr|C9J0Q5|C9J0Q5_HUMAN:tr|C9JFD3|C9JFD3_HUMAN:Q9Y618|NCOR2_HUMAN
GLVVVNHYL
GLWEDGRSTLL	Q96BA8|CR3L1_HUMAN
GLWEEAYRV	Q9UG01|IF172_HUMAN
GLWEQENHL	Q9H079|KTBL1_HUMAN:tr|H0YMR8|H0YMR8_HUMAN:tr|H0YLX9|H0YLX9_HUMAN
GLWGPVHEL	Q9Y4C2|TCAF1_HUMAN
GLWRTTPEA	Q15043|S39AE_HUMAN:tr|E5RJG5|E5RJG5_HUMAN:tr|E5RFF5|E5RFF5_HUMAN:tr|E5RGA7|E5RGA7_HUMAN
GLYQDPVTL	tr|H0YGS7|H0YGS7_HUMAN:Q6PJ69|TRI65_HUMAN
GLYSGVTTV	P23921|RIR1_HUMAN
GMLDLVKKV
GMYPNLVHV	Q9H6S0|YTDC2_HUMAN
GQIEVVPEV	Q92576|PHF3_HUMAN:tr|E7EVH3|E7EVH3_HUMAN
GSHSMRYFFT	P10314|1A32_HUMAN:P01892|1A02_HUMAN:tr|A0A140T9I0|A0A140T9I0_HUMAN:tr|A0A140T913|A0A140T913_HUMAN:tr|A0A140T9X5|A0A140T9X5_HUMAN
GSWDGTLRL	tr|J3KPE3|J3KPE3_HUMAN:tr|H0Y8W2|H0Y8W2_HUMAN:P63244|RACK1_HUMAN:tr|D6RFX4|D6RFX4_HUMAN:tr|D6RHH4|D6RHH4_HUMAN:tr|D6R9Z1|D6R9Z1_HUMAN:tr|D6R9L0|D6R9L0_HUMAN:tr|D6RAC2|D6RAC2_HUMAN:tr|D6REE5|D6REE5_HUMAN
GTIGLIHAV	tr|D6RE83|D6RE83_HUMAN:P09936|UCHL1_HUMAN:tr|D6R956|D6R956_HUMAN
GTVEQIVYL	P52292|IMA1_HUMAN
GVDDAANFRTV	tr|E9PDF6|E9PDF6_HUMAN:O43795|MYO1B_HUMAN
GVLPNIQAV	P20671|H2A1D_HUMAN:P0C0S8|H2A1_HUMAN:Q6FI13|H2A2A_HUMAN
GVYDGEEHSV	O15479|MAGB2_HUMAN
GVYGDVQRV	tr|A6NLN1|A6NLN1_HUMAN:P26599|PTBP1_HUMAN:tr|A0A0U1RRM4|A0A0U1RRM4_HUMAN
HIIENIVAV	O76021|RL1D1_HUMAN:tr|I3L3U9|I3L3U9_HUMAN
HILEDVNKC	tr|G3XAM7|G3XAM7_HUMAN:P35221|CTNA1_HUMAN
HINDSAPEV	Q14008|CKAP5_HUMAN
HLDVKPANI	tr|A6NHV6|A6NHV6_HUMAN:Q99640|PMYT1_HUMAN:tr|B4DZM6|B4DZM6_HUMAN:tr|I3L136|I3L136_HUMAN
HLEEQIAKV	O14777|NDC80_HUMAN
HLFETISQA	P49720|PSB3_HUMAN
HLGEYQAAV	Q00610|CLH1_HUMAN:tr|A0A087WVQ6|A0A087WVQ6_HUMAN
HLIEPLANA	Q9Y490|TLN1_HUMAN
HLIGDFSKV	P30307|MPIP3_HUMAN:tr|H0Y999|H0Y999_HUMAN
HLINQQIAV	Q9UPW6|SATB2_HUMAN
HLLEEPIYL	Q9BUB4|ADAT1_HUMAN
HLLGDPMANV	O95070|YIF1A_HUMAN:tr|E9PIZ0|E9PIZ0_HUMAN:tr|C9JST7|C9JST7_HUMAN:tr|A6NGW1|A6NGW1_HUMAN
HLSDMLQQL	P53350|PLK1_HUMAN
HLSIINEYL	P46940|IQGA1_HUMAN
HLWNSIHGL	Q14596|NBR1_HUMAN
HLYSEVKEV	Q7Z333|SETX_HUMAN
HQVPAVSSV	tr|A0A0G2JHL0|A0A0G2JHL0_HUMAN:P25440|BRD2_HUMAN:tr|H0Y6K2|H0Y6K2_HUMAN:tr|U3KQA6|U3KQA6_HUMAN:tr|A0A140T9F7|A0A140T9F7_HUMAN:tr|H0Y799|H0Y799_HUMAN:tr|E9PIQ3|E9PIQ3_HUMAN:tr|A0A140T9V2|A0A140T9V2_HUMAN:tr|A0A140T9E9|A0A140T9E9_HUMAN:tr|A0A0G2JK44|A0A0G2JK44_HUMAN:tr|A0A140T9X8|A0A140T9X8_HUMAN
HVLDVIHEV	tr|E7EWP2|E7EWP2_HUMAN:tr|E7EPJ7|E7EPJ7_HUMAN:O75962|TRIO_HUMAN
IAPPVPLKA	O43683|BUB1_HUMAN
IIDDNHAIV
IIDVVYNA	tr|Q5JR95|Q5JR95_HUMAN:P62241|RS8_HUMAN
IIIPEIQKV	P55060|XPO2_HUMAN
IILGKSHYV	Q13200|PSMD2_HUMAN
IIPLIPPISP	Q8WXG9|GPR98_HUMAN
ILAQEIVKA	Q9UBE0|SAE1_HUMAN
ILDAGGHNV	Q99460|PSMD1_HUMAN:tr|A0A087WW66|A0A087WW66_HUMAN
ILDAGGHNVTI	Q99460|PSMD1_HUMAN:tr|A0A087WW66|A0A087WW66_HUMAN
ILDDQTNKL	P98082|DAB2_HUMAN
ILDDSHLLV
ILDEPTNHL
ILDPHVVLL	tr|J3KMX1|J3KMX1_HUMAN:tr|I3L245|I3L245_HUMAN:Q99567|NUP88_HUMAN
ILDQKINEV	P11926|DCOR_HUMAN
ILGGPGTVQGV	O14618|CCS_HUMAN:tr|J3KNF4|J3KNF4_HUMAN:tr|E9PK03|E9PK03_HUMAN
ILGIQPPSV	tr|A0A0A0MT33|A0A0A0MT33_HUMAN:Q9UPN6|SCAF8_HUMAN
ILGPKPQGV
ILIDPFHKA
ILMEHIHKL	tr|J3QR09|J3QR09_HUMAN:tr|J3KTE4|J3KTE4_HUMAN:P84098|RL19_HUMAN
ILNPEVVTV	Q9UK61|TASOR_HUMAN
ILQDGRIFI
ILQDRLNQV
ILQSFIHDV	Q9UPW6|SATB2_HUMAN
ILSGIGVSQV	P46977|STT3A_HUMAN
ILTDITKGV	P13639|EF2_HUMAN
IMLEALERV
IQHDLIFSL	tr|F8W9L0|F8W9L0_HUMAN:Q16665|HIF1A_HUMAN:tr|A8MYV6|A8MYV6_HUMAN
IQHSEFEEV	Q9ULJ6|ZMIZ1_HUMAN
IQVTKVTQV	tr|B0YIW6|B0YIW6_HUMAN
ITADVNHNL	Q16222|UAP1_HUMAN
IVAPGTFEV	tr|B4DY09|B4DY09_HUMAN:Q12905|ILF2_HUMAN
KIADFGWSV	Q96GD4|AURKB_HUMAN:tr|J3KT86|J3KT86_HUMAN:tr|A3KFJ0|A3KFJ0_HUMAN:O14965|AURKA_HUMAN
KIAPNTPQL	P69849|NOMO3_HUMAN:Q15155|NOMO1_HUMAN:tr|J3KN36|J3KN36_HUMAN:tr|A0A087X117|A0A087X117_HUMAN:tr|A0A0G2JN29|A0A0G2JN29_HUMAN:Q5JPE7|NOMO2_HUMAN
KIDEKNFVV	P54727|RD23B_HUMAN
KIIDIQEKV	P12270|TPR_HUMAN
KIIGIMEEV	P52701|MSH6_HUMAN:tr|A0A087WWJ1|A0A087WWJ1_HUMAN
KILDLETQL	Q5BJF6|ODFP2_HUMAN
KILPDLNTV	O60287|NPA1P_HUMAN
KILPTLEAV	tr|B4DY09|B4DY09_HUMAN:Q12905|ILF2_HUMAN
KIPTPIVGV	tr|G3XAH6|G3XAH6_HUMAN:P51003|PAPOA_HUMAN:tr|G3V2A0|G3V2A0_HUMAN
KIQEILTQV	O00425|IF2B3_HUMAN
KISTITPQI	P30260|CDC27_HUMAN:tr|G5EA36|G5EA36_HUMAN
KIYEGQVEV	tr|Q5T7N0|Q5T7N0_HUMAN:P46777|RL5_HUMAN
KLDDTYIKA	Q99615|DNJC7_HUMAN
KLDEDVKMI	tr|A0A0A0MT00|A0A0A0MT00_HUMAN:tr|Q5T6K5|Q5T6K5_HUMAN:Q13952|NFYC_HUMAN:tr|Q5T6K7|Q5T6K7_HUMAN:tr|E9PI99|E9PI99_HUMAN
KLDGSRLIKV	P62081|RS7_HUMAN
KLDPAVQQL	Q6KB66|K2C80_HUMAN
KLDQDLNEV	Q9UQE7|SMC3_HUMAN
KLDSSGGAVQL	Q9P0V3|SH3B4_HUMAN
KLDVGNAEV	tr|C9JMD7|C9JMD7_HUMAN:tr|C9JSP1|C9JSP1_HUMAN:tr|C9JQ75|C9JQ75_HUMAN:tr|C9J0M4|C9J0M4_HUMAN:P51572|BAP31_HUMAN
KLEEIIHQI	Q15042|RB3GP_HUMAN
KLFEFMHET	O14980|XPO1_HUMAN
KLGAVFNQV	Q15393|SF3B3_HUMAN
KLGEIVTTI	tr|C9JPM4|C9JPM4_HUMAN:P18085|ARF4_HUMAN:P84085|ARF5_HUMAN:tr|F5H6T5|F5H6T5_HUMAN:tr|F8WDB3|F8WDB3_HUMAN:tr|F5H0C7|F5H0C7_HUMAN:tr|C9J1Z8|C9J1Z8_HUMAN:P61204|ARF3_HUMAN:P84077|ARF1_HUMAN:tr|F5H423|F5H423_HUMAN
KLGSVPVTV	Q9Y4C2|TCAF1_HUMAN
KLHGVNINV	Q9BWF3|RBM4_HUMAN:Q9BQ04|RBM4B_HUMAN
KLIDPQTQV	Q9UKG1|DP13A_HUMAN
KLISELQKL	Q5UIP0|RIF1_HUMAN
KLLDVVHPA	Q99832|TCPH_HUMAN
KLLEGEESRISL	P08670|VIME_HUMAN
KLLPENNVL	tr|E7EQX7|E7EQX7_HUMAN:tr|J3KP33|J3KP33_HUMAN:tr|A0A087WZU8|A0A087WZU8_HUMAN:P04637|P53_HUMAN:tr|E9PFT5|E9PFT5_HUMAN
KLLPQLTYL	tr|H0YN26|H0YN26_HUMAN:Q92688|AN32B_HUMAN:P39687|AN32A_HUMAN
KLLSENTNL	tr|A0A087WY48|A0A087WY48_HUMAN:tr|A0A087WU05|A0A087WU05_HUMAN:Q8IY22|CMIP_HUMAN:tr|A0A087WUL1|A0A087WUL1_HUMAN
KLLSKTPEL	P27824|CALX_HUMAN
KLNDLIQRL	P53621|COPA_HUMAN
KLNPQQFEV	P46977|STT3A_HUMAN
KLPEKWESV	O76021|RL1D1_HUMAN:tr|I3L3U9|I3L3U9_HUMAN
KLQEFLQTL	tr|F8W7R3|F8W7R3_HUMAN:Q9NVI1|FANCI_HUMAN
KLQEQVTDL	P12270|TPR_HUMAN
KLQEVGQVSV	P06756|ITAV_HUMAN
KLREDLERL	P62269|RS18_HUMAN:tr|J3JS69|J3JS69_HUMAN
KLSDLQTQL	P19387|RPB3_HUMAN
KLSENAGIQSL	Q9P0K7|RAI14_HUMAN
KLSLVAAML	P11021|GRP78_HUMAN
KLVEYIVKA	Q2TAK8|MUM1_HUMAN:tr|A0A0D9SGJ8|A0A0D9SGJ8_HUMAN
KLWEAESKL	Q9NYP9|MS18A_HUMAN
KLYDPGQQYA	tr|F5H1R4|F5H1R4_HUMAN:Q92619|HMHA1_HUMAN:tr|K7ES98|K7ES98_HUMAN:tr|K7EM85|K7EM85_HUMAN:tr|K7ES92|K7ES92_HUMAN
KMADIEYRL	P40937|RFC5_HUMAN
KMDENQFVAV	Q16555|DPYL2_HUMAN:tr|A0A1C7CYX9|A0A1C7CYX9_HUMAN
KMIEDLQNEL	Q8IY18|SMC5_HUMAN
KMPDDVWLV	tr|A0A0A0MRB5|A0A0A0MRB5_HUMAN
KMSQVAPSL	O00567|NOP56_HUMAN
KMYEEFLSKV	tr|H7BYW5|H7BYW5_HUMAN:tr|C9JSK5|C9JSK5_HUMAN:P31321|KAP1_HUMAN:P10644|KAP0_HUMAN:tr|K7EPB2|K7EPB2_HUMAN:tr|K7EM13|K7EM13_HUMAN
KQMEELQAL	Q9Y448|SKAP_HUMAN:tr|V9GY01|V9GY01_HUMAN
KQVEEIFNL	P78347|GTF2I_HUMAN
KQVSDLISV	tr|J3KTA4|J3KTA4_HUMAN:P17844|DDX5_HUMAN
KQYGNEVFL	P50990|TCPQ_HUMAN
KTLEGEFSV	P25490|TYY1_HUMAN:tr|H0YJU4|H0YJU4_HUMAN:tr|H0YJV7|H0YJV7_HUMAN:O15391|TYY2_HUMAN
KVADGFKVV	P49915|GUAA_HUMAN
KVAPAPAVV	P62424|RL7A_HUMAN
KVFDPVPVGV	Q08211|DHX9_HUMAN
KVIPVYVGV	O00522|KRIT1_HUMAN
KVLDFEHFL	tr|G8JLA2|G8JLA2_HUMAN:P60660|MYL6_HUMAN:tr|J3KND3|J3KND3_HUMAN
KVPEWVDTV	tr|M0R2L9|M0R2L9_HUMAN:tr|M0QXK4|M0QXK4_HUMAN:tr|M0QYF7|M0QYF7_HUMAN:tr|M0R140|M0R140_HUMAN:P39019|RS19_HUMAN
KVPPFTFHV	Q6NZI2|PTRF_HUMAN
LADEINFE
LASYLDRV	tr|F8VZY9|F8VZY9_HUMAN:P05783|K1C18_HUMAN
LAVVAGVAAE	Q6N075|MFSD5_HUMAN:tr|F8VV69|F8VV69_HUMAN
LFSGQPLII	Q9BY07|S4A5_HUMAN:tr|E7EQT3|E7EQT3_HUMAN
LGGQLNVSV
LGPRLVLA	tr|G3V2K7|G3V2K7_HUMAN:P49755|TMEDA_HUMAN
LIENVASL	P07203|GPX1_HUMAN:tr|A0A087WUQ6|A0A087WUQ6_HUMAN
LLAAWTARA	P05067|A4_HUMAN
LLASEVPQL	Q6PJG6|BRAT1_HUMAN
LLDEPTNHL	Q9UG63|ABCF2_HUMAN
LLDKDQAVAV	P78527|PRKDC_HUMAN
LLDPNVKSIFV	tr|H0Y4B0|H0Y4B0_HUMAN:O43414|ERI3_HUMAN:tr|F6QUN3|F6QUN3_HUMAN:tr|F6UGJ8|F6UGJ8_HUMAN
LLDRFLATV	tr|D6RH01|D6RH01_HUMAN:tr|D6RG12|D6RG12_HUMAN:Q14094|CCNI_HUMAN
LLDVPTAAV	P13284|GILT_HUMAN
LLDVTPLSL	tr|E9PKE3|E9PKE3_HUMAN:P11142|HSP7C_HUMAN
LLFDWSGTGRADA	Q9BZM4|N2DL3_HUMAN
LLFEGEKITI	tr|E7EWC6|E7EWC6_HUMAN:tr|A0A0B4J1Z8|A0A0B4J1Z8_HUMAN:tr|D6RAG0|D6RAG0_HUMAN:tr|A0A0B4J2F8|A0A0B4J2F8_HUMAN:Q9H1A7|RPB1C_HUMAN:Q9GZM3|RPB1B_HUMAN:tr|E2QRJ6|E2QRJ6_HUMAN:tr|A6NFM0|A6NFM0_HUMAN:tr|F6S314|F6S314_HUMAN:tr|E7EP90|E7EP90_HUMAN
LLGPPPVGV	Q9ULV3|CIZ1_HUMAN:tr|H0Y5D5|H0Y5D5_HUMAN:tr|Q9BTG3|Q9BTG3_HUMAN:tr|Q5SYW2|Q5SYW2_HUMAN:tr|F5H2X7|F5H2X7_HUMAN
LLGPRLVLA	tr|G3V2K7|G3V2K7_HUMAN:P49755|TMEDA_HUMAN
LLHPTIILA
LLIENVASL	P07203|GPX1_HUMAN:tr|A0A087WUQ6|A0A087WUQ6_HUMAN
LLIPGLATA	O15239|NDUA1_HUMAN
LLLAAPAQA	P17900|SAP3_HUMAN
LLLAQLSDA	Q9NQ34|TMM9B_HUMAN
LLLDVPTAAVQA	P13284|GILT_HUMAN
LLLPGPSAA	P23284|PPIB_HUMAN
LLLPLLPPLSP	Q8WX77|IBPL1_HUMAN
LLLPLLPPLSPS	Q8WX77|IBPL1_HUMAN
LLLPLLPPLSPSLG	Q8WX77|IBPL1_HUMAN
LLLPPPPCPA	Q9BTY2|FUCO2_HUMAN
LLPAPGAAA
LLPDLIQKV	tr|E9PLK3|E9PLK3_HUMAN:P55786|PSA_HUMAN
LLPDNVHYV	P42285|SK2L2_HUMAN
LLPEGPPAI	Q15011|HERP1_HUMAN:tr|H3BV54|H3BV54_HUMAN
LLPGPSAA	P23284|PPIB_HUMAN
LLPLLPPLSP	Q8WX77|IBPL1_HUMAN
LLPPPGSCA	Q14696|MESD_HUMAN:tr|H0YLI4|H0YLI4_HUMAN
LLPPPPCPA	Q9BTY2|FUCO2_HUMAN
LLPPPPRVGG	P08648|ITA5_HUMAN
LLQEPPRTV	tr|H0YI16|H0YI16_HUMAN:Q96IZ0|PAWR_HUMAN
LLSPHNPAL
LLWAPPPSRA	P20908|CO5A1_HUMAN:tr|A0A087WXW9|A0A087WXW9_HUMAN
LLYDLADQLHA	tr|H0YKF0|H0YKF0_HUMAN:P13804|ETFA_HUMAN:tr|H0YL12|H0YL12_HUMAN:tr|H0YNX6|H0YNX6_HUMAN
LLYQGPHNTL	P13612|ITA4_HUMAN:tr|E7EP60|E7EP60_HUMAN
LMVDHVTEV	Q9HD15|SRA1_HUMAN
LPPPPCPA	Q9BTY2|FUCO2_HUMAN
LYVDDPDKDSG	Q969X5|ERGI1_HUMAN
LYVDDPDKDSGG	Q969X5|ERGI1_HUMAN
MLDDRAYLV	Q5SRE5|NU188_HUMAN
MLFGHPLLV	tr|G5E9A6|G5E9A6_HUMAN:P51784|UBP11_HUMAN
MVAPAVASV	P05412|JUN_HUMAN
NIANHFFTV	Q16222|UAP1_HUMAN
NLAEDIMRL	P08670|VIME_HUMAN
NLAEKLIGV	Q86X10|RLGPB_HUMAN:tr|A2A2F0|A2A2F0_HUMAN
NLAENISRV	P11216|PYGB_HUMAN
NLAPAPLNA	P10646|TFPI1_HUMAN:tr|C9JP39|C9JP39_HUMAN:tr|C9J103|C9J103_HUMAN:tr|C9JT76|C9JT76_HUMAN:tr|C9JQ14|C9JQ14_HUMAN:tr|C9JKV3|C9JKV3_HUMAN:tr|C9JBB3|C9JBB3_HUMAN
NLDNPIQTV	P69849|NOMO3_HUMAN:Q15155|NOMO1_HUMAN:tr|J3KN36|J3KN36_HUMAN:tr|A0A087X117|A0A087X117_HUMAN:tr|A0A0G2JN29|A0A0G2JN29_HUMAN:Q5JPE7|NOMO2_HUMAN
NLDPAVHEV	Q9HCN4|GPN1_HUMAN:tr|F8WD09|F8WD09_HUMAN
NLFNKYPAL	tr|A0A0A0MSQ0|A0A0A0MSQ0_HUMAN:P13797|PLST_HUMAN
NLLPKLHIV	O00299|CLIC1_HUMAN
NLMEQPIKV	tr|C9J826|C9J826_HUMAN:tr|C9JK18|C9JK18_HUMAN:tr|C9JKY1|C9JKY1_HUMAN:tr|C9JTX4|C9JTX4_HUMAN:P14923|PLAK_HUMAN:tr|C9JPI2|C9JPI2_HUMAN:tr|K7ERP3|K7ERP3_HUMAN
NLVEKTPAL	O75964|ATP5L_HUMAN
NLYPFVKTV	P31939|PUR9_HUMAN:tr|C9JLK0|C9JLK0_HUMAN
NMVAKVDEV	P62906|RL10A_HUMAN
NMYGKVVTV	O00267|SPT5H_HUMAN
NQFPGFKEV	tr|M0R268|M0R268_HUMAN:P09012|SNRPA_HUMAN:P08579|RU2B_HUMAN
NQWDGTQHGV	P46939|UTRO_HUMAN
NVIDNLIVA	tr|B4DY09|B4DY09_HUMAN:Q12905|ILF2_HUMAN
NVIERLQEA	Q9UBK9|UXT_HUMAN:tr|A0A0C4DFR8|A0A0C4DFR8_HUMAN
PLGPAPVSV	P57086|SCND1_HUMAN
QLAQFVHEV	Q96FC9|DDX11_HUMAN
QLIDIIHTA	Q9NXF1|TEX10_HUMAN
QLIDKVWQ	Q92503|S14L1_HUMAN
QLIDKVWQL	Q92503|S14L1_HUMAN
QLLDQIWRT	Q9P2I0|CPSF2_HUMAN
QLLGSAHEV	Q13813|SPTN1_HUMAN:tr|A0A0D9SF54|A0A0D9SF54_HUMAN:tr|A0A0D9SGF6|A0A0D9SGF6_HUMAN
QLMPLPVKV
QLNEKVAQL	Q16850|CP51A_HUMAN:tr|A0A0C4DFL7|A0A0C4DFL7_HUMAN
QLNGILLHL	P05783|K1C18_HUMAN:tr|F8VZY9|F8VZY9_HUMAN
QLQDFDWQV	Q9NX08|COMD8_HUMAN
QLQEELHQL	tr|H0YJ97|H0YJ97_HUMAN:Q15643|TRIPB_HUMAN
QLQGYLRSV
QLVDIIEKV	tr|K7ENH2|K7ENH2_HUMAN:tr|K7ESG5|K7ESG5_HUMAN:tr|K9J957|K9J957_HUMAN:P61289|PSME3_HUMAN
QLYNQIIKL	O76094|SRP72_HUMAN
QMAEIAVNA	tr|B7ZAR1|B7ZAR1_HUMAN:P48643|TCPE_HUMAN:tr|E9PCA1|E9PCA1_HUMAN
QQDPQQYNV	P35869|AHR_HUMAN:tr|A0A1B0GVI7|A0A1B0GVI7_HUMAN
QQIGKVVQV	tr|J3KTJ8|J3KTJ8_HUMAN:tr|J3QRI7|J3QRI7_HUMAN:tr|J3QQQ9|J3QQQ9_HUMAN:tr|J3QQV1|J3QQV1_HUMAN:tr|E5RIT6|E5RIT6_HUMAN:tr|J3QRC4|J3QRC4_HUMAN:P61254|RL26_HUMAN:Q9UNX3|RL26L_HUMAN
QVCAIIERV	Q99613|EIF3C_HUMAN:B5ME19|EIFCL_HUMAN
QVFPGLLERV	Q9UBB4|ATX10_HUMAN
RGELPCDDY
RIGQGVPVV	tr|H0YLN8|H0YLN8_HUMAN:Q96QT4|TRPM7_HUMAN
RIIDVVYNA	tr|Q5JR95|Q5JR95_HUMAN:P62241|RS8_HUMAN
RIMGNIWDA	O75694|NU155_HUMAN:tr|E9PF10|E9PF10_HUMAN
RINIPPPSV	tr|A0A024R4E5|A0A024R4E5_HUMAN:Q00341|VIGLN_HUMAN
RLAADDFRV	P05783|K1C18_HUMAN:tr|F8VZY9|F8VZY9_HUMAN
RLAHYIDRV	Q03252|LMNB2_HUMAN
RLASYLDRV	P05783|K1C18_HUMAN:tr|F8VZY9|F8VZY9_HUMAN
RLDDVSNDV	Q86Y56|DAAF5_HUMAN
RLDELGGVYL	tr|Q5JYR7|Q5JYR7_HUMAN:P04844|RPN2_HUMAN
RLEDQVIGV
RLFDEPQLA	Q9H0C5|BTBD1_HUMAN:Q9BX70|BTBD2_HUMAN
RLFDEPQLASL	Q9H0C5|BTBD1_HUMAN:Q9BX70|BTBD2_HUMAN
RLFDQAFGL	P04792|HSPB1_HUMAN
RLFPGSSFL	Q96BA8|CR3L1_HUMAN
RLGDQPVYL
RLIQESPTL	Q6P1A2|MBOA5_HUMAN
RLLDYVVNI	Q63ZY3|KANK2_HUMAN:tr|K7EIU4|K7EIU4_HUMAN
RLLEATSYL	O60341|KDM1A_HUMAN
RLLEQKVEL	Q9H307|PININ_HUMAN
RLLHEVQEL	tr|F8W1I6|F8W1I6_HUMAN:Q13561|DCTN2_HUMAN:tr|F8VW18|F8VW18_HUMAN
RLLQQNTQL	Q01664|TFAP4_HUMAN
RLNKVISEL	P05387|RLA2_HUMAN
RLQDEIQNM	P08670|VIME_HUMAN
RLQEELRKV	Q6KB66|K2C80_HUMAN
RLQEFIDEV	tr|A0A0G2JQX1|A0A0G2JQX1_HUMAN
RLQESVMEA	O60216|RAD21_HUMAN
RLQETLSAA	P78527|PRKDC_HUMAN
RLSEFIPAVF	Q12768|STRUM_HUMAN
RLSELGITQA
RLTEYSRTL	P50991|TCPD_HUMAN
RLTPKLMEV	tr|A0A087WZK9|A0A087WZK9_HUMAN:tr|E5RGU4|E5RGU4_HUMAN:tr|E5RJT0|E5RJT0_HUMAN:O15372|EIF3H_HUMAN:tr|B3KS98|B3KS98_HUMAN
RLVPSVNGV	P11586|C1TC_HUMAN:tr|F5H2F4|F5H2F4_HUMAN
RLWDLTTGTTT	tr|D6RFX4|D6RFX4_HUMAN:tr|D6RHH4|D6RHH4_HUMAN:tr|D6R9Z1|D6R9Z1_HUMAN:tr|J3KPE3|J3KPE3_HUMAN:tr|H0Y8W2|H0Y8W2_HUMAN:tr|D6R9L0|D6R9L0_HUMAN:P63244|RACK1_HUMAN:tr|D6RFZ9|D6RFZ9_HUMAN:tr|H0YAF8|H0YAF8_HUMAN
RLWGEPVNL	Q93008|USP9X_HUMAN
RLWPKIQGL	Q9NX09|DDIT4_HUMAN
RLYGYFHDA	tr|A3KFJ0|A3KFJ0_HUMAN:O14965|AURKA_HUMAN
RLYPEGLAQL	tr|J3QL14|J3QL14_HUMAN:tr|R4GN72|R4GN72_HUMAN:P61421|VA0D1_HUMAN:tr|F5GYQ1|F5GYQ1_HUMAN
RLYPWGVVEV	tr|B5MCX3|B5MCX3_HUMAN:Q15019|SEPT2_HUMAN
RLYQGINQL	P43246|MSH2_HUMAN
RMLPHAPGV	Q92769|HDAC2_HUMAN:Q13547|HDAC1_HUMAN
RQLEEEGITFV	Q92503|S14L1_HUMAN
RQPDSGISSI
RTIEYLEEV	P40939|ECHA_HUMAN
RVDPNGSRYLL	tr|F5GY55|F5GY55_HUMAN:Q16531|DDB1_HUMAN
RVIGTLEEV	P46060|RAGP1_HUMAN
RVLPPSALQSV	Q96GD4|AURKB_HUMAN:tr|J3KT86|J3KT86_HUMAN
RVPPPPPIA	tr|B2R5W2|B2R5W2_HUMAN:tr|G3V4C1|G3V4C1_HUMAN:tr|G3V2Q1|G3V2Q1_HUMAN:P07910|HNRPC_HUMAN
RVPPPPQSV	P29353|SHC1_HUMAN:tr|X6R6D0|X6R6D0_HUMAN
RVQEAIAEV	tr|Q5VW52|Q5VW52_HUMAN
RVSDINFTL	Q5H9R7|PP6R3_HUMAN:tr|E9PQP7|E9PQP7_HUMAN
SDPFTHLAP	Q9UPY3|DICER_HUMAN
SIAEVVHQL	O14976|GAK_HUMAN
SIHDVTFQV	Q9P2D0|IBTK_HUMAN
SIIGRLLEV	tr|E9PMD7|E9PMD7_HUMAN:P62136|PP1A_HUMAN
SILEDPPSI	tr|H0YH12|H0YH12_HUMAN:Q9NVM9|ASUN_HUMAN
SILEHQIQV	P33991|MCM4_HUMAN:tr|E5RFJ8|E5RFJ8_HUMAN:tr|E5RG31|E5RG31_HUMAN
SILHDVVEV	tr|I3L0X5|I3L0X5_HUMAN:tr|I3L4C3|I3L4C3_HUMAN:O75391|SPAG7_HUMAN
SIYPSPTGV	Q6P2Q9|PRP8_HUMAN
SLADDSVLERL	Q9NU22|MDN1_HUMAN
SLADIAQKL	O43242|PSMD3_HUMAN
SLADLQNDEV	tr|D6RGE0|D6RGE0_HUMAN:tr|D6RI02|D6RI02_HUMAN:tr|D6RED7|D6RED7_HUMAN:tr|D6RAS7|D6RAS7_HUMAN:tr|H0Y8L7|H0Y8L7_HUMAN:tr|D6RB09|D6RB09_HUMAN:tr|E9PFI5|E9PFI5_HUMAN:tr|D6RG13|D6RG13_HUMAN:tr|D6RAT0|D6RAT0_HUMAN:P61247|RS3A_HUMAN
SLADYITAA	P33993|MCM7_HUMAN
SLAEGRLYL	Q7Z3E5|ARMC9_HUMAN:tr|A0A087X1I8|A0A087X1I8_HUMAN:tr|C9J535|C9J535_HUMAN:tr|H7BZA2|H7BZA2_HUMAN:tr|H7C3U7|H7C3U7_HUMAN:tr|H7BZY2|H7BZY2_HUMAN
SLAEKIQAL	tr|F6TX30|F6TX30_HUMAN:Q9NWX5|ASB6_HUMAN
SLAEVNTQL	Q9BV73|CP250_HUMAN
SLAGGIIGV	tr|Q5T6W2|Q5T6W2_HUMAN:P61978|HNRPK_HUMAN
SLAGQTYAV	tr|A0A096LNU2|A0A096LNU2_HUMAN:tr|A0A096LP26|A0A096LP26_HUMAN:C4AMC7|WASH3_HUMAN:tr|A0A096LP75|A0A096LP75_HUMAN:Q6VEQ5|WASH2_HUMAN:A8K0Z3|WASH1_HUMAN
SLAKIYTEA	Q92522|H1X_HUMAN
SLAPAGVIRV
SLAQYLINA	Q15365|PCBP1_HUMAN
SLAQYLINV	tr|H3BSS4|H3BSS4_HUMAN:tr|H3BRU6|H3BRU6_HUMAN:tr|F8VZX2|F8VZX2_HUMAN:Q15366|PCBP2_HUMAN:tr|F8VRH0|F8VRH0_HUMAN
SLDGIPFTV
SLDPKTNTL	tr|C9JG97|C9JG97_HUMAN:Q13685|AAMP_HUMAN:tr|C9JEH3|C9JEH3_HUMAN
SLDPNAVKAL	Q29RF7|PDS5A_HUMAN
SLDQPTQTV	Q99613|EIF3C_HUMAN:B5ME19|EIFCL_HUMAN
SLFEKGLKNV	tr|D6RED6|D6RED6_HUMAN:tr|H0Y9Y0|H0Y9Y0_HUMAN:Q9UKA1|FBXL5_HUMAN:tr|H0YAG2|H0YAG2_HUMAN:tr|D6RB50|D6RB50_HUMAN:tr|D6RBW7|D6RBW7_HUMAN:tr|D6R9Y4|D6R9Y4_HUMAN:tr|D6RHC3|D6RHC3_HUMAN:tr|D6RCR7|D6RCR7_HUMAN
SLFGGSVKL	Q8WUM4|PDC6I_HUMAN
SLFGGTSGL
SLFPGKLEV	Q13045|FLII_HUMAN
SLFRVITEV	Q93063|EXT2_HUMAN
SLGDWGAEA	P35625|TIMP3_HUMAN
SLGEGLITA	P46060|RAGP1_HUMAN
SLHDAIMIV	Q99832|TCPH_HUMAN
SLHDTVTTL	Q9H269|VPS16_HUMAN
SLIDADPYL	P20248|CCNA2_HUMAN
SLIDKTTAA	P09234|RU1C_HUMAN:tr|A0A0A0MRR7|A0A0A0MRR7_HUMAN
SLIGHLQTL	Q16690|DUS5_HUMAN
SLIPTSPQV	tr|M0R0X3|M0R0X3_HUMAN:Q5PRF9|SMAG2_HUMAN:tr|A0A087WZT0|A0A087WZT0_HUMAN:tr|M0QZ22|M0QZ22_HUMAN
SLKNRIESV
SLLDEFYKL	Q14444|CAPR1_HUMAN:tr|G3V153|G3V153_HUMAN
SLLDGVVEKL
SLLDKIIGA	Q6NZI2|PTRF_HUMAN
SLLDPVPEV	Q92616|GCN1_HUMAN
SLLDRFLATV	tr|D6RH01|D6RH01_HUMAN:tr|D6RG12|D6RG12_HUMAN:Q14094|CCNI_HUMAN
SLLDSCTKL	P50991|TCPD_HUMAN
SLLEKSLGL	tr|D6RBD7|D6RBD7_HUMAN:tr|C9J1V9|C9J1V9_HUMAN:O43324|MCA3_HUMAN
SLLESVQKL	Q13535|ATR_HUMAN
SLLNQPKAV
SLLPAIVEL	P30154|2AAB_HUMAN
SLLPEGPPAI	Q15011|HERP1_HUMAN:tr|H3BV54|H3BV54_HUMAN
SLLPGPGAA	Q9Y639|NPTN_HUMAN:tr|H3BU51|H3BU51_HUMAN
SLLPPDALVGL	Q15437|SC23B_HUMAN:tr|Q5QPE2|Q5QPE2_HUMAN
SLLQTLYKV	P46060|RAGP1_HUMAN
SLLSHVEQL	tr|B1AK45|B1AK45_HUMAN:tr|B1AK43|B1AK43_HUMAN:Q9UI95|MD2L2_HUMAN:tr|B1AK44|B1AK44_HUMAN
SLNHLLNYV	O75533|SF3B1_HUMAN
SLQETIQSL	Q6NUQ4|TM214_HUMAN
SLQSTILGV	tr|E7EN44|E7EN44_HUMAN:Q86WA8|LONP2_HUMAN
SLSEKQYFL	Q8TCY9|URGCP_HUMAN
SLSEKTVLL	P13987|CD59_HUMAN:tr|H0YET2|H0YET2_HUMAN
SLSSIRLIQA	tr|A0A087WZI0|A0A087WZI0_HUMAN
SLTGHISTV	O43660|PLRG1_HUMAN:tr|H0YA24|H0YA24_HUMAN
SLVQGELVTA	P35611|ADDA_HUMAN:tr|E7EV99|E7EV99_HUMAN:tr|E7ENY0|E7ENY0_HUMAN:tr|H0Y9H2|H0Y9H2_HUMAN
SLWFKPEEL	P22392|NDKB_HUMAN:tr|Q32Q12|Q32Q12_HUMAN
SLWGQPAEA	P29400|CO4A5_HUMAN
SLYDYNPNL	Q99613|EIF3C_HUMAN:B5ME19|EIFCL_HUMAN
SLYEMVSRV	Q08945|SSRP1_HUMAN
SLYGGTITI	Q5VTR2|BRE1A_HUMAN
SMLEPVPEL	O95155|UBE4B_HUMAN
SMMDPNHFL	Q8IWV8|UBR2_HUMAN
SMMDVDHQI	P48643|TCPE_HUMAN:tr|B7ZAR1|B7ZAR1_HUMAN:tr|E9PCA1|E9PCA1_HUMAN
SMPDFDLHL	Q09666|AHNK_HUMAN
SMPDVDLHL	Q09666|AHNK_HUMAN
SMSADVPLV	P12004|PCNA_HUMAN
SMYGVDLHHA	tr|E9PII3|E9PII3_HUMAN:tr|E9PK52|E9PK52_HUMAN:tr|E9PHY5|E9PHY5_HUMAN:O43491|E41L2_HUMAN:tr|A0A0C4DH22|A0A0C4DH22_HUMAN:Q9H4G0|E41L1_HUMAN:tr|A0A1B0GTF8|A0A1B0GTF8_HUMAN:tr|A8K968|A8K968_HUMAN:tr|A0A0A0MRA8|A0A0A0MRA8_HUMAN:tr|Q4VXN0|Q4VXN0_HUMAN:Q9Y2J2|E41L3_HUMAN
SMYSKPECL	tr|H0YBM4|H0YBM4_HUMAN:tr|H0YBF7|H0YBF7_HUMAN:tr|A0A0A0MRE5|A0A0A0MRE5_HUMAN:Q9ULH1|ASAP1_HUMAN
SQIQEFKEA	O14950|ML12B_HUMAN
SQLDVPFKV	Q96RL7|VP13A_HUMAN
SQVPEVTTV	Q99570|PI3R4_HUMAN
STFDHPELV	tr|F8VQ14|F8VQ14_HUMAN:tr|F5GWF6|F5GWF6_HUMAN:P78371|TCPB_HUMAN
SVASTITGV
SVDSKPPVI	tr|M0QZS0|M0QZS0_HUMAN:tr|A0A087WZG4|A0A087WZG4_HUMAN:Q6ZSZ5|ARHGI_HUMAN
SVFGQVERA	Q15233|NONO_HUMAN
SVFGVPLTV	Q96QB1|RHG07_HUMAN
SVHKGFAFV	tr|B2R5W2|B2R5W2_HUMAN:tr|G3V4C1|G3V4C1_HUMAN:tr|G3V2Q1|G3V2Q1_HUMAN:P07910|HNRPC_HUMAN
SVIQNLRTV	Q99460|PSMD1_HUMAN:tr|A0A087WW66|A0A087WW66_HUMAN
SVITQVFHV	tr|A0A024R4E5|A0A024R4E5_HUMAN:Q00341|VIGLN_HUMAN
SVLGAITSV	tr|B7Z7P8|B7Z7P8_HUMAN:P62495|ERF1_HUMAN:tr|D6RJE8|D6RJE8_HUMAN:tr|I3L492|I3L492_HUMAN:tr|D6RCB3|D6RCB3_HUMAN
SVLGSLSSV	Q9UKX7|NUP50_HUMAN
SVLKSIQEV	P42285|SK2L2_HUMAN
SVYGSLASV	Q01581|HMCS1_HUMAN
TDEEVDEL	P19105|ML12A_HUMAN:O14950|ML12B_HUMAN:tr|J3QRS3|J3QRS3_HUMAN
TIMPKDIQL	Q71DI3|H32_HUMAN
TIPEAFRGV	O00299|CLIC1_HUMAN
TLADVLYHV
TLAEHIIEA	Q9Y6Y1|CMTA1_HUMAN:tr|H0YJK7|H0YJK7_HUMAN
TLAKYLMEL	P14635|CCNB1_HUMAN:O95067|CCNB2_HUMAN:tr|H1UBN3|H1UBN3_HUMAN
TLDAGNIKL	O75400|PR40A_HUMAN
TLDDKKVYL	tr|F8W9X7|F8W9X7_HUMAN:Q567U6|CCD93_HUMAN
TLFPKDVQL	P49450|CENPA_HUMAN
TLFPSKIGV
TLGQIWDV	Q14204|DYHC1_HUMAN
TLIDLPGITKV	tr|E5RIK2|E5RIK2_HUMAN:tr|E5RHK8|E5RHK8_HUMAN:Q9UQ16|DYN3_HUMAN:P50570|DYN2_HUMAN
TLLEDGTFKV
TLLEKDYFL	Q8TF05|PP4R1_HUMAN
TLLRLLYEA	Q7L2H7|EIF3M_HUMAN:tr|J3KNJ2|J3KNJ2_HUMAN
TLNEKLTAL	Q8WUW1|BRK1_HUMAN
TLQEQLEKA	Q9H307|PININ_HUMAN
TLSDLRVYL	Q9BYN0|SRXN1_HUMAN
TLSDVVVGL	Q96EB1|ELP4_HUMAN:tr|G5E9D4|G5E9D4_HUMAN
TLSERLWGL	Q9NS69|TOM22_HUMAN
TLSEVTNQL	Q9H0K1|SIK2_HUMAN
TLSTVISKV	tr|H3BU53|H3BU53_HUMAN
TLTGKTITL	tr|J3QS39|J3QS39_HUMAN:tr|J3QTR3|J3QTR3_HUMAN:tr|F5H6Q2|F5H6Q2_HUMAN:tr|F5GYU3|F5GYU3_HUMAN:tr|F5H2Z3|F5H2Z3_HUMAN:tr|F5H265|F5H265_HUMAN:tr|B4DV12|B4DV12_HUMAN:tr|F5H388|F5H388_HUMAN:tr|F5H747|F5H747_HUMAN:tr|F5GXK7|F5GXK7_HUMAN:tr|J3QKN0|J3QKN0_HUMAN:P0CG47|UBB_HUMAN:tr|Q5PY61|Q5PY61_HUMAN:tr|Q96C32|Q96C32_HUMAN:P0CG48|UBC_HUMAN
TLTNIIHNL	Q9P0S3|ORML1_HUMAN
TLTNVIHNL	tr|F8VXD5|F8VXD5_HUMAN:Q53FV1|ORML2_HUMAN
TLTSKLYSL	Q9UDW1|QCR9_HUMAN
TLVDFPLHL	tr|A0A0A0MRB5|A0A0A0MRB5_HUMAN
TLVYHVVGV	Q15393|SF3B3_HUMAN
TLWGIQKEL	P00338|LDHA_HUMAN
TLWVDPYEV	P78543|BTG2_HUMAN:tr|F8W0U7|F8W0U7_HUMAN:P62324|BTG1_HUMAN
TLWYRAPEV	tr|F8VXD2|F8VXD2_HUMAN:tr|F8VZZ0|F8VZZ0_HUMAN:tr|F8VWX7|F8VWX7_HUMAN:tr|F8VZ51|F8VZ51_HUMAN:P11802|CDK4_HUMAN
TLWYRPPEL
TLYEAVREV	P62906|RL10A_HUMAN
TLYEHNNEL	Q9NRG9|AAAS_HUMAN
TMLARLASA	Q6UVK1|CSPG4_HUMAN
TMMSRPPVL	Q5T9L3|WLS_HUMAN
TTFPRPVTV	Q15233|NONO_HUMAN
TVFSHAQTV	tr|H0YMV8|H0YMV8_HUMAN:tr|C9J1C5|C9J1C5_HUMAN:P42677|RS27_HUMAN:Q71UM5|RS27L_HUMAN:tr|C9JLI6|C9JLI6_HUMAN
VIAEILRGV	O00567|NOP56_HUMAN
VILPTVHEV	Q8IWF6|DEN6A_HUMAN:tr|H7C598|H7C598_HUMAN
VINDECYQV	Q29RF7|PDS5A_HUMAN
VLDDKLVFV	Q4KMQ2|ANO6_HUMAN
VLFEHAVGYA	O00567|NOP56_HUMAN
VLFEKEVNEV
VLFGVETHV	Q96CN7|ISOC1_HUMAN
VLFPNLKTV
VLHEGTNFV	Q13418|ILK_HUMAN:tr|A0A0A0MTH3|A0A0A0MTH3_HUMAN
VLIDYQRNV	O14980|XPO1_HUMAN
VLKEIVERV	Q14444|CAPR1_HUMAN:tr|G3V153|G3V153_HUMAN
VLLAAGPSAA	Q8TEM1|PO210_HUMAN
VLLESEQFL	P37108|SRP14_HUMAN
VLNEYFHNV	tr|M0R1S0|M0R1S0_HUMAN:tr|M0QZ21|M0QZ21_HUMAN:P53680|AP2S1_HUMAN:tr|M0R0N4|M0R0N4_HUMAN:tr|X6R390|X6R390_HUMAN:tr|M0QYZ2|M0QYZ2_HUMAN
VLNPHEALA	tr|K7EKQ3|K7EKQ3_HUMAN:O60895|RAMP2_HUMAN
VLPVPPLSV	P24928|RPB1_HUMAN:tr|A0A087WWE2|A0A087WWE2_HUMAN
VLVESEHQV	P23458|JAK1_HUMAN
VLYDPVVGC	Q9NNW5|WDR6_HUMAN:tr|A0A087X295|A0A087X295_HUMAN
VLYPHEPTAV	tr|H7C1C1|H7C1C1_HUMAN:tr|F8W8A5|F8W8A5_HUMAN:Q9NYP3|DONS_HUMAN
VMAPRTLVL	P30456|1A43_HUMAN:P18462|1A25_HUMAN:P30450|1A26_HUMAN:P30457|1A66_HUMAN:tr|A0A140T8Y4|A0A140T8Y4_HUMAN:P10316|1A69_HUMAN:P01892|1A02_HUMAN:tr|A0A140T9I0|A0A140T9I0_HUMAN:tr|A0A140T913|A0A140T913_HUMAN:tr|A0A140T9X5|A0A140T9X5_HUMAN
VMASPGGLSAV
VMDSKIVQV	O15131|IMA6_HUMAN:O60684|IMA7_HUMAN:P52294|IMA5_HUMAN
VMVDGKPVNL	P63000|RAC1_HUMAN:P60763|RAC3_HUMAN
VQIEEVRQV	tr|B4DY09|B4DY09_HUMAN:Q12905|ILF2_HUMAN
VQQPQQVQV	Q2TAL8|QRIC1_HUMAN
VQVAALASA	tr|E9PGV9|E9PGV9_HUMAN
VSPPDNPQV	Q6P2Q9|PRP8_HUMAN
VTFPLLFPT
VVLPAPPAV	Q96S59|RANB9_HUMAN
VVVDPIQSV	O00487|PSDE_HUMAN
VVYGGGAAEI	P48643|TCPE_HUMAN:tr|B7ZAR1|B7ZAR1_HUMAN:tr|E9PCA1|E9PCA1_HUMAN
VWAAGPAAQ	Q8N9H9|CA127_HUMAN:tr|H3BM07|H3BM07_HUMAN:tr|G8JLG8|G8JLG8_HUMAN
YAYDGKDYI	P10316|1A69_HUMAN:P01892|1A02_HUMAN:tr|A0A140T9I0|A0A140T9I0_HUMAN:tr|A0A140T913|A0A140T913_HUMAN:tr|A0A140T9X5|A0A140T9X5_HUMAN:P04222|1C03_HUMAN:tr|A0A140T9W2|A0A140T9W2_HUMAN:tr|A0A140T9M0|A0A140T9M0_HUMAN:tr|A0A140T9U0|A0A140T9U0_HUMAN:Q04826|1B40_HUMAN
YAYDGKDYIA	P10316|1A69_HUMAN:P01892|1A02_HUMAN:tr|A0A140T9I0|A0A140T9I0_HUMAN:tr|A0A140T913|A0A140T913_HUMAN:tr|A0A140T9X5|A0A140T9X5_HUMAN:P04222|1C03_HUMAN:tr|A0A140T9W2|A0A140T9W2_HUMAN:tr|A0A140T9M0|A0A140T9M0_HUMAN:tr|A0A140T9U0|A0A140T9U0_HUMAN:Q04826|1B40_HUMAN
YAYDGKDYL	tr|Q8MH48|Q8MH48_HUMAN:P17693|HLAG_HUMAN:tr|Q5RJ85|Q5RJ85_HUMAN:tr|A0A0G2JPQ3|A0A0G2JPQ3_HUMAN
YAYDGKDYLA	tr|Q8MH48|Q8MH48_HUMAN:P17693|HLAG_HUMAN:tr|Q5RJ85|Q5RJ85_HUMAN:tr|A0A0G2JPQ3|A0A0G2JPQ3_HUMAN
YCAEIAHNV	tr|D3YTB1|D3YTB1_HUMAN:P62910|RL32_HUMAN:tr|F8W727|F8W727_HUMAN
YDIYLRMT
YGLPVVVKL	P35222|CTNB1_HUMAN:tr|B4DGU4|B4DGU4_HUMAN
YITGDQLGALY
YLADIFTKL	Q49AG3|ZBED5_HUMAN
YLAGEAPTL	tr|A0A140T904|A0A140T904_HUMAN
YLDAMMNEA	O14950|ML12B_HUMAN
YLDEYIARM	tr|H3BMQ0|H3BMQ0_HUMAN:P49815|TSC2_HUMAN
YLDNGVVFV	tr|F5GY55|F5GY55_HUMAN:Q16531|DDB1_HUMAN
YLDPAQRGV	tr|A0A087WYU2|A0A087WYU2_HUMAN:Q96S19|CP013_HUMAN
YLDPRITVA	P11387|TOP1_HUMAN
YLDPSVLSGV	tr|H3BN98|H3BN98_HUMAN
YLDPVQRDL	tr|F8WE52|F8WE52_HUMAN:tr|F8WDU5|F8WDU5_HUMAN
YLDVVQSNV	Q8IX04|UEVLD_HUMAN
YLEDTDRNL
YLENGKETL	P30456|1A43_HUMAN:P18462|1A25_HUMAN:P30450|1A26_HUMAN:P30457|1A66_HUMAN:tr|A0A140T8Y4|A0A140T8Y4_HUMAN:P10314|1A32_HUMAN:P10316|1A69_HUMAN:P01892|1A02_HUMAN:tr|A0A140T9I0|A0A140T9I0_HUMAN:tr|A0A140T913|A0A140T913_HUMAN:tr|A0A140T9X5|A0A140T9X5_HUMAN:Q95604|1C17_HUMAN:Q04826|1B40_HUMAN:Q29960|1C16_HUMAN:tr|A0A140T937|A0A140T937_HUMAN:tr|A0A140T912|A0A140T912_HUMAN:tr|A0A140T930|A0A140T930_HUMAN:tr…
YLFDVQRNNIA	tr|Q5QNZ2|Q5QNZ2_HUMAN:P24539|AT5F1_HUMAN
YLFSGFQEA	Q96IF1|AJUBA_HUMAN
YLGRLAHEV	tr|Q8J015|Q8J015_HUMAN
YLHDQNPDAAL
YLHNQGIGV	O60566|BUB1B_HUMAN
YLHSQVVSV	tr|A0A140T9S0|A0A140T9S0_HUMAN:Q03519|TAP2_HUMAN:tr|A0A0G2JLV0|A0A0G2JLV0_HUMAN:tr|A0A087WYD6|A0A087WYD6_HUMAN:tr|X5CMH5|X5CMH5_HUMAN:tr|E7ENX8|E7ENX8_HUMAN
YLLPAIVHI	tr|J3KTA4|J3KTA4_HUMAN:P17844|DDX5_HUMAN
YLMEGSYNKV	P48556|PSMD8_HUMAN:tr|K7EJR3|K7EJR3_HUMAN:tr|R4GMR5|R4GMR5_HUMAN:tr|K7EK21|K7EK21_HUMAN:tr|K7EJC1|K7EJC1_HUMAN
YLNVQVKEL	Q9NTJ3|SMC4_HUMAN:tr|E9PD53|E9PD53_HUMAN
YLPPGFLSA	P36956|SRBP1_HUMAN
YLTAEILEL	P20671|H2A1D_HUMAN:P0C0S8|H2A1_HUMAN:Q6FI13|H2A2A_HUMAN
YLTHDSPSV	P09234|RU1C_HUMAN:tr|A0A0A0MRR7|A0A0A0MRR7_HUMAN
YLTNEGIAHL	Q15149|PLEC_HUMAN
YLTNEGIQYL	tr|S4R435|S4R435_HUMAN:P46783|RS10_HUMAN:tr|F6U211|F6U211_HUMAN
YMIAHITGL	P04818|TYSY_HUMAN
YQYPVIIHL	Q9BW60|ELOV1_HUMAN
YTPPPPPTA	tr|A0A0A0MRA5|A0A0A0MRA5_HUMAN:tr|B7Z4B8|B7Z4B8_HUMAN:Q9BUJ2|HNRL1_HUMAN
YVDDFGVSV	Q93063|EXT2_HUMAN
YVDDPDKDSGGKI	Q969X5|ERGI1_HUMAN
YVDPVITSI	P08581|MET_HUMAN
YVLPEVSKV	tr|A0A087WTA5|A0A087WTA5_HUMAN:Q9UI10|EI2BD_HUMAN:tr|E7ERK9|E7ERK9_HUMAN

## Sheet: Table S4C_U2OS panMHC
Supplemental Table S4C. Peptides eluted from U2OS using panMHC Class I IP.
Peptide	Accession
AADEPVTV	Q14118|DAG1_HUMAN
AADEPVYI	tr|C9JJZ7|C9JJZ7_HUMAN:tr|H7BXH8|H7BXH8_HUMAN:tr|B7WPG3|B7WPG3_HUMAN:tr|C9IYN3|C9IYN3_HUMAN:Q8WVV9|HNRLL_HUMAN:tr|D6W592|D6W592_HUMAN
AAEQELIRL	Q15149|PLEC_HUMAN
AAGSHVIIL
AAHDALVEL	P07954|FUMH_HUMAN
AANPHSFVF	Q9NQ55|SSF1_HUMAN:tr|A0A0A6YYI3|A0A0A6YYI3_HUMAN:tr|A0A0B4J1V8|A0A0B4J1V8_HUMAN
AAPTEPVIHN	Q15417|CNN3_HUMAN
AATTAILIA	P07093|GDN_HUMAN
ADGIVSKNF	P63220|RS21_HUMAN
ADLEEAKKL
AEAEAVREVY	tr|Q5JY65|Q5JY65_HUMAN:Q9BZJ0|CRNL1_HUMAN
AEAEKTFSY
AEAEQTLRF	tr|F8W9J4|F8W9J4_HUMAN:Q03001|DYST_HUMAN
AEAFEAIPRAL	P50990|TCPQ_HUMAN
AEAPVPEEF
AEDGPRVVF	Q6ICH7|ASPH2_HUMAN
AEDLNSRVSY	Q9Y3Q3|TMED3_HUMAN
AEDLNSRVSYW	Q9Y3Q3|TMED3_HUMAN
AEDLNTRVAYW	Q9Y3B3|TMED7_HUMAN
AEENTRVLY	Q9Y5T5|UBP16_HUMAN
AEESDLSRQY
AEFKEAFQLF	tr|G8JLA2|G8JLA2_HUMAN
AEGIGTGW	P11388|TOP2A_HUMAN
AEGIHTGQF	tr|E9PKU4|E9PKU4_HUMAN:P62917|RL8_HUMAN:tr|G3V1A1|G3V1A1_HUMAN:tr|E9PKZ0|E9PKZ0_HUMAN
AEGIHTGQFVY	tr|E9PKU4|E9PKU4_HUMAN:P62917|RL8_HUMAN:tr|G3V1A1|G3V1A1_HUMAN:tr|E9PKZ0|E9PKZ0_HUMAN
AEGPPRLAI	Q15773|MLF2_HUMAN
AEHFLEQQM	P49368|TCPG_HUMAN:tr|B4DUR8|B4DUR8_HUMAN
AEIDARNDSF	Q01082|SPTB2_HUMAN:tr|A0A087WUZ3|A0A087WUZ3_HUMAN
AEIEADRSY
AEIEDIRVL	Q96Q89|KI20B_HUMAN
AEIEIMKKL	Q9Y6M1|IF2B2_HUMAN:tr|F8W930|F8W930_HUMAN
AEINNIIKI	P11388|TOP2A_HUMAN
AEIQHAEEF	O60832|DKC1_HUMAN:tr|H7C0M1|H7C0M1_HUMAN:tr|C9IYT0|C9IYT0_HUMAN
AEIVEGENHTY	P21333|FLNA_HUMAN
AEKLITQTF	Q9Y266|NUDC_HUMAN
AELAVATLNS	tr|A0A0B4J2E5|A0A0B4J2E5_HUMAN:Q15269|PWP2_HUMAN
AELTPHQTF	P04844|RPN2_HUMAN
AENGLTVRL	Q12789|TF3C1_HUMAN
AEQMPQHTL
AESIVVHTY	P55060|XPO2_HUMAN
AESPVFKEL	Q08357|S20A2_HUMAN
AETPDIKLF	tr|M0QZN2|M0QZN2_HUMAN:tr|M0R0F0|M0R0F0_HUMAN:P46782|RS5_HUMAN:tr|M0R0R2|M0R0R2_HUMAN
AETSYVKVL	P43355|MAGA1_HUMAN:P43361|MAGA8_HUMAN:P43358|MAGA4_HUMAN
AEVEGAGVKAW	Q8N5I2|ARRD1_HUMAN:tr|Q5T370|Q5T370_HUMAN
AEVFNYREF	Q7L311|ARMX2_HUMAN
AEYLIKEGY	P48147|PPCE_HUMAN
AEYNSDLHQF	O43683|BUB1_HUMAN
AEYPFSSEQKW	P98194|AT2C1_HUMAN:tr|H0Y9V7|H0Y9V7_HUMAN:tr|B4E2Q0|B4E2Q0_HUMAN
AGADHIITM	tr|H7C540|H7C540_HUMAN:P60891|PRPS1_HUMAN:tr|A0A0B4J207|A0A0B4J207_HUMAN:P21108|PRPS3_HUMAN:P11908|PRPS2_HUMAN
AGDALSDKLY	tr|A0A087X1N7|A0A087X1N7_HUMAN
AGQDAVIVL
AIANAVVKEL	P52701|MSH6_HUMAN
AIHTAILTL	tr|A0A024RA52|A0A024RA52_HUMAN:P25787|PSA2_HUMAN:tr|C9JCK5|C9JCK5_HUMAN
AIVDKVPSV	Q9Y678|COPG1_HUMAN
ALADGVQKV	O14791|APOL1_HUMAN
ALATLIHQV	Q9UBW8|CSN7A_HUMAN:tr|F5H4U8|F5H4U8_HUMAN:tr|F5H7C6|F5H7C6_HUMAN:tr|F5GYF7|F5GYF7_HUMAN:tr|F5H248|F5H248_HUMAN:tr|F5H4Z0|F5H4Z0_HUMAN:tr|F5H3M6|F5H3M6_HUMAN:tr|G3XAP1|G3XAP1_HUMAN:tr|F5GXT7|F5GXT7_HUMAN
ALHDILTEI	P40937|RFC5_HUMAN
ALNEKLVNL	O00303|EIF3F_HUMAN
ALNEQIARL	O14777|NDC80_HUMAN
ALRPSTSRSLY	P08670|VIME_HUMAN
ALSDYDLVL	P63096|GNAI1_HUMAN:P08754|GNAI3_HUMAN
ALVQDLAKA	P14635|CCNB1_HUMAN
ALWDIETGQQTV	tr|C9JIS1|C9JIS1_HUMAN:tr|C9JXA5|C9JXA5_HUMAN:tr|E7EP32|E7EP32_HUMAN:P62879|GBB2_HUMAN
ALWEDEGVRA	Q5JWF2|GNAS1_HUMAN
ALWERIEGV	Q9BWT7|CAR10_HUMAN
APPPPPPPP	tr|F2Z2U4|F2Z2U4_HUMAN:Q9Y4A5|TRRAP_HUMAN:tr|H0Y4W2|H0Y4W2_HUMAN:tr|A0A0A0MRA5|A0A0A0MRA5_HUMAN:tr|B7Z4B8|B7Z4B8_HUMAN:Q9BUJ2|HNRL1_HUMAN:Q5T4S7|UBR4_HUMAN:Q96S59|RANB9_HUMAN:tr|A0A024RCR6|A0A024RCR6_HUMAN:P46379|BAG6_HUMAN:tr|A0A0G2JK23|A0A0G2JK23_HUMAN:tr|A0A0G2JL47|A0A0G2JL47_HUMAN:tr|E7EWY6|E7EWY6_HUMAN:tr|E5RHD2|E5RHD2_HUMAN:O95271|TNKS1_HUMAN:Q96EV2|RBM33_HUMAN:tr|H0Y3K4|H0Y3K4_HUMAN:Q9C0D6…
AQDEHLITF	O75643|U520_HUMAN
AQDPEIASL	tr|U3KQ85|U3KQ85_HUMAN:tr|F5GXW5|F5GXW5_HUMAN:Q99622|C10_HUMAN
ARAELNDKV	P35749|MYH11_HUMAN
ASFGSRSLY	O95678|K2C75_HUMAN
ATNGVVHVI	Q15582|BGH3_HUMAN
ATNLQRVSY
ATNRITVTW	Q8N2W9|PIAS4_HUMAN
ATNVNNWHW	tr|G3V3W9|G3V3W9_HUMAN:O95433|AHSA1_HUMAN
AVNPRDPPSW	Q9Y490|TLN1_HUMAN
AVWTRAYGW	Q5VW36|FOCAD_HUMAN
AVYPVRSAY	A1KXE4|F168B_HUMAN
DEIERKFDKW	tr|E7EVX8|E7EVX8_HUMAN:Q8WWY3|PRP31_HUMAN
DENSVIKSF	Q9H8H0|NOL11_HUMAN
DEQTPIHISW	Q16667|CDKN3_HUMAN:tr|A0A087WWK3|A0A087WWK3_HUMAN:tr|H7C0S3|H7C0S3_HUMAN:tr|A0A087WW25|A0A087WW25_HUMAN:tr|F5H232|F5H232_HUMAN:tr|G3V1K6|G3V1K6_HUMAN:tr|G3V2J7|G3V2J7_HUMAN
DIAALVVD	P60709|ACTB_HUMAN
EAIDVRVLL	P04114|APOB_HUMAN
EEAEIIRKY
EEDFPSLREY	P51948|MAT1_HUMAN
EEDQAAELRAY	Q7L2H7|EIF3M_HUMAN:tr|E7ESM3|E7ESM3_HUMAN:tr|E9PRI2|E9PRI2_HUMAN
EEETTRISY	O43396|TXNL1_HUMAN
EEFDARWVTY	P20674|COX5A_HUMAN
EEFELLGKAY	Q99613|EIF3C_HUMAN:B5ME19|EIFCL_HUMAN
EEFQKELSQW	Q9UBB9|TFP11_HUMAN
EEIAFLKKL	P08670|VIME_HUMAN
EEIAIIPSKKL	P08708|RS17_HUMAN
EEINRQVTY	Q14517|FAT1_HUMAN:tr|A0A087WVP1|A0A087WVP1_HUMAN
EEITTGSAW	Q15121|PEA15_HUMAN
EELASWGHEY
EELEKLQQY	Q9ULW0|TPX2_HUMAN
EELLGDGHSY	P28070|PSB4_HUMAN
EELQQKVSY
EEMGDYIRSY	Q567U6|CCD93_HUMAN:tr|F8W9X7|F8W9X7_HUMAN
EEMPATKGGF	P49790|NU153_HUMAN
EENPIVLEF	tr|A0A087X0M4|A0A087X0M4_HUMAN:Q9BWU0|NADAP_HUMAN:tr|A0A087WWF4|A0A087WWF4_HUMAN:tr|H7C256|H7C256_HUMAN
EERADLIAY	tr|C9JFR7|C9JFR7_HUMAN:P99999|CYC_HUMAN
EESDLSRQY	Q12789|TF3C1_HUMAN
EETQTLVREY	P26641|EF1G_HUMAN
EEVDLSKDIQHW	tr|C9JXC1|C9JXC1_HUMAN:P31350|RIR2_HUMAN
EEVHDLERKY	tr|F8W543|F8W543_HUMAN:tr|B7Z9C2|B7Z9C2_HUMAN:tr|H0YIV4|H0YIV4_HUMAN:P55209|NP1L1_HUMAN:tr|F8VRJ2|F8VRJ2_HUMAN:tr|F8VVB5|F8VVB5_HUMAN:tr|H0YH88|H0YH88_HUMAN:tr|H0YHC3|H0YHC3_HUMAN:tr|F8W020|F8W020_HUMAN:tr|F8W118|F8W118_HUMAN:tr|F8VY35|F8VY35_HUMAN:tr|F8VV59|F8VV59_HUMAN:tr|F8W0J6|F8W0J6_HUMAN:tr|F5H4R6|F5H4R6_HUMAN
EGGIVSKNF	tr|H0YG30|H0YG30_HUMAN:Q9UJY1|HSPB8_HUMAN
ETHFISLLNAIDA	Q14511|CASL_HUMAN:tr|A0A087WUD2|A0A087WUD2_HUMAN
FAGDDAPRAVFPS	P60709|ACTB_HUMAN
FIDDANYSV	O14977|AZIN1_HUMAN
FQDPVPLTV
FVQMMTAK	tr|M0QZ52|M0QZ52_HUMAN:P62158|CALM_HUMAN:tr|E7ETZ0|E7ETZ0_HUMAN:tr|H0Y7A7|H0Y7A7_HUMAN
GADFLVTEV
GADLAEVE	tr|K7ELC2|K7ELC2_HUMAN
GADNSVVRF	tr|Q60FE5|Q60FE5_HUMAN:P21333|FLNA_HUMAN
GENDRGVSF	P62136|PP1A_HUMAN
GENLPPLTY	Q16850|CP51A_HUMAN:tr|A0A0C4DFL7|A0A0C4DFL7_HUMAN
GETSYIRVY	Q13242|SRSF9_HUMAN
GEVEGHPVW	Q8N1F7|NUP93_HUMAN
GEVLISRVY	tr|A0A087WY71|A0A087WY71_HUMAN:Q96CW1|AP2M1_HUMAN:tr|E9PFW3|E9PFW3_HUMAN
GEVSGLTKDF	Q5VV42|CDKAL_HUMAN
GEWASGGVRSF	P30044|PRDX5_HUMAN
GIDSSSPEV	Q15365|PCBP1_HUMAN
GLAAGGIVAV	Q9ULH7|MKL2_HUMAN
GLATDVQTV	P49720|PSB3_HUMAN:tr|A0A087WXQ8|A0A087WXQ8_HUMAN:tr|A0A087WY10|A0A087WY10_HUMAN:tr|A0A087WUL2|A0A087WUL2_HUMAN
GLDDIKDLKV	Q9HCE1|MOV10_HUMAN:tr|Q5JR04|Q5JR04_HUMAN
GLFQGKTPL	Q9ULW0|TPX2_HUMAN
GLIDHQTYL	Q15149|PLEC_HUMAN
GLIEKNIEL	P26358|DNMT1_HUMAN
GLLPDVPSL	tr|H7C2M4|H7C2M4_HUMAN:tr|C9J4E9|C9J4E9_HUMAN:tr|A0A0G2JNX6|A0A0G2JNX6_HUMAN:tr|M0R1Z5|M0R1Z5_HUMAN:tr|A9C4B8|A9C4B8_HUMAN:Q96N66|MBOA7_HUMAN
GLNEEIARV	O14777|NDC80_HUMAN
GLNWLRFSW	tr|F5GWX5|F5GWX5_HUMAN:Q14839|CHD4_HUMAN:tr|A0A0C4DGG9|A0A0C4DGG9_HUMAN:Q12873|CHD3_HUMAN:Q8TDI0|CHD5_HUMAN:tr|K7EMY3|K7EMY3_HUMAN:tr|F2Z2R5|F2Z2R5_HUMAN
GLSTEGIYRV	Q9NRY4|RHG35_HUMAN
GLWGPVHEL	Q9Y4C2|TCAF1_HUMAN
GQDGSVVQF	P61956|SUMO2_HUMAN:P55854|SUMO3_HUMAN
GQIEVVPEV	tr|D6R9X2|D6R9X2_HUMAN:tr|A0A1B0GX99|A0A1B0GX99_HUMAN:Q92576|PHF3_HUMAN
GTLSGHASW	tr|H3BQA8|H3BQA8_HUMAN:tr|H0YL19|H0YL19_HUMAN:tr|H0YN81|H0YN81_HUMAN:Q9GZS3|WDR61_HUMAN
GTSGIRFIY	P55795|HNRH2_HUMAN
GTYENLIHVW	Q6Q0C0|TRAF7_HUMAN
GVYDGEEHSV	O15479|MAGB2_HUMAN
GVYGDVQRV	tr|A6NLN1|A6NLN1_HUMAN:P26599|PTBP1_HUMAN:tr|A0A0U1RRM4|A0A0U1RRM4_HUMAN
HEAEVLKQL
HPPPPPPPP	P17676|CEBPB_HUMAN
HQVDYILETW	Q92503|S14L1_HUMAN
HVNPKYIVL	Q08397|LOXL1_HUMAN
HVPEHAVVL	tr|A0A0U1RQF0|A0A0U1RQF0_HUMAN:P49327|FAS_HUMAN
IDALRDNETL	Q9NYL9|TMOD3_HUMAN
IEHGIITNW	P62736|ACTA_HUMAN:P68032|ACTC_HUMAN
IEISELPVRTW	P11388|TOP2A_HUMAN
ILDQKINEV	P11926|DCOR_HUMAN
ILTDITKGV	P13639|EF2_HUMAN
ISDLGQHTL	tr|A0A0C4DGS1|A0A0C4DGS1_HUMAN:P39656|OST48_HUMAN
ISNPNSIIL	O00429|DNM1L_HUMAN:tr|G8JLD5|G8JLD5_HUMAN
ITDLPIKL	O00232|PSD12_HUMAN
KASDLYITL	tr|H0YKH6|H0YKH6_HUMAN:tr|Q5SZE4|Q5SZE4_HUMAN:tr|Q5SZE1|Q5SZE1_HUMAN:tr|H0YNU7|H0YNU7_HUMAN:Q96G23|CERS2_HUMAN
KEEQVIQVW	tr|E7EPN9|E7EPN9_HUMAN:Q9Y520|PRC2C_HUMAN
KEIGDVENW
KGSGVVIIM
KIFEMGPVFT	P00403|COX2_HUMAN
KILDLETQL	Q5BJF6|ODFP2_HUMAN:tr|S4R3R9|S4R3R9_HUMAN
KILPTLEAV	tr|B4DY09|B4DY09_HUMAN:Q12905|ILF2_HUMAN
KISGGPRISY
KITDVIIGF	P35579|MYH9_HUMAN
KIYEGQVEV	tr|Q5T7N0|Q5T7N0_HUMAN:P46777|RL5_HUMAN
KLADQIFAY	tr|E7EVJ5|E7EVJ5_HUMAN:Q96F07|CYFP2_HUMAN
KLFIGGLSF
KLFPGSPAIY
KLLPGSAIQAL
KLNPQQFEV	P46977|STT3A_HUMAN:tr|H0YET6|H0YET6_HUMAN
KLQEVGQVSV	P06756|ITAV_HUMAN
KLSSALQKW	Q9UBB9|TFP11_HUMAN
KLYEFVHSF	Q8N4W6|DJC22_HUMAN
KLYPWIHQF	Q8N4J0|CARME_HUMAN:tr|Q5T8V1|Q5T8V1_HUMAN
KQAHGPQKVFS	Q9C0G0|ZN407_HUMAN
KQDEPIDL	P40227|TCPZ_HUMAN
KQLDMQSSW	tr|G3V5I6|G3V5I6_HUMAN:tr|G3V256|G3V256_HUMAN:tr|H0YJA2|H0YJA2_HUMAN:Q6PJT7|ZC3HE_HUMAN
KSFVKVYNY	P61353|RL27_HUMAN
KSSEVFTTF	P40222|TXLNA_HUMAN
KSTPVTVVL	Q15029|U5S1_HUMAN
KTIDPELLGKMNY	tr|H7C3P4|H7C3P4_HUMAN:P15586|GNS_HUMAN:tr|F6S8M0|F6S8M0_HUMAN:tr|H0YFA9|H0YFA9_HUMAN
KTKEVIQEW	Q9Y490|TLN1_HUMAN
KTKEVLQEW
KTQDYVVGF	O14530|TXND9_HUMAN
KTYNEPGSQVF
KVFDGIPPPY	tr|Q8J015|Q8J015_HUMAN:P40429|RL13A_HUMAN:tr|M0QYS1|M0QYS1_HUMAN
KVFDPVPVGV	Q08211|DHX9_HUMAN
KVFPQSSSW	Q8TDM6|DLG5_HUMAN
KVKIPEELKPW	tr|A0A0A0MT59|A0A0A0MT59_HUMAN:Q15014|MO4L2_HUMAN:tr|H0YLJ3|H0YLJ3_HUMAN:tr|B3KTM8|B3KTM8_HUMAN:Q9UBU8|MO4L1_HUMAN:tr|H0YM21|H0YM21_HUMAN:tr|H0YMJ0|H0YMJ0_HUMAN
KVNLKYDSW	Q14204|DYHC1_HUMAN
KVTDIIVSF	Q7Z406|MYH14_HUMAN
KVYEIQDIYENSW	Q9Y262|EIF3L_HUMAN:tr|B0QY89|B0QY89_HUMAN
LADAINTEF	P08670|VIME_HUMAN
LAHSLAAIE
LEVKLGELPSW	tr|G3V325|G3V325_HUMAN:P56134|ATPK_HUMAN:tr|C9JJT5|C9JJT5_HUMAN:tr|C9JU26|C9JU26_HUMAN
LHWGEPKTW	Q9UGL1|KDM5B_HUMAN:tr|E9PFH2|E9PFH2_HUMAN:Q9BY66|KDM5D_HUMAN
LLDDPNLVV
LLDRFLATV	Q14094|CCNI_HUMAN:tr|D6RH01|D6RH01_HUMAN:tr|D6RG12|D6RG12_HUMAN
LLDVPTAAV	P13284|GILT_HUMAN:tr|M0QZG3|M0QZG3_HUMAN
LLGPRLVLA	tr|G3V2K7|G3V2K7_HUMAN:P49755|TMEDA_HUMAN
LLPPPPCPA	Q9BTY2|FUCO2_HUMAN:Q9NYG8|KCNK4_HUMAN
LRVAPEEHPVL	P60709|ACTB_HUMAN:P63261|ACTG_HUMAN
MEPSTAARAW	tr|A0A0C4DGS1|A0A0C4DGS1_HUMAN:P39656|OST48_HUMAN
MFGGPGTASRPSSS	P08670|VIME_HUMAN
MMYSGELKF	P12268|IMDH2_HUMAN:tr|H0Y4R1|H0Y4R1_HUMAN
NAANVGWNNSTFA	P14174|MIF_HUMAN
NADPQAVTM	tr|Q5H909|Q5H909_HUMAN
NEDEDSPNKLY	P62899|RL31_HUMAN
NEDNGIIKAF	P36578|RL4_HUMAN:tr|H3BM89|H3BM89_HUMAN
NELDAVQREY	O14777|NDC80_HUMAN
NELVSTHGY	Q9UM11|FZR1_HUMAN
NENDIITHF
NENSLFKSL	Q00610|CLH1_HUMAN:tr|A0A087WVQ6|A0A087WVQ6_HUMAN
NESEEVRQF	tr|U3KQE2|U3KQE2_HUMAN:tr|A0A075B7C0|A0A075B7C0_HUMAN:P04632|CPNS1_HUMAN:tr|A0A0C4DGQ5|A0A0C4DGQ5_HUMAN
NESLFGKKY	tr|C9J3S8|C9J3S8_HUMAN:tr|F8WDA8|F8WDA8_HUMAN:tr|U3KQT4|U3KQT4_HUMAN:Q14192|FHL2_HUMAN:tr|J3KNW4|J3KNW4_HUMAN:tr|A0A0A0MSG2|A0A0A0MSG2_HUMAN
NLAGVYSEV	Q9Y295|DRG1_HUMAN
NLLAEIHGV
NLLPKLHIV	Q9Y696|CLIC4_HUMAN:O00299|CLIC1_HUMAN
NPLKATAPV	Q5VW32|BROX_HUMAN
NQMPTQPQV
NTDEPPMVF	P54578|UBP14_HUMAN
PLDAVIEA	Q08211|DHX9_HUMAN
PNPALLSLT
QELQEINRVY	P07355|ANXA2_HUMAN:tr|H0YM50|H0YM50_HUMAN
QENGSLVEIRNF	P32969|RL9_HUMAN:tr|D6RAN4|D6RAN4_HUMAN
QETSFTKEAY	P13693|TCTP_HUMAN:tr|Q5W0H4|Q5W0H4_HUMAN:tr|A0A0B4J2C3|A0A0B4J2C3_HUMAN:tr|E9PJF7|E9PJF7_HUMAN
QGVVTTLENV	P02751|FINC_HUMAN
QLVDIIEKV	tr|K7EMD0|K7EMD0_HUMAN:tr|K7EPX6|K7EPX6_HUMAN:tr|K7EKR3|K7EKR3_HUMAN:tr|K7ENH2|K7ENH2_HUMAN:tr|B3KQ25|B3KQ25_HUMAN:tr|K7ESG5|K7ESG5_HUMAN:tr|K9J957|K9J957_HUMAN:P61289|PSME3_HUMAN
REFPDRLVGY	Q93063|EXT2_HUMAN
REIESSPQY	tr|H3BUF6|H3BUF6_HUMAN:Q8WWM7|ATX2L_HUMAN
REQELQVV	Q6P087|RUSD3_HUMAN
RGDFFRAT	P02786|TFR1_HUMAN
RIIDVVYNA	tr|Q5JR95|Q5JR95_HUMAN:P62241|RS8_HUMAN
RILDGKRIQY	Q9H299|SH3L3_HUMAN
RILPQDVILKF	tr|B7Z6D5|B7Z6D5_HUMAN:Q96GQ7|DDX27_HUMAN
RLASYLDKV	P19012|K1C15_HUMAN:P02533|K1C14_HUMAN
RLFGTTVTF
RLIPQPAFQW	Q15477|SKIV2_HUMAN
RLPDDDPTAV	Q9UBF2|COPG2_HUMAN
RLPEPLPSW
RLRSLESLHSF	Q15149|PLEC_HUMAN
RMFADGKVWSY
RMFAPTKTW	P36578|RL4_HUMAN:tr|H3BM89|H3BM89_HUMAN
RQITQVYGF	tr|H3BTA2|H3BTA2_HUMAN:P60510|PP4C_HUMAN
RQLEEEGITFV	Q92503|S14L1_HUMAN
RQYGSEGRFTF	Q9BVK6|TMED9_HUMAN
RSYVTTSTRTY	P08670|VIME_HUMAN
RTLGEIPTY
RTMEWVQTI	Q9Y5S2|MRCKB_HUMAN
RTMNIKSATW	Q16665|HIF1A_HUMAN:tr|A8MYV6|A8MYV6_HUMAN
RTNPNSGDFRF	Q9NVW2|RNF12_HUMAN
RTVIIEQSW	P10809|CH60_HUMAN
RVFPDKGYSF	tr|F8WE16|F8WE16_HUMAN:tr|F8W8I6|F8W8I6_HUMAN:P31483|TIA1_HUMAN
RVFPEKGYSF	Q01085|TIAR_HUMAN
RVISGHLGW	O43660|PLRG1_HUMAN
RVLDELTLA	P19012|K1C15_HUMAN:P02533|K1C14_HUMAN
RVPPPPQSV	tr|H0Y539|H0Y539_HUMAN:tr|X6R6D0|X6R6D0_HUMAN:P29353|SHC1_HUMAN
RVWKYEVTY	P29317|EPHA2_HUMAN
RVYIGRLSY	Q13247|SRSF6_HUMAN
SADEPMTTF
SADFPALVV	P22102|PUR2_HUMAN
SDPFTHLAP	Q9UPY3|DICER_HUMAN
SDWVRDVAW	tr|A8MXL6|A8MXL6_HUMAN:P55735|SEC13_HUMAN:tr|A0A0C4DFR6|A0A0C4DFR6_HUMAN
SEAATAQREEW	Q14103|HNRPD_HUMAN:tr|D6RAF8|D6RAF8_HUMAN
SEAQVQKFL	tr|E7EPN9|E7EPN9_HUMAN:Q9Y520|PRC2C_HUMAN
SEDGTVRIW	P35606|COPB2_HUMAN
SEDNRILLW
SEFIDSQRVW	Q6P2Q9|PRP8_HUMAN
SEFTGVWKY	tr|A0A024QZ42|A0A024QZ42_HUMAN:O75340|PDCD6_HUMAN
SEGPPLRLW	Q96QB1|RHG07_HUMAN
SEIDQLFRIF	tr|E7ESI2|E7ESI2_HUMAN:P24941|CDK2_HUMAN:tr|G3V5T9|G3V5T9_HUMAN
SEIELFRVF	O75643|U520_HUMAN
SEIFHSQSF	tr|E7EW69|E7EW69_HUMAN:Q9P0V9|SEP10_HUMAN:tr|E7EX04|E7EX04_HUMAN:tr|B5ME97|B5ME97_HUMAN
SELPTAKEY	tr|H3BND8|H3BND8_HUMAN:Q93009|UBP7_HUMAN
SELQARETF	Q15149|PLEC_HUMAN
SELQSIQRL
SENAIVWKI	tr|A0A087WY71|A0A087WY71_HUMAN:Q96CW1|AP2M1_HUMAN:tr|E9PFW3|E9PFW3_HUMAN
SENLLGKQF	P46013|KI67_HUMAN
SENNIQTIF
SEPDFVAKF	Q9NWQ9|CN119_HUMAN
SEPDFVAKFY	Q9NWQ9|CN119_HUMAN
SEQSTVSGARSF	tr|E7EW59|E7EW59_HUMAN
SEQTGKELLY	P53396|ACLY_HUMAN
SESHFSERW	O94822|LTN1_HUMAN
SESPIVVVL	tr|H0YKT4|H0YKT4_HUMAN:tr|H0YNA5|H0YNA5_HUMAN:P67812|SC11A_HUMAN
SESTNQRVLW	Q9BVK6|TMED9_HUMAN
SETGALKTF	tr|A0A087WY71|A0A087WY71_HUMAN:Q96CW1|AP2M1_HUMAN:tr|E9PFW3|E9PFW3_HUMAN
SEVDVSDLGSRNY	Q6IA17|SIGIR_HUMAN
SEVILHHEY	O75643|U520_HUMAN
SEYDRGVNTF	P28066|PSA5_HUMAN
SGGPVVVL	O75643|U520_HUMAN
SIDKTGENF	P62701|RS4X_HUMAN
SILEDPPSI	tr|H0YH12|H0YH12_HUMAN:Q9NVM9|ASUN_HUMAN
SINDKIIEL	P36956|SRBP1_HUMAN:Q12772|SRBP2_HUMAN
SIYPSPTGV	Q6P2Q9|PRP8_HUMAN
SLADLQNDEV	P61247|RS3A_HUMAN:tr|D6RGE0|D6RGE0_HUMAN:tr|D6RI02|D6RI02_HUMAN:tr|D6RED7|D6RED7_HUMAN:tr|D6RAS7|D6RAS7_HUMAN:tr|H0Y8L7|H0Y8L7_HUMAN:tr|D6RB09|D6RB09_HUMAN:tr|E9PFI5|E9PFI5_HUMAN:tr|D6RG13|D6RG13_HUMAN:tr|D6RAT0|D6RAT0_HUMAN
SLAGGIIGV	P61978|HNRPK_HUMAN
SLDQPTQTV	Q99613|EIF3C_HUMAN:B5ME19|EIFCL_HUMAN
SLDVSAPKV	Q8IVF2|AHNK2_HUMAN
SLFGGSVKL	Q8WUM4|PDC6I_HUMAN
SLLDKIIGA	Q6NZI2|PTRF_HUMAN
SLLDPVPEV	Q92616|GCN1_HUMAN
SLLPAIVEL	P30153|2AAA_HUMAN:P30154|2AAB_HUMAN
SLSEKTVLL	P13987|CD59_HUMAN:tr|H0YET2|H0YET2_HUMAN
SLYDYNPNL	Q99613|EIF3C_HUMAN:B5ME19|EIFCL_HUMAN
SLYEMVSRV	Q08945|SSRP1_HUMAN
SMSADVPLV	P12004|PCNA_HUMAN
SPPPPPPPP	Q69YN4|VIR_HUMAN:Q96EV2|RBM33_HUMAN:tr|H0Y3K4|H0Y3K4_HUMAN:Q9C0D6|FHDC1_HUMAN:tr|B6VEX4|B6VEX4_HUMAN:tr|A0A0A0MRT6|A0A0A0MRT6_HUMAN:Q8IZP0|ABI1_HUMAN
SQVEWKYIW
SVDWPESSL	O95905|ECD_HUMAN
SVMDSDTTGKLGF	Q96L46|CPNS2_HUMAN
SYVTTSTRTY	P08670|VIME_HUMAN
TADDPSLSL	tr|A0A0C4DGS1|A0A0C4DGS1_HUMAN:P39656|OST48_HUMAN
TADDPSLSLI	tr|A0A0C4DGS1|A0A0C4DGS1_HUMAN:P39656|OST48_HUMAN
TADPLDYRL	P52948|NUP98_HUMAN
TAEDPSKSYV	O14929|HAT1_HUMAN
TDNRNVCLW
TELPKAEKW	tr|D6RC18|D6RC18_HUMAN:tr|A8MVI5|A8MVI5_HUMAN:Q9ULR0|ISY1_HUMAN
TENDIRVMF	Q92879|CELF1_HUMAN:tr|G5EA30|G5EA30_HUMAN
TLIEDILGV
TLWVDPYEV	tr|F8W0U7|F8W0U7_HUMAN:P78543|BTG2_HUMAN:P62324|BTG1_HUMAN
TLYEAVREV	P62906|RL10A_HUMAN
TMNIKSATW	Q16665|HIF1A_HUMAN:tr|A8MYV6|A8MYV6_HUMAN
TSDNPVVQL	O00505|IMA4_HUMAN
TVDDPYATF	tr|G3V1A4|G3V1A4_HUMAN:P23528|COF1_HUMAN:tr|E9PK25|E9PK25_HUMAN
TVDDPYATFV	P23528|COF1_HUMAN:tr|E9PK25|E9PK25_HUMAN
TVYDKPASF	Q9BT22|ALG1_HUMAN:tr|K7EID2|K7EID2_HUMAN:C9J202|AG1L2_HUMAN
VADPDNPLVL	tr|A0A0C4DGS1|A0A0C4DGS1_HUMAN:P39656|OST48_HUMAN
VADPVVTF	Q15029|U5S1_HUMAN
VAETPDIKL	tr|M0R0F0|M0R0F0_HUMAN:P46782|RS5_HUMAN
VAGHEDSNGCINY	tr|G8JLA2|G8JLA2_HUMAN
VASEYPVIL	P19174|PLCG1_HUMAN
VGDIPGVRF	P62266|RS23_HUMAN
VGDTQVVVF	P50990|TCPQ_HUMAN
VLDDKLVFV	Q4KMQ2|ANO6_HUMAN
VMDSKIVQV	O15131|IMA6_HUMAN:O60684|IMA7_HUMAN:P52294|IMA5_HUMAN
VTSPIRASY	P55082|MFAP3_HUMAN
VTTSTRTYSLG	P08670|VIME_HUMAN
VVWENKHITW	Q10570|CPSF1_HUMAN
WQVKSGTIFDNF	P27797|CALR_HUMAN:tr|K7EL50|K7EL50_HUMAN
YADVGGKQF	P51571|SSRD_HUMAN
YCAEIAHNV	tr|D3YTB1|D3YTB1_HUMAN:P62910|RL32_HUMAN:tr|F8W727|F8W727_HUMAN
YLLPAIVHI	tr|J3KTA4|J3KTA4_HUMAN:P17844|DDX5_HUMAN
YLVPELDGV	tr|Q5JUB0|Q5JUB0_HUMAN:Q9H269|VPS16_HUMAN
YPDEYHGEYQ	Q15417|CNN3_HUMAN
YSDDIPHAL	P60228|EIF3E_HUMAN
YVTTSTRTYSLG	P08670|VIME_HUMAN

## Sheet: Table S4D_U2OS HLA-A2
Supplemental Table S4D. Peptides eluted from U2OS using FLAG:HLA*A2:01 IP.
Peptide	Accession
AAADPNAAWAA	Q92945|FUBP2_HUMAN
AAAIEVHEV	P07954|FUMH_HUMAN
AALPNVYEV	tr|B1AHB1|B1AHB1_HUMAN:P33992|MCM5_HUMAN
AGPPESLGV	tr|C9JE98|C9JE98_HUMAN:tr|C9J0Q5|C9J0Q5_HUMAN:tr|C9JFD3|C9JFD3_HUMAN:Q9Y618|NCOR2_HUMAN
AIGEAFAAVGL	Q5VST9|OBSCN_HUMAN:tr|A6NGQ3|A6NGQ3_HUMAN
AIGIVPSSV
AIQEQITRV	A5YKK6|CNOT1_HUMAN
AISEVIGKITA	O43264|ZW10_HUMAN
AIVDKVPSV	Q9Y678|COPG1_HUMAN
ALADGVQKV	O14791|APOL1_HUMAN
ALAGDQPSV	P21333|FLNA_HUMAN
ALAPGLPTA	Q9UMX5|NENF_HUMAN
ALAPGLPTARA	Q9UMX5|NENF_HUMAN
ALATLIHQV	tr|F5H7C6|F5H7C6_HUMAN:Q9UBW8|CSN7A_HUMAN:tr|F5GYF7|F5GYF7_HUMAN:tr|F5H248|F5H248_HUMAN
ALAVNISAA	P40227|TCPZ_HUMAN
ALCPQVINA	tr|G3XAM7|G3XAM7_HUMAN:P35221|CTNA1_HUMAN
ALDEVFTKV	Q9UMX5|NENF_HUMAN
ALDPASISV	tr|C9J0B2|C9J0B2_HUMAN:tr|C9JUW4|C9JUW4_HUMAN:Q96GG9|DCNL1_HUMAN
ALDSTNVEA	tr|H3BN38|H3BN38_HUMAN:tr|B4DQU5|B4DQU5_HUMAN:P62491|RB11A_HUMAN
ALDTRVVEL	Q9Y240|CLC11_HUMAN:tr|V9H0X6|V9H0X6_HUMAN:tr|M0R081|M0R081_HUMAN
ALFPGVALL	P30101|PDIA3_HUMAN
ALFQRPPLI	O60832|DKC1_HUMAN:tr|C9IYT0|C9IYT0_HUMAN:tr|H7C0M1|H7C0M1_HUMAN:tr|H7BZF2|H7BZF2_HUMAN
ALGPPGAAL	Q8NCW0|KREM2_HUMAN
ALGSVVAV	Q01780|EXOSX_HUMAN
ALGTVTNV	Q8N3C0|ASCC3_HUMAN
ALIDALRDNETL	Q9NYL9|TMOD3_HUMAN
ALIEDEHNL	Q49A88|CCD14_HUMAN:tr|A0A0A0MR27|A0A0A0MR27_HUMAN:tr|J3QT39|J3QT39_HUMAN
ALIQQATTV	tr|D6RAN4|D6RAN4_HUMAN:P32969|RL9_HUMAN:tr|H0Y9V9|H0Y9V9_HUMAN
ALKDLINEA	P12004|PCNA_HUMAN
ALLAGSEYL	O15371|EIF3D_HUMAN
ALLAYTLGV	Q5VTE0|EF1A3_HUMAN:Q05639|EF1A2_HUMAN:P68104|EF1A1_HUMAN
ALLDKLYAL	Q9NV31|IMP3_HUMAN
ALLGGLVNV	tr|I3L265|I3L265_HUMAN:tr|I3L1A2|I3L1A2_HUMAN:Q8N4S7|PAQR4_HUMAN
ALLKVNQEL	Q9Y512|SAM50_HUMAN
ALLPASAGV	Q9NX20|RM16_HUMAN
ALLPSLSHC	P78395|PRAME_HUMAN
ALLPSSPTL	Q92994|TF3B_HUMAN
ALLQSDVRL	Q15149|PLEC_HUMAN
ALLSLDPAAV	P78527|PRKDC_HUMAN
ALLSSLARC	Q9UNW1|MINP1_HUMAN
ALMPVLNQV	Q5RKV6|EXOS6_HUMAN
ALNEEAGRLLL	tr|K7EPJ1|K7EPJ1_HUMAN:Q16763|UBE2S_HUMAN
ALNEKLVNL	O00303|EIF3F_HUMAN
ALNELLQHV	Q9Y490|TLN1_HUMAN
ALNEQIARL	O14777|NDC80_HUMAN
ALPDQGIAKA	P78318|IGBP1_HUMAN
ALPEIFTEL	P41091|IF2G_HUMAN
ALPEPSPAA	Q15149|PLEC_HUMAN
ALPPVLTTV	tr|H0YBJ5|H0YBJ5_HUMAN:tr|H0YBM7|H0YBM7_HUMAN:tr|A0A0B4J210|A0A0B4J210_HUMAN:Q6PKG0|LARP1_HUMAN
ALQEMVHQV	Q14511|CASL_HUMAN:tr|A0A087WUD2|A0A087WUD2_HUMAN
ALQETLIRA	Q14995|NR1D2_HUMAN
ALRDVSEEL	P40222|TXLNA_HUMAN
ALSDHHIYL	P04075|ALDOA_HUMAN:tr|J3KPS3|J3KPS3_HUMAN:tr|H3BQN4|H3BQN4_HUMAN:tr|H3BPS8|H3BPS8_HUMAN
ALSDPPALA
ALSDYDLVL	P63096|GNAI1_HUMAN:P08754|GNAI3_HUMAN
ALSGHLETV	P07355|ANXA2_HUMAN
ALSKEGIVAL	P40227|TCPZ_HUMAN
ALSKEIYVI	tr|Q5QNZ2|Q5QNZ2_HUMAN:P24539|AT5F1_HUMAN
ALVDQRELYL	tr|A0A0B4J294|A0A0B4J294_HUMAN:tr|H3BUK6|H3BUK6_HUMAN:tr|A0A0B4J286|A0A0B4J286_HUMAN:Q9UL33|TPC2L_HUMAN:tr|H3BP13|H3BP13_HUMAN:tr|H3BPN3|H3BPN3_HUMAN
ALVQDLAKA	P14635|CCNB1_HUMAN
ALVVQVAEA	P07686|HEXB_HUMAN
ALWDIETGQQTT
ALWDIETGQQTV	tr|E7EP32|E7EP32_HUMAN:P62879|GBB2_HUMAN:tr|C9JIS1|C9JIS1_HUMAN:tr|C9JXA5|C9JXA5_HUMAN
ALWEDEGVRA	Q5JWF2|GNAS1_HUMAN
ALWERIEGV	Q9BWT7|CAR10_HUMAN
ALYDATYET	tr|G3V1A4|G3V1A4_HUMAN:P23528|COF1_HUMAN:tr|E9PK25|E9PK25_HUMAN
ALYGKTEVV	Q8WXE0|CSKI2_HUMAN
AMPPPPPQGV	O60216|RAD21_HUMAN
AMSSKFFLV	P41221|WNT5A_HUMAN:tr|A0A087WUN1|A0A087WUN1_HUMAN:tr|C9J8I8|C9J8I8_HUMAN
AMYPDQVQL	O94952|FBX21_HUMAN
APLVTLEVL	Q8WUT4|LRRN4_HUMAN
AQVENLITA
AQWDIGIAHA	Q9BZ95|NSD3_HUMAN
ARAELNDKV	P35749|MYH11_HUMAN
ATADYICKV	P53396|ACLY_HUMAN
ATPFLVVRHQLLKT	P15954|COX7C_HUMAN
ATYVFLHTV	tr|F8VXD5|F8VXD5_HUMAN:Q53FV1|ORML2_HUMAN
AVDPVSGSLYV	Q9NT68|TEN2_HUMAN
DIAALVVD	P60709|ACTB_HUMAN
EAGTAVVYT	Q13685|AAMP_HUMAN:tr|C9JEH3|C9JEH3_HUMAN:tr|C9JG97|C9JG97_HUMAN
EDAILDEDF	Q99457|NP1L3_HUMAN:tr|V9GYL6|V9GYL6_HUMAN
FALGQFSE	Q8TEX9|IPO4_HUMAN
FASHVSPEV	Q9NP61|ARFG3_HUMAN
FENGNMTQVQTTL	Q15417|CNN3_HUMAN
FLDNGPKTI	tr|D3DQV9|D3DQV9_HUMAN:P78344|IF4G2_HUMAN
FLDPNNIPKA	Q9BVK2|ALG8_HUMAN
FLDSTSPLL	Q5VYK3|ECM29_HUMAN:tr|J3KN16|J3KN16_HUMAN
FLLDKKIGV	tr|F8VQ14|F8VQ14_HUMAN:tr|F5GWF6|F5GWF6_HUMAN:P78371|TCPB_HUMAN
FLLGPRLVLA	tr|G3V2K7|G3V2K7_HUMAN:P49755|TMEDA_HUMAN
FLWKEPATM	tr|Q9H384|Q9H384_HUMAN:tr|H3BQ53|H3BQ53_HUMAN:Q9BQ70|TCF25_HUMAN
FLYDDNQRV	P11388|TOP2A_HUMAN
FQDPVPLTV	O15164|TIF1A_HUMAN
FRDGDILGKYVD	tr|B8ZZ54|B8ZZ54_HUMAN:P61604|CH10_HUMAN
FTRILKHGAKDKDD	O14950|ML12B_HUMAN
FVDDYTVRV	O00487|PSDE_HUMAN
FVLPELPSV	tr|J3KR23|J3KR23_HUMAN:P53990|IST1_HUMAN
FVQMMTAK	tr|M0QZ52|M0QZ52_HUMAN:P62158|CALM_HUMAN:tr|E7ETZ0|E7ETZ0_HUMAN:tr|H0Y7A7|H0Y7A7_HUMAN:tr|E7EMB3|E7EMB3_HUMAN:tr|Q96HY3|Q96HY3_HUMAN
GIDSSSPEV	Q15365|PCBP1_HUMAN
GIKAVDSL	P25705|ATPA_HUMAN
GILGIQPPSV	tr|A0A0A0MT33|A0A0A0MT33_HUMAN:Q9UPN6|SCAF8_HUMAN
GLADKVYFL	P27708|PYR1_HUMAN
GLADNTVIAKV	P26639|SYTC_HUMAN
GLAGAVSEL	Q9Y490|TLN1_HUMAN
GLAPQIHDL	tr|F2Z2E2|F2Z2E2_HUMAN:Q86VI3|IQGA3_HUMAN
GLATDVQTV	P49720|PSB3_HUMAN
GLDPNKPPEL	Q9ULL5|PRR12_HUMAN
GLFQGKTPL	Q9ULW0|TPX2_HUMAN
GLIDENPGL	P78527|PRKDC_HUMAN
GLIDHQTYL	Q15149|PLEC_HUMAN
GLIEKNIEL	P26358|DNMT1_HUMAN
GLLDPSVFHV	Q9BVI4|NOC4L_HUMAN
GLLENIRQL
GLLERVKEL	tr|A0A024R4E5|A0A024R4E5_HUMAN:Q00341|VIGLN_HUMAN
GLLPDVPSL	tr|C9J4E9|C9J4E9_HUMAN:tr|A0A0G2JNX6|A0A0G2JNX6_HUMAN:Q96N66|MBOA7_HUMAN:tr|H7C2M4|H7C2M4_HUMAN:tr|M0R1Z5|M0R1Z5_HUMAN
GLLSIFTKV	Q6YHU6|THADA_HUMAN
GLMADPMKV	tr|C9JE98|C9JE98_HUMAN:tr|C9J0Q5|C9J0Q5_HUMAN:tr|C9JFD3|C9JFD3_HUMAN:Q9Y618|NCOR2_HUMAN
GLNEEIARV	O14777|NDC80_HUMAN
GLQEGTHEL	O76094|SRP72_HUMAN
GLSSDLQQV	O00303|EIF3F_HUMAN
GLVPFLVSV	P52292|IMA1_HUMAN
GLWEDGRSTLL	Q96BA8|CR3L1_HUMAN
GLWGPVHEL	Q9Y4C2|TCAF1_HUMAN
GLYQDPVTL
GLYSGVTTV	P23921|RIR1_HUMAN
GMYDGPVYEV	tr|E9PD68|E9PD68_HUMAN:Q14194|DPYL1_HUMAN
GMYPNLVHV	Q9H6S0|YTDC2_HUMAN
GQIEVVPEV	Q92576|PHF3_HUMAN:tr|E7EVH3|E7EVH3_HUMAN
GSHSMRYFFT	P10314|1A32_HUMAN:P01892|1A02_HUMAN:tr|A0A140T9I0|A0A140T9I0_HUMAN:tr|A0A140T913|A0A140T913_HUMAN:tr|A0A140T9X5|A0A140T9X5_HUMAN
GSPPLAVSN	tr|E7EP17|E7EP17_HUMAN:Q9NYC9|DYH9_HUMAN
GVDDAANFRTV	tr|E9PDF6|E9PDF6_HUMAN:O43795|MYO1B_HUMAN
GVLPNIQAV	P20671|H2A1D_HUMAN:P0C0S8|H2A1_HUMAN:Q6FI13|H2A2A_HUMAN
GVYDGEEHSV	O15479|MAGB2_HUMAN
GVYGDVQRV	tr|A6NLN1|A6NLN1_HUMAN:P26599|PTBP1_HUMAN:tr|A0A0U1RRM4|A0A0U1RRM4_HUMAN
HIIENIVAV	O76021|RL1D1_HUMAN:tr|I3L3U9|I3L3U9_HUMAN
HKEEYQLV	Q9NR30|DDX21_HUMAN
HLIEPLANA	Q9Y490|TLN1_HUMAN
HVLDVIHEV	tr|E7EWP2|E7EWP2_HUMAN:tr|E7EPJ7|E7EPJ7_HUMAN:O75962|TRIO_HUMAN
IDALRDNETL	Q9NYL9|TMOD3_HUMAN
ILDDSHLLV
ILDEPTNHL
ILDQKINEV	P11926|DCOR_HUMAN
ILMEHIHKL	tr|J3QR09|J3QR09_HUMAN:tr|J3KTE4|J3KTE4_HUMAN:P84098|RL19_HUMAN
ILTDITKGV	P13639|EF2_HUMAN
IMLEALERV
IQDNHDGTYTV	tr|Q60FE5|Q60FE5_HUMAN:P21333|FLNA_HUMAN
ITGPVAKE	P62829|RL23_HUMAN
KIADFGWSV	Q96GD4|AURKB_HUMAN:tr|J3KT86|J3KT86_HUMAN:tr|A3KFJ0|A3KFJ0_HUMAN:O14965|AURKA_HUMAN
KIAPNTPQL	P69849|NOMO3_HUMAN:Q15155|NOMO1_HUMAN:tr|J3KN36|J3KN36_HUMAN:tr|A0A087X117|A0A087X117_HUMAN:tr|A0A0G2JN29|A0A0G2JN29_HUMAN:Q5JPE7|NOMO2_HUMAN
KIIDIQEKV	P12270|TPR_HUMAN
KIIGIMEEV	P52701|MSH6_HUMAN:tr|A0A087WWJ1|A0A087WWJ1_HUMAN
KILDLETQL	Q5BJF6|ODFP2_HUMAN
KILPDLNTV	O60287|NPA1P_HUMAN
KILPTLEAV	tr|B4DY09|B4DY09_HUMAN:Q12905|ILF2_HUMAN
KIYEGQVEV	tr|Q5T7N0|Q5T7N0_HUMAN:P46777|RL5_HUMAN
KLDEDVKMI	tr|A0A0A0MT00|A0A0A0MT00_HUMAN:tr|Q5T6K5|Q5T6K5_HUMAN:Q13952|NFYC_HUMAN:tr|Q5T6K7|Q5T6K7_HUMAN:tr|E9PI99|E9PI99_HUMAN
KLDPAVQQL	Q6KB66|K2C80_HUMAN
KLDQDLNEV	Q9UQE7|SMC3_HUMAN
KLDVGNAEV	tr|C9JMD7|C9JMD7_HUMAN:tr|C9JSP1|C9JSP1_HUMAN:tr|C9JQ75|C9JQ75_HUMAN:tr|C9J0M4|C9J0M4_HUMAN:P51572|BAP31_HUMAN
KLEEIIHQI	Q15042|RB3GP_HUMAN
KLFEFMHET	O14980|XPO1_HUMAN
KLGAVFNQV	Q15393|SF3B3_HUMAN
KLGEIVTTI	tr|C9JPM4|C9JPM4_HUMAN:P18085|ARF4_HUMAN:P84085|ARF5_HUMAN:tr|F5H6T5|F5H6T5_HUMAN:tr|F8WDB3|F8WDB3_HUMAN:tr|F5H0C7|F5H0C7_HUMAN:tr|C9J1Z8|C9J1Z8_HUMAN:P61204|ARF3_HUMAN:P84077|ARF1_HUMAN:tr|F5H423|F5H423_HUMAN
KLGSVPVTV	Q9Y4C2|TCAF1_HUMAN
KLHGVNINV	Q9BWF3|RBM4_HUMAN:Q9BQ04|RBM4B_HUMAN
KLLEGEESRISL	P08670|VIME_HUMAN
KLLGKVTIA	P20671|H2A1D_HUMAN:P0C0S8|H2A1_HUMAN:Q6FI13|H2A2A_HUMAN
KLMNVDPDSV
KLNDLIQRL	P53621|COPA_HUMAN
KLNPQQFEV	P46977|STT3A_HUMAN
KLQEFLQTL	tr|F8W7R3|F8W7R3_HUMAN:Q9NVI1|FANCI_HUMAN
KLQEVGQVSV	P06756|ITAV_HUMAN
KLSLVAAML	P11021|GRP78_HUMAN
KLVEFDFLGA
KLWEAESKL	Q9NYP9|MS18A_HUMAN
KMADIEYRL	P40937|RFC5_HUMAN
KMDDPDYWRTV	Q14137|BOP1_HUMAN:tr|A0A075B729|A0A075B729_HUMAN
KMYEEFLSKV	tr|H7BYW5|H7BYW5_HUMAN:tr|C9JSK5|C9JSK5_HUMAN:P31321|KAP1_HUMAN:P10644|KAP0_HUMAN:tr|K7EPB2|K7EPB2_HUMAN:tr|K7EM13|K7EM13_HUMAN
KQISQAYEV	P31689|DNJA1_HUMAN
KQVEEIFNL	P78347|GTF2I_HUMAN
KQYGNEVFL	P50990|TCPQ_HUMAN
KTGRLQRT
KVLDFEHFL	tr|G8JLA2|G8JLA2_HUMAN:P60660|MYL6_HUMAN:tr|J3KND3|J3KND3_HUMAN
KVLEYVIKV	P43355|MAGA1_HUMAN
KVPEWVDTV	tr|M0R2L9|M0R2L9_HUMAN:tr|M0QXK4|M0QXK4_HUMAN:tr|M0QYF7|M0QYF7_HUMAN:tr|M0R140|M0R140_HUMAN:P39019|RS19_HUMAN
LFMVRLAQGLT	Q13200|PSMD2_HUMAN
LLDEPTNHL	Q9UG63|ABCF2_HUMAN
LLDKDQAVAV	P78527|PRKDC_HUMAN
LLDPSVFHV
LLDRFLATV	tr|D6RH01|D6RH01_HUMAN:tr|D6RG12|D6RG12_HUMAN:Q14094|CCNI_HUMAN
LLDVPTAAV	P13284|GILT_HUMAN
LLGPPPVGV	Q9ULV3|CIZ1_HUMAN:tr|H0Y5D5|H0Y5D5_HUMAN:tr|Q9BTG3|Q9BTG3_HUMAN:tr|Q5SYW2|Q5SYW2_HUMAN:tr|F5H2X7|F5H2X7_HUMAN
LLGPRLVLA	tr|G3V2K7|G3V2K7_HUMAN:P49755|TMEDA_HUMAN
LLIENVAS	P07203|GPX1_HUMAN:tr|A0A087WUQ6|A0A087WUQ6_HUMAN
LLIENVASL	P07203|GPX1_HUMAN:tr|A0A087WUQ6|A0A087WUQ6_HUMAN
LLLAAPAQA	P17900|SAP3_HUMAN
LLLAQLSDA	Q9NQ34|TMM9B_HUMAN
LLLDVPTAAVQA	P13284|GILT_HUMAN
LLLPGPSAA	P23284|PPIB_HUMAN
LLLPLLPPLSP	Q8WX77|IBPL1_HUMAN
LLLPPPPCPA	Q9BTY2|FUCO2_HUMAN
LLMTSLTES	Q6UXK5|LRRN1_HUMAN
LLPEGPPAI	Q15011|HERP1_HUMAN:tr|H3BV54|H3BV54_HUMAN
LLPPPGSCA	Q14696|MESD_HUMAN:tr|H0YLI4|H0YLI4_HUMAN
LLPPPPCPA	Q9BTY2|FUCO2_HUMAN
LLPPPPLLA	O75129|ASTN2_HUMAN
LLQEVEHQL	O94972|TRI37_HUMAN
LLWEAGSEA	Q9Y5E4|PCDB5_HUMAN
LMEHIHKL	tr|J3QR09|J3QR09_HUMAN:tr|J3KTE4|J3KTE4_HUMAN:P84098|RL19_HUMAN
LTPAANAP	Q5JWF2|GNAS1_HUMAN
LYVDDPDKD	Q969X5|ERGI1_HUMAN
MNEAPGPINF	O14950|ML12B_HUMAN
MRYVASYLL	P05387|RLA2_HUMAN
MVAPAVASV	P05412|JUN_HUMAN
NLAEDIMRL	P08670|VIME_HUMAN
NLAENISRV	P11216|PYGB_HUMAN
NLAGVYSEV	Q9Y295|DRG1_HUMAN
NLDPAVHEV	Q9HCN4|GPN1_HUMAN
NLLAEIHGV	tr|Q5T0Q6|Q5T0Q6_HUMAN
NLLPKLHIV	O00299|CLIC1_HUMAN
NLLQVLEKV	Q6KB66|K2C80_HUMAN
NMMSGISSV	P68400|CSK21_HUMAN
NMVAKVDEV	P62906|RL10A_HUMAN
NMYGKVVTV	O00267|SPT5H_HUMAN
NQFPGFKEV	tr|M0R268|M0R268_HUMAN:P09012|SNRPA_HUMAN:P08579|RU2B_HUMAN
NQMPTQPQV	Q09472|EP300_HUMAN
NVEWAKPSTN	O75821|EIF3G_HUMAN
PNPALLSLT
QGVVTTLENV
QIDPTIQRV
QIWDKILSV	tr|C9JZP6|C9JZP6_HUMAN:Q13268|DHRS2_HUMAN:tr|H0YJG9|H0YJG9_HUMAN:tr|H0YJP4|H0YJP4_HUMAN
QLAQFVHEV	Q96FC9|DDX11_HUMAN
QLIDKVWQL	Q92503|S14L1_HUMAN
QLLEKVIEL	tr|H0Y5L2|H0Y5L2_HUMAN:Q9NTX5|ECHD1_HUMAN:tr|E9PPG7|E9PPG7_HUMAN:tr|J3KP84|J3KP84_HUMAN:tr|E9PRU6|E9PRU6_HUMAN:tr|F2Z2D6|F2Z2D6_HUMAN:tr|E9PJS8|E9PJS8_HUMAN:tr|E9PLY6|E9PLY6_HUMAN
QLVDIIEKV	tr|K7ENH2|K7ENH2_HUMAN:tr|K7ESG5|K7ESG5_HUMAN:tr|K9J957|K9J957_HUMAN:P61289|PSME3_HUMAN
QLYRGLGGQL	tr|J3KR97|J3KR97_HUMAN
QVCAIIERV	Q99613|EIF3C_HUMAN:B5ME19|EIFCL_HUMAN
RETNLDSLPLVD	P08670|VIME_HUMAN
RIIDVVYNA	tr|Q5JR95|Q5JR95_HUMAN:P62241|RS8_HUMAN
RLADALQEL	P02545|LMNA_HUMAN
RLAELEEFI	Q00610|CLH1_HUMAN:tr|A0A087WVQ6|A0A087WVQ6_HUMAN
RLASYLDKV	P35527|K1C9_HUMAN:P13645|K1C10_HUMAN:P19012|K1C15_HUMAN:tr|C9JM50|C9JM50_HUMAN:P08727|K1C19_HUMAN:Q04695|K1C17_HUMAN:P08779|K1C16_HUMAN:P02533|K1C14_HUMAN:tr|K7EPJ9|K7EPJ9_HUMAN
RLASYLDRV	P05783|K1C18_HUMAN:tr|F8VZY9|F8VZY9_HUMAN
RLAVYIDRV	P02545|LMNA_HUMAN
RLDDVSNDV	Q86Y56|DAAF5_HUMAN
RLDELGGVYL	tr|Q5JYR7|Q5JYR7_HUMAN:P04844|RPN2_HUMAN
RLFDEPQLA	Q9H0C5|BTBD1_HUMAN:Q9BX70|BTBD2_HUMAN
RLFDQAFGL	P04792|HSPB1_HUMAN
RLIQESPTL	Q6P1A2|MBOA5_HUMAN
RLLDYVVN	Q63ZY3|KANK2_HUMAN:tr|K7EIU4|K7EIU4_HUMAN
RLLEGEEQRL	O43790|KRT86_HUMAN:tr|A0A087X106|A0A087X106_HUMAN:P78385|KRT83_HUMAN:Q14533|KRT81_HUMAN
RLLSTDPVTA	P63010|AP2B1_HUMAN:tr|A0A087X253|A0A087X253_HUMAN
RLMNETTAV	O95757|HS74L_HUMAN:tr|E9PDE8|E9PDE8_HUMAN:tr|A0A087WTS8|A0A087WTS8_HUMAN:tr|A0A087WYC1|A0A087WYC1_HUMAN:P34932|HSP74_HUMAN
RLQESVMEA	O60216|RAD21_HUMAN
RLSEFIPAVF	Q12768|STRUM_HUMAN
RLTDEQVAL	Q14137|BOP1_HUMAN:tr|A0A075B729|A0A075B729_HUMAN
RLTPKLMEV	tr|A0A087WZK9|A0A087WZK9_HUMAN:tr|E5RGU4|E5RGU4_HUMAN:tr|E5RJT0|E5RJT0_HUMAN:O15372|EIF3H_HUMAN:tr|B3KS98|B3KS98_HUMAN
RLWPKIQGL	Q9NX09|DDIT4_HUMAN
RLYTEPLLV	Q969N2|PIGT_HUMAN
RMLPHAPGV	Q92769|HDAC2_HUMAN:Q13547|HDAC1_HUMAN
RPSDARFT	Q15424|SAFB1_HUMAN
RQLEEEGITFV	Q92503|S14L1_HUMAN
RQPDSGISSI	P04843|RPN1_HUMAN
RTIEYLEEV	P40939|ECHA_HUMAN
RVAPEEHPVL	P60709|ACTB_HUMAN:P63261|ACTG_HUMAN:A5A3E0|POTEF_HUMAN
RVIGTLEEV	P46060|RAGP1_HUMAN
RVLPPSALQSV	Q96GD4|AURKB_HUMAN:tr|J3KT86|J3KT86_HUMAN
RVMEYINRL	Q00610|CLH1_HUMAN:tr|A0A087WVQ6|A0A087WVQ6_HUMAN
RVPPPPQSV	P29353|SHC1_HUMAN:tr|X6R6D0|X6R6D0_HUMAN
RVSDINFTL	Q5H9R7|PP6R3_HUMAN:tr|E9PQP7|E9PQP7_HUMAN
SAMEVVPAL	O94952|FBX21_HUMAN
SGLVSLSSV
SIIGRLLEV	tr|E9PMD7|E9PMD7_HUMAN:P62136|PP1A_HUMAN
SILEDPPSI	tr|H0YH12|H0YH12_HUMAN:Q9NVM9|ASUN_HUMAN
SILEHQIQV	P33991|MCM4_HUMAN:tr|E5RFJ8|E5RFJ8_HUMAN:tr|E5RG31|E5RG31_HUMAN
SIYPSPTGV	Q6P2Q9|PRP8_HUMAN
SLADDSVLERL	Q9NU22|MDN1_HUMAN
SLADLQNDEV	tr|D6RGE0|D6RGE0_HUMAN:tr|D6RI02|D6RI02_HUMAN:tr|D6RED7|D6RED7_HUMAN:tr|D6RAS7|D6RAS7_HUMAN:tr|H0Y8L7|H0Y8L7_HUMAN:tr|D6RB09|D6RB09_HUMAN:tr|E9PFI5|E9PFI5_HUMAN:tr|D6RG13|D6RG13_HUMAN:tr|D6RAT0|D6RAT0_HUMAN:P61247|RS3A_HUMAN
SLAGDVALQQL	Q15021|CND1_HUMAN
SLAGGIIGV	tr|Q5T6W2|Q5T6W2_HUMAN:P61978|HNRPK_HUMAN
SLAKIYTEA	Q92522|H1X_HUMAN
SLAQYLINV	tr|H3BSS4|H3BSS4_HUMAN:tr|H3BRU6|H3BRU6_HUMAN:tr|F8VZX2|F8VZX2_HUMAN:Q15366|PCBP2_HUMAN:tr|F8VRH0|F8VRH0_HUMAN
SLAQYNPKL	P27986|P85A_HUMAN
SLDQPTQTV	Q99613|EIF3C_HUMAN:B5ME19|EIFCL_HUMAN
SLFGGSVKL	Q8WUM4|PDC6I_HUMAN
SLFPGKLEV	Q13045|FLII_HUMAN
SLFRVITEV	Q93063|EXT2_HUMAN
SLHDAIMIV	Q99832|TCPH_HUMAN
SLHPDLIYNV	Q9BR76|COR1B_HUMAN
SLIDADPYL	P20248|CCNA2_HUMAN
SLIEKYFSV	P52292|IMA1_HUMAN
SLIPTSPQV	tr|M0R0X3|M0R0X3_HUMAN:Q5PRF9|SMAG2_HUMAN:tr|A0A087WZT0|A0A087WZT0_HUMAN:tr|M0QZ22|M0QZ22_HUMAN
SLLDKIIGA	Q6NZI2|PTRF_HUMAN
SLLDPVPEV	Q92616|GCN1_HUMAN
SLLDSCTKL	P50991|TCPD_HUMAN
SLLEKSLGL	tr|D6RBD7|D6RBD7_HUMAN:tr|C9J1V9|C9J1V9_HUMAN:O43324|MCA3_HUMAN
SLLGGDVVSV	tr|D6R9J1|D6R9J1_HUMAN:Q99576|T22D3_HUMAN
SLLPAIVEL	P30154|2AAB_HUMAN
SLLPEGPPAI	Q15011|HERP1_HUMAN:tr|H3BV54|H3BV54_HUMAN
SLLQHLIGL	P78395|PRAME_HUMAN
SLLSHVEQL	tr|B1AK45|B1AK45_HUMAN:tr|B1AK43|B1AK43_HUMAN:Q9UI95|MD2L2_HUMAN:tr|B1AK44|B1AK44_HUMAN
SLQDEIQRV	Q9UNX4|WDR3_HUMAN
SLQEEIAFL	P08670|VIME_HUMAN
SLSEKTVLL	P13987|CD59_HUMAN:tr|H0YET2|H0YET2_HUMAN
SLTGHISTV	O43660|PLRG1_HUMAN:tr|H0YA24|H0YA24_HUMAN
SLWFKPEEL	P22392|NDKB_HUMAN:tr|Q32Q12|Q32Q12_HUMAN
SLWGQPAEA	P29400|CO4A5_HUMAN
SLYDYNPNL	Q99613|EIF3C_HUMAN:B5ME19|EIFCL_HUMAN
SLYEMVSRV	Q08945|SSRP1_HUMAN
SLYGGTITI	Q5VTR2|BRE1A_HUMAN
SLYSQVHQI	tr|Q7Z3Z5|Q7Z3Z5_HUMAN:Q93074|MED12_HUMAN
SMAPGLTSV	O95340|PAPS2_HUMAN
SMPDFDLHL	Q09666|AHNK_HUMAN
SMSADVPLV	P12004|PCNA_HUMAN
SQYSGQLHEV	Q9BXB5|OSB10_HUMAN:tr|H7C199|H7C199_HUMAN
STPSVASVV
SVITQVFHV	tr|A0A024R4E5|A0A024R4E5_HUMAN:Q00341|VIGLN_HUMAN
SVLGSLSSV	Q9UKX7|NUP50_HUMAN
SVLIPVYGV	O94955|RHBT3_HUMAN
SWDVETATELLLSN	P61086|UBE2K_HUMAN
THSSVKSV	Q13155|AIMP2_HUMAN
TIDDGIFEV	P34931|HS71L_HUMAN:tr|Q53FA3|Q53FA3_HUMAN
TIEDGIFEV	P11142|HSP7C_HUMAN:P54652|HSP72_HUMAN
TIPEAFRGV	O00299|CLIC1_HUMAN
TLADVLYHV	tr|F5H8F7|F5H8F7_HUMAN:Q9UBL3|ASH2L_HUMAN:tr|H0YAQ0|H0YAQ0_HUMAN
TLGNVLVTV	Q9NV70|EXOC1_HUMAN
TLIDLPGITKV	tr|E5RIK2|E5RIK2_HUMAN:tr|E5RHK8|E5RHK8_HUMAN:Q9UQ16|DYN3_HUMAN:P50570|DYN2_HUMAN
TLNEKLTAL	Q8WUW1|BRK1_HUMAN
TLNSAAVTV	Q9UHY1|NRBP_HUMAN
TLSDLHLIPA
TLSDLRVYL	Q9BYN0|SRXN1_HUMAN
TLSERLWGL	Q9NS69|TOM22_HUMAN
TLSEVTNQL	Q9H0K1|SIK2_HUMAN
TLTGKTITL	tr|J3QS39|J3QS39_HUMAN:tr|J3QTR3|J3QTR3_HUMAN:tr|F5H6Q2|F5H6Q2_HUMAN:tr|F5GYU3|F5GYU3_HUMAN:tr|F5H2Z3|F5H2Z3_HUMAN:tr|F5H265|F5H265_HUMAN:tr|B4DV12|B4DV12_HUMAN:tr|F5H388|F5H388_HUMAN:tr|F5H747|F5H747_HUMAN:tr|F5GXK7|F5GXK7_HUMAN:tr|J3QKN0|J3QKN0_HUMAN:P0CG47|UBB_HUMAN:tr|Q5PY61|Q5PY61_HUMAN:tr|Q96C32|Q96C32_HUMAN:P0CG48|UBC_HUMAN
TLTSKLYSL	Q9UDW1|QCR9_HUMAN
TLVYHVVGV	Q15393|SF3B3_HUMAN
TLWGIQKEL	P00338|LDHA_HUMAN
TLWVDPYE	P78543|BTG2_HUMAN:tr|F8W0U7|F8W0U7_HUMAN:P62324|BTG1_HUMAN
TLWVDPYEV	P78543|BTG2_HUMAN:tr|F8W0U7|F8W0U7_HUMAN:P62324|BTG1_HUMAN
TLYEAVREV	P62906|RL10A_HUMAN
TLYEHNNEL	Q9NRG9|AAAS_HUMAN
TMLARLASA	Q6UVK1|CSPG4_HUMAN
VAGHEDSNGCINY	tr|G8JLA2|G8JLA2_HUMAN:P60660|MYL6_HUMAN:tr|J3KND3|J3KND3_HUMAN
VAPPARVAP
VIDQKVYEI	Q9Y262|EIF3L_HUMAN:tr|B0QY89|B0QY89_HUMAN
VKKIPKKP	tr|E9PF63|E9PF63_HUMAN:O75116|ROCK2_HUMAN
VLFEHAVGYA	O00567|NOP56_HUMAN
VLFGVETHV	Q96CN7|ISOC1_HUMAN
VLFSSPPVILL	P04156|PRIO_HUMAN:tr|A2A2V1|A2A2V1_HUMAN
VLIDYQRNV	O14980|XPO1_HUMAN
VLSAALLA
VLYPHEPTAV	tr|H7C1C1|H7C1C1_HUMAN:tr|F8W8A5|F8W8A5_HUMAN:Q9NYP3|DONS_HUMAN
VMDSKIVQV	O15131|IMA6_HUMAN:O60684|IMA7_HUMAN:P52294|IMA5_HUMAN
VMLDVPIRL
VMVDGKPVNL	P63000|RAC1_HUMAN:P60763|RAC3_HUMAN
VVLPAPPAV	Q96S59|RANB9_HUMAN
YAYDGKDYI	P10316|1A69_HUMAN:P01892|1A02_HUMAN:tr|A0A140T9I0|A0A140T9I0_HUMAN:tr|A0A140T913|A0A140T913_HUMAN:tr|A0A140T9X5|A0A140T9X5_HUMAN:P04222|1C03_HUMAN:tr|A0A140T9W2|A0A140T9W2_HUMAN:tr|A0A140T9M0|A0A140T9M0_HUMAN:tr|A0A140T9U0|A0A140T9U0_HUMAN:Q04826|1B40_HUMAN
YAYDGKDYL	tr|Q8MH48|Q8MH48_HUMAN:P17693|HLAG_HUMAN:tr|Q5RJ85|Q5RJ85_HUMAN:tr|A0A0G2JPQ3|A0A0G2JPQ3_HUMAN
YCAEIAHNV	tr|D3YTB1|D3YTB1_HUMAN:P62910|RL32_HUMAN:tr|F8W727|F8W727_HUMAN
YDIYLRMT
YGLPVVVKL	tr|B4DGU4|B4DGU4_HUMAN:P35222|CTNB1_HUMAN
YLDLSENRL	Q13045|FLII_HUMAN
YLDNGVVFV	tr|F5GY55|F5GY55_HUMAN:Q16531|DDB1_HUMAN
YLDPAQRGV	tr|A0A087WYU2|A0A087WYU2_HUMAN:Q96S19|CP013_HUMAN
YLDPSVLSGV	tr|H3BN98|H3BN98_HUMAN:Q15041|AR6P1_HUMAN
YLLPAIVHI	tr|J3KTA4|J3KTA4_HUMAN:P17844|DDX5_HUMAN
YLMEGSYNKV	P48556|PSMD8_HUMAN:tr|K7EJR3|K7EJR3_HUMAN:tr|R4GMR5|R4GMR5_HUMAN:tr|K7EK21|K7EK21_HUMAN:tr|K7EJC1|K7EJC1_HUMAN
YLPELLQTV	O14682|ENC1_HUMAN
YLTAEILEL	P20671|H2A1D_HUMAN:P0C0S8|H2A1_HUMAN:Q6FI13|H2A2A_HUMAN
YLTNEGIAHL	Q15149|PLEC_HUMAN
YPDEYHGEYQ	Q15417|CNN3_HUMAN
YQDPSVLYI	tr|J3KPH8|J3KPH8_HUMAN
YQDTYGQQWK	O43390|HNRPR_HUMAN:tr|B4DT28|B4DT28_HUMAN
YQYPVIIHL	Q9BW60|ELOV1_HUMAN

## Sheet: Table S4E_SAOS2 panMHC
Supplemental Table S4E. Peptides eluted from SAOS2 using panMHC Class I IP.
Peptide	Accession
AAGSHVIIL
AAPGAPAAV	Q8N726|ARF_HUMAN
AEIVEGENHTY	tr|Q60FE5|Q60FE5_HUMAN:P21333|FLNA_HUMAN
AELNAEDQNRW	tr|A0A0G2JH30|A0A0G2JH30_HUMAN:tr|A0A0G2JPX0|A0A0G2JPX0_HUMAN:P49918|CDN1C_HUMAN
AFSPEGQP
AIHDIVQLV
AILGIHNEV
AIQDKLFQV	tr|J3QTB2|J3QTB2_HUMAN:tr|H0Y922|H0Y922_HUMAN:Q9BRQ6|MIC25_HUMAN:tr|J3QTA6|J3QTA6_HUMAN
AIQEQITRV	A5YKK6|CNOT1_HUMAN
AIVDKVPSV	Q9Y678|COPG1_HUMAN
AIVDKVSSV	Q9UBF2|COPG2_HUMAN
AIYPEPFLI	tr|E7ET15|E7ET15_HUMAN:O15042|SR140_HUMAN
ALADGVQKV	O14791|APOL1_HUMAN
ALADVATVL	Q92542|NICA_HUMAN:tr|H0Y6T7|H0Y6T7_HUMAN
ALAEEVEQV	tr|J3KQL8|J3KQL8_HUMAN
ALAEIAKAEL	P23246|SFPQ_HUMAN
ALAGDQPSV	tr|Q60FE5|Q60FE5_HUMAN:P21333|FLNA_HUMAN
ALAGGITMV	P27708|PYR1_HUMAN:tr|F8VPD4|F8VPD4_HUMAN
ALAPGLPTA	Q9UMX5|NENF_HUMAN
ALAPSTMKI	P60709|ACTB_HUMAN:P62736|ACTA_HUMAN:P68032|ACTC_HUMAN
ALASHLIEA	Q9NZN4|EHD2_HUMAN
ALASVIMGL	tr|B3KQV6|B3KQV6_HUMAN:P30153|2AAA_HUMAN:P30154|2AAB_HUMAN:tr|H0YDG7|H0YDG7_HUMAN
ALATLIHQV	Q9UBW8|CSN7A_HUMAN:tr|F5H4U8|F5H4U8_HUMAN:tr|F5H7C6|F5H7C6_HUMAN:tr|F5GYF7|F5GYF7_HUMAN:tr|F5H248|F5H248_HUMAN:tr|F5H4Z0|F5H4Z0_HUMAN:tr|F5H3M6|F5H3M6_HUMAN:tr|G3XAP1|G3XAP1_HUMAN:tr|F5GXT7|F5GXT7_HUMAN
ALCEENMRGV	P13639|EF2_HUMAN
ALDNDNYNL	P35573|GDE_HUMAN
ALDPKANFST	tr|H0Y5H7|H0Y5H7_HUMAN:Q07912|ACK1_HUMAN:tr|C9J1X3|C9J1X3_HUMAN
ALFDGDPHL	tr|E9PDC2|E9PDC2_HUMAN:tr|A0A088AWP5|A0A088AWP5_HUMAN:Q8WUY3|PRUN2_HUMAN:tr|H7BZH9|H7BZH9_HUMAN
ALFNGAQKL	P61619|S61A1_HUMAN:tr|B4DR61|B4DR61_HUMAN
ALFPGVALL	P30101|PDIA3_HUMAN:tr|F8WBS6|F8WBS6_HUMAN:tr|F8WBW5|F8WBW5_HUMAN
ALFQRPPLI	tr|H7BZF2|H7BZF2_HUMAN:tr|H7C0M1|H7C0M1_HUMAN:tr|C9IYT0|C9IYT0_HUMAN:O60832|DKC1_HUMAN
ALGSVVAV
ALGTVTNV	Q8N3C0|ASCC3_HUMAN
ALIEDEHNL	tr|A0A0A0MR27|A0A0A0MR27_HUMAN:tr|J3QT39|J3QT39_HUMAN:Q49A88|CCD14_HUMAN
ALLAYTLGV
ALLDKPPFL
ALLDRIVSV	Q92621|NU205_HUMAN
ALLGDLTKA
ALLPSSPTL	Q92994|TF3B_HUMAN
ALLQQVHSA	Q86XN7|PRSR1_HUMAN
ALLSLDPAAV	P78527|PRKDC_HUMAN
ALMPVLNQV	Q5RKV6|EXOS6_HUMAN
ALNEEAGRLLL	tr|K7EPJ1|K7EPJ1_HUMAN:Q16763|UBE2S_HUMAN
ALNEKLVNL	O00303|EIF3F_HUMAN
ALNELLQHV	Q9Y490|TLN1_HUMAN
ALNENIDRV	Q8TE04|PANK1_HUMAN
ALNGHVEMV	Q8N8A2|ANR44_HUMAN
ALPPVLTTV	Q6PKG0|LARP1_HUMAN:tr|A0A0B4J210|A0A0B4J210_HUMAN
ALQEMVHQV	Q14511|CASL_HUMAN:tr|A0A087WUD2|A0A087WUD2_HUMAN
ALRDVSEEL	P40222|TXLNA_HUMAN
ALSDSIHTV
ALSDYDLVL	P08754|GNAI3_HUMAN
ALTEVYAKA	Q00341|VIGLN_HUMAN:tr|A0A024R4E5|A0A024R4E5_HUMAN
ALTGHLEEV	P04083|ANXA1_HUMAN:tr|Q5T3N0|Q5T3N0_HUMAN:tr|Q5T3N1|Q5T3N1_HUMAN
ALVDQRELYL
ALVQDLAKA	P14635|CCNB1_HUMAN
ALWDIETGQQTT	tr|B3KVK2|B3KVK2_HUMAN:P62873|GBB1_HUMAN
ALWDIETGQQTV	tr|C9JIS1|C9JIS1_HUMAN:tr|C9JXA5|C9JXA5_HUMAN:tr|E7EP32|E7EP32_HUMAN:P62879|GBB2_HUMAN
ALWEDEGVRA	Q5JWF2|GNAS1_HUMAN:tr|S4R3E3|S4R3E3_HUMAN:tr|H0Y7F4|H0Y7F4_HUMAN:P63092|GNAS2_HUMAN
ALYDNVEKL	tr|F8WEJ5|F8WEJ5_HUMAN:P08243|ASNS_HUMAN
ALYGKTEVV	Q8WXE0|CSKI2_HUMAN
ALYPNVVQV	Q6P158|DHX57_HUMAN:tr|H7C109|H7C109_HUMAN
AMFDKKVQL	tr|H0YL34|H0YL34_HUMAN:tr|A0A075B7B1|A0A075B7B1_HUMAN:O15061|SYNEM_HUMAN
AMGIAPPKV
APKPYHKF	tr|H7C0P6|H7C0P6_HUMAN:tr|E7ESS2|E7ESS2_HUMAN:Q8N4C8|MINK1_HUMAN
APLVTLEVL	Q8WUT4|LRRN4_HUMAN
AQAPDLQRV
AQGGVLPNI	tr|H0YFX9|H0YFX9_HUMAN:Q99878|H2A1J_HUMAN:Q96KK5|H2A1H_HUMAN:Q16777|H2A2C_HUMAN:Q9BTM1|H2AJ_HUMAN:P20671|H2A1D_HUMAN:P0C0S8|H2A1_HUMAN:Q6FI13|H2A2A_HUMAN:tr|A0A0U1RR32|A0A0U1RR32_HUMAN:tr|A0A0U1RRH7|A0A0U1RRH7_HUMAN
AQHDPLLTGV	P63218|GBG5_HUMAN
AQHPNIVTV
AQIGSYVHV
AQIQVQHV	Q2TAL8|QRIC1_HUMAN
AQVALVNEV	Q7Z6Z7|HUWE1_HUMAN
AQYENPPHI	Q12965|MYO1E_HUMAN:O00160|MYO1F_HUMAN:tr|H0YN00|H0YN00_HUMAN:tr|M0QY89|M0QY89_HUMAN
AQYFEPLTL	Q9Y490|TLN1_HUMAN
AQYFLDKI	Q5JWF2|GNAS1_HUMAN:tr|S4R3E3|S4R3E3_HUMAN:tr|H0Y7F4|H0Y7F4_HUMAN:P63092|GNAS2_HUMAN
AQYLINVRL	tr|H3BSS4|H3BSS4_HUMAN:Q15366|PCBP2_HUMAN:tr|H3BRU6|H3BRU6_HUMAN:tr|F8VZX2|F8VZX2_HUMAN
AQYNPKLDV	P27986|P85A_HUMAN
ASLSTFQQM	P60709|ACTB_HUMAN:P62736|ACTA_HUMAN:P68032|ACTC_HUMAN
ATADYICKV	P53396|ACLY_HUMAN
ATIQRIPEV	Q02742|GCNT1_HUMAN
AVIDVGINRV
AYALLLQHL	Q9BXS9|S26A6_HUMAN:tr|A0A0C4DFT5|A0A0C4DFT5_HUMAN:tr|G3XAC1|G3XAC1_HUMAN
AYAPPPHVI	tr|J3KQL8|J3KQL8_HUMAN
AYHNSPAYL	tr|J3QKS7|J3QKS7_HUMAN:tr|B4DGM3|B4DGM3_HUMAN:Q969G3|SMCE1_HUMAN
AYIDYLSHL	Q12996|CSTF3_HUMAN
AYLDKSPQF	Q7Z478|DHX29_HUMAN:tr|A0A087WYN9|A0A087WYN9_HUMAN
AYLPEWKENI	Q9Y4C2|TCAF1_HUMAN
AYLPVNESF	P13639|EF2_HUMAN
AYMDAPKAAL	Q8N114|SHSA5_HUMAN
AYNPVTHQL	Q4KMG0|CDON_HUMAN
AYSPAIQMF	Q9NYU1|UGGG2_HUMAN
AYSRVQYQF	O75815|BCAR3_HUMAN
AYVGDLQTL
AYVGDVPIL	Q8NB46|ANR52_HUMAN
AYVHMVTHF	P55061|BI1_HUMAN:tr|F8VPI1|F8VPI1_HUMAN:tr|F8W201|F8W201_HUMAN:tr|F8W086|F8W086_HUMAN:tr|F8VR05|F8VR05_HUMAN:tr|F8VQQ5|F8VQQ5_HUMAN:tr|F8VSI7|F8VSI7_HUMAN:tr|F8VVJ4|F8VVJ4_HUMAN:tr|F8W1V3|F8W1V3_HUMAN
AYVPGFAHI	Q9H467|CUED2_HUMAN
DEEATGTIQEDYL	P19105|ML12A_HUMAN:O14950|ML12B_HUMAN:tr|J3QRS3|J3QRS3_HUMAN
DYVEGLRVF	P60660|MYL6_HUMAN:tr|J3KND3|J3KND3_HUMAN:tr|G3V1Y7|G3V1Y7_HUMAN:tr|G8JLA2|G8JLA2_HUMAN:tr|F8VZU9|F8VZU9_HUMAN:tr|F8W180|F8W180_HUMAN
EAAEVILRV	P78371|TCPB_HUMAN
EEAEIIRKY	P09874|PARP1_HUMAN
EELLGDGHSY	P28070|PSB4_HUMAN
EEMPATKGGF	P49790|NU153_HUMAN
EWASRFWL	Q8N766|EMC1_HUMAN
EWASRFWLW	Q8N766|EMC1_HUMAN
EYLERAPEL	Q8IZH2|XRN1_HUMAN:tr|H7C5E4|H7C5E4_HUMAN
EYLIKVNEI	tr|H0YBF7|H0YBF7_HUMAN:tr|A0A0A0MRE5|A0A0A0MRE5_HUMAN:Q9ULH1|ASAP1_HUMAN
EYLTKVDKL	Q00610|CLH1_HUMAN:tr|A0A087WVQ6|A0A087WVQ6_HUMAN
EYPDRIMN	tr|Q5JP53|Q5JP53_HUMAN:P07437|TBB5_HUMAN:tr|Q5ST81|Q5ST81_HUMAN:P68371|TBB4B_HUMAN:tr|A0A0B4J269|A0A0B4J269_HUMAN:Q13885|TBB2A_HUMAN:Q9BVA1|TBB2B_HUMAN:Q13509|TBB3_HUMAN:tr|G3V2A3|G3V2A3_HUMAN
EYPDRIMNTF	tr|Q5JP53|Q5JP53_HUMAN:P07437|TBB5_HUMAN:tr|Q5ST81|Q5ST81_HUMAN:P68371|TBB4B_HUMAN:tr|A0A0B4J269|A0A0B4J269_HUMAN:Q13885|TBB2A_HUMAN:Q9BVA1|TBB2B_HUMAN:Q13509|TBB3_HUMAN:tr|G3V2A3|G3V2A3_HUMAN
EYVEKFYRI	Q92878|RAD50_HUMAN
EYYDKHFTEF	P38606|VATA_HUMAN
FASHVSPEV	Q9NP61|ARFG3_HUMAN
FIDDANYSV	O14977|AZIN1_HUMAN:tr|E5RJ16|E5RJ16_HUMAN:tr|E5RIB7|E5RIB7_HUMAN:tr|U3KQI8|U3KQI8_HUMAN
FLADPSAFVAA	tr|F8W1K8|F8W1K8_HUMAN:tr|F8VZS0|F8VZS0_HUMAN:tr|F8VWS0|F8VWS0_HUMAN:P05388|RLA0_HUMAN:Q8NHW5|RLA0L_HUMAN
FLASESLIKQI	P62906|RL10A_HUMAN
FLDEPTNHL	Q9UG63|ABCF2_HUMAN
FLDSTSPLL	tr|R4GMY1|R4GMY1_HUMAN:Q5VYK3|ECM29_HUMAN:tr|J3KN16|J3KN16_HUMAN
FLLEKGYEV	O60547|GMDS_HUMAN
FLLGPRLVLA	tr|G3V2K7|G3V2K7_HUMAN:P49755|TMEDA_HUMAN
FLQEKSPAV	Q14157|UBP2L_HUMAN:tr|F8W726|F8W726_HUMAN
FLYPFPLAL	Q5BJD5|TM41B_HUMAN:tr|E9PJ42|E9PJ42_HUMAN
FLYTGEGDTV	P98170|XIAP_HUMAN:tr|B1AKU2|B1AKU2_HUMAN
FQDPVPLTV	O15164|TIF1A_HUMAN
FRPPITQEI	tr|F2Z2U4|F2Z2U4_HUMAN:Q9Y4A5|TRRAP_HUMAN
FVHDLVLYL	Q00610|CLH1_HUMAN:tr|A0A087WVQ6|A0A087WVQ6_HUMAN:P53675|CLH2_HUMAN
FVQMMTAK	tr|E7EMB3|E7EMB3_HUMAN
FYISPVNKL	tr|H7C0I1|H7C0I1_HUMAN:tr|B8ZZW5|B8ZZW5_HUMAN:Q8NBF6|AVL9_HUMAN
FYQACRVT
GDPGVPGL
GEVEGHPVW
GHTLLALAT	tr|C4B7M2|C4B7M2_HUMAN
GIDSSSPEV	Q15365|PCBP1_HUMAN
GILGIQPPSV	Q9UPN6|SCAF8_HUMAN:tr|A0A0A0MT33|A0A0A0MT33_HUMAN
GIPPAPRGV	P11021|GRP78_HUMAN:tr|E9PKE3|E9PKE3_HUMAN:P11142|HSP7C_HUMAN:P54652|HSP72_HUMAN:tr|E9PNE6|E9PNE6_HUMAN:tr|A8K7Q2|A8K7Q2_HUMAN:P38646|GRP75_HUMAN
GLADGLVQA
GLADKVYFL	P27708|PYR1_HUMAN:tr|F8VPD4|F8VPD4_HUMAN
GLATDVQTV	P49720|PSB3_HUMAN:tr|A0A087WXQ8|A0A087WXQ8_HUMAN:tr|A0A087WY10|A0A087WY10_HUMAN:tr|A0A087WUL2|A0A087WUL2_HUMAN
GLDDIKDLKV
GLEAAYSIVAL
GLFAPVHKV	tr|F6VGP8|F6VGP8_HUMAN:tr|F5H6A0|F5H6A0_HUMAN:tr|J3KP58|J3KP58_HUMAN:P30622|CLIP1_HUMAN:tr|F5H1T5|F5H1T5_HUMAN
GLIDENPGL	P78527|PRKDC_HUMAN
GLIDHQTYL	Q15149|PLEC_HUMAN
GLIDRQVTV	Q9UPN3|MACF1_HUMAN:tr|H3BPE1|H3BPE1_HUMAN:tr|H3BQK9|H3BQK9_HUMAN
GLIEILKKV
GLIEKNIEL	P26358|DNMT1_HUMAN
GLLGTLVQL	tr|B4DGU4|B4DGU4_HUMAN:P35222|CTNB1_HUMAN
GLLPDVPSL
GLNEEIARV	O14777|NDC80_HUMAN
GLSDAVVSV	Q9NT68|TEN2_HUMAN
GLVAGGIIGA
GLWGPVHEL	Q9Y4C2|TCAF1_HUMAN
GLYQDPVTL	Q6PJ69|TRI65_HUMAN:tr|H0YGS7|H0YGS7_HUMAN
GLYSGVTTV	P23921|RIR1_HUMAN
GMFAGQLTKV	tr|A0A087WW36|A0A087WW36_HUMAN:tr|A0A087WYU6|A0A087WYU6_HUMAN:tr|A0A0A0MS36|A0A0A0MS36_HUMAN:Q9NPH0|PPA6_HUMAN:tr|X5D289|X5D289_HUMAN
GQDVGRYQV	P51571|SSRD_HUMAN
GQFGKILDV	tr|B0QYY4|B0QYY4_HUMAN:tr|A0A0G2JSB3|A0A0G2JSB3_HUMAN:tr|I3L1D4|I3L1D4_HUMAN:tr|B0QYY7|B0QYY7_HUMAN:tr|S4R469|S4R469_HUMAN:tr|F8VR27|F8VR27_HUMAN:tr|F8VZY7|F8VZY7_HUMAN:A6NFN3|RFOX3_HUMAN:tr|J3QQZ2|J3QQZ2_HUMAN:tr|B0QYV1|B0QYV1_HUMAN:tr|J3QRF4|J3QRF4_HUMAN:tr|A0A087X2B1|A0A087X2B1_HUMAN:tr|A0A0G2JRA5|A0A0G2JRA5_HUMAN:O43251|RFOX2_HUMAN:Q9NWB1|RFOX1_HUMAN:tr|J3KNW3|J3KNW3_HUMAN:tr|B7Z1U7|B7Z1U7_HU…
GQIEVVPEV	tr|D6R9X2|D6R9X2_HUMAN:tr|E9PE34|E9PE34_HUMAN:tr|A0A1B0GX99|A0A1B0GX99_HUMAN:Q92576|PHF3_HUMAN
GQIGPAPPLKV	P27708|PYR1_HUMAN:tr|F8VPD4|F8VPD4_HUMAN
GQPRYPVNSV	tr|E7ERF2|E7ERF2_HUMAN
GQQIQIQTV	Q2TAL8|QRIC1_HUMAN
GQSALPQRL
GQVEIVTKV	tr|E9PDC2|E9PDC2_HUMAN:tr|A0A088AWP5|A0A088AWP5_HUMAN:Q8WUY3|PRUN2_HUMAN:tr|H7BZH9|H7BZH9_HUMAN
GQVERFETV	P40189|IL6RB_HUMAN
GQVIIHNI	tr|A0A0A0MTB8|A0A0A0MTB8_HUMAN
GQWASVIRV	Q15393|SF3B3_HUMAN
GQWKKGFVL	Q8NC51|PAIRB_HUMAN
GQYVQPQGV
GSWDGTLRL	tr|D6RAU2|D6RAU2_HUMAN:tr|E9PD14|E9PD14_HUMAN:tr|D6RFZ9|D6RFZ9_HUMAN:tr|D6RHH4|D6RHH4_HUMAN:tr|J3KPE3|J3KPE3_HUMAN:P63244|RACK1_HUMAN:tr|D6RFX4|D6RFX4_HUMAN:tr|D6R9Z1|D6R9Z1_HUMAN:tr|H0Y8W2|H0Y8W2_HUMAN:tr|D6R9L0|D6R9L0_HUMAN:tr|D6R909|D6R909_HUMAN:tr|D6RBD0|D6RBD0_HUMAN:tr|D6RAC2|D6RAC2_HUMAN:tr|D6REE5|D6REE5_HUMAN
GSYTGFIKV	Q9NS23|RASF1_HUMAN
GTIGLIHAV	tr|D6R974|D6R974_HUMAN:tr|D6RE83|D6RE83_HUMAN:P09936|UCHL1_HUMAN:tr|D6R956|D6R956_HUMAN
GVYGDVQRV	tr|A0A0D9SF20|A0A0D9SF20_HUMAN:tr|A6NLN1|A6NLN1_HUMAN:P26599|PTBP1_HUMAN:Q9UKA9|PTBP2_HUMAN:tr|A0A0U1RRM4|A0A0U1RRM4_HUMAN
GYIERPQLI
HIIENIVAV	tr|I3L3U9|I3L3U9_HUMAN:O76021|RL1D1_HUMAN
HLDTTQQMI	Q13561|DCTN2_HUMAN
HLGEYQAAV	Q00610|CLH1_HUMAN:tr|A0A087WVQ6|A0A087WVQ6_HUMAN:P53675|CLH2_HUMAN
HLIEPLANA	Q9Y490|TLN1_HUMAN
HLLNESPML	Q92621|NU205_HUMAN
HVPEHAVVL	tr|A0A0U1RQF0|A0A0U1RQF0_HUMAN:P49327|FAS_HUMAN
HYFDPQYFEF	Q13347|EIF3I_HUMAN
HYKPTPLYF	tr|E9PD53|E9PD53_HUMAN:Q9NTJ3|SMC4_HUMAN
HYPPVQVLF	P52701|MSH6_HUMAN:tr|A0A087WWJ1|A0A087WWJ1_HUMAN
ILDAGGHNV	Q99460|PSMD1_HUMAN:tr|A0A087WW66|A0A087WW66_HUMAN
ILDEPTNHL
ILDQKINEV	P11926|DCOR_HUMAN:tr|C9JG30|C9JG30_HUMAN
ILSEVQQAV	P09874|PARP1_HUMAN
ILTDITKGV	P13639|EF2_HUMAN
IQVTKVTQV	P48444|COPD_HUMAN:tr|B0YIW6|B0YIW6_HUMAN
IREADIDGDGQVN	tr|E7EMB3|E7EMB3_HUMAN
ISDSSQGVS
IVAPGTFEV	tr|B4DY09|B4DY09_HUMAN:Q12905|ILF2_HUMAN
IYADNQVMHF	tr|F5H1D6|F5H1D6_HUMAN
IYAPPLPSL
IYIDSNNNPERF	Q00610|CLH1_HUMAN:tr|A0A087WVQ6|A0A087WVQ6_HUMAN
IYKAPSENW	P26358|DNMT1_HUMAN
IYNGDMEKI	Q12983|BNIP3_HUMAN:tr|F6RP06|F6RP06_HUMAN:tr|A0A0J9YW18|A0A0J9YW18_HUMAN
IYNGKVTSI
IYPSPTGVLI	Q6P2Q9|PRP8_HUMAN
IYQYIQSRF
KASDLYITL	tr|Q5SZE4|Q5SZE4_HUMAN:tr|Q5SZE1|Q5SZE1_HUMAN:tr|H0YNU7|H0YNU7_HUMAN:Q96G23|CERS2_HUMAN:tr|H0YKH6|H0YKH6_HUMAN:tr|Q5SZE2|Q5SZE2_HUMAN:tr|Q5SZE3|Q5SZE3_HUMAN
KFIDPIYQVW
KFIDTTSKF	tr|G5E9G0|G5E9G0_HUMAN:P39023|RL3_HUMAN:Q92901|RL3L_HUMAN
KFSPNTSQF	O43684|BUB3_HUMAN
KIAPNTPQL	tr|A0A0G2JP90|A0A0G2JP90_HUMAN:tr|A0A087WW46|A0A087WW46_HUMAN:tr|A0A0G2JN29|A0A0G2JN29_HUMAN:P69849|NOMO3_HUMAN:Q15155|NOMO1_HUMAN:Q5JPE7|NOMO2_HUMAN:tr|A0A087X117|A0A087X117_HUMAN:tr|J3KN36|J3KN36_HUMAN
KIGDFGLATV	P15056|BRAF_HUMAN:tr|H7C560|H7C560_HUMAN
KIIDIQEKV
KIIGIMEEV	P52701|MSH6_HUMAN:tr|A0A087WWJ1|A0A087WWJ1_HUMAN
KILPTLEAV	tr|B4DY09|B4DY09_HUMAN:Q12905|ILF2_HUMAN
KINEAIVAV
KIYEGQVEV	tr|Q5T7N0|Q5T7N0_HUMAN:P46777|RL5_HUMAN
KLAENIDAQL	P37198|NUP62_HUMAN:tr|M0QXN5|M0QXN5_HUMAN
KLDESIYDV	Q13033|STRN3_HUMAN
KLDQDLNEV	Q9UQE7|SMC3_HUMAN
KLDYGQHVV	P38919|IF4A3_HUMAN
KLFPGFEIETV	tr|F8WEJ5|F8WEJ5_HUMAN:P08243|ASNS_HUMAN
KLGEIVTTI	tr|F5H6T5|F5H6T5_HUMAN:tr|F8WDB3|F8WDB3_HUMAN:tr|F5H0C7|F5H0C7_HUMAN:tr|C9JPM4|C9JPM4_HUMAN:tr|C9J1Z8|C9J1Z8_HUMAN:P84085|ARF5_HUMAN:P18085|ARF4_HUMAN:P61204|ARF3_HUMAN:P84077|ARF1_HUMAN:tr|F5H423|F5H423_HUMAN
KLGSVPVTV	Q9Y4C2|TCAF1_HUMAN
KLLEGEESRISL	P08670|VIME_HUMAN
KLLEPVPVSV	tr|J3KTM1|J3KTM1_HUMAN:tr|J3KRD0|J3KRD0_HUMAN:Q86W34|AMZ2_HUMAN
KLMDLDVEQL	P12004|PCNA_HUMAN
KLNPQQFEV	P46977|STT3A_HUMAN:tr|H0YET6|H0YET6_HUMAN
KLSDLQTQL	P19387|RPB3_HUMAN
KLYDGFQYL	Q9UBF8|PI4KB_HUMAN
KLYQRDLEV
KMFSDEILL
KMMDVTVTI	tr|A0A0G2JP90|A0A0G2JP90_HUMAN:tr|A0A087WW46|A0A087WW46_HUMAN:tr|A0A0G2JN29|A0A0G2JN29_HUMAN:P69849|NOMO3_HUMAN:Q15155|NOMO1_HUMAN:Q5JPE7|NOMO2_HUMAN:tr|A0A087X117|A0A087X117_HUMAN:tr|J3KN36|J3KN36_HUMAN
KMSELQTYV	P49454|CENPF_HUMAN
KQVSDLISV	tr|J3KTA4|J3KTA4_HUMAN:P17844|DDX5_HUMAN
KVFDPVPVGV	Q08211|DHX9_HUMAN
KVIEINPYL	P28074|PSB5_HUMAN:tr|H0YJM8|H0YJM8_HUMAN:tr|X5D2R7|X5D2R7_HUMAN:P28062|PSB8_HUMAN
KVLDFEHFL	P60660|MYL6_HUMAN:tr|J3KND3|J3KND3_HUMAN:tr|G3V1Y7|G3V1Y7_HUMAN:tr|G8JLA2|G8JLA2_HUMAN:tr|F8VZU9|F8VZU9_HUMAN:tr|F8W180|F8W180_HUMAN
KVLEYVIKV	P43355|MAGA1_HUMAN
KWNPTAGVAF	P19387|RPB3_HUMAN
KYDEIFYNL	Q9NZN4|EHD2_HUMAN
KYFDKVVTL	Q2M1P5|KIF7_HUMAN
KYFEKQFEL	tr|E5RG62|E5RG62_HUMAN:tr|E5RK70|E5RK70_HUMAN:tr|H0YBX2|H0YBX2_HUMAN:tr|G5EA19|G5EA19_HUMAN:tr|E5RGF2|E5RGF2_HUMAN:tr|U3KQS5|U3KQS5_HUMAN:tr|A0A0D9SGD3|A0A0D9SGD3_HUMAN:Q6P1N9|TATD1_HUMAN:tr|E5RG17|E5RG17_HUMAN
KYFEVPSVL
KYIDQKFVL	tr|Q96B13|Q96B13_HUMAN:Q13362|2A5G_HUMAN:Q14738|2A5D_HUMAN:Q16537|2A5E_HUMAN:tr|H0YJ75|H0YJ75_HUMAN:tr|H0Y8C4|H0Y8C4_HUMAN:tr|E9PFR3|E9PFR3_HUMAN:tr|H0YJZ3|H0YJZ3_HUMAN:tr|H0YJ35|H0YJ35_HUMAN
KYIEGVSDF	Q9Y573|IPP_HUMAN
KYINTDAKF	Q8TEL6|TP4AP_HUMAN
KYIPLPQRV	tr|H3BUF6|H3BUF6_HUMAN:Q8WWM7|ATX2L_HUMAN
KYISKPENL	tr|A0A087X0K1|A0A087X0K1_HUMAN:Q9Y376|CAB39_HUMAN:tr|B7ZBJ4|B7ZBJ4_HUMAN:tr|Q5TAW7|Q5TAW7_HUMAN:Q9H9S4|CB39L_HUMAN
KYKGIFNGF	tr|F8VZL5|F8VZL5_HUMAN:tr|F8VWR4|F8VWR4_HUMAN:tr|F8VWQ0|F8VWQ0_HUMAN:tr|F8VVM2|F8VVM2_HUMAN:Q00325|MPCP_HUMAN
KYLDEDTIYHL
KYLSGIAHF	Q10713|MPPA_HUMAN
KYLSVQGQL	Q9NZJ7|MTCH1_HUMAN:tr|H7C196|H7C196_HUMAN
KYLSVQGQLF	Q9NZJ7|MTCH1_HUMAN:tr|H7C196|H7C196_HUMAN
KYMDVVKERI
KYNANFVTF	tr|I3VM54|I3VM54_HUMAN:Q9Y2K7|KDM2A_HUMAN
KYNDTFWKEF	P14625|ENPL_HUMAN
KYPENFFLL	tr|E9PMD7|E9PMD7_HUMAN:P62136|PP1A_HUMAN
KYPSPFFVF	Q08211|DHX9_HUMAN
KYQEVTNNL	Q14444|CAPR1_HUMAN:tr|G3V153|G3V153_HUMAN:tr|E9PLA9|E9PLA9_HUMAN
KYQEVTNNLEF	Q14444|CAPR1_HUMAN:tr|G3V153|G3V153_HUMAN:tr|E9PLA9|E9PLA9_HUMAN
KYQIINEEF	Q969F9|HPS3_HUMAN
KYQPRIAVF
LEGNPDTHSW	Q14157|UBP2L_HUMAN:tr|F8W726|F8W726_HUMAN
LEKYIIEEL	tr|J3KR24|J3KR24_HUMAN:tr|A0A0A0MSX9|A0A0A0MSX9_HUMAN:P41252|SYIC_HUMAN
LFSGQPLII	tr|E7EQT3|E7EQT3_HUMAN
LLDEPTNHL	Q9UG63|ABCF2_HUMAN
LLDVPTAAV	tr|M0QZG3|M0QZG3_HUMAN:P13284|GILT_HUMAN
LLGPPPVGV	tr|H0Y5D5|H0Y5D5_HUMAN:tr|Q9BTG3|Q9BTG3_HUMAN:tr|Q5SYW2|Q5SYW2_HUMAN:Q9ULV3|CIZ1_HUMAN:tr|F5H2X7|F5H2X7_HUMAN:tr|F6WSM2|F6WSM2_HUMAN:tr|F6VD24|F6VD24_HUMAN
LLGPRLVLA	tr|G3V2K7|G3V2K7_HUMAN:P49755|TMEDA_HUMAN
LLLPGPSAA
LLLPPPPCPA	Q9BTY2|FUCO2_HUMAN
LLPPPPCPA	Q9BTY2|FUCO2_HUMAN
LLYGGDLHSA	Q7Z478|DHX29_HUMAN:tr|A0A087WYN9|A0A087WYN9_HUMAN
LMVDHVTEV	Q9HD15|SRA1_HUMAN
LQAAQIQV	Q2TAL8|QRIC1_HUMAN
LTTMGDRF	P19105|ML12A_HUMAN:O14950|ML12B_HUMAN:tr|J3QRS3|J3QRS3_HUMAN:P24844|MYL9_HUMAN
LVRMVLNG	tr|G8JLA2|G8JLA2_HUMAN:tr|F8VZU9|F8VZU9_HUMAN:tr|F8W180|F8W180_HUMAN
LYADVGGKQF	P51571|SSRD_HUMAN
LYIVEPLKF	Q9UBS9|SUCO_HUMAN
LYMKNGQGF
LYQVGKEF	Q14204|DYHC1_HUMAN
LYTEKFEEF	P40222|TXLNA_HUMAN
MVAPAVASV	P05412|JUN_HUMAN
NEYESRSLW	Q96SU4|OSBL9_HUMAN
NLAENISRV	tr|E9PK47|E9PK47_HUMAN:P06737|PYGL_HUMAN:P11216|PYGB_HUMAN:P11217|PYGM_HUMAN
NLDNPIQTV	tr|A0A0G2JP90|A0A0G2JP90_HUMAN:tr|A0A087WW46|A0A087WW46_HUMAN:tr|A0A0G2JN29|A0A0G2JN29_HUMAN:P69849|NOMO3_HUMAN:Q15155|NOMO1_HUMAN:Q5JPE7|NOMO2_HUMAN:tr|A0A087X117|A0A087X117_HUMAN:tr|J3KN36|J3KN36_HUMAN
NLDPAVHEV	Q9HCN4|GPN1_HUMAN
NLIPYSPDV	Q8N766|EMC1_HUMAN
NLLPKLHIV
NMVAKVDEV	P62906|RL10A_HUMAN
NMVDIIHSV	tr|F8WBI9|F8WBI9_HUMAN:tr|E9PEC3|E9PEC3_HUMAN:tr|E7ETT4|E7ETT4_HUMAN:tr|E7EUY3|E7EUY3_HUMAN:tr|E7ETT1|E7ETT1_HUMAN:P05166|PCCB_HUMAN:tr|E9PDR0|E9PDR0_HUMAN:tr|C9JQS9|C9JQS9_HUMAN:tr|E7EX59|E7EX59_HUMAN
NMYGKVVTV	O00267|SPT5H_HUMAN
NQFPGFKEV
NQTPVTLQV	tr|K7ENG2|K7ENG2_HUMAN:P26368|U2AF2_HUMAN
NYIDKVRFL	P08670|VIME_HUMAN
NYISGIQTI	Q15393|SF3B3_HUMAN
NYNDRYDEI	P62424|RL7A_HUMAN:tr|Q5T8U2|Q5T8U2_HUMAN
NYPETLGRLLI	Q92503|S14L1_HUMAN
NYQDTIGRL	P08670|VIME_HUMAN
NYSGAAEYL	tr|E5RGA2|E5RGA2_HUMAN:P60228|EIF3E_HUMAN
NYTEWLQDL	tr|F8W7S5|F8W7S5_HUMAN:tr|A0A087WVV2|A0A087WVV2_HUMAN:Q9P2E9|RRBP1_HUMAN:tr|A0A0A0MRV0|A0A0A0MRV0_HUMAN:tr|A0A087WU26|A0A087WU26_HUMAN
NYVEFTRIL	P24844|MYL9_HUMAN
PLGAVFSPPQ
PYKVTQDEL	P19338|NUCL_HUMAN:tr|H7BY16|H7BY16_HUMAN
PYNPILGETF
QELQEINRVY
QFIDKPVCF
QILDGVHYL	O43293|DAPK3_HUMAN:tr|M0QYW5|M0QYW5_HUMAN:tr|M0R0D0|M0R0D0_HUMAN
QLAQFVHEV	Q96FC9|DDX11_HUMAN:A8MPP1|D11L8_HUMAN:Q92771|DDX12_HUMAN:tr|F5GXJ8|F5GXJ8_HUMAN:tr|F6WZM0|F6WZM0_HUMAN:tr|F5H235|F5H235_HUMAN:tr|C9K0E8|C9K0E8_HUMAN:tr|B4DMS8|B4DMS8_HUMAN
QLIDKVWQL	Q92503|S14L1_HUMAN
QLLGSAHEV	tr|A0A0D9SF54|A0A0D9SF54_HUMAN:Q13813|SPTN1_HUMAN:tr|A0A0D9SGF6|A0A0D9SGF6_HUMAN
QLNEQVHSL	Q15555|MARE2_HUMAN
QMFEGVARV	tr|E7EPK0|E7EPK0_HUMAN:tr|E9PDJ9|E9PDJ9_HUMAN:tr|H0Y8P3|H0Y8P3_HUMAN:Q9UPQ0|LIMC1_HUMAN:tr|G5EA03|G5EA03_HUMAN:tr|D6RD46|D6RD46_HUMAN
QQIGKVVQV	tr|J3KS10|J3KS10_HUMAN:tr|J3KTJ8|J3KTJ8_HUMAN:tr|J3QRI7|J3QRI7_HUMAN:tr|J3QQQ9|J3QQQ9_HUMAN:tr|J3QQV1|J3QQV1_HUMAN:tr|E5RIT6|E5RIT6_HUMAN:tr|J3QRC4|J3QRC4_HUMAN:P61254|RL26_HUMAN:Q9UNX3|RL26L_HUMAN
QTDPTLLSV	Q9Y5M8|SRPRB_HUMAN:tr|C9J5Z8|C9J5Z8_HUMAN
QVFPGLLERV	Q9UBB4|ATX10_HUMAN
QYEEQFVTL	O14980|XPO1_HUMAN
QYNTYPIKL	P61619|S61A1_HUMAN:tr|B4DR61|B4DR61_HUMAN
QYPGRSLVF
QYSNNIRQL	P22314|UBA1_HUMAN
QYVSAFSKL	Q9UJZ1|STML2_HUMAN:tr|A0A087WYB4|A0A087WYB4_HUMAN
RFEEAHFTF
RFLNDPGHLLW	tr|A0A096LP39|A0A096LP39_HUMAN:tr|A0A0G2JKY0|A0A0G2JKY0_HUMAN:tr|A0A140TA46|A0A140TA46_HUMAN
RILDESHSI
RLAQHITYV	P33993|MCM7_HUMAN
RLIEVNGQNV	Q15599|NHRF2_HUMAN
RLLDYVVNI
RLLHEVQEL	Q13561|DCTN2_HUMAN
RLMNETTAV
RLPDDDPTAV	Q9UBF2|COPG2_HUMAN
RLPDSGVYV	tr|A6NN50|A6NN50_HUMAN
RLPEAIEEV	Q9UBQ7|GRHPR_HUMAN:tr|U3KQ56|U3KQ56_HUMAN
RLQDELVTL	Q9UPN3|MACF1_HUMAN:tr|H3BPE1|H3BPE1_HUMAN:tr|H3BQK9|H3BQK9_HUMAN
RLQEEINEV	Q70UQ0|IKIP_HUMAN
RLQETLSAA	P78527|PRKDC_HUMAN
RLSEAIVTV
RLSEFIPAVF
RLTELETAV	Q13561|DCTN2_HUMAN
RLTPKLMEV	O15372|EIF3H_HUMAN:tr|B3KS98|B3KS98_HUMAN:tr|E5RGU4|E5RGU4_HUMAN:tr|E5RJT0|E5RJT0_HUMAN:tr|A0A087WZK9|A0A087WZK9_HUMAN
RLWGEPVNL	O00507|USP9Y_HUMAN:Q93008|USP9X_HUMAN
RLYQGINQL	tr|E9PHA6|E9PHA6_HUMAN
RMDYPVFTV
RMLPHAPGV	Q92769|HDAC2_HUMAN:Q13547|HDAC1_HUMAN
RQAPSIATI	Q14315|FLNC_HUMAN
RQINQFDL	tr|A0A0G2JP90|A0A0G2JP90_HUMAN:tr|A0A087WW46|A0A087WW46_HUMAN:tr|A0A0G2JN29|A0A0G2JN29_HUMAN:P69849|NOMO3_HUMAN:Q15155|NOMO1_HUMAN:Q5JPE7|NOMO2_HUMAN:tr|A0A087X117|A0A087X117_HUMAN:tr|J3KN36|J3KN36_HUMAN
RQIPLQSL	Q8N766|EMC1_HUMAN
RQLEEEGITFV	Q92503|S14L1_HUMAN
RTFSPTYGL	tr|H0YL34|H0YL34_HUMAN:tr|A0A075B7B1|A0A075B7B1_HUMAN:O15061|SYNEM_HUMAN
RVAPEEHPVL	P60709|ACTB_HUMAN
RVIGTLEEV	P46060|RAGP1_HUMAN
RVPPPPPIA	B7ZW38|HNRC3_HUMAN:P0DMR1|HNRC4_HUMAN:tr|G3V576|G3V576_HUMAN:tr|G3V4W0|G3V4W0_HUMAN:tr|B4DY08|B4DY08_HUMAN:tr|B2R5W2|B2R5W2_HUMAN:tr|G3V4C1|G3V4C1_HUMAN:O60812|HNRC1_HUMAN:tr|A0A0G2JPF8|A0A0G2JPF8_HUMAN:B2RXH8|HNRC2_HUMAN:tr|A0A0G2JNQ3|A0A0G2JNQ3_HUMAN:tr|G3V2Q1|G3V2Q1_HUMAN:P07910|HNRPC_HUMAN:tr|G3V555|G3V555_HUMAN:tr|G3V575|G3V575_HUMAN
RVPPPPQSV	tr|H0Y539|H0Y539_HUMAN:tr|X6R6D0|X6R6D0_HUMAN:P29353|SHC1_HUMAN
RYALQMEQL	P05783|K1C18_HUMAN
RYDGQVAVF	P22314|UBA1_HUMAN
RYFDPANGKF	P13639|EF2_HUMAN
RYGSDFYSM	tr|J3KTM1|J3KTM1_HUMAN:tr|J3KRD0|J3KRD0_HUMAN:Q86W34|AMZ2_HUMAN
RYIPTAAAF	P61619|S61A1_HUMAN:tr|B4DR61|B4DR61_HUMAN
RYKLYQEMF	Q14204|DYHC1_HUMAN
RYLENGKETL	P01892|1A02_HUMAN:tr|A0A140T9I0|A0A140T9I0_HUMAN:tr|A0A140T913|A0A140T913_HUMAN:tr|A0A140T9X5|A0A140T9X5_HUMAN:tr|A0A140T921|A0A140T921_HUMAN:tr|A0A140T9H5|A0A140T9H5_HUMAN:tr|A2AEA2|A2AEA2_HUMAN:tr|A0A140T9U8|A0A140T9U8_HUMAN
RYMDQWVPVI	P24522|GA45A_HUMAN
RYMWINQEL	Q2M1P5|KIF7_HUMAN
RYNGGLLEF
RYNPENNTW	Q9Y6Y0|NS1BP_HUMAN
RYPTSIASL	O43684|BUB3_HUMAN
RYPTSIASLAF	O43684|BUB3_HUMAN
RYQFIEEAF	O15164|TIF1A_HUMAN
RYQFLEEAF
RYQQWMERF
RYSGNQVLF
RYSPVLSRF	tr|A0A087WVI0|A0A087WVI0_HUMAN:tr|E9PBL8|E9PBL8_HUMAN:Q8WTW3|COG1_HUMAN
RYYGNISRF
SEINKPNFY	tr|J3KP30|J3KP30_HUMAN:Q5QJE6|TDIF2_HUMAN
SILEDPPSI	tr|H0YH12|H0YH12_HUMAN:Q9NVM9|ASUN_HUMAN
SILEHQIQV	P33991|MCM4_HUMAN:tr|E5RFJ8|E5RFJ8_HUMAN:tr|E5RG31|E5RG31_HUMAN
SILHDVVEV	O75391|SPAG7_HUMAN:tr|I3L0X5|I3L0X5_HUMAN:tr|I3L4C3|I3L4C3_HUMAN
SIYPSPTGV	Q6P2Q9|PRP8_HUMAN
SLADLQNDEV	tr|D6RGE0|D6RGE0_HUMAN:tr|D6RI02|D6RI02_HUMAN:tr|D6RED7|D6RED7_HUMAN:tr|D6RAS7|D6RAS7_HUMAN:tr|H0Y8L7|H0Y8L7_HUMAN:tr|D6RB09|D6RB09_HUMAN:tr|E9PFI5|E9PFI5_HUMAN:tr|D6RG13|D6RG13_HUMAN:tr|D6RAT0|D6RAT0_HUMAN:P61247|RS3A_HUMAN
SLAEGSVTSV	P13010|XRCC5_HUMAN
SLAETDKITL	P38606|VATA_HUMAN
SLAEVNTQL	tr|A6PVI9|A6PVI9_HUMAN:tr|E9PHT2|E9PHT2_HUMAN:tr|E7ETF9|E7ETF9_HUMAN:Q9BV73|CP250_HUMAN:tr|Q5JWS5|Q5JWS5_HUMAN
SLAQYLINV	tr|H3BSS4|H3BSS4_HUMAN:Q15366|PCBP2_HUMAN:tr|H3BRU6|H3BRU6_HUMAN:tr|F8VZX2|F8VZX2_HUMAN
SLDPHAQVAV	P35573|GDE_HUMAN
SLDQPTQTV	Q99613|EIF3C_HUMAN:B5ME19|EIFCL_HUMAN
SLFEKGLKNV
SLFGGSVKL	Q8WUM4|PDC6I_HUMAN
SLFPGKLEV	Q13045|FLII_HUMAN
SLIDADPYL	P20248|CCNA2_HUMAN
SLIEQTTAL
SLINVGLISV	Q92688|AN32B_HUMAN
SLLDKIIGA
SLLDPVPEV	Q92616|GCN1_HUMAN
SLLDRFLATV	Q14094|CCNI_HUMAN
SLLEHFNTV	tr|E5RJ97|E5RJ97_HUMAN:tr|H0YC29|H0YC29_HUMAN:tr|E5RFF3|E5RFF3_HUMAN:Q9UHF7|TRPS1_HUMAN
SLLGGDVVSV	tr|D6R9J1|D6R9J1_HUMAN:Q99576|T22D3_HUMAN
SLLNQPKAV	tr|E7ESG2|E7ESG2_HUMAN:Q9HAW4|CLSPN_HUMAN
SLLPAIVEL	tr|B3KQV6|B3KQV6_HUMAN:P30153|2AAA_HUMAN:P30154|2AAB_HUMAN:tr|H0YDG7|H0YDG7_HUMAN
SLLPPDALVGL	tr|Q5QPE2|Q5QPE2_HUMAN:Q15437|SC23B_HUMAN
SLLQTLYKV	P46060|RAGP1_HUMAN
SLLSHVEQL	tr|B1AK45|B1AK45_HUMAN:tr|B1AK43|B1AK43_HUMAN:Q9UI95|MD2L2_HUMAN:tr|B1AK44|B1AK44_HUMAN
SLQDEIQRV	Q9UNX4|WDR3_HUMAN
SLSEKTVLL	P13987|CD59_HUMAN:tr|H0YET2|H0YET2_HUMAN
SLTGRLDEV
SLVAVELEKV	tr|A0A0A0MS45|A0A0A0MS45_HUMAN:Q9H9E3|COG4_HUMAN:tr|J3KNI1|J3KNI1_HUMAN:tr|H3BQB2|H3BQB2_HUMAN
SLWFKPEEL	P22392|NDKB_HUMAN:tr|Q32Q12|Q32Q12_HUMAN
SLYDYNPNL	Q99613|EIF3C_HUMAN:B5ME19|EIFCL_HUMAN
SLYGGTITI
SMADPELL	tr|D6RHZ5|D6RHZ5_HUMAN:tr|H7BXG7|H7BXG7_HUMAN:O94979|SC31A_HUMAN:tr|D6REX3|D6REX3_HUMAN
SMAVVIPEA	Q92503|S14L1_HUMAN
SMLEPVPEL	O95155|UBE4B_HUMAN
SMPDFDLHL	Q09666|AHNK_HUMAN
SMSADVPLV	P12004|PCNA_HUMAN
SMTLAIHEI	tr|E7EMA0|E7EMA0_HUMAN:O15121|DEGS1_HUMAN
SQAEIEQKI	Q9NS23|RASF1_HUMAN
SQALPTTEV	tr|G5E9N2|G5E9N2_HUMAN:Q12816|TROP_HUMAN:tr|E7ERU6|E7ERU6_HUMAN:tr|B1AKF4|B1AKF4_HUMAN:tr|B1AKE6|B1AKE6_HUMAN:tr|B1AKE7|B1AKE7_HUMAN:tr|B1AKF5|B1AKF5_HUMAN:tr|B1AKF6|B1AKF6_HUMAN
SQANIAQVL	tr|C9J1E7|C9J1E7_HUMAN:Q10567|AP1B1_HUMAN
SQIPAQPSV	tr|E7EPN9|E7EPN9_HUMAN:Q9Y520|PRC2C_HUMAN:tr|A0A0A0MS30|A0A0A0MS30_HUMAN
SQIPLSKI	P13010|XRCC5_HUMAN
SQSTVKVLI	tr|B4DY09|B4DY09_HUMAN:Q12905|ILF2_HUMAN
SQTFVNPHV	tr|M0R073|M0R073_HUMAN:tr|M0QYA8|M0QYA8_HUMAN:Q8IV63|VRK3_HUMAN:tr|M0R164|M0R164_HUMAN:tr|M0QZ79|M0QZ79_HUMAN:tr|M0QXV1|M0QXV1_HUMAN:tr|M0QXD7|M0QXD7_HUMAN:tr|M0QX88|M0QX88_HUMAN:tr|M0R025|M0R025_HUMAN:tr|M0R200|M0R200_HUMAN:tr|M0QYG0|M0QYG0_HUMAN
SSVDQPLKI	tr|B1AK87|B1AK87_HUMAN:tr|B1AK85|B1AK85_HUMAN:P47756|CAPZB_HUMAN:tr|B1AK88|B1AK88_HUMAN
SSYGNIRAV	Q8N122|RPTOR_HUMAN
SVDEPGPGL	Q02388|CO7A1_HUMAN
SVFKDEATV	P46060|RAGP1_HUMAN
SVITQVFHV	Q00341|VIGLN_HUMAN:tr|A0A024R4E5|A0A024R4E5_HUMAN
SVTSHIYQV	O94953|KDM4B_HUMAN:tr|A0A0C4DFL8|A0A0C4DFL8_HUMAN:tr|F5GX28|F5GX28_HUMAN
SVYHEPSSI
SYADQMFLL	Q8TEL6|TP4AP_HUMAN
SYIALPLTL	tr|A0A0G2JP90|A0A0G2JP90_HUMAN:tr|A0A087WW46|A0A087WW46_HUMAN:tr|A0A0G2JN29|A0A0G2JN29_HUMAN:P69849|NOMO3_HUMAN:Q15155|NOMO1_HUMAN:Q5JPE7|NOMO2_HUMAN:tr|A0A087X117|A0A087X117_HUMAN:tr|J3KN36|J3KN36_HUMAN
SYIPIFPQL	Q6Y1H2|HACD2_HUMAN
SYIPIFPQLYF	Q6Y1H2|HACD2_HUMAN
SYIPLFPQL
SYIPLFPQLYF
SYLEKQVVTF	Q6P3X3|TTC27_HUMAN:tr|C9JVS4|C9JVS4_HUMAN
SYLHEPAVL
SYMGHFDLL	Q9BWJ5|SF3B5_HUMAN
SYMLVNENRF	O95751|LDOC1_HUMAN
SYPDNFLHI	Q9H1Y0|ATG5_HUMAN
SYQKVIELF	Q96KB5|TOPK_HUMAN
SYSSTFHSL	tr|A0A075B764|A0A075B764_HUMAN:tr|A0A087WU30|A0A087WU30_HUMAN:Q3BBW0|NBPF9_HUMAN:tr|A0A087WZS8|A0A087WZS8_HUMAN:tr|A0A087WVG0|A0A087WVG0_HUMAN:Q3BBV1|NBPFK_HUMAN:tr|A0A087WY26|A0A087WY26_HUMAN:tr|A0A087WWQ1|A0A087WWQ1_HUMAN:tr|A0A087WT85|A0A087WT85_HUMAN:tr|H7BZX4|H7BZX4_HUMAN:tr|A0A087WW93|A0A087WW93_HUMAN:tr|A0A087WVE3|A0A087WVE3_HUMAN:tr|A0A087WY24|A0A087WY24_HUMAN:tr|A0A087WZB6|A0A087WZB6_HUM…
SYTSVKENF
SYVPKVAGL	Q14315|FLNC_HUMAN
TAAALLSSGAV	tr|A0A0A0MSW0|A0A0A0MSW0_HUMAN:Q5T4S7|UBR4_HUMAN
TAFPATRNV	Q8N766|EMC1_HUMAN
TDEEVDEL	P19105|ML12A_HUMAN:O14950|ML12B_HUMAN:tr|J3QRS3|J3QRS3_HUMAN
TLAETLVNL	Q8NB46|ANR52_HUMAN
TLAEVSTRL
TLGNVLVTV	Q9NV70|EXOC1_HUMAN
TLIDLPGITKV
TLIEDILGV	Q8TEL6|TP4AP_HUMAN
TLMERTVSL	Q8IWE2|NXP20_HUMAN
TLPNTIYRF	P08922|ROS1_HUMAN
TLSEVTNQL	Q9H0K1|SIK2_HUMAN
TLWGIQKEL	P00338|LDHA_HUMAN
TLYEAVREV	P62906|RL10A_HUMAN
TMLARLASA	Q6UVK1|CSPG4_HUMAN
TMLGVSHVV	O96019|ACL6A_HUMAN
TNSIYTISV
TVLERVEGA
TVPPSAPPPT
TYDNVHQQF	Q8N264|RHG24_HUMAN:tr|D6RCP5|D6RCP5_HUMAN
TYFDKNYNL	tr|A0A1B0GWE0|A0A1B0GWE0_HUMAN:Q96N67|DOCK7_HUMAN
TYGEIFEKF	tr|E9PRJ5|E9PRJ5_HUMAN:O95298|NDUC2_HUMAN
TYGKPVTF
TYISWKEEL
TYLEKAIKI	Q93009|UBP7_HUMAN
TYLPTSPLL	tr|G3V1R5|G3V1R5_HUMAN:O43847|NRDC_HUMAN:tr|B1AKJ5|B1AKJ5_HUMAN:tr|H0Y5G9|H0Y5G9_HUMAN
TYPDVNNSI	tr|S4R3Q6|S4R3Q6_HUMAN:O75436|VP26A_HUMAN
TYPNTYIF	Q8TEL6|TP4AP_HUMAN
TYQDIFRDF
TYQDIQNTI	P24928|RPB1_HUMAN:tr|A0A087WWE2|A0A087WWE2_HUMAN
TYQRWQFTL	Q6P2Q9|PRP8_HUMAN
TYSPAFKQF	O15488|GLYG2_HUMAN:tr|J3QSZ3|J3QSZ3_HUMAN
TYTDVTPRQ	tr|C9JTD3|C9JTD3_HUMAN:Q9NQZ5|STAR7_HUMAN
TYTDVTPRQFF	tr|C9JTD3|C9JTD3_HUMAN:Q9NQZ5|STAR7_HUMAN
VAGHEDSNGCINY	P60660|MYL6_HUMAN:tr|J3KND3|J3KND3_HUMAN:tr|G3V1Y7|G3V1Y7_HUMAN:tr|G8JLA2|G8JLA2_HUMAN:tr|F8VZU9|F8VZU9_HUMAN:tr|F8W180|F8W180_HUMAN
VFHPSQDLVF
VINDECYQV	Q29RF7|PDS5A_HUMAN
VLIDYQRNV	O14980|XPO1_HUMAN
VLQGAVPTV
VLSSDGVWRV
VLVESEHQV	P23458|JAK1_HUMAN
VLYPHEPTAV	tr|H7C1C1|H7C1C1_HUMAN:tr|F8W8A5|F8W8A5_HUMAN:Q9NYP3|DONS_HUMAN
VMAPRALLL	tr|A0A140T921|A0A140T921_HUMAN:tr|A0A140T9H5|A0A140T9H5_HUMAN:tr|A2AEA2|A2AEA2_HUMAN:tr|A0A140T9U8|A0A140T9U8_HUMAN
VMAPRTLVL	P01892|1A02_HUMAN:tr|A0A140T9I0|A0A140T9I0_HUMAN:tr|A0A140T913|A0A140T913_HUMAN:tr|A0A140T9X5|A0A140T9X5_HUMAN
VMDSKIVQV	O15131|IMA6_HUMAN:P52294|IMA5_HUMAN:O60684|IMA7_HUMAN
VMFGGKQVVV	O43865|SAHH2_HUMAN
VMLDVPIRL
VVLPAPPAV	Q96S59|RANB9_HUMAN
VYAALQRQLL	Q15149|PLEC_HUMAN
VYEDQVGKF	Q8N766|EMC1_HUMAN
VYEYVVERF
VYGNERFIQYL	tr|E9PI56|E9PI56_HUMAN:tr|E9PKP6|E9PKP6_HUMAN:tr|E9PLJ8|E9PLJ8_HUMAN:Q13492|PICAL_HUMAN
VYILQPEVI
VYLDKFIRL	Q9NVN8|GNL3L_HUMAN
VYLPGSRQTL	Q15149|PLEC_HUMAN
VYNENLVHMI	O75934|SPF27_HUMAN
VYNSEYYHF	Q13308|PTK7_HUMAN
VYPDGIRHI	Q15393|SF3B3_HUMAN
VYPGDPLRF	Q9BSV6|SEN34_HUMAN:tr|E7EQB3|E7EQB3_HUMAN
VYPSKQFDVL	Q8N766|EMC1_HUMAN
VYPSSLSKI	Q86VP6|CAND1_HUMAN
VYSPKSPSL	tr|B4DR12|B4DR12_HUMAN:O60291|MGRN1_HUMAN:tr|K7EPJ5|K7EPJ5_HUMAN:tr|K7EIM7|K7EIM7_HUMAN:tr|K7ERA1|K7ERA1_HUMAN:tr|K7EJN3|K7EJN3_HUMAN
VYSQIPAAVKL
VYTPPPRLL	Q9NT68|TEN2_HUMAN
VYTSGVYHI	tr|F8VV64|F8VV64_HUMAN:Q63HR2|TNS2_HUMAN
VYTSKSDVW	tr|H7C3L9|H7C3L9_HUMAN:tr|E9PHX8|E9PHX8_HUMAN:P30530|UFO_HUMAN:Q12866|MERTK_HUMAN:tr|M0R0W6|M0R0W6_HUMAN:tr|A0A087WZQ5|A0A087WZQ5_HUMAN
VYTYIQSRF	Q92630|DYRK2_HUMAN:Q9NR20|DYRK4_HUMAN:tr|A0A0A0MTH5|A0A0A0MTH5_HUMAN
VYVDLGGSHVF
YASGRTTGIVM	P60709|ACTB_HUMAN
YASGRTTGIVMD	P60709|ACTB_HUMAN
YCAEIAHNV	tr|D3YTB1|D3YTB1_HUMAN:P62910|RL32_HUMAN:tr|F8W727|F8W727_HUMAN
YGLPVVVKL	tr|B4DGU4|B4DGU4_HUMAN:P35222|CTNB1_HUMAN
YITERIIAV
YLADVTNAL	tr|A0A0A0MSW0|A0A0A0MSW0_HUMAN:Q5T4S7|UBR4_HUMAN
YLDPALELGPRNV	Q15904|VAS1_HUMAN
YLDPAQRGV	tr|A0A087WYU2|A0A087WYU2_HUMAN:Q96S19|CP013_HUMAN
YLDPVQRDL	tr|F8WE52|F8WE52_HUMAN:tr|F8WDU5|F8WDU5_HUMAN
YLDWTIERV
YLENGKETL	P01892|1A02_HUMAN:tr|A0A140T9I0|A0A140T9I0_HUMAN:tr|A0A140T913|A0A140T913_HUMAN:tr|A0A140T9X5|A0A140T9X5_HUMAN:tr|A0A140T921|A0A140T921_HUMAN:tr|A0A140T9H5|A0A140T9H5_HUMAN:tr|A2AEA2|A2AEA2_HUMAN:tr|A0A140T9U8|A0A140T9U8_HUMAN
YLGRLAHEV	tr|Q8J015|Q8J015_HUMAN:P40429|RL13A_HUMAN:tr|M0QYS1|M0QYS1_HUMAN
YLHNQGIGV	O60566|BUB1B_HUMAN
YLLPAIVHI	tr|J3KTA4|J3KTA4_HUMAN:P17844|DDX5_HUMAN
YLPPATQVV	P38919|IF4A3_HUMAN
YLTAEILEL	tr|H0YFX9|H0YFX9_HUMAN:Q99878|H2A1J_HUMAN:Q96KK5|H2A1H_HUMAN:Q16777|H2A2C_HUMAN:Q9BTM1|H2AJ_HUMAN:P20671|H2A1D_HUMAN:P0C0S8|H2A1_HUMAN:Q6FI13|H2A2A_HUMAN:tr|A0A0U1RR32|A0A0U1RR32_HUMAN:tr|A0A0U1RRH7|A0A0U1RRH7_HUMAN
YMSDSFINV	Q8N954|GPT11_HUMAN
YQKSTELLI	tr|K7EK07|K7EK07_HUMAN:P84243|H33_HUMAN:Q71DI3|H32_HUMAN:tr|Q5TEC6|Q5TEC6_HUMAN:P68431|H31_HUMAN:Q16695|H31T_HUMAN
YQSRDYYNF
YTAVLRGQST	P08922|ROS1_HUMAN
YTEFTPTEKDE	tr|H0YLF3|H0YLF3_HUMAN:tr|F5H6I0|F5H6I0_HUMAN:P61769|B2MG_HUMAN
YTPPPPPTA	tr|A0A0A0MRA5|A0A0A0MRA5_HUMAN:tr|B7Z4B8|B7Z4B8_HUMAN:Q9BUJ2|HNRL1_HUMAN
YVDPVITSI	P08581|MET_HUMAN
YYLNDLERI	P04899|GNAI2_HUMAN:P19086|GNAZ_HUMAN
YYNKVSTVF	Q14152|EIF3A_HUMAN
YYPSTPGRYSI	tr|E7EN95|E7EN95_HUMAN:O75369|FLNB_HUMAN
YYTKGFALL	O00469|PLOD2_HUMAN:tr|E7ETU9|E7ETU9_HUMAN
YYTPITPHL	O95758|PTBP3_HUMAN

## Sheet: Table S4F_SAOS2 HLA-A2
Supplemental Table S4F. Peptides eluted from SAOS2 using FLAG:HLA*A2:01 IP.
Peptide	Accession
AALPNVYEV	tr|B1AHB1|B1AHB1_HUMAN:P33992|MCM5_HUMAN
AAPGAPAAV	Q8N726|ARF_HUMAN
AAPPPSVTV
AGPPESLGV	tr|C9J7T7|C9J7T7_HUMAN:tr|C9JE98|C9JE98_HUMAN:tr|C9J0Q5|C9J0Q5_HUMAN:tr|C9JFD3|C9JFD3_HUMAN:Q9Y618|NCOR2_HUMAN:tr|C9JQE8|C9JQE8_HUMAN
AIAPIIAAV
AIDEKVQAV	tr|A0A087WW06|A0A087WW06_HUMAN:Q96AY4|TTC28_HUMAN
AIGIVPSSV	Q6Y1H2|HACD2_HUMAN
AILGIHNEV
AIQDKLFQV	tr|J3QTB2|J3QTB2_HUMAN:tr|H0Y922|H0Y922_HUMAN:Q9BRQ6|MIC25_HUMAN:tr|J3QTA6|J3QTA6_HUMAN
AIQEQITRV	A5YKK6|CNOT1_HUMAN
AIVDKVPSV	Q9Y678|COPG1_HUMAN
ALADGVQKV	O14791|APOL1_HUMAN
ALADGVTMQV	Q9UBF2|COPG2_HUMAN
ALADGVVSQA	Q92917|GPKOW_HUMAN
ALADVATVL	Q92542|NICA_HUMAN:tr|H0Y6T7|H0Y6T7_HUMAN
ALAEALKEV
ALAEEVEQV	tr|J3KQL8|J3KQL8_HUMAN
ALAEIAKAEL	P23246|SFPQ_HUMAN
ALAGDQPSV	tr|Q60FE5|Q60FE5_HUMAN:P21333|FLNA_HUMAN
ALAGHQDGITFI	Q8TEB1|DCA11_HUMAN
ALAPGLPTA	Q9UMX5|NENF_HUMAN
ALASHLIEA	Q9NZN4|EHD2_HUMAN
ALASVIMGL	tr|B3KQV6|B3KQV6_HUMAN:P30153|2AAA_HUMAN:P30154|2AAB_HUMAN:tr|H0YDG7|H0YDG7_HUMAN
ALATLIHQV	Q9UBW8|CSN7A_HUMAN:tr|F5H4U8|F5H4U8_HUMAN:tr|F5H7C6|F5H7C6_HUMAN:tr|F5GYF7|F5GYF7_HUMAN:tr|F5H248|F5H248_HUMAN:tr|F5H4Z0|F5H4Z0_HUMAN:tr|F5H3M6|F5H3M6_HUMAN:tr|G3XAP1|G3XAP1_HUMAN:tr|F5GXT7|F5GXT7_HUMAN
ALCEENMRGV	P13639|EF2_HUMAN
ALDKALTSV
ALDNDNYNL	P35573|GDE_HUMAN
ALDPKANFST	tr|H0Y5H7|H0Y5H7_HUMAN:Q07912|ACK1_HUMAN:tr|C9J1X3|C9J1X3_HUMAN
ALDSTNVEA	tr|H3BN38|H3BN38_HUMAN:tr|B4DQU5|B4DQU5_HUMAN:P62491|RB11A_HUMAN
ALEHRVYEV	O60308|CE104_HUMAN
ALFDGDPHL	tr|E9PDC2|E9PDC2_HUMAN:tr|A0A088AWP5|A0A088AWP5_HUMAN:Q8WUY3|PRUN2_HUMAN:tr|H7BZH9|H7BZH9_HUMAN
ALFEGKVQL	Q8NEZ3|WDR19_HUMAN:tr|D6R9P6|D6R9P6_HUMAN
ALFPGVALL	P30101|PDIA3_HUMAN:tr|F8WBS6|F8WBS6_HUMAN:tr|F8WBW5|F8WBW5_HUMAN
ALFQRPPLI	tr|H7BZF2|H7BZF2_HUMAN:tr|H7C0M1|H7C0M1_HUMAN:tr|C9IYT0|C9IYT0_HUMAN:O60832|DKC1_HUMAN
ALFVRLLALA	Q15582|BGH3_HUMAN
ALGPAATLA	Q15582|BGH3_HUMAN
ALGPPAALP
ALGPSVAAA	P98095|FBLN2_HUMAN:tr|C9JQS6|C9JQS6_HUMAN
ALGRLGILSV	Q8IVF5|TIAM2_HUMAN
ALGSVVAV
ALIEDEHNL	tr|A0A0A0MR27|A0A0A0MR27_HUMAN:tr|J3QT39|J3QT39_HUMAN:Q49A88|CCD14_HUMAN
ALIEQKLNEA	tr|F8W9J4|F8W9J4_HUMAN:Q03001|DYST_HUMAN
ALLDKPPFL
ALLDRIVSV	Q92621|NU205_HUMAN
ALLDVTPKAV	Q9UDY2|ZO2_HUMAN:tr|A0A1B0GTW1|A0A1B0GTW1_HUMAN
ALLDVTPNAV	tr|A0A087X0K9|A0A087X0K9_HUMAN:tr|G5E9E7|G5E9E7_HUMAN:Q07157|ZO1_HUMAN:tr|G3V1L9|G3V1L9_HUMAN
ALLERGYSL
ALLETNPYL	O96005|CLPT1_HUMAN
ALLGDLTKA
ALLNAILHSA
ALLPASAGV
ALLPSSPTL	Q92994|TF3B_HUMAN
ALLQQVHSA	Q86XN7|PRSR1_HUMAN
ALLSLDPAAV	P78527|PRKDC_HUMAN
ALMAHAMEEV	Q07666|KHDR1_HUMAN
ALMEAVSHV	Q9Y6D6|BIG1_HUMAN:tr|E5RIF2|E5RIF2_HUMAN
ALMPVLNQV	Q5RKV6|EXOS6_HUMAN
ALNEDIVRV	Q2M1P5|KIF7_HUMAN
ALNEEAGRLLL	tr|K7EPJ1|K7EPJ1_HUMAN:Q16763|UBE2S_HUMAN
ALNEKLVNL	O00303|EIF3F_HUMAN
ALNELLQHV	Q9Y490|TLN1_HUMAN
ALNENIDRV	Q8TE04|PANK1_HUMAN
ALNEQIARL	O14777|NDC80_HUMAN
ALNGHVEMV	Q8N8A2|ANR44_HUMAN
ALPDQGIAKA	P78318|IGBP1_HUMAN
ALPENPPAI	tr|F5H608|F5H608_HUMAN:O75947|ATP5H_HUMAN
ALPNGVPKA	Q9C0C9|UBE2O_HUMAN
ALPPVLTTV	Q6PKG0|LARP1_HUMAN:tr|A0A0B4J210|A0A0B4J210_HUMAN
ALQEKVQAV
ALQEMVHQV	Q14511|CASL_HUMAN:tr|A0A087WUD2|A0A087WUD2_HUMAN
ALQQQLQAV
ALRDVSEEL	P40222|TXLNA_HUMAN
ALRGEIETV
ALSEGDIHTL
ALSKEGIVAL	P40227|TCPZ_HUMAN
ALSNHLNAV	tr|G5E9S8|G5E9S8_HUMAN:tr|G3V2E7|G3V2E7_HUMAN:Q07866|KLC1_HUMAN:tr|F8W6L3|F8W6L3_HUMAN:tr|G3V3H3|G3V3H3_HUMAN:tr|G3V5R9|G3V5R9_HUMAN:tr|E7EVH7|E7EVH7_HUMAN
ALSQRTITV	P24522|GA45A_HUMAN
ALSSVIKEL
ALTEVYAKA	Q00341|VIGLN_HUMAN:tr|A0A024R4E5|A0A024R4E5_HUMAN
ALTGHLEEV	P04083|ANXA1_HUMAN:tr|Q5T3N0|Q5T3N0_HUMAN:tr|Q5T3N1|Q5T3N1_HUMAN
ALVDQRELYL
ALVQDLAKA	P14635|CCNB1_HUMAN
ALWDIETGQQTV	tr|C9JIS1|C9JIS1_HUMAN:tr|C9JXA5|C9JXA5_HUMAN:tr|E7EP32|E7EP32_HUMAN:P62879|GBB2_HUMAN
ALWEDEGVRA	Q5JWF2|GNAS1_HUMAN:tr|S4R3E3|S4R3E3_HUMAN:tr|H0Y7F4|H0Y7F4_HUMAN:P63092|GNAS2_HUMAN
ALWERIEGV	Q9BWT7|CAR10_HUMAN
ALWRVYTEV	tr|B0QYY4|B0QYY4_HUMAN
ALYDENTKL	P23458|JAK1_HUMAN
ALYDNVEKL	tr|F8WEJ5|F8WEJ5_HUMAN:P08243|ASNS_HUMAN
ALYGKTEVV	Q8WXE0|CSKI2_HUMAN
ALYPNVVQV	Q6P158|DHX57_HUMAN:tr|H7C109|H7C109_HUMAN
ALYSAEHGL	tr|F5H1D6|F5H1D6_HUMAN
AMPPPPPQGV	O60216|RAD21_HUMAN
AMWEHPITA
AQFEHTILL	tr|F8VRR3|F8VRR3_HUMAN:tr|F8VQZ7|F8VQZ7_HUMAN:P50579|MAP2_HUMAN
ATADYICKV	P53396|ACLY_HUMAN
ATGENLPRV
ATIQRIPEV	Q02742|GCNT1_HUMAN
ATSDLNIKV	Q16585|SGCB_HUMAN
AVGLAVLNV
DEEATGTIQED	P19105|ML12A_HUMAN:O14950|ML12B_HUMAN:tr|J3QRS3|J3QRS3_HUMAN
DEEATGTIQEDYL	P19105|ML12A_HUMAN:O14950|ML12B_HUMAN:tr|J3QRS3|J3QRS3_HUMAN
DESGPSIVHRKCF	P60709|ACTB_HUMAN
DGAAGLVGSL
DIAALVVD	P60709|ACTB_HUMAN
EAFVRHILSG	P60660|MYL6_HUMAN:tr|J3KND3|J3KND3_HUMAN:tr|G3V1Y7|G3V1Y7_HUMAN
EDAILDEDF	tr|V9GYL6|V9GYL6_HUMAN:Q99457|NP1L3_HUMAN
ENLAFIDE
ESGPSIVHRKCF	P60709|ACTB_HUMAN
ETVELLQA	Q13561|DCTN2_HUMAN
FAGDDAPRAVFPS	P60709|ACTB_HUMAN:P62736|ACTA_HUMAN:P68032|ACTC_HUMAN
FASHVSPEV	Q9NP61|ARFG3_HUMAN
FGAVITGA	P01892|1A02_HUMAN:tr|A0A140T9I0|A0A140T9I0_HUMAN:tr|A0A140T913|A0A140T913_HUMAN:tr|A0A140T9X5|A0A140T9X5_HUMAN
FIDDANYSV	O14977|AZIN1_HUMAN:tr|E5RJ16|E5RJ16_HUMAN:tr|E5RIB7|E5RIB7_HUMAN:tr|U3KQI8|U3KQI8_HUMAN
FLADPSAFVAA	tr|F8W1K8|F8W1K8_HUMAN:tr|F8VZS0|F8VZS0_HUMAN:tr|F8VWS0|F8VWS0_HUMAN:P05388|RLA0_HUMAN:Q8NHW5|RLA0L_HUMAN
FLDITNPKA	tr|C9J6N9|C9J6N9_HUMAN:Q92890|UFD1_HUMAN:tr|C9JNP9|C9JNP9_HUMAN:tr|C9IZG3|C9IZG3_HUMAN
FLDSTSPLL	tr|R4GMY1|R4GMY1_HUMAN:Q5VYK3|ECM29_HUMAN:tr|J3KN16|J3KN16_HUMAN
FLFEPVVKA
FLLEKGYEV	O60547|GMDS_HUMAN
FLLGPRLVLA	tr|G3V2K7|G3V2K7_HUMAN:P49755|TMEDA_HUMAN
FLNGEVIRL
FLQEKSPAV	Q14157|UBP2L_HUMAN:tr|F8W726|F8W726_HUMAN
FLSEHPNVTL	tr|B0QYD3|B0QYD3_HUMAN
FLYDDNQRV
FLYPFPLAL	Q5BJD5|TM41B_HUMAN:tr|E9PJ42|E9PJ42_HUMAN
FLYTGEGDTV	P98170|XIAP_HUMAN:tr|B1AKU2|B1AKU2_HUMAN
FQDPVPLTV	O15164|TIF1A_HUMAN
FVHDLVLYL	Q00610|CLH1_HUMAN:tr|A0A087WVQ6|A0A087WVQ6_HUMAN:P53675|CLH2_HUMAN
FVQMMTAK	tr|E7EMB3|E7EMB3_HUMAN
FVRHILSG	P60660|MYL6_HUMAN:tr|J3KND3|J3KND3_HUMAN:tr|G3V1Y7|G3V1Y7_HUMAN
GATAILALA
GHTLLALAT	tr|C4B7M2|C4B7M2_HUMAN
GIDSSSPEV	Q15365|PCBP1_HUMAN
GIFGGHIRSV
GILGIQPPSV	Q9UPN6|SCAF8_HUMAN:tr|A0A0A0MT33|A0A0A0MT33_HUMAN
GIMKKAYEL
GIPPAPRGV	P11021|GRP78_HUMAN:tr|E9PKE3|E9PKE3_HUMAN:P11142|HSP7C_HUMAN:P54652|HSP72_HUMAN:tr|E9PNE6|E9PNE6_HUMAN:tr|A8K7Q2|A8K7Q2_HUMAN:P38646|GRP75_HUMAN
GIVGGLSTV
GLAAGGIVAV	Q9ULH7|MKL2_HUMAN
GLADASLLKKV	Q9UBB4|ATX10_HUMAN
GLADGLVQA
GLADKVYFL	P27708|PYR1_HUMAN:tr|F8VPD4|F8VPD4_HUMAN
GLADNTVIAKV	P26639|SYTC_HUMAN:tr|D6R9F8|D6R9F8_HUMAN
GLAEKPQLV
GLAPKPVQV	Q6ZNJ1|NBEL2_HUMAN:tr|H0Y764|H0Y764_HUMAN:tr|H7C3Y7|H7C3Y7_HUMAN
GLAPQIHDL	tr|F2Z2E2|F2Z2E2_HUMAN:Q86VI3|IQGA3_HUMAN
GLATDVQTV	P49720|PSB3_HUMAN:tr|A0A087WXQ8|A0A087WXQ8_HUMAN:tr|A0A087WY10|A0A087WY10_HUMAN:tr|A0A087WUL2|A0A087WUL2_HUMAN
GLDPNKPPEL	Q9ULL5|PRR12_HUMAN
GLDPTQFRV
GLDRNAPSV	Q12996|CSTF3_HUMAN
GLFAPVHKV	tr|F6VGP8|F6VGP8_HUMAN:tr|F5H6A0|F5H6A0_HUMAN:tr|J3KP58|J3KP58_HUMAN:P30622|CLIP1_HUMAN:tr|F5H1T5|F5H1T5_HUMAN
GLFDQHFRL	Q9Y2I1|NISCH_HUMAN
GLGPPGRSV	Q68D10|SPT2_HUMAN
GLHETQPPSV	Q96P70|IPO9_HUMAN
GLHNVVYGI	A5YKK6|CNOT1_HUMAN
GLIDHQTYL	Q15149|PLEC_HUMAN
GLIDRQVTV	Q9UPN3|MACF1_HUMAN:tr|H3BPE1|H3BPE1_HUMAN:tr|H3BQK9|H3BQK9_HUMAN
GLIEILKKV
GLIEKNIEL	P26358|DNMT1_HUMAN
GLKNGVPAV	P53621|COPA_HUMAN
GLLNRPNPLL
GLLPDVPSL
GLLPGCVYHV	tr|A0A0G2JP90|A0A0G2JP90_HUMAN:tr|A0A087WW46|A0A087WW46_HUMAN:tr|A0A0G2JN29|A0A0G2JN29_HUMAN:P69849|NOMO3_HUMAN:Q15155|NOMO1_HUMAN:Q5JPE7|NOMO2_HUMAN:tr|A0A087X117|A0A087X117_HUMAN:tr|J3KN36|J3KN36_HUMAN
GLMDTVKKV	Q9Y692|GMEB1_HUMAN
GLMKKAYEL
GLNEEIARV	O14777|NDC80_HUMAN
GLSDAVVSV	Q9NT68|TEN2_HUMAN
GLSDTATYKV	Q13015|AF1Q_HUMAN
GLVAGGIIGA
GLWEEAYRV
GLYPNLIQV
GLYQDPVTL	Q6PJ69|TRI65_HUMAN:tr|H0YGS7|H0YGS7_HUMAN
GLYSGVTTV	P23921|RIR1_HUMAN
GLYSRQLYV	P22314|UBA1_HUMAN
GMAERIPEL
GMFAGQLTKV	tr|A0A087WW36|A0A087WW36_HUMAN:tr|A0A087WYU6|A0A087WYU6_HUMAN:tr|A0A0A0MS36|A0A0A0MS36_HUMAN:Q9NPH0|PPA6_HUMAN:tr|X5D289|X5D289_HUMAN
GMYPNLVHV	Q9H6S0|YTDC2_HUMAN
GPSIVHRKCF	P60709|ACTB_HUMAN:P62736|ACTA_HUMAN:P68032|ACTC_HUMAN
GQIEVVPEV	tr|D6R9X2|D6R9X2_HUMAN:tr|E9PE34|E9PE34_HUMAN:tr|A0A1B0GX99|A0A1B0GX99_HUMAN:Q92576|PHF3_HUMAN
GQVEIVTKV	tr|E9PDC2|E9PDC2_HUMAN:tr|A0A088AWP5|A0A088AWP5_HUMAN:Q8WUY3|PRUN2_HUMAN:tr|H7BZH9|H7BZH9_HUMAN
GQVERFETV	P40189|IL6RB_HUMAN
GSHSMRYFF	P01892|1A02_HUMAN:tr|A0A140T9I0|A0A140T9I0_HUMAN:tr|A0A140T913|A0A140T913_HUMAN:tr|A0A140T9X5|A0A140T9X5_HUMAN
GSHSMRYFFT	P01892|1A02_HUMAN:tr|A0A140T9I0|A0A140T9I0_HUMAN:tr|A0A140T913|A0A140T913_HUMAN:tr|A0A140T9X5|A0A140T9X5_HUMAN
GTIGLIHAV	tr|D6R974|D6R974_HUMAN:tr|D6RE83|D6RE83_HUMAN:P09936|UCHL1_HUMAN:tr|D6R956|D6R956_HUMAN
GVLPNIQAV	tr|H0YFX9|H0YFX9_HUMAN:Q99878|H2A1J_HUMAN:Q96KK5|H2A1H_HUMAN:Q16777|H2A2C_HUMAN:Q9BTM1|H2AJ_HUMAN:P20671|H2A1D_HUMAN:P0C0S8|H2A1_HUMAN:Q6FI13|H2A2A_HUMAN:tr|A0A0U1RR32|A0A0U1RR32_HUMAN:tr|A0A0U1RRH7|A0A0U1RRH7_HUMAN
GVYDGEEHSV	O15479|MAGB2_HUMAN
GVYGDVQRV	tr|A0A0D9SF20|A0A0D9SF20_HUMAN:tr|A6NLN1|A6NLN1_HUMAN:P26599|PTBP1_HUMAN:Q9UKA9|PTBP2_HUMAN:tr|A0A0U1RRM4|A0A0U1RRM4_HUMAN
HIIENIVAV	tr|I3L3U9|I3L3U9_HUMAN:O76021|RL1D1_HUMAN
HLDVKPANI	tr|I3L136|I3L136_HUMAN:tr|A6NHV6|A6NHV6_HUMAN:Q99640|PMYT1_HUMAN:tr|B4DZM6|B4DZM6_HUMAN
HLGEYQAAV	Q00610|CLH1_HUMAN:tr|A0A087WVQ6|A0A087WVQ6_HUMAN:P53675|CLH2_HUMAN
HLIEPLANA	Q9Y490|TLN1_HUMAN
HLISTINTV	Q9H8H2|DDX31_HUMAN:tr|F8WAJ0|F8WAJ0_HUMAN
HLLEEPIYL	Q9BUB4|ADAT1_HUMAN
HLLPTAPTTV	Q6VMQ6|MCAF1_HUMAN
HLSIINEYL	P46940|IQGA1_HUMAN:tr|H0YLE8|H0YLE8_HUMAN
HLVPEVPTV
HVLDVIHEV	tr|E7EPJ7|E7EPJ7_HUMAN
ILAQEIHDV	Q9Y4F5|C170B_HUMAN:tr|J3KQR7|J3KQR7_HUMAN
ILDAGGHNV	Q99460|PSMD1_HUMAN:tr|A0A087WW66|A0A087WW66_HUMAN
ILDAGGHNVTI	Q99460|PSMD1_HUMAN:tr|A0A087WW66|A0A087WW66_HUMAN
ILDDIGHGV	tr|H7C3Q7|H7C3Q7_HUMAN:tr|B7Z836|B7Z836_HUMAN:tr|E9PEZ7|E9PEZ7_HUMAN:tr|E7EW77|E7EW77_HUMAN:tr|E7EP65|E7EP65_HUMAN:tr|A0A0C4DG21|A0A0C4DG21_HUMAN:tr|F8WAL6|F8WAL6_HUMAN:Q9NYB9|ABI2_HUMAN
ILDEPTNHL
ILDQKINEV	P11926|DCOR_HUMAN:tr|C9JG30|C9JG30_HUMAN
ILGIQPPSV	Q9UPN6|SCAF8_HUMAN:tr|A0A0A0MT33|A0A0A0MT33_HUMAN
ILGPKPQGV	Q8NHS3|MFSD8_HUMAN:tr|E7ERQ4|E7ERQ4_HUMAN
ILMEHIHKL	tr|J3QR09|J3QR09_HUMAN:tr|J3KTE4|J3KTE4_HUMAN:P84098|RL19_HUMAN
ILQDRLNQV
ILQQHIATV	Q9Y575|ASB3_HUMAN:tr|A0A0A6YYF3|A0A0A6YYF3_HUMAN
ILSEVQQAV	P09874|PARP1_HUMAN
ILSRVTESV	P49790|NU153_HUMAN
ILTDITKGV	P13639|EF2_HUMAN
IQDNHDGTYTV	tr|Q60FE5|Q60FE5_HUMAN:P21333|FLNA_HUMAN
IQVTKVTQV	P48444|COPD_HUMAN:tr|B0YIW6|B0YIW6_HUMAN
IREADIDGDGQVN	tr|E7EMB3|E7EMB3_HUMAN
IREADIDGDGQVNY	tr|E7EMB3|E7EMB3_HUMAN
IWGCLQGAV
KFIDTTSKF	tr|G5E9G0|G5E9G0_HUMAN:P39023|RL3_HUMAN:Q92901|RL3L_HUMAN
KIAPNTPQL	tr|A0A0G2JP90|A0A0G2JP90_HUMAN:tr|A0A087WW46|A0A087WW46_HUMAN:tr|A0A0G2JN29|A0A0G2JN29_HUMAN:P69849|NOMO3_HUMAN:Q15155|NOMO1_HUMAN:Q5JPE7|NOMO2_HUMAN:tr|A0A087X117|A0A087X117_HUMAN:tr|J3KN36|J3KN36_HUMAN
KIGDFGLATV	P15056|BRAF_HUMAN:tr|H7C560|H7C560_HUMAN
KIIDFIYTA	tr|A0A0C4DG99|A0A0C4DG99_HUMAN
KIIGIMEEV	P52701|MSH6_HUMAN:tr|A0A087WWJ1|A0A087WWJ1_HUMAN
KILPTLEAV	tr|B4DY09|B4DY09_HUMAN:Q12905|ILF2_HUMAN
KINEAIVAV
KIQEILTQV	O00425|IF2B3_HUMAN
KIVDFSYSV	O60566|BUB1B_HUMAN
KIWDVSVNSV	O75083|WDR1_HUMAN
KIWDVSVNSVV	O75083|WDR1_HUMAN
KIYEGQVEV	tr|Q5T7N0|Q5T7N0_HUMAN:P46777|RL5_HUMAN
KLAENIDAQL	P37198|NUP62_HUMAN:tr|M0QXN5|M0QXN5_HUMAN
KLAEVTKVV	P23921|RIR1_HUMAN
KLCEGFNEV
KLDADMPEV	Q09666|AHNK_HUMAN
KLDESIYDV	Q13033|STRN3_HUMAN
KLDQDLNEV	Q9UQE7|SMC3_HUMAN
KLDVDAPRL	Q92503|S14L1_HUMAN
KLDVGNAEV	tr|C9JMD7|C9JMD7_HUMAN:tr|C9JSP1|C9JSP1_HUMAN:tr|C9JQ75|C9JQ75_HUMAN:tr|C9J0M4|C9J0M4_HUMAN:P51572|BAP31_HUMAN
KLFDDKLQNC	Q96SU4|OSBL9_HUMAN:tr|E9PK98|E9PK98_HUMAN:tr|H0YE19|H0YE19_HUMAN
KLFGHLTSA	Q8N3S3|PHTF2_HUMAN
KLGAVFNQV	Q15393|SF3B3_HUMAN
KLGEIVTTI	tr|F5H6T5|F5H6T5_HUMAN:tr|F8WDB3|F8WDB3_HUMAN:tr|F5H0C7|F5H0C7_HUMAN:tr|C9JPM4|C9JPM4_HUMAN:tr|C9J1Z8|C9J1Z8_HUMAN:P84085|ARF5_HUMAN:P18085|ARF4_HUMAN:P61204|ARF3_HUMAN:P84077|ARF1_HUMAN:tr|F5H423|F5H423_HUMAN
KLGLKPLEV
KLGPDDPNV	tr|G5E9S8|G5E9S8_HUMAN:tr|G3V2E7|G3V2E7_HUMAN:Q07866|KLC1_HUMAN:tr|F8W6L3|F8W6L3_HUMAN:tr|G3V3H3|G3V3H3_HUMAN:tr|G3V5R9|G3V5R9_HUMAN:tr|E7EVH7|E7EVH7_HUMAN
KLGSVPVTV	Q9Y4C2|TCAF1_HUMAN
KLHDINAQL	tr|C9J1E7|C9J1E7_HUMAN:Q10567|AP1B1_HUMAN
KLIGDTPIDTFL	tr|A0A0G2JKR7|A0A0G2JKR7_HUMAN:P28702|RXRB_HUMAN:P19793|RXRA_HUMAN:P48443|RXRG_HUMAN
KLIPQLPTL	Q9HB90|RRAGC_HUMAN:Q9NQL2|RRAGD_HUMAN
KLISELQKL	Q5UIP0|RIF1_HUMAN
KLLDPEDVAVQL	P46939|UTRO_HUMAN
KLLDVVHPA	tr|F8WAM2|F8WAM2_HUMAN
KLLEGEESRISL	P08670|VIME_HUMAN
KLLEPVPVSV	tr|J3KTM1|J3KTM1_HUMAN:tr|J3KRD0|J3KRD0_HUMAN:Q86W34|AMZ2_HUMAN
KLLEVQPQV	Q8NDI1|EHBP1_HUMAN:tr|H7BZ98|H7BZ98_HUMAN
KLLGKVTIA	tr|H0YFX9|H0YFX9_HUMAN:Q99878|H2A1J_HUMAN:Q96KK5|H2A1H_HUMAN:Q16777|H2A2C_HUMAN:Q9BTM1|H2AJ_HUMAN:P20671|H2A1D_HUMAN:P0C0S8|H2A1_HUMAN:Q6FI13|H2A2A_HUMAN:tr|A0A0U1RR32|A0A0U1RR32_HUMAN:tr|A0A0U1RRH7|A0A0U1RRH7_HUMAN
KLLGSMEQV	Q96HW7|INT4_HUMAN
KLLNVDPDNV	P24522|GA45A_HUMAN
KLLPQLTYL	Q92688|AN32B_HUMAN
KLNEMSYEL	tr|A0A087WVF8|A0A087WVF8_HUMAN:tr|A0A087WX83|A0A087WX83_HUMAN:tr|A0A075B749|A0A075B749_HUMAN:Q5VU43|MYOME_HUMAN:tr|A0A0A0MRM0|A0A0A0MRM0_HUMAN
KLNPQQFEV	P46977|STT3A_HUMAN:tr|H0YET6|H0YET6_HUMAN
KLPEKWESV	tr|I3L3U9|I3L3U9_HUMAN:O76021|RL1D1_HUMAN
KLQELENRL	tr|G3V5X4|G3V5X4_HUMAN:tr|A0A0A0MRE3|A0A0A0MRE3_HUMAN:Q8WXH0|SYNE2_HUMAN
KLQEVGQVSV
KLQPTPGIQKV	Q9HCE0|EPG5_HUMAN
KLSDLQTQL	P19387|RPB3_HUMAN
KLSLVAAML	P11021|GRP78_HUMAN
KLVDEEPQL	Q9UG63|ABCF2_HUMAN
KLVEYIVKA	Q2TAK8|MUM1_HUMAN:tr|J3KNX4|J3KNX4_HUMAN:tr|A0A0D9SGJ8|A0A0D9SGJ8_HUMAN
KLWEAESKL	Q9NYP9|MS18A_HUMAN
KLWTGGLDNTV	tr|H0YNI7|H0YNI7_HUMAN:tr|F5H7D6|F5H7D6_HUMAN:tr|H0YNT2|H0YNT2_HUMAN:Q04724|TLE1_HUMAN:Q04726|TLE3_HUMAN:tr|A0A0D9SES8|A0A0D9SES8_HUMAN:Q04727|TLE4_HUMAN:tr|H0YKT5|H0YKT5_HUMAN:tr|H0YKN8|H0YKN8_HUMAN:tr|H0YL70|H0YL70_HUMAN
KLYDGFQYL	Q9UBF8|PI4KB_HUMAN
KLYQEVEIASV
KMDENQFVAV
KMFSDEILL
KMMDVTVTI	tr|A0A0G2JP90|A0A0G2JP90_HUMAN:tr|A0A087WW46|A0A087WW46_HUMAN:tr|A0A0G2JN29|A0A0G2JN29_HUMAN:P69849|NOMO3_HUMAN:Q15155|NOMO1_HUMAN:Q5JPE7|NOMO2_HUMAN:tr|A0A087X117|A0A087X117_HUMAN:tr|J3KN36|J3KN36_HUMAN
KMSELQTYV	P49454|CENPF_HUMAN
KMVDGVGVCTV	tr|A0A0A0MSW0|A0A0A0MSW0_HUMAN:Q5T4S7|UBR4_HUMAN
KQVSDLISV	tr|J3KTA4|J3KTA4_HUMAN:P17844|DDX5_HUMAN
KVAEVLSEC	Q8TEL6|TP4AP_HUMAN
KVFDPVPVGV	Q08211|DHX9_HUMAN
KVIEINPYL	P28074|PSB5_HUMAN:tr|H0YJM8|H0YJM8_HUMAN:tr|X5D2R7|X5D2R7_HUMAN:P28062|PSB8_HUMAN
KVLDFEHFL	P60660|MYL6_HUMAN:tr|J3KND3|J3KND3_HUMAN:tr|G3V1Y7|G3V1Y7_HUMAN:tr|G8JLA2|G8JLA2_HUMAN:tr|F8VZU9|F8VZU9_HUMAN:tr|F8W180|F8W180_HUMAN
KVLEYVIKV	P43355|MAGA1_HUMAN
KVWGNVVTV	tr|B4DT28|B4DT28_HUMAN:O43390|HNRPR_HUMAN
LAAAISEVV	tr|B7Z574|B7Z574_HUMAN
LEDEPLETATKEN	O94905|ERLN2_HUMAN
LEKYIIEEL	tr|J3KR24|J3KR24_HUMAN:tr|A0A0A0MSX9|A0A0A0MSX9_HUMAN:P41252|SYIC_HUMAN
LFSGQPLII	tr|E7EQT3|E7EQT3_HUMAN
LGGQLNVSV
LGMESCGIHETTF	P60709|ACTB_HUMAN
LLAASVALA
LLAESVTEV	Q14204|DYHC1_HUMAN
LLAPRPVAV	tr|A0A0G2JH30|A0A0G2JH30_HUMAN:tr|A0A0G2JPX0|A0A0G2JPX0_HUMAN:P49918|CDN1C_HUMAN
LLASEVPQL
LLDEPTNHL	Q9UG63|ABCF2_HUMAN
LLDRFLATV	Q14094|CCNI_HUMAN
LLDVPTAAV	tr|M0QZG3|M0QZG3_HUMAN:P13284|GILT_HUMAN
LLDVQPHTV
LLDVTPLSL	tr|E9PKE3|E9PKE3_HUMAN:P11142|HSP7C_HUMAN:P54652|HSP72_HUMAN:tr|E9PNE6|E9PNE6_HUMAN:tr|A8K7Q2|A8K7Q2_HUMAN:P38646|GRP75_HUMAN
LLEPFVHQV	Q9UHH9|IP6K2_HUMAN
LLFEGEKITI	tr|D6RAG0|D6RAG0_HUMAN:tr|E7EP90|E7EP90_HUMAN:Q9H1A7|RPB1C_HUMAN:Q9GZM3|RPB1B_HUMAN:tr|A0A0B4J2F8|A0A0B4J2F8_HUMAN:tr|A0A0B4J1Z8|A0A0B4J1Z8_HUMAN:tr|E2QRJ6|E2QRJ6_HUMAN:tr|A6NFM0|A6NFM0_HUMAN:tr|F6S314|F6S314_HUMAN:tr|E7EWC6|E7EWC6_HUMAN
LLGPPPVGV	tr|H0Y5D5|H0Y5D5_HUMAN:tr|Q9BTG3|Q9BTG3_HUMAN:tr|Q5SYW2|Q5SYW2_HUMAN:Q9ULV3|CIZ1_HUMAN:tr|F5H2X7|F5H2X7_HUMAN:tr|F6WSM2|F6WSM2_HUMAN:tr|F6VD24|F6VD24_HUMAN
LLGPRLVLA	tr|G3V2K7|G3V2K7_HUMAN:P49755|TMEDA_HUMAN
LLHPTIILA
LLIDDEYKV	Q8N766|EMC1_HUMAN
LLLAAPAQA
LLLDVPTAAVQA	tr|M0QZG3|M0QZG3_HUMAN:P13284|GILT_HUMAN
LLLPGPSAA
LLLPPPPCPA	Q9BTY2|FUCO2_HUMAN
LLMEHIQEI
LLPPPPCPA	Q9BTY2|FUCO2_HUMAN
LLQEVEHQL	O94972|TRI37_HUMAN
LLWAPPPSRA	P20908|CO5A1_HUMAN:tr|A0A087WXW9|A0A087WXW9_HUMAN
LLWEAGSEA	Q9Y5E4|PCDB5_HUMAN
LLWEPAGA	P98095|FBLN2_HUMAN:tr|C9JQS6|C9JQS6_HUMAN
LLWEPAGAWLA	P98095|FBLN2_HUMAN:tr|C9JQS6|C9JQS6_HUMAN
LLYDLADQLHA	tr|H0YKF0|H0YKF0_HUMAN
LLYGGDLHSA	Q7Z478|DHX29_HUMAN:tr|A0A087WYN9|A0A087WYN9_HUMAN
LLYQGPHNTL	P13612|ITA4_HUMAN:tr|E7EP60|E7EP60_HUMAN
LMVDHVTEV	Q9HD15|SRA1_HUMAN
LMYPYIFHV	tr|A0A0C4DH52|A0A0C4DH52_HUMAN:Q9NZB2|F120A_HUMAN
LTIDNGVF	P11021|GRP78_HUMAN
LTTMGDRF	P19105|ML12A_HUMAN:O14950|ML12B_HUMAN:tr|J3QRS3|J3QRS3_HUMAN:P24844|MYL9_HUMAN
LTTMGDRFTDE	P19105|ML12A_HUMAN:O14950|ML12B_HUMAN:tr|J3QRS3|J3QRS3_HUMAN:P24844|MYL9_HUMAN
LVAGHEDSNGCINY	P60660|MYL6_HUMAN:tr|J3KND3|J3KND3_HUMAN:tr|G3V1Y7|G3V1Y7_HUMAN:tr|G8JLA2|G8JLA2_HUMAN:tr|F8VZU9|F8VZU9_HUMAN:tr|F8W180|F8W180_HUMAN
LVVDNGSGMCK	P60709|ACTB_HUMAN
MATAASSSSLEKS	P60709|ACTB_HUMAN:P62736|ACTA_HUMAN:P68032|ACTC_HUMAN
MIREADIDGDGQVN	tr|E7EMB3|E7EMB3_HUMAN
MLDDRAYLV	Q5SRE5|NU188_HUMAN
MLQDFQIQA	Q15904|VAS1_HUMAN
MMNEAPGPINF	P19105|ML12A_HUMAN:O14950|ML12B_HUMAN:tr|J3QRS3|J3QRS3_HUMAN
MNEAPGPINF	P19105|ML12A_HUMAN:O14950|ML12B_HUMAN:tr|J3QRS3|J3QRS3_HUMAN
MVAPAVASV	P05412|JUN_HUMAN
NLAEDIMRL	P08670|VIME_HUMAN
NLAENISRV	tr|E9PK47|E9PK47_HUMAN:P06737|PYGL_HUMAN:P11216|PYGB_HUMAN:P11217|PYGM_HUMAN
NLDNPIQTV	tr|A0A0G2JP90|A0A0G2JP90_HUMAN:tr|A0A087WW46|A0A087WW46_HUMAN:tr|A0A0G2JN29|A0A0G2JN29_HUMAN:P69849|NOMO3_HUMAN:Q15155|NOMO1_HUMAN:Q5JPE7|NOMO2_HUMAN:tr|A0A087X117|A0A087X117_HUMAN:tr|J3KN36|J3KN36_HUMAN
NLDPAVHEV	Q9HCN4|GPN1_HUMAN
NLLPKLHIV
NLLTHIENV
NLYPFVKTV	P31939|PUR9_HUMAN:tr|C9JLK0|C9JLK0_HUMAN
NMVAKVDEV	P62906|RL10A_HUMAN
NMVDIIHSV	tr|F8WBI9|F8WBI9_HUMAN:tr|E9PEC3|E9PEC3_HUMAN:tr|E7ETT4|E7ETT4_HUMAN:tr|E7EUY3|E7EUY3_HUMAN:tr|E7ETT1|E7ETT1_HUMAN:P05166|PCCB_HUMAN:tr|E9PDR0|E9PDR0_HUMAN:tr|C9JQS9|C9JQS9_HUMAN:tr|E7EX59|E7EX59_HUMAN
NMYGKVVTV	O00267|SPT5H_HUMAN
NQFPGFKEV
NVWGDPPPEV
PPGEDDAP	O43281|EFS_HUMAN
PSIVHRKCF	P60709|ACTB_HUMAN:P62736|ACTA_HUMAN:P68032|ACTC_HUMAN
PSVFSLPVS
PVISSKNW
PVVVVSSLL
QLAQFVHEV	Q96FC9|DDX11_HUMAN:A8MPP1|D11L8_HUMAN:Q92771|DDX12_HUMAN:tr|F5GXJ8|F5GXJ8_HUMAN:tr|F6WZM0|F6WZM0_HUMAN:tr|F5H235|F5H235_HUMAN:tr|C9K0E8|C9K0E8_HUMAN:tr|B4DMS8|B4DMS8_HUMAN
QLCDLETKL	P26358|DNMT1_HUMAN
QLDDLKVEL	tr|F2Z388|F2Z388_HUMAN:P42766|RL35_HUMAN
QLIDKVWQL	Q92503|S14L1_HUMAN
QLIPALAKV
QLLGSAHEV	tr|A0A0D9SF54|A0A0D9SF54_HUMAN:Q13813|SPTN1_HUMAN:tr|A0A0D9SGF6|A0A0D9SGF6_HUMAN
QLMPLPVKV	Q9UII4|HERC5_HUMAN
QLNEQVHSL	Q15555|MARE2_HUMAN
QLTTTITHV	Q5T9L3|WLS_HUMAN
QLVDIIEKV	tr|K7EMD0|K7EMD0_HUMAN:tr|K7EPX6|K7EPX6_HUMAN:tr|K7EKR3|K7EKR3_HUMAN:tr|K7ENH2|K7ENH2_HUMAN:tr|B3KQ25|B3KQ25_HUMAN:tr|K7ESG5|K7ESG5_HUMAN:tr|K9J957|K9J957_HUMAN:P61289|PSME3_HUMAN
QQIGKVVQV	tr|J3KS10|J3KS10_HUMAN:tr|J3KTJ8|J3KTJ8_HUMAN:tr|J3QRI7|J3QRI7_HUMAN:tr|J3QQQ9|J3QQQ9_HUMAN:tr|J3QQV1|J3QQV1_HUMAN:tr|E5RIT6|E5RIT6_HUMAN:tr|J3QRC4|J3QRC4_HUMAN:P61254|RL26_HUMAN:Q9UNX3|RL26L_HUMAN
QQVQADSKGT	tr|B5MCT9|B5MCT9_HUMAN:tr|E7EPP7|E7EPP7_HUMAN:Q6ZWJ1|STXB4_HUMAN
QVADIDGQYA	tr|B4DGU4|B4DGU4_HUMAN:P35222|CTNB1_HUMAN
QVCAIIERV	Q99613|EIF3C_HUMAN:B5ME19|EIFCL_HUMAN
QVFPGLLERV	Q9UBB4|ATX10_HUMAN
RIINEPTAA	P11021|GRP78_HUMAN:tr|E9PKE3|E9PKE3_HUMAN:P11142|HSP7C_HUMAN:P54652|HSP72_HUMAN
RLADDLNEKI	Q9ULH7|MKL2_HUMAN:Q8IZQ8|MYCD_HUMAN
RLAELEEFI	Q00610|CLH1_HUMAN:tr|A0A087WVQ6|A0A087WVQ6_HUMAN
RLAEVGQYEQV	A5YKK6|CNOT1_HUMAN
RLAHYIDRV	Q03252|LMNB2_HUMAN
RLAQHITYV	P33993|MCM7_HUMAN
RLASYLDRV	P05783|K1C18_HUMAN
RLCLFVVT
RLDDVSNDV
RLIEVNGQNV	Q15599|NHRF2_HUMAN
RLIKSMESV	P24928|RPB1_HUMAN:tr|A0A087WWE2|A0A087WWE2_HUMAN
RLIPTLVSI	Q96P70|IPO9_HUMAN
RLLDLENIQI
RLLDYVATV
RLLDYVVNI
RLLEDGEDFNL	P05783|K1C18_HUMAN
RLLEQKVEL	Q9H307|PININ_HUMAN
RLLHEVQEL	Q13561|DCTN2_HUMAN
RLMNETTAV
RLPDDDPTAV	Q9UBF2|COPG2_HUMAN
RLPDSGVYV	tr|A6NN50|A6NN50_HUMAN
RLPEAIEEV	Q9UBQ7|GRHPR_HUMAN:tr|U3KQ56|U3KQ56_HUMAN
RLQEEINEV	Q70UQ0|IKIP_HUMAN
RLQEELEKL	tr|F8W7S5|F8W7S5_HUMAN:tr|A0A087WVV2|A0A087WVV2_HUMAN:Q9P2E9|RRBP1_HUMAN:tr|A0A0A0MRV0|A0A0A0MRV0_HUMAN:tr|A0A087WU26|A0A087WU26_HUMAN
RLQESVMEA	O60216|RAD21_HUMAN
RLQETLSAA	P78527|PRKDC_HUMAN
RLSEAIVTV
RLSEFIPAVF
RLTELETAV	Q13561|DCTN2_HUMAN
RLTPKLMEV	O15372|EIF3H_HUMAN:tr|B3KS98|B3KS98_HUMAN:tr|E5RGU4|E5RGU4_HUMAN:tr|E5RJT0|E5RJT0_HUMAN:tr|A0A087WZK9|A0A087WZK9_HUMAN
RLTQELQQA	P49454|CENPF_HUMAN
RLVEVNGVNV	Q15599|NHRF2_HUMAN
RLVPSVNGV	P11586|C1TC_HUMAN:tr|F5H2F4|F5H2F4_HUMAN
RLWDEVMQA	Q9Y4C2|TCAF1_HUMAN
RLWGEPVNL	O00507|USP9Y_HUMAN:Q93008|USP9X_HUMAN
RLYGKIITA
RLYQGINQL	tr|E9PHA6|E9PHA6_HUMAN
RMDYPVFTV
RMLPHAPGV	Q92769|HDAC2_HUMAN:Q13547|HDAC1_HUMAN
RMMDASVYL	Q9NYU1|UGGG2_HUMAN
RQIEVLTTV
RQLEEEGITFV	Q92503|S14L1_HUMAN
RTFEKIEEV
RTFSPTYGL	tr|H0YL34|H0YL34_HUMAN:tr|A0A075B7B1|A0A075B7B1_HUMAN:O15061|SYNEM_HUMAN
RVIGTLEEV	P46060|RAGP1_HUMAN
RVLPPSALQSV	tr|J3KT86|J3KT86_HUMAN:Q96GD4|AURKB_HUMAN
RVMEYINRL	Q00610|CLH1_HUMAN:tr|A0A087WVQ6|A0A087WVQ6_HUMAN
RVPPPPPIA	B7ZW38|HNRC3_HUMAN:P0DMR1|HNRC4_HUMAN:tr|G3V576|G3V576_HUMAN:tr|G3V4W0|G3V4W0_HUMAN:tr|B4DY08|B4DY08_HUMAN:tr|B2R5W2|B2R5W2_HUMAN:tr|G3V4C1|G3V4C1_HUMAN:O60812|HNRC1_HUMAN:tr|A0A0G2JPF8|A0A0G2JPF8_HUMAN:B2RXH8|HNRC2_HUMAN:tr|A0A0G2JNQ3|A0A0G2JNQ3_HUMAN:tr|G3V2Q1|G3V2Q1_HUMAN:P07910|HNRPC_HUMAN:tr|G3V555|G3V555_HUMAN:tr|G3V575|G3V575_HUMAN
RVPPPPQSV	tr|H0Y539|H0Y539_HUMAN:tr|X6R6D0|X6R6D0_HUMAN:P29353|SHC1_HUMAN
RVQEAIAEV	tr|Q5VW52|Q5VW52_HUMAN
SAMEVVPAL
SGPQAFTQT
SGPSIVHRKCF	P60709|ACTB_HUMAN
SIIGRLLEV	tr|E9PMD7|E9PMD7_HUMAN:P62136|PP1A_HUMAN
SILEDPPSI	tr|H0YH12|H0YH12_HUMAN:Q9NVM9|ASUN_HUMAN
SILEHQIQV	P33991|MCM4_HUMAN:tr|E5RFJ8|E5RFJ8_HUMAN:tr|E5RG31|E5RG31_HUMAN
SILHDVVEV	O75391|SPAG7_HUMAN:tr|I3L0X5|I3L0X5_HUMAN:tr|I3L4C3|I3L4C3_HUMAN
SITSELHAV
SIYEYYHAL
SIYPSPTGV	Q6P2Q9|PRP8_HUMAN
SLADDSVLERL	Q9NU22|MDN1_HUMAN
SLADLQNDEV	tr|D6RGE0|D6RGE0_HUMAN:tr|D6RI02|D6RI02_HUMAN:tr|D6RED7|D6RED7_HUMAN:tr|D6RAS7|D6RAS7_HUMAN:tr|H0Y8L7|H0Y8L7_HUMAN:tr|D6RB09|D6RB09_HUMAN:tr|E9PFI5|E9PFI5_HUMAN:tr|D6RG13|D6RG13_HUMAN:tr|D6RAT0|D6RAT0_HUMAN:P61247|RS3A_HUMAN
SLADLYFRA	Q9UJX3|APC7_HUMAN
SLAEGSVTSV	P13010|XRCC5_HUMAN
SLAEKIQAL	tr|F6TX30|F6TX30_HUMAN:Q9NWX5|ASB6_HUMAN
SLAELVHAV
SLAETDKITL	P38606|VATA_HUMAN
SLAEVNTQL	tr|A6PVI9|A6PVI9_HUMAN:tr|E9PHT2|E9PHT2_HUMAN:tr|E7ETF9|E7ETF9_HUMAN:Q9BV73|CP250_HUMAN:tr|Q5JWS5|Q5JWS5_HUMAN
SLAKIYTEA	Q92522|H1X_HUMAN
SLAPDTRLFV	tr|B3KVK2|B3KVK2_HUMAN:P62873|GBB1_HUMAN
SLAQYLINA	Q15365|PCBP1_HUMAN
SLAQYLINV	tr|H3BSS4|H3BSS4_HUMAN:Q15366|PCBP2_HUMAN:tr|H3BRU6|H3BRU6_HUMAN:tr|F8VZX2|F8VZX2_HUMAN
SLAQYNPKL	P27986|P85A_HUMAN
SLCPDLMEI
SLDDHVVAV	A2RRH5|WDR27_HUMAN
SLDERPVAV	Q13873|BMPR2_HUMAN
SLDQPTQTV	Q99613|EIF3C_HUMAN:B5ME19|EIFCL_HUMAN
SLDVSAPKV	Q8IVF2|AHNK2_HUMAN
SLFGGSVKL	Q8WUM4|PDC6I_HUMAN
SLFPGKLEV	Q13045|FLII_HUMAN
SLFPGKLEVV	Q13045|FLII_HUMAN
SLFSSPPEI	tr|B5MCT9|B5MCT9_HUMAN:tr|E7EPP7|E7EPP7_HUMAN:Q6ZWJ1|STXB4_HUMAN
SLHDALCVV	tr|E7ERF2|E7ERF2_HUMAN
SLIDADPYL	P20248|CCNA2_HUMAN
SLINVGLISV	Q92688|AN32B_HUMAN
SLIPTSPQV	tr|M0QZ22|M0QZ22_HUMAN
SLLDDLHSA
SLLDKIIGA
SLLDPVPEV	Q92616|GCN1_HUMAN
SLLDRFLATV	Q14094|CCNI_HUMAN
SLLDSCTKL
SLLEHFNTV	tr|E5RJ97|E5RJ97_HUMAN:tr|H0YC29|H0YC29_HUMAN:tr|E5RFF3|E5RFF3_HUMAN:Q9UHF7|TRPS1_HUMAN
SLLENIAKA	tr|Q7Z3Z5|Q7Z3Z5_HUMAN:Q93074|MED12_HUMAN
SLLGGDVVSV	tr|D6R9J1|D6R9J1_HUMAN:Q99576|T22D3_HUMAN
SLLNQPKAV	tr|E7ESG2|E7ESG2_HUMAN:Q9HAW4|CLSPN_HUMAN
SLLPAIVEL	tr|B3KQV6|B3KQV6_HUMAN:P30153|2AAA_HUMAN:P30154|2AAB_HUMAN:tr|H0YDG7|H0YDG7_HUMAN
SLLPPDALVGL	tr|Q5QPE2|Q5QPE2_HUMAN:Q15437|SC23B_HUMAN
SLLPPTALVGL	tr|F5H365|F5H365_HUMAN:Q15436|SC23A_HUMAN
SLLQTLYKV	P46060|RAGP1_HUMAN
SLLSHVEQL	tr|B1AK45|B1AK45_HUMAN:tr|B1AK43|B1AK43_HUMAN:Q9UI95|MD2L2_HUMAN:tr|B1AK44|B1AK44_HUMAN
SLLTSPPKA
SLLYNVPAV	tr|H7C0V9|H7C0V9_HUMAN
SLQDEIQRV	Q9UNX4|WDR3_HUMAN
SLQEEIAFL	P08670|VIME_HUMAN
SLRPSQVTV	Q6ZS81|WDFY4_HUMAN
SLSEKTVLL	P13987|CD59_HUMAN:tr|H0YET2|H0YET2_HUMAN
SLTGHISTV
SLVAVELEKV	tr|A0A0A0MS45|A0A0A0MS45_HUMAN:Q9H9E3|COG4_HUMAN:tr|J3KNI1|J3KNI1_HUMAN:tr|H3BQB2|H3BQB2_HUMAN
SLVSSLYKV
SLWFKPEEL	P22392|NDKB_HUMAN:tr|Q32Q12|Q32Q12_HUMAN
SLWHNITVV
SLWKEVSEL
SLYDYNPNL	Q99613|EIF3C_HUMAN:B5ME19|EIFCL_HUMAN
SLYGGTITI
SLYSQVHQI	tr|Q7Z3Z5|Q7Z3Z5_HUMAN:Q93074|MED12_HUMAN
SMADPELL	tr|D6RHZ5|D6RHZ5_HUMAN:tr|H7BXG7|H7BXG7_HUMAN:O94979|SC31A_HUMAN:tr|D6REX3|D6REX3_HUMAN
SMAVVIPEA	Q92503|S14L1_HUMAN
SMLEPVPEL	O95155|UBE4B_HUMAN
SMPDFDLHL	Q09666|AHNK_HUMAN
SMTLAIHEI	tr|E7EMA0|E7EMA0_HUMAN:O15121|DEGS1_HUMAN
SMYSKPECL	tr|H0YBF7|H0YBF7_HUMAN:tr|A0A0A0MRE5|A0A0A0MRE5_HUMAN:Q9ULH1|ASAP1_HUMAN
SQIQEFKEA	P19105|ML12A_HUMAN:O14950|ML12B_HUMAN:tr|J3QRS3|J3QRS3_HUMAN:P24844|MYL9_HUMAN
SQTFVNPHV	tr|M0R073|M0R073_HUMAN:tr|M0QYA8|M0QYA8_HUMAN:Q8IV63|VRK3_HUMAN:tr|M0R164|M0R164_HUMAN:tr|M0QZ79|M0QZ79_HUMAN:tr|M0QXV1|M0QXV1_HUMAN:tr|M0QXD7|M0QXD7_HUMAN:tr|M0QX88|M0QX88_HUMAN:tr|M0R025|M0R025_HUMAN:tr|M0R200|M0R200_HUMAN:tr|M0QYG0|M0QYG0_HUMAN
STFDHPELV	P78371|TCPB_HUMAN
SVDEPGPGL	Q02388|CO7A1_HUMAN
SVDSKPPVI	tr|A0A087WZG4|A0A087WZG4_HUMAN:Q6ZSZ5|ARHGI_HUMAN:tr|M0QZS0|M0QZS0_HUMAN
SVHKGFAFV	B7ZW38|HNRC3_HUMAN:P0DMR1|HNRC4_HUMAN:tr|G3V576|G3V576_HUMAN:tr|G3V4W0|G3V4W0_HUMAN:tr|B4DY08|B4DY08_HUMAN:tr|B2R5W2|B2R5W2_HUMAN:tr|G3V4C1|G3V4C1_HUMAN:O60812|HNRC1_HUMAN:tr|A0A0G2JPF8|A0A0G2JPF8_HUMAN:B2RXH8|HNRC2_HUMAN:tr|A0A0G2JNQ3|A0A0G2JNQ3_HUMAN:tr|G3V2Q1|G3V2Q1_HUMAN:P07910|HNRPC_HUMAN:tr|G3V555|G3V555_HUMAN:tr|G3V575|G3V575_HUMAN
SVIQNLRTV	Q99460|PSMD1_HUMAN:tr|A0A087WW66|A0A087WW66_HUMAN
SVLDSTAKV
SVLGSLSSV
SVTSHIYQV	O94953|KDM4B_HUMAN:tr|A0A0C4DFL8|A0A0C4DFL8_HUMAN:tr|F5GX28|F5GX28_HUMAN
TDEEVDEL	P19105|ML12A_HUMAN:O14950|ML12B_HUMAN:tr|J3QRS3|J3QRS3_HUMAN
TIAEVGKWLQA	P35573|GDE_HUMAN
TIFAGTLITA	P03891|NU2M_HUMAN
TLADLVHHV	tr|F2Z2U4|F2Z2U4_HUMAN:Q9Y4A5|TRRAP_HUMAN
TLDEYTTRV	tr|C9JP85|C9JP85_HUMAN
TLIEDILGV	Q8TEL6|TP4AP_HUMAN
TLINESPVL
TLLERVDTC	P52701|MSH6_HUMAN:tr|A0A087WWJ1|A0A087WWJ1_HUMAN
TLLGSEHSL	Q8IZQ8|MYCD_HUMAN:tr|J3KSX3|J3KSX3_HUMAN
TLMERTVSL	Q8IWE2|NXP20_HUMAN
TLNDREYQL	P27708|PYR1_HUMAN
TLQEQLEKA	Q9H307|PININ_HUMAN
TLSDLRVYL
TLSEVTNQL	Q9H0K1|SIK2_HUMAN
TLTNVIHNL	tr|F8VXD5|F8VXD5_HUMAN:Q53FV1|ORML2_HUMAN
TLVEAIKQV
TLVYHVVGV	Q15393|SF3B3_HUMAN
TLWGIQKEL	P00338|LDHA_HUMAN
TLWYRAPEV	Q00534|CDK6_HUMAN
TLYEAVREV	P62906|RL10A_HUMAN
TLYEHNNEL	Q9NRG9|AAAS_HUMAN:tr|F8VUB6|F8VUB6_HUMAN
TMLARLASA	Q6UVK1|CSPG4_HUMAN
TVIRDPPSI	Q13112|CAF1B_HUMAN
TVLERVEGA
TVYGGVMYI	tr|A0A0C4DG99|A0A0C4DG99_HUMAN
VAGHEDSNGCINY	P60660|MYL6_HUMAN:tr|J3KND3|J3KND3_HUMAN:tr|G3V1Y7|G3V1Y7_HUMAN:tr|G8JLA2|G8JLA2_HUMAN:tr|F8VZU9|F8VZU9_HUMAN:tr|F8W180|F8W180_HUMAN
VINDECYQV	Q29RF7|PDS5A_HUMAN
VLDASVKEV	Q5T5Y3|CAMP1_HUMAN
VLDHNPPGC	tr|B1AK45|B1AK45_HUMAN:tr|B1AK43|B1AK43_HUMAN:Q9UI95|MD2L2_HUMAN:tr|B1AK44|B1AK44_HUMAN
VLFEKEVNEV	Q9BZQ8|NIBAN_HUMAN
VLFGKPMVV	Q96LT9|RBM40_HUMAN
VLFGVETHV
VLIGSNHSL
VLMEKPDVV	tr|G3V0G3|G3V0G3_HUMAN:Q9NY93|DDX56_HUMAN:tr|F8WDT8|F8WDT8_HUMAN:tr|H7C3E9|H7C3E9_HUMAN
VLNEYFHNV	tr|M0QZ21|M0QZ21_HUMAN:tr|M0R0N4|M0R0N4_HUMAN
VLPPDPSKV	Q14315|FLNC_HUMAN
VLQGKLAEV	Q9UPN3|MACF1_HUMAN:tr|H3BPE1|H3BPE1_HUMAN:tr|H3BQK9|H3BQK9_HUMAN
VLQYVVPEV	Q14152|EIF3A_HUMAN
VLSNVEVTL	Q14204|DYHC1_HUMAN
VLTEFTREV	Q96P70|IPO9_HUMAN
VLVEDSNNHHL	O96006|ZBED1_HUMAN
VLVESEHQV	P23458|JAK1_HUMAN
VLYPASPHGV	Q99704|DOK1_HUMAN
VLYPHEPTAV	tr|H7C1C1|H7C1C1_HUMAN:tr|F8W8A5|F8W8A5_HUMAN:Q9NYP3|DONS_HUMAN
VMAPRALLL	tr|A0A140T921|A0A140T921_HUMAN:tr|A0A140T9H5|A0A140T9H5_HUMAN:tr|A2AEA2|A2AEA2_HUMAN:tr|A0A140T9U8|A0A140T9U8_HUMAN
VMAPRTLVL	P01892|1A02_HUMAN:tr|A0A140T9I0|A0A140T9I0_HUMAN:tr|A0A140T913|A0A140T913_HUMAN:tr|A0A140T9X5|A0A140T9X5_HUMAN
VMAPRTLVLL	P01892|1A02_HUMAN:tr|A0A140T9I0|A0A140T9I0_HUMAN:tr|A0A140T913|A0A140T913_HUMAN:tr|A0A140T9X5|A0A140T9X5_HUMAN
VMDSKIVQV	O15131|IMA6_HUMAN:P52294|IMA5_HUMAN:O60684|IMA7_HUMAN
VMFGGKQVVV	O43865|SAHH2_HUMAN
VMLDVPIRL
VMVDGKPVNL	P60763|RAC3_HUMAN:P63000|RAC1_HUMAN
VQIEEVRQV	tr|B4DY09|B4DY09_HUMAN:Q12905|ILF2_HUMAN
VVAEFVPLI	tr|F2Z2U4|F2Z2U4_HUMAN:Q9Y4A5|TRRAP_HUMAN
VVFNDPEKV	Q9H3M7|TXNIP_HUMAN
VVLPAPPAV	Q96S59|RANB9_HUMAN
WQRDGEDQTQDTEL	P01892|1A02_HUMAN:tr|A0A140T9I0|A0A140T9I0_HUMAN:tr|A0A140T913|A0A140T913_HUMAN:tr|A0A140T9X5|A0A140T9X5_HUMAN:tr|A0A140T921|A0A140T921_HUMAN:tr|A0A140T9H5|A0A140T9H5_HUMAN:tr|A2AEA2|A2AEA2_HUMAN:tr|A0A140T9U8|A0A140T9U8_HUMAN
YASGRTTGIVM	P60709|ACTB_HUMAN
YAYDGKDYI	P01892|1A02_HUMAN:tr|A0A140T9I0|A0A140T9I0_HUMAN:tr|A0A140T913|A0A140T913_HUMAN:tr|A0A140T9X5|A0A140T9X5_HUMAN
YAYDGKDYIA	P01892|1A02_HUMAN:tr|A0A140T9I0|A0A140T9I0_HUMAN:tr|A0A140T913|A0A140T913_HUMAN:tr|A0A140T9X5|A0A140T9X5_HUMAN
YAYDGKDYIAL	P01892|1A02_HUMAN:tr|A0A140T9I0|A0A140T9I0_HUMAN:tr|A0A140T913|A0A140T913_HUMAN:tr|A0A140T9X5|A0A140T9X5_HUMAN
YAYDGKDYL
YAYDGKDYLA
YAYDGKDYLAL
YCAEIAHNV	tr|D3YTB1|D3YTB1_HUMAN:P62910|RL32_HUMAN:tr|F8W727|F8W727_HUMAN
YIDDTLTMV
YILEGEPGKV	Q9UHB9|SRP68_HUMAN
YITERIIAV
YLADIFTKL
YLADVTNAL	tr|A0A0A0MSW0|A0A0A0MSW0_HUMAN:Q5T4S7|UBR4_HUMAN
YLDEYIARM
YLDLSENRL	Q13045|FLII_HUMAN
YLDPALELGPRNV	Q15904|VAS1_HUMAN
YLDPAQRGV	tr|A0A087WYU2|A0A087WYU2_HUMAN:Q96S19|CP013_HUMAN
YLDPVQRDL	tr|F8WE52|F8WE52_HUMAN:tr|F8WDU5|F8WDU5_HUMAN
YLENGKETL	P01892|1A02_HUMAN:tr|A0A140T9I0|A0A140T9I0_HUMAN:tr|A0A140T913|A0A140T913_HUMAN:tr|A0A140T9X5|A0A140T9X5_HUMAN:tr|A0A140T921|A0A140T921_HUMAN:tr|A0A140T9H5|A0A140T9H5_HUMAN:tr|A2AEA2|A2AEA2_HUMAN:tr|A0A140T9U8|A0A140T9U8_HUMAN
YLGDVSERV	P53621|COPA_HUMAN
YLGEGPRMV	P43686|PRS6B_HUMAN
YLGNINPQM	tr|E7ET15|E7ET15_HUMAN:O15042|SR140_HUMAN
YLGPHIASV	Q96GC9|VMP1_HUMAN
YLGRLAHEV	tr|Q8J015|Q8J015_HUMAN:P40429|RL13A_HUMAN:tr|M0QYS1|M0QYS1_HUMAN
YLHNQGIGV	O60566|BUB1B_HUMAN
YLHSQVVSV	tr|A0A140T9S0|A0A140T9S0_HUMAN
YLLPAIVHI	tr|J3KTA4|J3KTA4_HUMAN:P17844|DDX5_HUMAN
YLMEVTHDL	Q9P2J5|SYLC_HUMAN
YLNEIKDSV	P13639|EF2_HUMAN
YLPPATQVV	P38919|IF4A3_HUMAN
YLSPDLSKV	P15056|BRAF_HUMAN:tr|H7C560|H7C560_HUMAN
YLSPTFKEV	Q9NYU1|UGGG2_HUMAN
YLTAEILEL	tr|H0YFX9|H0YFX9_HUMAN:Q99878|H2A1J_HUMAN:Q96KK5|H2A1H_HUMAN:Q16777|H2A2C_HUMAN:Q9BTM1|H2AJ_HUMAN:P20671|H2A1D_HUMAN:P0C0S8|H2A1_HUMAN:Q6FI13|H2A2A_HUMAN:tr|A0A0U1RR32|A0A0U1RR32_HUMAN:tr|A0A0U1RRH7|A0A0U1RRH7_HUMAN
YLTDRVMTV	O15379|HDAC3_HUMAN:tr|E7ESJ6|E7ESJ6_HUMAN
YMSDSFINV	Q8N954|GPT11_HUMAN
YQDTYGQQWK	tr|B4DT28|B4DT28_HUMAN:O43390|HNRPR_HUMAN
YSFTTTAERE	P60709|ACTB_HUMAN
YTEFTPTEKDE	tr|H0YLF3|H0YLF3_HUMAN:tr|F5H6I0|F5H6I0_HUMAN:P61769|B2MG_HUMAN
YTFDPVTKV	Q9Y2T2|AP3M1_HUMAN
YTPPPPPTA	tr|A0A0A0MRA5|A0A0A0MRA5_HUMAN:tr|B7Z4B8|B7Z4B8_HUMAN:Q9BUJ2|HNRL1_HUMAN
YTTDRVMTV	Q92769|HDAC2_HUMAN:Q13547|HDAC1_HUMAN
YVDPVITSI	P08581|MET_HUMAN

## Sheet: Table S4G_A673 panMHC
Supplemental Table S4G. Peptides eluted from A673 using panMHC Class I IP.
Peptide	Accession
AADAFKEL	P14314|GLU2B_HUMAN:tr|K7ELL7|K7ELL7_HUMAN
AEGAATEEEGTPKESEPQ	P80723|BASP1_HUMAN
AETDLSQGVARW	Q9BSJ8|ESYT1_HUMAN
AGEYDHLPEQAF	P06576|ATPB_HUMAN
AIDEDVLRY	Q13356|PPIL2_HUMAN
AIYGYTF	Q9Y2R0|COA3_HUMAN
AKSDPMVQ	P13639|EF2_HUMAN
ALAGDQPSV	tr|A0A087WWY3|A0A087WWY3_HUMAN:tr|Q60FE5|Q60FE5_HUMAN:P21333|FLNA_HUMAN
ALAPGLPTA	Q9UMX5|NENF_HUMAN
ALAPGVRAV	tr|A0A096LP02|A0A096LP02_HUMAN:Q9Y508|RN114_HUMAN:tr|A0A096LNV3|A0A096LNV3_HUMAN
ALATLIHQV	tr|F5H248|F5H248_HUMAN:Q9UBW8|CSN7A_HUMAN:tr|F5H4Z0|F5H4Z0_HUMAN:tr|F5H3M6|F5H3M6_HUMAN:tr|G3XAP1|G3XAP1_HUMAN:tr|F5GXT7|F5GXT7_HUMAN:tr|F5H4U8|F5H4U8_HUMAN:tr|F5H7C6|F5H7C6_HUMAN:tr|F5GYF7|F5GYF7_HUMAN
ALDEVFTKV	Q9UMX5|NENF_HUMAN
ALDKALTSV	tr|Q5T2B5|Q5T2B5_HUMAN:Q13617|CUL2_HUMAN:tr|A0A0A0MTN0|A0A0A0MTN0_HUMAN
ALDSSSILY	Q8TC07|TBC15_HUMAN
ALDTRVVEL	Q9Y240|CLC11_HUMAN:tr|V9H0X6|V9H0X6_HUMAN:tr|M0R081|M0R081_HUMAN
ALFEGKVQL	Q8NEZ3|WDR19_HUMAN:tr|D6R9P6|D6R9P6_HUMAN
ALFNGAQKL	P61619|S61A1_HUMAN:tr|B4DR61|B4DR61_HUMAN
ALFPERITV	Q5SQI0|ATAT_HUMAN
ALFQRPPLI	O60832|DKC1_HUMAN:tr|H7BZF2|H7BZF2_HUMAN:tr|H7C0M1|H7C0M1_HUMAN:tr|C9IYT0|C9IYT0_HUMAN
ALGSVVAV	Q01780|EXOSX_HUMAN:tr|E9PCD7|E9PCD7_HUMAN:Q9Y2E5|MA2B2_HUMAN:tr|K7EJ37|K7EJ37_HUMAN:tr|Q5T266|Q5T266_HUMAN
ALHDILTEI	P40937|RFC5_HUMAN
ALIDALRDNETL	Q9NYL9|TMOD3_HUMAN:tr|H0YKU1|H0YKU1_HUMAN:tr|H0YNJ8|H0YNJ8_HUMAN
ALIEKLVEL	Q14181|DPOA2_HUMAN
ALKPDLVNV	tr|A0A087WU64|A0A087WU64_HUMAN:P09884|DPOLA_HUMAN:tr|A6NMQ1|A6NMQ1_HUMAN
ALKRQGRTLYGFGG	P62805|H4_HUMAN
ALLAPLRGA
ALLDRIVSV	Q92621|NU205_HUMAN
ALLESSLRQA	P24385|CCND1_HUMAN
ALLGDLTKA	Q92973|TNPO1_HUMAN:tr|A0A075B780|A0A075B780_HUMAN:O14787|TNPO2_HUMAN
ALLGGLVNV	tr|I3L265|I3L265_HUMAN:Q8N4S7|PAQR4_HUMAN:tr|I3L1A2|I3L1A2_HUMAN
ALNEKLVNL	O00303|EIF3F_HUMAN
ALNEQIARL	O14777|NDC80_HUMAN
ALPDQGIAKA	P78318|IGBP1_HUMAN
ALQEQLSRL
ALQEVLKTA	P25398|RS12_HUMAN
ALSERAVAV	O00487|PSDE_HUMAN
ALSGHLETV	P07355|ANXA2_HUMAN
ALSKEGIVAL	P40227|TCPZ_HUMAN
ALSQDIPEI
ALTGHLEEV	tr|Q5T3N0|Q5T3N0_HUMAN:tr|Q5T3N1|Q5T3N1_HUMAN:P04083|ANXA1_HUMAN
ALTNGIYPHKLVF	Q02878|RL6_HUMAN
ALTQRGLKTVFDEAIRA	P63000|RAC1_HUMAN:P60763|RAC3_HUMAN
ALVQDLAKA	P14635|CCNB1_HUMAN
ALVVQVAEA	P07686|HEXB_HUMAN
ALYDENTKL	P23458|JAK1_HUMAN
ALYGKTEVV	Q8WXE0|CSKI2_HUMAN
ALYPNVVQV	tr|H7C109|H7C109_HUMAN:Q6P158|DHX57_HUMAN
APEEHPVLL	P60709|ACTB_HUMAN:P63261|ACTG_HUMAN
APLRVLSF
APPAHLTPAV	Q9H0E3|SP130_HUMAN:tr|H7BXF5|H7BXF5_HUMAN
APRVLRA	Q15293|RCN1_HUMAN
APVGGHIL	tr|F5H6E2|F5H6E2_HUMAN:O00159|MYO1C_HUMAN
ASDPGTATF	tr|C9JWJ8|C9JWJ8_HUMAN
ASDPYQVHV
ASDRNIVLY	tr|A0A087X1F8|A0A087X1F8_HUMAN:Q9NV06|DCA13_HUMAN:tr|A0A087WT20|A0A087WT20_HUMAN
ASEDSVLLY	Q13112|CAF1B_HUMAN
ASEFGNHYLY	Q15393|SF3B3_HUMAN
ASEFPGAQHY	Q9BRR6|ADPGK_HUMAN:tr|H3BRS6|H3BRS6_HUMAN:tr|H3BU35|H3BU35_HUMAN
ASEITSKGASLY	tr|I3L1J4|I3L1J4_HUMAN:tr|I3L3S9|I3L3S9_HUMAN:Q96AJ1|CLUA1_HUMAN:tr|J3KNW5|J3KNW5_HUMAN
ASELKALGY	Q12996|CSTF3_HUMAN
ASETGFLTY	tr|A0A140T9L0|A0A140T9L0_HUMAN:tr|H0Y6G3|H0Y6G3_HUMAN:tr|A0A0G2JJL1|A0A0G2JJL1_HUMAN:O15213|WDR46_HUMAN
ASEYDQIRY	tr|J3KP92|J3KP92_HUMAN:tr|Q5SQL3|Q5SQL3_HUMAN:Q86Z02|HIPK1_HUMAN
ASGSLALAVL
ASLGKNPTDAYLDA	O14950|ML12B_HUMAN
ASLGKNPTDEYLDA	P19105|ML12A_HUMAN:tr|J3QRS3|J3QRS3_HUMAN
ASSGASGGKIDNSVLVL	O95831|AIFM1_HUMAN:tr|E9PMQ8|E9PMQ8_HUMAN
ASSPGGVYATRSSAVRLR	P08670|VIME_HUMAN
ATDLTREVY	Q8IWV8|UBR2_HUMAN
ATDPDLGAGGSVLY
ATDPTIHTV	tr|H0YCW6|H0YCW6_HUMAN:Q9H6U8|ALG9_HUMAN:tr|A0A087WZ62|A0A087WZ62_HUMAN
ATDPVTGDLY	Q9P273|TEN3_HUMAN
ATEDPWKTNY	tr|H7BZT7|H7BZT7_HUMAN:tr|X6RA14|X6RA14_HUMAN:P10768|ESTD_HUMAN
ATELTHEDY	tr|R4GNH3|R4GNH3_HUMAN:P17980|PRS6A_HUMAN:tr|E9PM69|E9PM69_HUMAN
ATETQPIVY	Q00610|CLH1_HUMAN:tr|A0A087WVQ6|A0A087WVQ6_HUMAN
ATPFLVVRHQLLKT	P15954|COX7C_HUMAN
ATQERTDLY	Q9UQE7|SMC3_HUMAN
AVGEPAVL
AVHDSFVAV	Q5UIP0|RIF1_HUMAN:tr|H7BZN3|H7BZN3_HUMAN
AVHEDIVAV	tr|G3V1J5|G3V1J5_HUMAN:Q9Y2L1|RRP44_HUMAN:tr|F2Z2C0|F2Z2C0_HUMAN
AVPPPPSSV
AVSAEEAL	O95163|ELP1_HUMAN:tr|F5H2T0|F5H2T0_HUMAN
AYAGSGNVL	Q13200|PSMD2_HUMAN
AYHELAQVY	Q9UNS2|CSN3_HUMAN:tr|C9JLV5|C9JLV5_HUMAN
AYSSYVHQY	Q92624|APBP2_HUMAN
DEEATGTIQED	O14950|ML12B_HUMAN:P19105|ML12A_HUMAN:tr|J3QRS3|J3QRS3_HUMAN
DEIVNNENKDVL	P30101|PDIA3_HUMAN
DEQFERY	tr|B5MCX3|B5MCX3_HUMAN:Q15019|SEPT2_HUMAN
DIDIRPGLY	O96019|ACL6A_HUMAN
DIRPEIHENYRING	O75348|VATG1_HUMAN
DIVRANTF	P40926|MDHM_HUMAN
DKSGAYLFL
DLDSRVLY	P26358|DNMT1_HUMAN
DSDKVGVFY	Q9Y2J8|PADI2_HUMAN
DSDMQTLVY	Q9UID3|VPS51_HUMAN
DSLPLVDTHSKRTL	P08670|VIME_HUMAN
DSYSSSRSDLY	Q96E39|RMXL1_HUMAN:P38159|RBMX_HUMAN
DTDHYFLRY	Q969N2|PIGT_HUMAN
DVANKIGII	tr|K7EMA7|K7EMA7_HUMAN:P62750|RL23A_HUMAN:tr|H7BY10|H7BY10_HUMAN:tr|K7ERT8|K7ERT8_HUMAN:tr|A8MUS3|A8MUS3_HUMAN
DVDIRKDLY	P60709|ACTB_HUMAN:P63261|ACTG_HUMAN
EAEPHPLWEY	Q9NVM4|ANM7_HUMAN
EAFVRHILSG	tr|G3V1Y7|G3V1Y7_HUMAN:P60660|MYL6_HUMAN:tr|J3KND3|J3KND3_HUMAN
EEEDVPGQAKDEL	P27797|CALR_HUMAN
EKEELQQINETSQ	Q96KP6|TNIP3_HUMAN
ELDAVQREY	O14777|NDC80_HUMAN
ELEDSTLRY	Q15149|PLEC_HUMAN
ESDINSVRY	O14775|GBB5_HUMAN
ESDSRQIFY
ESGLSDVTKDQ	Q8WUY1|THEM6_HUMAN:tr|H0YAR9|H0YAR9_HUMAN
ETDLLDIRSEY	tr|H0Y6E1|H0Y6E1_HUMAN:P50995|ANX11_HUMAN
ETDPDAQAKAY	Q5XUX1|FBXW9_HUMAN
ETEKDFSRY	O60306|AQR_HUMAN
ETEREYFNRY	tr|H3BSK8|H3BSK8_HUMAN:Q7Z6E9|RBBP6_HUMAN
ETERIVTTY	P50570|DYN2_HUMAN
ETGEVIPPMKEFPDQHH	tr|A0A087WZX2|A0A087WZX2_HUMAN:O95139|NDUB6_HUMAN
EVIEKPQA	P18859|ATP5J_HUMAN
FAGDDAPRAVFPS	P60709|ACTB_HUMAN:P63261|ACTG_HUMAN
FARPLLPNTVY	Q3SY77|UD3A2_HUMAN:tr|B7Z8Q8|B7Z8Q8_HUMAN
FDEHYEY	P33552|CKS2_HUMAN
FEENVLPPKK	Q9H4G4|GAPR1_HUMAN
FEEPRVIDL	P30533|AMRP_HUMAN
FEGKNADPIL	tr|H0YHL7|H0YHL7_HUMAN:tr|B4E3S0|B4E3S0_HUMAN:Q9ULV4|COR1C_HUMAN
FETATLRSG	P14625|ENPL_HUMAN
FGAVITG	tr|A0A140T9I0|A0A140T9I0_HUMAN:tr|A0A140T913|A0A140T913_HUMAN:tr|A0A140T9X5|A0A140T9X5_HUMAN
FGEKLNGTDPEDVIRNA	O14950|ML12B_HUMAN:P19105|ML12A_HUMAN:tr|J3QRS3|J3QRS3_HUMAN
FGGPGTASRP	P08670|VIME_HUMAN
FGGPGTASRPSS	P08670|VIME_HUMAN
FGGRNPFDTF	tr|M0R128|M0R128_HUMAN:tr|A0A1B0GX60|A0A1B0GX60_HUMAN:tr|M0R1D6|M0R1D6_HUMAN:tr|M0QZD0|M0QZD0_HUMAN:tr|M0QYT3|M0QYT3_HUMAN:tr|M0QXK0|M0QXK0_HUMAN:tr|M0R080|M0R080_HUMAN:P25685|DNJB1_HUMAN
FGKWSTDDVQIND	tr|M0R0F0|M0R0F0_HUMAN:P46782|RS5_HUMAN:tr|M0QZN2|M0QZN2_HUMAN:tr|M0R0R2|M0R0R2_HUMAN
FIGYPIT	P08238|HS90B_HUMAN
FLAPELPAVSE	tr|F5GZQ3|F5GZQ3_HUMAN:P55084|ECHB_HUMAN
FLASESLIKQI	P62906|RL10A_HUMAN
FLDEKTHEL	Q9H0K6|PUS7L_HUMAN:tr|F8VZA0|F8VZA0_HUMAN
FLDEPTNHL	Q9UG63|ABCF2_HUMAN
FLDESRSTQY	Q9Y230|RUVB2_HUMAN
FLDKSGLQGY	Q13492|PICAL_HUMAN:tr|E9PI56|E9PI56_HUMAN:tr|E9PKP6|E9PKP6_HUMAN:tr|E9PLJ8|E9PLJ8_HUMAN
FLDNERHEV	Q16512|PKN1_HUMAN
FLFGEVHKA	tr|Q5T670|Q5T670_HUMAN:Q7L590|MCM10_HUMAN
FLLGPRLVLA	P49755|TMEDA_HUMAN:tr|G3V2K7|G3V2K7_HUMAN
FSDGTHGGLRY
FSQFGPIERA	P23246|SFPQ_HUMAN
FTAERSSYY	Q7KZF4|SND1_HUMAN
FTDEEGYGRY	Q12874|SF3A3_HUMAN
FVQMMTAK	tr|E7EMB3|E7EMB3_HUMAN:tr|M0QZ52|M0QZ52_HUMAN:tr|Q96HY3|Q96HY3_HUMAN:P62158|CALM_HUMAN:tr|E7ETZ0|E7ETZ0_HUMAN:tr|H0Y7A7|H0Y7A7_HUMAN
FVTAAQTSGLPSSVR	tr|A0A0C4DGJ4|A0A0C4DGJ4_HUMAN:Q9NZJ9|NUDT4_HUMAN
FYQACRVT	O94916|NFAT5_HUMAN
FYQEHPDL	tr|J3KTA4|J3KTA4_HUMAN:P17844|DDX5_HUMAN
GEAAAERPGEAAVASSPS	P29966|MARCS_HUMAN
GEKLNGTDPEDVIRNA	O14950|ML12B_HUMAN:P19105|ML12A_HUMAN:tr|J3QRS3|J3QRS3_HUMAN
GEKLNGTDPEDVIRNAF	O14950|ML12B_HUMAN:P19105|ML12A_HUMAN:tr|J3QRS3|J3QRS3_HUMAN
GFAGDDAPR	P60709|ACTB_HUMAN:P63261|ACTG_HUMAN
GFAGDDAPRAVFPS	P60709|ACTB_HUMAN:P63261|ACTG_HUMAN
GFGDLKSPAGLQVLND	P24534|EF1B_HUMAN
GGPLALDIP
GGVTPVF
GHQQLYWSHPR	P62273|RS29_HUMAN
GHQQLYWSHPRKFGQGS	P62273|RS29_HUMAN
GIDSSSPEV	Q15365|PCBP1_HUMAN
GIPPAPRGV	P11021|GRP78_HUMAN:P38646|GRP75_HUMAN:tr|E9PKE3|E9PKE3_HUMAN:P11142|HSP7C_HUMAN
GLADKVYFL	P27708|PYR1_HUMAN
GLADPSALTQA	Q96S55|WRIP1_HUMAN
GLATDVQTV	tr|A0A087WXQ8|A0A087WXQ8_HUMAN:tr|A0A087WY10|A0A087WY10_HUMAN:tr|A0A087WUL2|A0A087WUL2_HUMAN:P49720|PSB3_HUMAN
GLDAGLHQL	Q9Y240|CLC11_HUMAN:tr|V9H0X6|V9H0X6_HUMAN:tr|M0R081|M0R081_HUMAN
GLDIPTVQV	Q9Y6V7|DDX49_HUMAN
GLETEKADVQL	tr|E9PCT3|E9PCT3_HUMAN:P51636|CAV2_HUMAN
GLFQGKTPL	Q9ULW0|TPX2_HUMAN
GLIEKNIEL	P26358|DNMT1_HUMAN
GLKEGIPAL	P13639|EF2_HUMAN
GLLERVKEL	tr|A0A024R4E5|A0A024R4E5_HUMAN:Q00341|VIGLN_HUMAN
GLNEEIARV	O14777|NDC80_HUMAN
GLQEAQYRL	Q13206|DDX10_HUMAN:tr|E9PIF2|E9PIF2_HUMAN
GLSPEIHTL	tr|Q5F2F8|Q5F2F8_HUMAN:P16298|PP2BB_HUMAN
GLSTEGIYRV	Q9NRY4|RHG35_HUMAN
GLYSGVTTV	P23921|RIR1_HUMAN
GPPPFQIKN
GQVINETSQHHDDLE	P08670|VIME_HUMAN
GRSEAVVEY	Q7KZF4|SND1_HUMAN
GSALRPSTSRSLY	P08670|VIME_HUMAN
GSDPEFARY	O15063|K0355_HUMAN
GSDPVFRFY	Q7Z4L5|TT21B_HUMAN
GTDELRLLY	Q9Y4W2|LAS1L_HUMAN
GTDGGRYDVY	Q9Y6Y8|S23IP_HUMAN:tr|A0A0C4DH82|A0A0C4DH82_HUMAN:tr|H7C4C4|H7C4C4_HUMAN:tr|H7C0V8|H7C0V8_HUMAN
GTDGHVHLY	Q96EX3|WDR34_HUMAN
GTDGQGGTFRY	tr|C9JUL4|C9JUL4_HUMAN:Q9UDY4|DNJB4_HUMAN
GTDNPLSGGDQY	P13010|XRCC5_HUMAN
GTIGLIHAV	tr|D6RE83|D6RE83_HUMAN:P09936|UCHL1_HUMAN:tr|D6R974|D6R974_HUMAN:tr|D6R956|D6R956_HUMAN
GVLGLDL	P27797|CALR_HUMAN
GYSNRVVDL	P04406|G3P_HUMAN:tr|E7EUT5|E7EUT5_HUMAN
HEISEII	O75376|NCOR1_HUMAN
HEQLSVAEITN	P68363|TBA1B_HUMAN:Q71U36|TBA1A_HUMAN
HESELSQASAAA	Q9BWF3|RBM4_HUMAN
HESELSQASAAAR	Q9BWF3|RBM4_HUMAN
HIIENIVAV	O76021|RL1D1_HUMAN:tr|I3L3U9|I3L3U9_HUMAN
HINDSAPEV	Q14008|CKAP5_HUMAN
HLDEAIHVL	P15923|TFE2_HUMAN:tr|K7ENH8|K7ENH8_HUMAN:tr|A0A0A0MRB7|A0A0A0MRB7_HUMAN:tr|X6REB3|X6REB3_HUMAN
HLEPEEVLK	Q9BRK5|CAB45_HUMAN
HLIEPLANA	Q9Y490|TLN1_HUMAN
HPNGNITEL	Q7KZF4|SND1_HUMAN
HSDPMFSSY	Q9BZ95|NSD3_HUMAN
HSDQQVFEY	tr|A0A0J9YWK2|A0A0J9YWK2_HUMAN
HTDILKEKY	Q8N5C7|DTWD1_HUMAN
HTDVGLLEY	tr|C9JE98|C9JE98_HUMAN:Q9Y618|NCOR2_HUMAN
IADMGHLKY	P12004|PCNA_HUMAN
IDALRDNETL	Q9NYL9|TMOD3_HUMAN:tr|H0YKU1|H0YKU1_HUMAN:tr|H0YNJ8|H0YNJ8_HUMAN
IDEDVLRY	Q13356|PPIL2_HUMAN
IDEQFERY	tr|B5MCX3|B5MCX3_HUMAN:Q15019|SEPT2_HUMAN
IDPSGVSY	tr|G3V4X5|G3V4X5_HUMAN:P25788|PSA3_HUMAN
IDTVVFK	Q6V0I7|FAT4_HUMAN
IEPRTLQY	P62249|RS16_HUMAN
IIDVVYNA	tr|Q5JR95|Q5JR95_HUMAN:P62241|RS8_HUMAN
IIENIVAVT	O76021|RL1D1_HUMAN:tr|I3L3U9|I3L3U9_HUMAN
IIIPEIQKV	P55060|XPO2_HUMAN
ILDAGGHNV	Q99460|PSMD1_HUMAN:tr|A0A087WW66|A0A087WW66_HUMAN
ILDDIGHGV	tr|E9PEZ7|E9PEZ7_HUMAN:tr|E7EW77|E7EW77_HUMAN:tr|E7EP65|E7EP65_HUMAN:tr|A0A0C4DG21|A0A0C4DG21_HUMAN:tr|F8WAL6|F8WAL6_HUMAN:Q9NYB9|ABI2_HUMAN
ILDEAIYKV	tr|F8VZV9|F8VZV9_HUMAN:Q96DY2|IQCD_HUMAN
ILDQKINEV	P11926|DCOR_HUMAN
ILEDPPSI	Q9NVM9|ASUN_HUMAN:tr|H0YH12|H0YH12_HUMAN
ILGGPGTVQGV	tr|E9PK03|E9PK03_HUMAN:tr|J3KNF4|J3KNF4_HUMAN:O14618|CCS_HUMAN
ILMEHIHKL	tr|J3QR09|J3QR09_HUMAN:tr|J3KTE4|J3KTE4_HUMAN:P84098|RL19_HUMAN
ILQDRLNQV
ILTDITKGV	P13639|EF2_HUMAN
IPRDPSQQEL	tr|A0A0U1RQF0|A0A0U1RQF0_HUMAN:P49327|FAS_HUMAN
IQDITQRL	P26038|MOES_HUMAN
IREADIDGDGQVN	tr|E7EMB3|E7EMB3_HUMAN:tr|M0QZ52|M0QZ52_HUMAN:tr|Q96HY3|Q96HY3_HUMAN:P62158|CALM_HUMAN:tr|E7ETZ0|E7ETZ0_HUMAN:tr|H0Y7A7|H0Y7A7_HUMAN
IREADIDGDGQVNYEE	tr|E7EMB3|E7EMB3_HUMAN:tr|M0QZ52|M0QZ52_HUMAN:tr|Q96HY3|Q96HY3_HUMAN:P62158|CALM_HUMAN:tr|E7ETZ0|E7ETZ0_HUMAN:tr|H0Y7A7|H0Y7A7_HUMAN
IRPGTAFEL	Q15149|PLEC_HUMAN
IRPQVVTTF	Q10570|CPSF1_HUMAN
ISDLVLKEY	P28288|ABCD3_HUMAN
ISEELVQKY	Q9NQC3|RTN4_HUMAN:tr|A0A0U1RQR6|A0A0U1RQR6_HUMAN:tr|H7C106|H7C106_HUMAN:tr|F8W914|F8W914_HUMAN
ITDAYLDQY	Q6P2Q9|PRP8_HUMAN
ITDHGSLIY	P19474|RO52_HUMAN
ITDKNSLAY	Q9HCG8|CWC22_HUMAN:tr|B7WP74|B7WP74_HUMAN
ITDSAGHILY	P49755|TMEDA_HUMAN:tr|G3V2K7|G3V2K7_HUMAN
ITEDKTELY	tr|A0A0A0MTR7|A0A0A0MTR7_HUMAN
ITKAKNGHLAVVAPRLNS	tr|F5H6E2|F5H6E2_HUMAN:O00159|MYO1C_HUMAN
IVAGTLTVG
IVDDITYNV	P02751|FINC_HUMAN
IVDHNIADY	Q6P2Q9|PRP8_HUMAN
IYKPVTDF
KDSEILYDV
KEMTEIEKY	Q9NRK6|ABCBA_HUMAN
KFEDPKFEVIEKPQA	P18859|ATP5J_HUMAN
KIADFGWSV	tr|J3KT86|J3KT86_HUMAN:Q96GD4|AURKB_HUMAN:tr|A3KFJ0|A3KFJ0_HUMAN:O14965|AURKA_HUMAN
KIAPNTPQL	P69849|NOMO3_HUMAN:Q15155|NOMO1_HUMAN:Q5JPE7|NOMO2_HUMAN:tr|J3KN36|J3KN36_HUMAN:tr|A0A087X117|A0A087X117_HUMAN:tr|A0A0G2JN29|A0A0G2JN29_HUMAN:tr|A0A0G2JP90|A0A0G2JP90_HUMAN:tr|A0A087WW46|A0A087WW46_HUMAN
KIIDIQEKV	P12270|TPR_HUMAN
KIIGIMEEV	P52701|MSH6_HUMAN
KILDLETQL	Q5BJF6|ODFP2_HUMAN:tr|S4R3R9|S4R3R9_HUMAN
KILEDVVGV	Q9ULW0|TPX2_HUMAN
KILPDLNTV	O60287|NPA1P_HUMAN
KILPTLEAV	Q12905|ILF2_HUMAN:tr|B4DY09|B4DY09_HUMAN:tr|X6R6Z1|X6R6Z1_HUMAN
KILQELPSV	Q96ST2|IWS1_HUMAN
KIMDQVQQA	P25054|APC_HUMAN
KIPTPIVGV	tr|G3V2A0|G3V2A0_HUMAN:tr|G3XAH6|G3XAH6_HUMAN:P51003|PAPOA_HUMAN:tr|H0YJL4|H0YJL4_HUMAN
KIQEILTQV	O00425|IF2B3_HUMAN
KIWDPVHRV	P29144|TPP2_HUMAN:tr|Q5VZU9|Q5VZU9_HUMAN
KIYEGQVEV	tr|Q5T7N0|Q5T7N0_HUMAN:P46777|RL5_HUMAN
KIYNEFISV	tr|E9PS05|E9PS05_HUMAN:P49798|RGS4_HUMAN
KLAEKLTIL	P55160|NCKPL_HUMAN
KLDAFVEGV	P21283|VATC1_HUMAN
KLGEIVTTI
KLGSVPVTV	Q9Y4C2|TCAF1_HUMAN
KLHGVNINV	Q9BWF3|RBM4_HUMAN
KLIANNTTV	O96019|ACL6A_HUMAN
KLIDGQVIQL	tr|E7EN86|E7EN86_HUMAN:P52747|ZN143_HUMAN:tr|E9PMY8|E9PMY8_HUMAN:tr|C9JCG1|C9JCG1_HUMAN:tr|E9PPB0|E9PPB0_HUMAN:tr|C9JRS3|C9JRS3_HUMAN:tr|E9PLN4|E9PLN4_HUMAN:tr|E9PS81|E9PS81_HUMAN:tr|E9PJF2|E9PJF2_HUMAN:tr|C9JTC5|C9JTC5_HUMAN
KLISELQKL	Q5UIP0|RIF1_HUMAN:tr|H7BZN3|H7BZN3_HUMAN
KLLDVVHPA	Q99832|TCPH_HUMAN
KLLEGEESRISL	P08670|VIME_HUMAN
KLLEPVL	P62249|RS16_HUMAN
KLLGELHTL	tr|A6NNN6|A6NNN6_HUMAN:Q15154|PCM1_HUMAN:tr|E9PGW9|E9PGW9_HUMAN:tr|E7EV93|E7EV93_HUMAN:tr|E7ETA6|E7ETA6_HUMAN
KLLGNIKNV	Q00688|FKBP3_HUMAN
KLLPQLTYL	Q92688|AN32B_HUMAN:tr|H0YN26|H0YN26_HUMAN:P39687|AN32A_HUMAN
KLNPQQFEV	P46977|STT3A_HUMAN
KLPEKWESV	O76021|RL1D1_HUMAN:tr|I3L3U9|I3L3U9_HUMAN
KLQEQLAQL
KPKAPGVGGAF	P15502|ELN_HUMAN:tr|F8WAH6|F8WAH6_HUMAN:tr|G3V0G6|G3V0G6_HUMAN:tr|E7ENM0|E7ENM0_HUMAN:tr|E7EN65|E7EN65_HUMAN
KPSSWLRTL	P12755|SKI_HUMAN
KPVYPGQTL	tr|G5E9S2|G5E9S2_HUMAN
KQISQAYEV	P31689|DNJA1_HUMAN
KQVSDLISV	tr|J3KTA4|J3KTA4_HUMAN:P17844|DDX5_HUMAN
KQYGNEVFL	P50990|TCPQ_HUMAN
KRELQPSEEVTWK	O75438|NDUB1_HUMAN
KSDGSFIGY	tr|C9JIF6|C9JIF6_HUMAN:tr|C9J258|C9J258_HUMAN:tr|J3KSY8|J3KSY8_HUMAN:tr|C9JC83|C9JC83_HUMAN:tr|C9JIJ1|C9JIJ1_HUMAN:tr|A0A0A0MRF1|A0A0A0MRF1_HUMAN:tr|J3KRI8|J3KRI8_HUMAN:tr|A0A1B0GXA2|A0A1B0GXA2_HUMAN:tr|A8MX96|A8MX96_HUMAN:tr|E7EVP8|E7EVP8_HUMAN:tr|M0QZK3|M0QZK3_HUMAN:tr|J3QLS6|J3QLS6_HUMAN:tr|C9JHS6|C9JHS6_HUMAN:P31751|AKT2_HUMAN
KSDLFFHDY	P35251|RFC1_HUMAN
KSDVHLNFY	tr|A0A0C4DGA6|A0A0C4DGA6_HUMAN:Q14527|HLTF_HUMAN
KSEEMQTVQQ	Q15149|PLEC_HUMAN
KTDLDLQQY	Q8TDW0|LRC8C_HUMAN
KVDYNRLGY	tr|A0A0C4DGS1|A0A0C4DGS1_HUMAN:P39656|OST48_HUMAN
KVIDEIYRV	Q9NVF7|FBX28_HUMAN
KVIDYVPGI	tr|C9JXM5|C9JXM5_HUMAN:tr|G5E9W1|G5E9W1_HUMAN:Q7Z3E1|PARPT_HUMAN
KVIPVYVGV	O00522|KRIT1_HUMAN
KVLDFEHFL	tr|G3V1Y7|G3V1Y7_HUMAN:P60660|MYL6_HUMAN:tr|J3KND3|J3KND3_HUMAN:tr|F8VZU9|F8VZU9_HUMAN:tr|G8JLA2|G8JLA2_HUMAN:tr|F8W180|F8W180_HUMAN
KYFDEHYEY	P33552|CKS2_HUMAN
LADELINA	tr|M0R0F0|M0R0F0_HUMAN:P46782|RS5_HUMAN:tr|M0QZN2|M0QZN2_HUMAN:tr|M0R0R2|M0R0R2_HUMAN
LADIYRELY	Q9Y6J9|TAF6L_HUMAN
LAENGRLSNTQGVVSAF	P48047|ATPO_HUMAN
LAETDLSQGVARW	Q9BSJ8|ESYT1_HUMAN
LDDPDLKY	P26358|DNMT1_HUMAN
LDSRVLYY	P26358|DNMT1_HUMAN
LDTVVFK	O00487|PSDE_HUMAN
LENVIRD	P62805|H4_HUMAN
LLASEVPQL
LLDEHHISY	Q69YQ0|CYTSA_HUMAN
LLEDKHFQSY
LLYGGDLHSA	Q7Z478|DHX29_HUMAN:tr|A0A087WYN9|A0A087WYN9_HUMAN
LNETGDEPFQYKN	P15104|GLNA_HUMAN
LNYAPLEK	P62875|RPAB5_HUMAN
LPDERTISL	Q05048|CSTF1_HUMAN
LPKQPPLAL	Q96S59|RANB9_HUMAN
LRDNLTL	P62258|1433E_HUMAN:P63104|1433Z_HUMAN:tr|B7Z2E6|B7Z2E6_HUMAN:tr|H0YB80|H0YB80_HUMAN:tr|B0AZS6|B0AZS6_HUMAN
LSDLGKLSY	Q9H7Z6|KAT8_HUMAN:tr|H3BMX5|H3BMX5_HUMAN
LSEDRWSSY
LSEINKPNFY	tr|J3KP30|J3KP30_HUMAN:Q5QJE6|TDIF2_HUMAN
LSEPSSLQY	P04035|HMDH_HUMAN
LSQGQVLKL	P48047|ATPO_HUMAN
LTDDGNKWL	Q13200|PSMD2_HUMAN
LTDITKGVQ	P13639|EF2_HUMAN
LTDITKGVQY	P13639|EF2_HUMAN
LTDNGRHITY	tr|H3BMQ0|H3BMQ0_HUMAN:P49815|TSC2_HUMAN
LTDPDGALAK	tr|F8W1I6|F8W1I6_HUMAN:Q13561|DCTN2_HUMAN:tr|F8VW18|F8VW18_HUMAN
LTDPEAAKY	P04062|GLCM_HUMAN:tr|A0A0G2JNZ5|A0A0G2JNZ5_HUMAN:tr|A0A0G2JLB3|A0A0G2JLB3_HUMAN:tr|A0A0G2JNZ0|A0A0G2JNZ0_HUMAN
LTDPSSPTISSY	Q8IX90|SKA3_HUMAN
LTDRELEEY	tr|E7EV99|E7EV99_HUMAN:tr|E7ENY0|E7ENY0_HUMAN:P35611|ADDA_HUMAN:tr|H0Y9H2|H0Y9H2_HUMAN
LTELPDWSY	tr|G3V4J1|G3V4J1_HUMAN:tr|G5E9P5|G5E9P5_HUMAN:Q86TS9|RM52_HUMAN
LTELTRL	P37108|SRP14_HUMAN:tr|H0YLA2|H0YLA2_HUMAN
LTEPVDEY	P14625|ENPL_HUMAN
LTEQRALLY
LTEQYNEQY	Q9BWF3|RBM4_HUMAN
LTGALIA	O75694|NU155_HUMAN
LVDIVKGTNSYY	P09874|PARP1_HUMAN
LVDQRVAEY	Q9P215|POGK_HUMAN
LVRMVLNG	tr|F8VZU9|F8VZU9_HUMAN:tr|G8JLA2|G8JLA2_HUMAN:tr|F8W180|F8W180_HUMAN
LVVRHQLLKT	P15954|COX7C_HUMAN
MIEPRTLQY	P62249|RS16_HUMAN
MIREADIDGDGQVN	tr|E7EMB3|E7EMB3_HUMAN:tr|M0QZ52|M0QZ52_HUMAN:tr|Q96HY3|Q96HY3_HUMAN:P62158|CALM_HUMAN:tr|E7ETZ0|E7ETZ0_HUMAN:tr|H0Y7A7|H0Y7A7_HUMAN
MLDHQPPQY	Q92925|SMRD2_HUMAN
MMDPNSTQRY	Q9HAV4|XPO5_HUMAN:tr|E2QRM3|E2QRM3_HUMAN
MMNEAPGPINF	O14950|ML12B_HUMAN:P19105|ML12A_HUMAN:tr|J3QRS3|J3QRS3_HUMAN
MNEAPGPINF	O14950|ML12B_HUMAN:P19105|ML12A_HUMAN:tr|J3QRS3|J3QRS3_HUMAN
MRYVASYL	P05387|RLA2_HUMAN
MRYVASYLL	P05387|RLA2_HUMAN
NAANVGWNNSTFA	P14174|MIF_HUMAN
NESFGFT	P13639|EF2_HUMAN
NGTDPEDVIRNAF	O14950|ML12B_HUMAN:P19105|ML12A_HUMAN:tr|J3QRS3|J3QRS3_HUMAN
NKADVILKY	tr|X6RAC9|X6RAC9_HUMAN:tr|A6NJH9|A6NJH9_HUMAN:P47813|IF1AX_HUMAN:O14602|IF1AY_HUMAN
NKELDPIQKL	P18859|ATP5J_HUMAN
NLAENISRV	P11216|PYGB_HUMAN
NLAGVYSEV	Q9Y295|DRG1_HUMAN
NLDKNTVGY	tr|B1AK20|B1AK20_HUMAN
NLDPAVHEV	tr|F8WD09|F8WD09_HUMAN:Q9HCN4|GPN1_HUMAN
NLDSQRLQY
NLLPKLHIV	Q9Y696|CLIC4_HUMAN:O00299|CLIC1_HUMAN
NLYPFVKTV	P31939|PUR9_HUMAN:tr|C9JLK0|C9JLK0_HUMAN
NMVAKVDEV	P62906|RL10A_HUMAN
NMVDIIHSV	tr|F8WBI9|F8WBI9_HUMAN:tr|E9PEC3|E9PEC3_HUMAN:tr|E7ETT4|E7ETT4_HUMAN:tr|E7EUY3|E7EUY3_HUMAN:tr|E7ETT1|E7ETT1_HUMAN:P05166|PCCB_HUMAN:tr|E9PDR0|E9PDR0_HUMAN:tr|C9JQS9|C9JQS9_HUMAN:tr|E7EX59|E7EX59_HUMAN
NPAENFRVL	P13010|XRCC5_HUMAN
NQFPGFKEV	tr|M0R268|M0R268_HUMAN:P09012|SNRPA_HUMAN
NRPEFITEF	tr|G3V5X4|G3V5X4_HUMAN:tr|A0A0A0MRE3|A0A0A0MRE3_HUMAN:Q8WXH0|SYNE2_HUMAN
NSDGYGGNY	O00571|DDX3X_HUMAN
NSDPGLAVGY	tr|F5H4Z8|F5H4Z8_HUMAN:P49746|TSP3_HUMAN:tr|Q2HIZ1|Q2HIZ1_HUMAN:tr|G3XAP6|G3XAP6_HUMAN:P49747|COMP_HUMAN:tr|E7ES19|E7ES19_HUMAN:P35443|TSP4_HUMAN
NSDVSLLNY	tr|J3KP92|J3KP92_HUMAN:tr|Q5SQL3|Q5SQL3_HUMAN:Q86Z02|HIPK1_HUMAN
NSDVVEQIY	Q9HD67|MYO10_HUMAN:tr|A0A0A0MQX1|A0A0A0MQX1_HUMAN
NSELGSETRY	Q9H869|YYAP1_HUMAN
NSELSCQLY	P04818|TYSY_HUMAN
NTDFYQTSY	Q969M3|YIPF5_HUMAN
NTDLLPTSY
NTDNLLTEY	Q9Y2F5|ICE1_HUMAN
NTDPWAGYRY	P53582|MAP11_HUMAN
NTDSPLRY	tr|C9J9K3|C9J9K3_HUMAN:P08865|RSSA_HUMAN:tr|A0A0C4DG17|A0A0C4DG17_HUMAN
NTEEEGLKY	tr|E9PK09|E9PK09_HUMAN:tr|E9PQN2|E9PQN2_HUMAN:tr|E9PKI6|E9PKI6_HUMAN:tr|E9PK91|E9PK91_HUMAN:Q9NYF8|BCLF1_HUMAN
NTERTVWQY	Q06124|PTN11_HUMAN
NTQITDIGRY	Q96RW7|HMCN1_HUMAN
NTQPQPSTNIFGRY	tr|Q7Z3Z5|Q7Z3Z5_HUMAN:Q93074|MED12_HUMAN
NVDPVQHTY	O00468|AGRIN_HUMAN
NVEWAKPSTN	O75821|EIF3G_HUMAN
PAPPPPPPP	tr|H0Y4W2|H0Y4W2_HUMAN:tr|F2Z2U4|F2Z2U4_HUMAN:Q9Y4A5|TRRAP_HUMAN:tr|A0A087WSX5|A0A087WSX5_HUMAN:Q5EBL2|ZN628_HUMAN:Q12830|BPTF_HUMAN:tr|F5GXF5|F5GXF5_HUMAN:Q9Y467|SALL2_HUMAN
PGVTVKDVNQQE	P39019|RS19_HUMAN:tr|M0R2L9|M0R2L9_HUMAN:tr|M0QXK4|M0QXK4_HUMAN:tr|M0QYF7|M0QYF7_HUMAN:tr|M0R140|M0R140_HUMAN
PHGFISY	tr|M0R047|M0R047_HUMAN:tr|M0R1Y4|M0R1Y4_HUMAN:tr|M0R003|M0R003_HUMAN:Q3ZCQ8|TIM50_HUMAN
PKFEVIEKPQA	P18859|ATP5J_HUMAN
PLPRLATGL	P22310|UD14_HUMAN
PPAENSSAPEAEQGGAE	P67809|YBOX1_HUMAN:tr|H0Y449|H0Y449_HUMAN
PSPPPPPPP	Q9ULL5|PRR12_HUMAN:Q96T25|ZIC5_HUMAN
PTFKFEDPKFEVIEKPQA	P18859|ATP5J_HUMAN
PVPEEEEGFEGGD	Q16643|DREB_HUMAN
PVPPLPEYGGK	P24539|AT5F1_HUMAN
QDESFTRGSDSLIKGKK	Q99623|PHB2_HUMAN
QEMATAASSSSLEKS	P60709|ACTB_HUMAN:P63261|ACTG_HUMAN
QLAQFVHEV	Q92771|DDX12_HUMAN:tr|F5GXJ8|F5GXJ8_HUMAN:tr|F6WZM0|F6WZM0_HUMAN:tr|F5H235|F5H235_HUMAN:tr|C9K0E8|C9K0E8_HUMAN:tr|B4DMS8|B4DMS8_HUMAN:A8MPP1|D11L8_HUMAN:Q96FC9|DDX11_HUMAN
QLDDLKVEL	tr|F2Z388|F2Z388_HUMAN:P42766|RL35_HUMAN
QLEDGRTLSDY	tr|F5GZ39|F5GZ39_HUMAN:tr|M0R1V7|M0R1V7_HUMAN:tr|J3QS39|J3QS39_HUMAN:tr|J3QTR3|J3QTR3_HUMAN:tr|F5H6Q2|F5H6Q2_HUMAN:tr|F5GYU3|F5GYU3_HUMAN:tr|F5H2Z3|F5H2Z3_HUMAN:tr|F5H265|F5H265_HUMAN:tr|B4DV12|B4DV12_HUMAN:tr|F5H388|F5H388_HUMAN:tr|F5H747|F5H747_HUMAN:tr|F5GXK7|F5GXK7_HUMAN:tr|J3QKN0|J3QKN0_HUMAN:P0CG47|UBB_HUMAN:tr|Q5PY61|Q5PY61_HUMAN:tr|Q96C32|Q96C32_HUMAN
QLIDIIHTA	Q9NXF1|TEX10_HUMAN
QLIDKVWQ	Q92503|S14L1_HUMAN
QLIDKVWQL	Q92503|S14L1_HUMAN
QLLDFERTL	Q16829|DUS7_HUMAN:Q16828|DUS6_HUMAN:tr|F8VW29|F8VW29_HUMAN
QLQEENFRL	Q9UJC3|HOOK1_HUMAN:Q96ED9|HOOK2_HUMAN
QLQGYLRSV	Q02878|RL6_HUMAN
QLYRGLGGQL	tr|J3KR97|J3KR97_HUMAN
QPDQTRIVAL	tr|M0QXL5|M0QXL5_HUMAN
QQIGKVVQV	tr|J3KS10|J3KS10_HUMAN:tr|J3KTJ8|J3KTJ8_HUMAN:tr|J3QRI7|J3QRI7_HUMAN:tr|J3QQQ9|J3QQQ9_HUMAN:tr|J3QQV1|J3QQV1_HUMAN:tr|E5RIT6|E5RIT6_HUMAN:tr|J3QRC4|J3QRC4_HUMAN:P61254|RL26_HUMAN:Q9UNX3|RL26L_HUMAN
QRQDIAFAY	P07355|ANXA2_HUMAN
QSEVESTEY	tr|G3V153|G3V153_HUMAN:Q14444|CAPR1_HUMAN
QTDIQGALSAY	Q6PD62|CTR9_HUMAN
QTESQQIRY	Q9H7F0|AT133_HUMAN
QVDPLSALKY	tr|C9J7E8|C9J7E8_HUMAN:Q9UL63|MKLN1_HUMAN
QVEPGALRY	tr|A6NN50|A6NN50_HUMAN:O75147|OBSL1_HUMAN
REAPIDKKGNFNYIEF	O14950|ML12B_HUMAN:P19105|ML12A_HUMAN:tr|J3QRS3|J3QRS3_HUMAN
RFQSSAVMAL	Q71DI3|H32_HUMAN:P68431|H31_HUMAN
RIEEDNLTY	tr|A0A0A0MRG9|A0A0A0MRG9_HUMAN:tr|Q5JTU8|Q5JTU8_HUMAN
RLAHYIDRV	Q03252|LMNB2_HUMAN
RLAQHITYV	P33993|MCM7_HUMAN
RLASYLDRV	tr|F8VZY9|F8VZY9_HUMAN:P05783|K1C18_HUMAN
RLEIEPEWAY	Q00688|FKBP3_HUMAN
RLNDFASTV	P20674|COX5A_HUMAN
RLNKVISEL	P05387|RLA2_HUMAN
RLPEAIEEV	Q9UBQ7|GRHPR_HUMAN:tr|U3KQ56|U3KQ56_HUMAN
RLQDELVTL	tr|H3BPE1|H3BPE1_HUMAN:tr|H3BQK9|H3BQK9_HUMAN
RLQESVMEA	O60216|RAD21_HUMAN
RLQEVIETL	O00232|PSD12_HUMAN
RLSPVSPAL
RLTPKLMEV	tr|A0A087WZK9|A0A087WZK9_HUMAN
RLWGEPVNL	O00507|USP9Y_HUMAN
RMFGGPGTAS	P08670|VIME_HUMAN
RMFGGPGTASRPSSS	P08670|VIME_HUMAN
RMFGIPVVV	tr|F5H2F4|F5H2F4_HUMAN:P11586|C1TC_HUMAN
RPAANPIQF	P23921|RIR1_HUMAN
RPPVQVY	P48047|ATPO_HUMAN
RPWLEGRHTL	Q9UI10|EI2BD_HUMAN:tr|A0A087WTA5|A0A087WTA5_HUMAN:tr|E7ERK9|E7ERK9_HUMAN
RQADKVWRL	tr|C9JWJ8|C9JWJ8_HUMAN
RQYAKDIGF	P62273|RS29_HUMAN
RSDPGGGGLAY
RSEAPNWATQDSG	P60228|EIF3E_HUMAN:tr|E5RGA2|E5RGA2_HUMAN
RSEAPNWATQDSGFY	P60228|EIF3E_HUMAN:tr|E5RGA2|E5RGA2_HUMAN
RTDYGQVFTY	Q9HD67|MYO10_HUMAN:tr|A0A0A0MQX1|A0A0A0MQX1_HUMAN
RTEEGPTLSY
RVAPEEHPVLL	P60709|ACTB_HUMAN:P63261|ACTG_HUMAN
RVPPPPPIA	tr|G3V4W0|G3V4W0_HUMAN:tr|B4DY08|B4DY08_HUMAN:tr|B2R5W2|B2R5W2_HUMAN:tr|G3V4C1|G3V4C1_HUMAN:tr|G3V2Q1|G3V2Q1_HUMAN:P07910|HNRPC_HUMAN:tr|G3V576|G3V576_HUMAN:tr|G3V555|G3V555_HUMAN:tr|G3V575|G3V575_HUMAN
RVPPPPQSV	P29353|SHC1_HUMAN:tr|H0Y539|H0Y539_HUMAN:tr|X6R6D0|X6R6D0_HUMAN
RYFPAGNVVNEGF	Q9H4G4|GAPR1_HUMAN
SADPDNLKY	Q96Q15|SMG1_HUMAN
SADPGNLKY	Q6P435|SMG1L_HUMAN
SASFEPFSNKGQTL	P27797|CALR_HUMAN
SDKYFDEHY	P33552|CKS2_HUMAN
SDKYGLGY	P53350|PLK1_HUMAN
SDQGIDY	Q15417|CNN3_HUMAN
SDRNIVLY	tr|A0A087X1F8|A0A087X1F8_HUMAN:Q9NV06|DCA13_HUMAN:tr|A0A087WT20|A0A087WT20_HUMAN
SEEGRLYY	Q5PSV4|BRM1L_HUMAN:tr|H0YHD0|H0YHD0_HUMAN
SEYVKDIY	P14635|CCNB1_HUMAN
SGDYGHPVY
SHGSQETDEEF	P20674|COX5A_HUMAN
SIDDQSQQSY	Q969M3|YIPF5_HUMAN
SIENTPSQI
SILEHQIQV	P33991|MCM4_HUMAN
SIYPSPTGV	Q6P2Q9|PRP8_HUMAN
SLADLYFRA	Q9UJX3|APC7_HUMAN
SLAEGLRTV	Q9Y6K5|OAS3_HUMAN
SLAEGRLYL	Q7Z3E5|ARMC9_HUMAN:tr|A0A087X1I8|A0A087X1I8_HUMAN
SLAEVNTQL	Q9BV73|CP250_HUMAN
SLAGGIIGV	tr|Q5T6W2|Q5T6W2_HUMAN:P61978|HNRPK_HUMAN
SLAKIYTEA	Q92522|H1X_HUMAN
SLAPDTRL	tr|B3KVK2|B3KVK2_HUMAN:P62873|GBB1_HUMAN
SLAQYLINA	Q15365|PCBP1_HUMAN
SLAQYLINV	tr|H3BSS4|H3BSS4_HUMAN:tr|H3BRU6|H3BRU6_HUMAN:tr|F8VZX2|F8VZX2_HUMAN:Q15366|PCBP2_HUMAN
SLDDHVVAV	A2RRH5|WDR27_HUMAN
SLDQPTQTV	Q99613|EIF3C_HUMAN:B5ME19|EIFCL_HUMAN
SLDVGGPLRY	tr|F5GZF7|F5GZF7_HUMAN:tr|F5H4N4|F5H4N4_HUMAN:Q9NR77|PXMP2_HUMAN:tr|F5GXM0|F5GXM0_HUMAN
SLELDPPSL
SLFGGSVKL	Q8WUM4|PDC6I_HUMAN
SLFPGKLEV	Q13045|FLII_HUMAN
SLGSALRPSTS	P08670|VIME_HUMAN
SLHDAIMIV	Q99832|TCPH_HUMAN
SLHGSSGEIESVDDY	O75420|PERQ1_HUMAN
SLLQTLYKV	P46060|RAGP1_HUMAN
SLLSHVEQL	tr|B1AK43|B1AK43_HUMAN:tr|B1AK45|B1AK45_HUMAN:Q9UI95|MD2L2_HUMAN:tr|B1AK44|B1AK44_HUMAN
SLSEKTVLL
SLTGRLDEV	P42226|STAT6_HUMAN
SLWFKPEEL	P22392|NDKB_HUMAN:tr|Q32Q12|Q32Q12_HUMAN
SLYGGTITI	Q5VTR2|BRE1A_HUMAN
SPAIGRTSI
SPANPAHIL	tr|A0A0C4DFX7|A0A0C4DFX7_HUMAN:Q9H967|WDR76_HUMAN
SPAPDPRAL	Q9NVM4|ANM7_HUMAN
SPNAEIHIL	tr|H3BRB3|H3BRB3_HUMAN:Q14807|KIF22_HUMAN
SPNTDREVL	Q14999|CUL7_HUMAN
SPRAPEPAL	Q8N729|NPW_HUMAN
SPRAPEPALEPE	Q8N729|NPW_HUMAN
SPRLPVGGF	Q14669|TRIPC_HUMAN
SPRYHTVGRAAGL	Q8N729|NPW_HUMAN
SPVVRVAV	P13639|EF2_HUMAN
SPYLRPLTL	tr|F8VU44|F8VU44_HUMAN:O95848|NUD14_HUMAN
SSDDSKLEY	tr|A0A087X1H5|A0A087X1H5_HUMAN
SSDKVTVNY	Q9Y2J8|PADI2_HUMAN
SSDNATLTHY	Q5VWN6|F208B_HUMAN
SSDPASQLSY	Q08050|FOXM1_HUMAN:tr|A0A0D9SFF0|A0A0D9SFF0_HUMAN
SSDRTITEY	P11216|PYGB_HUMAN
SSLPGRPSVI
STDHIPILY	Q06210|GFPT1_HUMAN
STDPEALHY	Q8N556|AFAP1_HUMAN
STDPREALQY	Q8N1F7|NUP93_HUMAN:tr|H3BVG0|H3BVG0_HUMAN
STDPRPASY	O15169|AXIN1_HUMAN
STDPSVLGKY	Q14469|HES1_HUMAN
STDTSGYGQSSY	P35637|FUS_HUMAN:tr|H3BPE7|H3BPE7_HUMAN:tr|H3BNZ4|H3BNZ4_HUMAN
STDTSGYGQSSYSSY	P35637|FUS_HUMAN:tr|H3BPE7|H3BPE7_HUMAN:tr|H3BNZ4|H3BNZ4_HUMAN
STELNHLGY	Q8IXI1|MIRO2_HUMAN
SVDPTQTEY	tr|E9PLT0|E9PLT0_HUMAN:O75534|CSDE1_HUMAN
SVDPVAGYQY	P23759|PAX7_HUMAN
SVITQVFHV	tr|A0A024R4E5|A0A024R4E5_HUMAN:Q00341|VIGLN_HUMAN
SVNVDYSKLKKERPDF	O00483|NDUA4_HUMAN
SYRDSYDSY	Q14011|CIRBP_HUMAN
TADHNLLLY
TAEILEL	P20671|H2A1D_HUMAN:P0C0S8|H2A1_HUMAN:Q6FI13|H2A2A_HUMAN:P16104|H2AX_HUMAN:Q93077|H2A1C_HUMAN:Q7L7L0|H2A3_HUMAN:P04908|H2A1B_HUMAN
TAYASAVGIGTTQVQPE	tr|B9A067|B9A067_HUMAN:Q16891|MIC60_HUMAN
TDEEVDEL	O14950|ML12B_HUMAN:P19105|ML12A_HUMAN:tr|J3QRS3|J3QRS3_HUMAN
TDPSVLGKY	Q14469|HES1_HUMAN
TDTSGYGQSSY	P35637|FUS_HUMAN:tr|H3BPE7|H3BPE7_HUMAN:tr|H3BNZ4|H3BNZ4_HUMAN
TEDPWKTNY	tr|H7BZT7|H7BZT7_HUMAN:tr|X6RA14|X6RA14_HUMAN:P10768|ESTD_HUMAN
TEEFQPVY	P05556|ITB1_HUMAN
TEQYNEQY	Q9BWF3|RBM4_HUMAN
TGSEVTPFPGI
TLADLVHHV	tr|H0Y4W2|H0Y4W2_HUMAN:tr|F2Z2U4|F2Z2U4_HUMAN:Q9Y4A5|TRRAP_HUMAN
TLADVLYHV	tr|H0YAQ0|H0YAQ0_HUMAN:tr|F5H8F7|F5H8F7_HUMAN:Q9UBL3|ASH2L_HUMAN
TLDDESLKY	Q86WR7|PRSR2_HUMAN:tr|X6RHS9|X6RHS9_HUMAN
TLDENPGVRY	O00186|STXB3_HUMAN
TLDFHTNTLY
TLDPHNVDY
TLHELLT	P23458|JAK1_HUMAN
TLLRLLYEA	Q7L2H7|EIF3M_HUMAN:tr|J3KNJ2|J3KNJ2_HUMAN
TLQAIAAI
TLTGKTITL	tr|F5GZ39|F5GZ39_HUMAN:tr|M0R1V7|M0R1V7_HUMAN:tr|J3QS39|J3QS39_HUMAN:tr|J3QTR3|J3QTR3_HUMAN:tr|F5H6Q2|F5H6Q2_HUMAN:tr|F5GYU3|F5GYU3_HUMAN:tr|F5H2Z3|F5H2Z3_HUMAN:tr|F5H265|F5H265_HUMAN:tr|B4DV12|B4DV12_HUMAN:tr|F5H388|F5H388_HUMAN:tr|F5H747|F5H747_HUMAN:tr|F5GXK7|F5GXK7_HUMAN:tr|J3QKN0|J3QKN0_HUMAN:P0CG47|UBB_HUMAN:tr|Q5PY61|Q5PY61_HUMAN:tr|Q96C32|Q96C32_HUMAN
TLTSKLYSL	Q9UDW1|QCR9_HUMAN
TLVDFPLHL	tr|A0A0A0MRB5|A0A0A0MRB5_HUMAN:Q8WXG6|MADD_HUMAN:tr|C9J6B0|C9J6B0_HUMAN
TLVYHVVGV	Q15393|SF3B3_HUMAN
TLWGIQKEL	P00338|LDHA_HUMAN
TLYEAVREV	P62906|RL10A_HUMAN
TLYEHNNEL	tr|F8VUB6|F8VUB6_HUMAN:Q9NRG9|AAAS_HUMAN
TPKMPGQSV	Q8WYP5|ELYS_HUMAN
TPNGVVLAP	Q14204|DYHC1_HUMAN
TPRPTAAEL	Q9BSJ8|ESYT1_HUMAN
TPVAGSQSL	Q9UQ35|SRRM2_HUMAN:tr|I3L3Q8|I3L3Q8_HUMAN
TQVGSILGNLKD	O00161|SNP23_HUMAN
TRSTFSTNY	tr|F8VZY9|F8VZY9_HUMAN:P05783|K1C18_HUMAN
TRTPEEL	P51797|CLCN6_HUMAN
TSDDVKEQIY	tr|E9PS50|E9PS50_HUMAN:tr|J3KMX5|J3KMX5_HUMAN:P62277|RS13_HUMAN
TSDELQFGY	Q93063|EXT2_HUMAN
TSDNGKDGLAY	tr|K7EQT1|K7EQT1_HUMAN:Q9UM11|FZR1_HUMAN
TSDVDLDKY	Q6PJ21|SPSB3_HUMAN
TSDVGGYYY	P46821|MAP1B_HUMAN
TSDYVSQSY	Q96K76|UBP47_HUMAN
TTDFPGNYSGY	tr|E7EQB9|E7EQB9_HUMAN:O15160|RPAC1_HUMAN:tr|H0Y723|H0Y723_HUMAN
TTDLELIKY	Q13257|MD2L1_HUMAN
TTDLFGRDLSY	P52597|HNRPF_HUMAN
TTDPKKFQY	Q96RW7|HMCN1_HUMAN
TTDTVIRSY	Q9NVD3|SETD4_HUMAN:tr|C9JYV0|C9JYV0_HUMAN:tr|C9JIU9|C9JIU9_HUMAN:tr|C9JWV5|C9JWV5_HUMAN:tr|A8MTS1|A8MTS1_HUMAN:tr|C9JPA1|C9JPA1_HUMAN
TTEERTQLY	Q8NBP0|TTC13_HUMAN
TTEESLRNYY	P22626|ROA2_HUMAN
TTESQELSRY	P42695|CNDD3_HUMAN
TTEVHPELY	tr|H0Y621|H0Y621_HUMAN:Q9Y282|ERGI3_HUMAN:tr|H0Y5K5|H0Y5K5_HUMAN:tr|A6PVJ2|A6PVJ2_HUMAN:tr|A0A0C4DH46|A0A0C4DH46_HUMAN
TTMGDRFTDE	O14950|ML12B_HUMAN:P19105|ML12A_HUMAN:tr|J3QRS3|J3QRS3_HUMAN
TTSTRTYSLGSA	P08670|VIME_HUMAN
TVETRDGQVINE	P08670|VIME_HUMAN
TVETRDGQVINETSQ	P08670|VIME_HUMAN
TVGTQDTPY
TVNQELLP
TWQRDGEDQTQDTEL	tr|A0A140T9I0|A0A140T9I0_HUMAN:tr|A0A140T913|A0A140T913_HUMAN:tr|A0A140T9X5|A0A140T9X5_HUMAN:tr|Q5SRN5|Q5SRN5_HUMAN:tr|Q5SRN7|Q5SRN7_HUMAN:tr|A0A140T9Z6|A0A140T9Z6_HUMAN:tr|B0UXQ0|B0UXQ0_HUMAN
VADLVENSY	tr|A0A024R4E5|A0A024R4E5_HUMAN:Q00341|VIGLN_HUMAN
VAGHEDSNGCINY	tr|G3V1Y7|G3V1Y7_HUMAN:P60660|MYL6_HUMAN:tr|J3KND3|J3KND3_HUMAN:tr|F8VZU9|F8VZU9_HUMAN:tr|G8JLA2|G8JLA2_HUMAN:tr|F8W180|F8W180_HUMAN
VAYWRQAGLS	P56381|ATP5E_HUMAN:Q5VTU8|AT5EL_HUMAN
VAYWRQAGLSY	P56381|ATP5E_HUMAN:Q5VTU8|AT5EL_HUMAN
VDIINAKQ	P60174|TPIS_HUMAN
VELDDLGKDEL	Q15084|PDIA6_HUMAN
VETRDGQVINETS	P08670|VIME_HUMAN
VETRDGQVINETSQ	P08670|VIME_HUMAN
VETRPAGDGTFQKWAA	tr|A0A140T9I0|A0A140T9I0_HUMAN:tr|A0A140T913|A0A140T913_HUMAN:tr|A0A140T9X5|A0A140T9X5_HUMAN:tr|Q5SRN5|Q5SRN5_HUMAN:tr|Q5SRN7|Q5SRN7_HUMAN:tr|A0A140T9W2|A0A140T9W2_HUMAN:tr|A0A140T9U0|A0A140T9U0_HUMAN:tr|A0A140T9M0|A0A140T9M0_HUMAN
VGGPLRY	tr|F5GZF7|F5GZF7_HUMAN:tr|F5H4N4|F5H4N4_HUMAN:Q9NR77|PXMP2_HUMAN:tr|F5GXM0|F5GXM0_HUMAN
VGPFAPGITEKAPEEKK	tr|K7ERZ3|K7ERZ3_HUMAN:O60664|PLIN3_HUMAN
VHPPPTTTY	Q969N2|PIGT_HUMAN
VIDEVRTGTY	P68363|TBA1B_HUMAN:Q71U36|TBA1A_HUMAN
VILPTVHEV	Q8IWF6|DEN6A_HUMAN:tr|H7C598|H7C598_HUMAN
VLDDKLVFV	Q4KMQ2|ANO6_HUMAN
VLDDSTAKL	Q9P219|DAPLE_HUMAN
VLDPYLLKY	tr|I3L0E3|I3L0E3_HUMAN:tr|E9PE17|E9PE17_HUMAN:Q9Y2R5|RT17_HUMAN
VLDQGKITEY	Q9NRK6|ABCBA_HUMAN
VLDTSVAYV	Q12756|KIF1A_HUMAN
VLFGVETHV	Q96CN7|ISOC1_HUMAN
VLFRGGPRGLLAVA	tr|C9JBX5|C9JBX5_HUMAN:tr|C9J3L8|C9J3L8_HUMAN:tr|C9J5W0|C9J5W0_HUMAN:P43307|SSRA_HUMAN:tr|E9PAL7|E9PAL7_HUMAN:tr|C9IZQ1|C9IZQ1_HUMAN
VLIDYQRNV	O14980|XPO1_HUMAN
VLLGKVYVV	Q6TFL4|KLH24_HUMAN
VLLPKKTESHHKAKGK	P20671|H2A1D_HUMAN:P0C0S8|H2A1_HUMAN:Q6FI13|H2A2A_HUMAN:Q93077|H2A1C_HUMAN:Q7L7L0|H2A3_HUMAN:P04908|H2A1B_HUMAN
VLNPHEALA	O60895|RAMP2_HUMAN:tr|K7EKQ3|K7EKQ3_HUMAN
VLSDIIQNL	P55160|NCKPL_HUMAN
VLSSDGVWRV	Q9BUK6|MSTO1_HUMAN
VLVESEHQV	P23458|JAK1_HUMAN
VLWDRTFSL	tr|J3KPM9|J3KPM9_HUMAN:P42224|STAT1_HUMAN
VMAPRTLIL	tr|A0A140T9W2|A0A140T9W2_HUMAN:tr|A0A140T9U0|A0A140T9U0_HUMAN:tr|A0A140T9M0|A0A140T9M0_HUMAN
VMAPRTLLL	tr|Q5SRN5|Q5SRN5_HUMAN:tr|Q5SRN7|Q5SRN7_HUMAN:tr|A0A140T9Z6|A0A140T9Z6_HUMAN:tr|B0UXQ0|B0UXQ0_HUMAN
VPAGGAVAV	P05387|RLA2_HUMAN
VPDSSGPERIL	tr|Q5T6W2|Q5T6W2_HUMAN:P61978|HNRPK_HUMAN
VPLPAGGGTV	P07492|GRP_HUMAN
VPPVQVSPLIKLGRYSAL	P56385|ATP5I_HUMAN
VREIAQDF	tr|K7EK07|K7EK07_HUMAN:P84243|H33_HUMAN:Q71DI3|H32_HUMAN:P68431|H31_HUMAN
VREIAQDFKTDL	tr|K7EK07|K7EK07_HUMAN:P84243|H33_HUMAN:Q71DI3|H32_HUMAN:P68431|H31_HUMAN
VRLLLPGEL	P23527|H2B1O_HUMAN:P62807|H2B1C_HUMAN:Q5QNW6|H2B2F_HUMAN:Q99879|H2B1M_HUMAN:P58876|H2B1D_HUMAN:P33778|H2B1B_HUMAN:Q16778|H2B2E_HUMAN:Q99877|H2B1N_HUMAN:Q93079|H2B1H_HUMAN:tr|U3KQK0|U3KQK0_HUMAN
VRLSSETGGMGSS	tr|H3BSS4|H3BSS4_HUMAN:tr|H3BRU6|H3BRU6_HUMAN:tr|F8VZX2|F8VZX2_HUMAN:Q15366|PCBP2_HUMAN
VRMVLNG	tr|F8VZU9|F8VZU9_HUMAN:tr|G8JLA2|G8JLA2_HUMAN:tr|F8W180|F8W180_HUMAN
VRPPPGPEL
VRPPVQVY	P48047|ATPO_HUMAN
VRTPYTMSY	Q9BWF3|RBM4_HUMAN
VSAEEALKY	O95163|ELP1_HUMAN:tr|F5H2T0|F5H2T0_HUMAN
VSDIVGPDGLVY	tr|M0QXL5|M0QXL5_HUMAN
VSDPVGVLY	tr|G3V372|G3V372_HUMAN:tr|A0A087WVY6|A0A087WVY6_HUMAN:tr|G3V2R2|G3V2R2_HUMAN:tr|G3V2M4|G3V2M4_HUMAN:Q9P055|JKAMP_HUMAN
VSDYLRQSY	Q68CP9|ARID2_HUMAN
VSEQELLRY	Q13608|PEX6_HUMAN
VTDDSPKYNY	P49588|SYAC_HUMAN
VTDGAILGKLY	Q8NEZ4|KMT2C_HUMAN
VTDGPGNYKY	O75882|ATRN_HUMAN
VTDKSMVDKY	Q5VYK3|ECM29_HUMAN:tr|J3KN16|J3KN16_HUMAN
VTDNRAFGY	P98082|DAB2_HUMAN
VTDPEKLNNY	Q8TEK3|DOT1L_HUMAN:tr|C9JH95|C9JH95_HUMAN
VTDSGPTFNY	P11388|TOP2A_HUMAN
VTDTGALYLY
VTEEFQPVY	P05556|ITB1_HUMAN
VTEIDQDKY	tr|A0A087WWY3|A0A087WWY3_HUMAN:tr|Q60FE5|Q60FE5_HUMAN:P21333|FLNA_HUMAN
VTEKDLLLY	Q13425|SNTB2_HUMAN
VTELHVISY	tr|A0A0A0MTR7|A0A0A0MTR7_HUMAN
VTYVPVTTFKNL	P62899|RL31_HUMAN
VVESTGVF	P04406|G3P_HUMAN:tr|E7EUT5|E7EUT5_HUMAN
VVLPAPPAV	Q96S59|RANB9_HUMAN
VVVDPIQSV	O00487|PSDE_HUMAN
VVYALKRQGRTLYGFGG	P62805|H4_HUMAN
WEGEVVKEL	Q9UHB6|LIMA1_HUMAN:tr|F8VS07|F8VS07_HUMAN:tr|F8VQE1|F8VQE1_HUMAN
WISKQEY	P60709|ACTB_HUMAN:P63261|ACTG_HUMAN:O96019|ACL6A_HUMAN
WSDTSSGGPARAY	P61619|S61A1_HUMAN:tr|B4DR61|B4DR61_HUMAN
WTSDTQGDEAEAGEGGEN	P63104|1433Z_HUMAN:tr|B7Z2E6|B7Z2E6_HUMAN:tr|H0YB80|H0YB80_HUMAN:tr|B0AZS6|B0AZS6_HUMAN
WVPYINGKFKKDN	O14957|QCR10_HUMAN
YADHPFIF	P50454|SERPH_HUMAN
YASAVGIGTTQVQPE	tr|B9A067|B9A067_HUMAN:Q16891|MIC60_HUMAN
YASSPGGVY	P08670|VIME_HUMAN
YASSPGGVYATRS	P08670|VIME_HUMAN
YASSPGGVYATRSS	P08670|VIME_HUMAN
YFDEHYEY	P33552|CKS2_HUMAN
YGQVFTY	Q9HD67|MYO10_HUMAN:tr|A0A0A0MQX1|A0A0A0MQX1_HUMAN
YHQYAYDGKDY	tr|A0A140T9I0|A0A140T9I0_HUMAN:tr|A0A140T913|A0A140T913_HUMAN:tr|A0A140T9X5|A0A140T9X5_HUMAN
YIDEQFERY	tr|B5MCX3|B5MCX3_HUMAN:Q15019|SEPT2_HUMAN
YIKSTMGKPQRLY	P62906|RL10A_HUMAN
YLDDPDLKY	P26358|DNMT1_HUMAN
YLDESKQLY	tr|J3QKK8|J3QKK8_HUMAN:tr|A0A0A0MRV4|A0A0A0MRV4_HUMAN:tr|J3KRV9|J3KRV9_HUMAN:Q8TBF2|PGFS_HUMAN:tr|J3KPF6|J3KPF6_HUMAN:tr|J3KPF5|J3KPF5_HUMAN:tr|A0A0A0MT35|A0A0A0MT35_HUMAN
YLDNGVVFV	tr|F5GY55|F5GY55_HUMAN:Q16531|DDB1_HUMAN
YLDPAQRGV	tr|A0A087WYU2|A0A087WYU2_HUMAN:Q96S19|CP013_HUMAN
YLDPRITVA	P11387|TOP1_HUMAN
YLDWIHHY	P20231|TRYB2_HUMAN:Q15661|TRYB1_HUMAN:tr|A0A087WUI4|A0A087WUI4_HUMAN:tr|J3QTS8|J3QTS8_HUMAN:tr|A0A087X1U0|A0A087X1U0_HUMAN:tr|A0A0C4DGM1|A0A0C4DGM1_HUMAN
YLDYDDTRY	Q9BVI4|NOC4L_HUMAN
YLHNQGIGV	O60566|BUB1B_HUMAN
YLLPAIVH	tr|J3KTA4|J3KTA4_HUMAN:P17844|DDX5_HUMAN
YLLPAIVHI	tr|J3KTA4|J3KTA4_HUMAN:P17844|DDX5_HUMAN
YLNDLIHSV	O43572|AKA10_HUMAN
YLPPGFLSA	tr|B5MD58|B5MD58_HUMAN:P36956|SRBP1_HUMAN
YLPYPIHQV	tr|B1AVT0|B1AVT0_HUMAN:P49760|CLK2_HUMAN
YLSPDLSKV	P15056|BRAF_HUMAN
YLTNEGIAHL	Q15149|PLEC_HUMAN
YNELRVAPEEHPVL	P60709|ACTB_HUMAN:P63261|ACTG_HUMAN
YPGQPHPAL	Q14469|HES1_HUMAN
YPSSELRN	P51797|CLCN6_HUMAN
YQDTFGQQWK	O60506|HNRPQ_HUMAN
YQDTYGQQWK	tr|B4DT28|B4DT28_HUMAN:O43390|HNRPR_HUMAN
YRDSYDSY	Q14011|CIRBP_HUMAN
YREAPIDKKGNFNYIE	O14950|ML12B_HUMAN:P19105|ML12A_HUMAN:tr|J3QRS3|J3QRS3_HUMAN
YREAPIDKKGNFNYIEF	O14950|ML12B_HUMAN:P19105|ML12A_HUMAN:tr|J3QRS3|J3QRS3_HUMAN
YRGPANGF	tr|G3V153|G3V153_HUMAN:Q14444|CAPR1_HUMAN
YRGQFPEL	Q6ZS17|FA65A_HUMAN:tr|A0A0A0MTL6|A0A0A0MTL6_HUMAN
YRPPELLL	Q14004|CDK13_HUMAN
YRQDDPSYRSF	tr|B4DGU4|B4DGU4_HUMAN:P35222|CTNB1_HUMAN
YSDGYGRVY	tr|B0QYV1|B0QYV1_HUMAN:O43251|RFOX2_HUMAN:tr|A0A0G2JRD1|A0A0G2JRD1_HUMAN:tr|S4R3K7|S4R3K7_HUMAN:tr|A0A0G2JRA5|A0A0G2JRA5_HUMAN
YSDISGGGHPY	tr|H7C0G1|H7C0G1_HUMAN:Q9H330|TM245_HUMAN
YSDKYFDEHY	P33552|CKS2_HUMAN
YSDKYGLGY	P53350|PLK1_HUMAN
YSDPSTGEPATY	Q15149|PLEC_HUMAN
YSDQGIDY	Q15417|CNN3_HUMAN
YSDSLVQKGY	P52701|MSH6_HUMAN
YSEGYPGQRY	P34896|GLYC_HUMAN:tr|J3KRZ5|J3KRZ5_HUMAN
YSESNKAIY	tr|H3BNS6|H3BNS6_HUMAN
YSEYPPFSHRY	tr|H0YBH7|H0YBH7_HUMAN:Q96BY9|SARAF_HUMAN
YSGYQRDGY	tr|G3V153|G3V153_HUMAN:Q14444|CAPR1_HUMAN
YSLGSALRPS	P08670|VIME_HUMAN
YSLGSALRPSTS	P08670|VIME_HUMAN
YSLGSALRPSTSRSLY	P08670|VIME_HUMAN
YSNRVVDL	P04406|G3P_HUMAN:tr|E7EUT5|E7EUT5_HUMAN
YSQADALKY	tr|A0A0A0MSY9|A0A0A0MSY9_HUMAN:Q15910|EZH2_HUMAN:Q92800|EZH1_HUMAN
YSQSTDTSGYGQSSY	P35637|FUS_HUMAN:tr|H3BPE7|H3BPE7_HUMAN:tr|H3BNZ4|H3BNZ4_HUMAN
YTAQPTQGY	Q01844|EWS_HUMAN:tr|A0A0D9SFL3|A0A0D9SFL3_HUMAN:tr|B0QYK0|B0QYK0_HUMAN:tr|C9JGE3|C9JGE3_HUMAN:EWSR1-FLI:tr|B0QYJ7|B0QYJ7_HUMAN:tr|F8WC90|F8WC90_HUMAN:tr|B0QYJ3|B0QYJ3_HUMAN:tr|B0QYJ4|B0QYJ4_HUMAN
YTDATPLRV	Q8N8A6|DDX51_HUMAN
YTDKIMTY	P49902|5NTC_HUMAN
YTDQFSRNY	Q07157|ZO1_HUMAN:tr|G3V1L9|G3V1L9_HUMAN:tr|A0A087X0K9|A0A087X0K9_HUMAN:tr|G5E9E7|G5E9E7_HUMAN
YTDSSYEEKKY	Q03013|GSTM4_HUMAN:tr|A0A0A0MR85|A0A0A0MR85_HUMAN
YTDSYTDTY	tr|H7C1M2|H7C1M2_HUMAN:P18583|SON_HUMAN
YTDTYTEAY	tr|H7C1M2|H7C1M2_HUMAN:P18583|SON_HUMAN
YTDVPFHNQY	O95897|NOE2_HUMAN:tr|K7EIS8|K7EIS8_HUMAN
YTDVSTRY	Q9Y320|TMX2_HUMAN
YTEDSPGLK	tr|S4R3B5|S4R3B5_HUMAN:P60468|SC61B_HUMAN
YTEDSPGLKV	tr|S4R3B5|S4R3B5_HUMAN:P60468|SC61B_HUMAN
YTEFTPTEKDEY	tr|F5H6I0|F5H6I0_HUMAN:P61769|B2MG_HUMAN
YTETEPYHNY	Q86VM9|ZCH18_HUMAN:tr|E7ERS3|E7ERS3_HUMAN
YVDDPYQKY	Q9NZE8|RM35_HUMAN
YVDSEGHLY	Q03135|CAV1_HUMAN
YVFPGVTRL	Q9H0A9|SPC1L_HUMAN
YVTTSTRTY	P08670|VIME_HUMAN
YVTTSTRTYSLG	P08670|VIME_HUMAN
YVTTSTRTYSLGSA	P08670|VIME_HUMAN
STRTYSLGSA	P08670|VIME_HUMAN
SVDPHGFISY	tr|M0R047|M0R047_HUMAN:tr|M0R1Y4|M0R1Y4_HUMAN:tr|M0R003|M0R003_HUMAN:Q3ZCQ8|TIM50_HUMAN
SVDPTQTEY	tr|E9PLT0|E9PLT0_HUMAN:O75534|CSDE1_HUMAN
SVDPVAGYQY	P23759|PAX7_HUMAN
SVITQVFHV	tr|A0A024R4E5|A0A024R4E5_HUMAN:Q00341|VIGLN_HUMAN
SVNVDYSKLKKERPDF	O00483|NDUA4_HUMAN
SYRDSYDSY	Q14011|CIRBP_HUMAN
TADHNLLLY
TAEILEL	P20671|H2A1D_HUMAN:P0C0S8|H2A1_HUMAN:Q6FI13|H2A2A_HUMAN:P16104|H2AX_HUMAN:Q93077|H2A1C_HUMAN:Q7L7L0|H2A3_HUMAN:P04908|H2A1B_HUMAN
TAYASAVGIGTTQVQPE	tr|B9A067|B9A067_HUMAN:Q16891|MIC60_HUMAN
TDEEVDEL	O14950|ML12B_HUMAN:P19105|ML12A_HUMAN:tr|J3QRS3|J3QRS3_HUMAN
TDPSVLGKY	Q14469|HES1_HUMAN
TDTSGYGQSSY	P35637|FUS_HUMAN:tr|H3BPE7|H3BPE7_HUMAN:tr|H3BNZ4|H3BNZ4_HUMAN
TEDPWKTNY	tr|H7BZT7|H7BZT7_HUMAN:tr|X6RA14|X6RA14_HUMAN:P10768|ESTD_HUMAN
TEEFQPVY	P05556|ITB1_HUMAN
TEQYNEQY	Q9BWF3|RBM4_HUMAN
TGSEVTPFPGI
TLADLVHHV	tr|H0Y4W2|H0Y4W2_HUMAN:tr|F2Z2U4|F2Z2U4_HUMAN:Q9Y4A5|TRRAP_HUMAN
TLADVLYHV	tr|H0YAQ0|H0YAQ0_HUMAN:tr|F5H8F7|F5H8F7_HUMAN:Q9UBL3|ASH2L_HUMAN
TLDDESLKY	Q86WR7|PRSR2_HUMAN:tr|X6RHS9|X6RHS9_HUMAN
TLDENPGVRY	O00186|STXB3_HUMAN
TLDFHTNTLY
TLDPHNVDY
TLHELLT	P23458|JAK1_HUMAN
TLLRLLYEA	Q7L2H7|EIF3M_HUMAN:tr|J3KNJ2|J3KNJ2_HUMAN
TLNDREYQL	P27708|PYR1_HUMAN
TLQAIAAI
TLSERLWGL	Q9NS69|TOM22_HUMAN
TLSEVTNQL	Q9H0K1|SIK2_HUMAN
TLSTVISKV
TLTGKTITL	tr|F5GZ39|F5GZ39_HUMAN:tr|M0R1V7|M0R1V7_HUMAN:tr|J3QS39|J3QS39_HUMAN:tr|J3QTR3|J3QTR3_HUMAN:tr|F5H6Q2|F5H6Q2_HUMAN:tr|F5GYU3|F5GYU3_HUMAN:tr|F5H2Z3|F5H2Z3_HUMAN:tr|F5H265|F5H265_HUMAN:tr|B4DV12|B4DV12_HUMAN:tr|F5H388|F5H388_HUMAN:tr|F5H747|F5H747_HUMAN:tr|F5GXK7|F5GXK7_HUMAN:tr|J3QKN0|J3QKN0_HUMAN:P0CG47|UBB_HUMAN:tr|Q5PY61|Q5PY61_HUMAN:tr|Q96C32|Q96C32_HUMAN
TLTNVIHNL	tr|F8VXD5|F8VXD5_HUMAN:Q53FV1|ORML2_HUMAN
TLTSKLYSL	Q9UDW1|QCR9_HUMAN
TLVDFPLHL	tr|A0A0A0MRB5|A0A0A0MRB5_HUMAN:Q8WXG6|MADD_HUMAN:tr|C9J6B0|C9J6B0_HUMAN
TLVYHVVGV	Q15393|SF3B3_HUMAN
TLWGIQKEL	P00338|LDHA_HUMAN
TLYEAVREV	P62906|RL10A_HUMAN
TLYEHNNEL	tr|F8VUB6|F8VUB6_HUMAN:Q9NRG9|AAAS_HUMAN
TPKMPGQSV	Q8WYP5|ELYS_HUMAN
TPNGVVLAP	Q14204|DYHC1_HUMAN
TPRPTAAEL	Q9BSJ8|ESYT1_HUMAN
TPSAPRPAL	Q01094|E2F1_HUMAN
TPVAGSQSL	Q9UQ35|SRRM2_HUMAN:tr|I3L3Q8|I3L3Q8_HUMAN
TQVGSILGNLKD	O00161|SNP23_HUMAN
TRSTFSTNY	tr|F8VZY9|F8VZY9_HUMAN:P05783|K1C18_HUMAN
TRTPEEL	P51797|CLCN6_HUMAN
TSDDVKEQIY	tr|E9PS50|E9PS50_HUMAN:tr|J3KMX5|J3KMX5_HUMAN:P62277|RS13_HUMAN
TSDELQFGY	Q93063|EXT2_HUMAN
TSDNGKDGLAY	tr|K7EQT1|K7EQT1_HUMAN:Q9UM11|FZR1_HUMAN
TSDVDLDKY	Q6PJ21|SPSB3_HUMAN
TSDVGGYYY	P46821|MAP1B_HUMAN
TSDYVSQSY	Q96K76|UBP47_HUMAN
TTDFPGNYSGY	tr|E7EQB9|E7EQB9_HUMAN:O15160|RPAC1_HUMAN:tr|H0Y723|H0Y723_HUMAN
TTDLELIKY	Q13257|MD2L1_HUMAN
TTDLFGRDLSY	P52597|HNRPF_HUMAN
TTDPKKFQY	Q96RW7|HMCN1_HUMAN
TTDTVIRSY	Q9NVD3|SETD4_HUMAN:tr|C9JYV0|C9JYV0_HUMAN:tr|C9JIU9|C9JIU9_HUMAN:tr|C9JWV5|C9JWV5_HUMAN:tr|A8MTS1|A8MTS1_HUMAN:tr|C9JPA1|C9JPA1_HUMAN
TTEERTQLY	Q8NBP0|TTC13_HUMAN
TTEESLRNYY	P22626|ROA2_HUMAN
TTESQELSRY	P42695|CNDD3_HUMAN
TTEVHPELY	tr|H0Y621|H0Y621_HUMAN:Q9Y282|ERGI3_HUMAN:tr|H0Y5K5|H0Y5K5_HUMAN:tr|A6PVJ2|A6PVJ2_HUMAN:tr|A0A0C4DH46|A0A0C4DH46_HUMAN
TTMGDRFTDE	O14950|ML12B_HUMAN:P19105|ML12A_HUMAN:tr|J3QRS3|J3QRS3_HUMAN
TTSTRTYSLGSA	P08670|VIME_HUMAN
TVETRDGQVINE	P08670|VIME_HUMAN
TVETRDGQVINETS	P08670|VIME_HUMAN
TVETRDGQVINETSQ	P08670|VIME_HUMAN
TVGTQDTPY
TVNQELLP
TWQRDGEDQTQDTEL	tr|A0A140T9I0|A0A140T9I0_HUMAN:tr|A0A140T913|A0A140T913_HUMAN:tr|A0A140T9X5|A0A140T9X5_HUMAN:tr|Q5SRN5|Q5SRN5_HUMAN:tr|Q5SRN7|Q5SRN7_HUMAN:tr|A0A140T9Z6|A0A140T9Z6_HUMAN:tr|B0UXQ0|B0UXQ0_HUMAN
VADLVENSY	tr|A0A024R4E5|A0A024R4E5_HUMAN:Q00341|VIGLN_HUMAN
VAGHEDSNGCINY	tr|G3V1Y7|G3V1Y7_HUMAN:P60660|MYL6_HUMAN:tr|J3KND3|J3KND3_HUMAN:tr|F8VZU9|F8VZU9_HUMAN:tr|G8JLA2|G8JLA2_HUMAN:tr|F8W180|F8W180_HUMAN
VAYWRQAGLS	P56381|ATP5E_HUMAN:Q5VTU8|AT5EL_HUMAN
VAYWRQAGLSY	P56381|ATP5E_HUMAN:Q5VTU8|AT5EL_HUMAN
VDIINAKQ	P60174|TPIS_HUMAN
VELDDLGKDEL	Q15084|PDIA6_HUMAN
VETRDGQVINETS	P08670|VIME_HUMAN
VETRDGQVINETSQ	P08670|VIME_HUMAN
VETRPAGDGTFQKWAA	tr|A0A140T9I0|A0A140T9I0_HUMAN:tr|A0A140T913|A0A140T913_HUMAN:tr|A0A140T9X5|A0A140T9X5_HUMAN:tr|Q5SRN5|Q5SRN5_HUMAN:tr|Q5SRN7|Q5SRN7_HUMAN:tr|A0A140T9W2|A0A140T9W2_HUMAN:tr|A0A140T9U0|A0A140T9U0_HUMAN:tr|A0A140T9M0|A0A140T9M0_HUMAN
VGGPLRY	tr|F5GZF7|F5GZF7_HUMAN:tr|F5H4N4|F5H4N4_HUMAN:Q9NR77|PXMP2_HUMAN:tr|F5GXM0|F5GXM0_HUMAN
VGPFAPGITEKAPEEKK	tr|K7ERZ3|K7ERZ3_HUMAN:O60664|PLIN3_HUMAN
VHPPPTTTY	Q969N2|PIGT_HUMAN
VIDEVRTGTY	P68363|TBA1B_HUMAN:Q71U36|TBA1A_HUMAN
VILPTVHEV	Q8IWF6|DEN6A_HUMAN:tr|H7C598|H7C598_HUMAN
VLDDKLVFV	Q4KMQ2|ANO6_HUMAN
VLDDSTAKL	Q9P219|DAPLE_HUMAN
VLDPYLLKY	tr|I3L0E3|I3L0E3_HUMAN:tr|E9PE17|E9PE17_HUMAN:Q9Y2R5|RT17_HUMAN
VLDQGKITEY	Q9NRK6|ABCBA_HUMAN
VLDTSVAYV	Q12756|KIF1A_HUMAN
VLFGVETHV	Q96CN7|ISOC1_HUMAN
VLFRGGPRGLLAVA	tr|C9JBX5|C9JBX5_HUMAN:tr|C9J3L8|C9J3L8_HUMAN:tr|C9J5W0|C9J5W0_HUMAN:P43307|SSRA_HUMAN:tr|E9PAL7|E9PAL7_HUMAN:tr|C9IZQ1|C9IZQ1_HUMAN
VLIDYQRNV	O14980|XPO1_HUMAN
VLLGKVYVV	Q6TFL4|KLH24_HUMAN
VLLPKKTESHHKAKGK	P20671|H2A1D_HUMAN:P0C0S8|H2A1_HUMAN:Q6FI13|H2A2A_HUMAN:Q93077|H2A1C_HUMAN:Q7L7L0|H2A3_HUMAN:P04908|H2A1B_HUMAN
VLNPHEALA	O60895|RAMP2_HUMAN:tr|K7EKQ3|K7EKQ3_HUMAN
VLSDIIQNL	P55160|NCKPL_HUMAN
VLSSDGVWRV	Q9BUK6|MSTO1_HUMAN
VLVESEHQV	P23458|JAK1_HUMAN
VLWDRTFSL	tr|J3KPM9|J3KPM9_HUMAN:P42224|STAT1_HUMAN
VMAPRTLIL	tr|A0A140T9W2|A0A140T9W2_HUMAN:tr|A0A140T9U0|A0A140T9U0_HUMAN:tr|A0A140T9M0|A0A140T9M0_HUMAN
VMAPRTLLL	tr|Q5SRN5|Q5SRN5_HUMAN:tr|Q5SRN7|Q5SRN7_HUMAN:tr|A0A140T9Z6|A0A140T9Z6_HUMAN:tr|B0UXQ0|B0UXQ0_HUMAN
VPAGGAVAV	P05387|RLA2_HUMAN
VPDSSGPERIL	tr|Q5T6W2|Q5T6W2_HUMAN:P61978|HNRPK_HUMAN
VPLPAGGGTV	P07492|GRP_HUMAN
VPPVQVSPLIKLGRYSAL	P56385|ATP5I_HUMAN
VREIAQDF	tr|K7EK07|K7EK07_HUMAN:P84243|H33_HUMAN:Q71DI3|H32_HUMAN:P68431|H31_HUMAN
VREIAQDFKTDL	tr|K7EK07|K7EK07_HUMAN:P84243|H33_HUMAN:Q71DI3|H32_HUMAN:P68431|H31_HUMAN
VRLLLPGEL	P23527|H2B1O_HUMAN:P62807|H2B1C_HUMAN:Q5QNW6|H2B2F_HUMAN:Q99879|H2B1M_HUMAN:P58876|H2B1D_HUMAN:P33778|H2B1B_HUMAN:Q16778|H2B2E_HUMAN:Q99877|H2B1N_HUMAN:Q93079|H2B1H_HUMAN:tr|U3KQK0|U3KQK0_HUMAN
VRLSSETGGMGSS	tr|H3BSS4|H3BSS4_HUMAN:tr|H3BRU6|H3BRU6_HUMAN:tr|F8VZX2|F8VZX2_HUMAN:Q15366|PCBP2_HUMAN
VRMVLNG	tr|F8VZU9|F8VZU9_HUMAN:tr|G8JLA2|G8JLA2_HUMAN:tr|F8W180|F8W180_HUMAN
VRPPPGPEL
VRPPVQVY	P48047|ATPO_HUMAN
VRTPYTMSY	Q9BWF3|RBM4_HUMAN
VSAEEALKY	O95163|ELP1_HUMAN:tr|F5H2T0|F5H2T0_HUMAN
VSDIVGPDGLVY	tr|M0QXL5|M0QXL5_HUMAN
VSDPVGVLY	tr|G3V372|G3V372_HUMAN:tr|A0A087WVY6|A0A087WVY6_HUMAN:tr|G3V2R2|G3V2R2_HUMAN:tr|G3V2M4|G3V2M4_HUMAN:Q9P055|JKAMP_HUMAN
VSDYLRQSY	Q68CP9|ARID2_HUMAN
VSEQELLRY	Q13608|PEX6_HUMAN
VTDDSPKYNY	P49588|SYAC_HUMAN
VTDGAILGKLY	Q8NEZ4|KMT2C_HUMAN
VTDGPGNYKY	O75882|ATRN_HUMAN
VTDKSMVDKY	Q5VYK3|ECM29_HUMAN:tr|J3KN16|J3KN16_HUMAN
VTDNRAFGY	P98082|DAB2_HUMAN
VTDPEKLNNY	Q8TEK3|DOT1L_HUMAN:tr|C9JH95|C9JH95_HUMAN
VTDRSDARLQY	Q96BI3|APH1A_HUMAN
VTDSGPTFNY	P11388|TOP2A_HUMAN
VTDTGALYLY
VTEEFQPVY	P05556|ITB1_HUMAN
VTEIDQDKY	tr|A0A087WWY3|A0A087WWY3_HUMAN:tr|Q60FE5|Q60FE5_HUMAN:P21333|FLNA_HUMAN
VTEKDLLLY	Q13425|SNTB2_HUMAN
VTELHVISY	tr|A0A0A0MTR7|A0A0A0MTR7_HUMAN
VTYVPVTTFKNL	P62899|RL31_HUMAN
VVESTGVF	P04406|G3P_HUMAN:tr|E7EUT5|E7EUT5_HUMAN
VVLPAPPAV	Q96S59|RANB9_HUMAN
VVVDPIQSV	O00487|PSDE_HUMAN
VVYALKRQGRTLYGFGG	P62805|H4_HUMAN
WEGEVVKEL	Q9UHB6|LIMA1_HUMAN:tr|F8VS07|F8VS07_HUMAN:tr|F8VQE1|F8VQE1_HUMAN
WISKQEY	P60709|ACTB_HUMAN:P63261|ACTG_HUMAN:O96019|ACL6A_HUMAN
WQRDGEDQTQDTEL	tr|A0A140T9I0|A0A140T9I0_HUMAN:tr|A0A140T913|A0A140T913_HUMAN:tr|A0A140T9X5|A0A140T9X5_HUMAN:tr|Q5SRN5|Q5SRN5_HUMAN:tr|Q5SRN7|Q5SRN7_HUMAN:tr|A0A140T9Z6|A0A140T9Z6_HUMAN:tr|B0UXQ0|B0UXQ0_HUMAN
WSDTSSGGPARAY	P61619|S61A1_HUMAN:tr|B4DR61|B4DR61_HUMAN
WTSDTQGDEAEAGEGGEN	P63104|1433Z_HUMAN:tr|B7Z2E6|B7Z2E6_HUMAN:tr|H0YB80|H0YB80_HUMAN:tr|B0AZS6|B0AZS6_HUMAN
WVPYINGKFKKDN	O14957|QCR10_HUMAN
YADHPFIF	P50454|SERPH_HUMAN
YADPVNAHY	O95758|PTBP3_HUMAN
YASAVGIGTTQVQPE	tr|B9A067|B9A067_HUMAN:Q16891|MIC60_HUMAN
YASSPGGVY	P08670|VIME_HUMAN
YASSPGGVYATRS	P08670|VIME_HUMAN
YASSPGGVYATRSS	P08670|VIME_HUMAN
YFDEHYEY	P33552|CKS2_HUMAN
YGQVFTY	Q9HD67|MYO10_HUMAN:tr|A0A0A0MQX1|A0A0A0MQX1_HUMAN
YHQYAYDGKDY	tr|A0A140T9I0|A0A140T9I0_HUMAN:tr|A0A140T913|A0A140T913_HUMAN:tr|A0A140T9X5|A0A140T9X5_HUMAN
YIDEQFERY	tr|B5MCX3|B5MCX3_HUMAN:Q15019|SEPT2_HUMAN
YIKSTMGKPQRLY	P62906|RL10A_HUMAN
YLDDPDLKY	P26358|DNMT1_HUMAN
YLDESKQLY	tr|J3QKK8|J3QKK8_HUMAN:tr|A0A0A0MRV4|A0A0A0MRV4_HUMAN:tr|J3KRV9|J3KRV9_HUMAN:Q8TBF2|PGFS_HUMAN:tr|J3KPF6|J3KPF6_HUMAN:tr|J3KPF5|J3KPF5_HUMAN:tr|A0A0A0MT35|A0A0A0MT35_HUMAN
YLDNGVVFV	tr|F5GY55|F5GY55_HUMAN:Q16531|DDB1_HUMAN
YLDPAQRGV	tr|A0A087WYU2|A0A087WYU2_HUMAN:Q96S19|CP013_HUMAN
YLDPRITVA	P11387|TOP1_HUMAN
YLDWIHHY	P20231|TRYB2_HUMAN:Q15661|TRYB1_HUMAN:tr|A0A087WUI4|A0A087WUI4_HUMAN:tr|J3QTS8|J3QTS8_HUMAN:tr|A0A087X1U0|A0A087X1U0_HUMAN:tr|A0A0C4DGM1|A0A0C4DGM1_HUMAN
YLDYDDTRY	Q9BVI4|NOC4L_HUMAN
YLHNQGIGV	O60566|BUB1B_HUMAN
YLHSQVVSV	tr|A0A140T9S0|A0A140T9S0_HUMAN:Q03519|TAP2_HUMAN:tr|A0A0G2JLV0|A0A0G2JLV0_HUMAN:tr|A0A087WYD6|A0A087WYD6_HUMAN:tr|X5CMH5|X5CMH5_HUMAN:tr|E7ENX8|E7ENX8_HUMAN
YLLPAIVH	tr|J3KTA4|J3KTA4_HUMAN:P17844|DDX5_HUMAN
YLLPAIVHI	tr|J3KTA4|J3KTA4_HUMAN:P17844|DDX5_HUMAN
YLNDLIHSV	O43572|AKA10_HUMAN
YLPPGFLSA	tr|B5MD58|B5MD58_HUMAN:P36956|SRBP1_HUMAN
YLPYPIHQV	tr|B1AVT0|B1AVT0_HUMAN:P49760|CLK2_HUMAN
YLSPDLSKV	P15056|BRAF_HUMAN
YLTNEGIAHL	Q15149|PLEC_HUMAN
YNELRVAPEEHPVL	P60709|ACTB_HUMAN:P63261|ACTG_HUMAN
YPGQPHPAL	Q14469|HES1_HUMAN
YPSSELRN	P51797|CLCN6_HUMAN
YQDTFGQQWK	O60506|HNRPQ_HUMAN
YQDTYGQQWK	tr|B4DT28|B4DT28_HUMAN:O43390|HNRPR_HUMAN
YRDSYDSY	Q14011|CIRBP_HUMAN
YREAPIDKKGNFNYIE	O14950|ML12B_HUMAN:P19105|ML12A_HUMAN:tr|J3QRS3|J3QRS3_HUMAN
YREAPIDKKGNFNYIEF	O14950|ML12B_HUMAN:P19105|ML12A_HUMAN:tr|J3QRS3|J3QRS3_HUMAN
YRGPANGF	tr|G3V153|G3V153_HUMAN:Q14444|CAPR1_HUMAN
YRGQFPEL	Q6ZS17|FA65A_HUMAN:tr|A0A0A0MTL6|A0A0A0MTL6_HUMAN
YRPPELLL	Q14004|CDK13_HUMAN
YRQDDPSYRSF	tr|B4DGU4|B4DGU4_HUMAN:P35222|CTNB1_HUMAN
YSDGYGRVY	tr|B0QYV1|B0QYV1_HUMAN:O43251|RFOX2_HUMAN:tr|A0A0G2JRD1|A0A0G2JRD1_HUMAN:tr|S4R3K7|S4R3K7_HUMAN:tr|A0A0G2JRA5|A0A0G2JRA5_HUMAN
YSDISGGGHPY	tr|H7C0G1|H7C0G1_HUMAN:Q9H330|TM245_HUMAN
YSDKYFDEHY	P33552|CKS2_HUMAN
YSDKYGLGY	P53350|PLK1_HUMAN
YSDPSTGEPATY	Q15149|PLEC_HUMAN
YSDQGIDY	Q15417|CNN3_HUMAN
YSDSLVQKGY	P52701|MSH6_HUMAN
YSEGYPGQRY	P34896|GLYC_HUMAN:tr|J3KRZ5|J3KRZ5_HUMAN
YSESNKAIY	tr|H3BNS6|H3BNS6_HUMAN
YSEYPPFSHRY	tr|H0YBH7|H0YBH7_HUMAN:Q96BY9|SARAF_HUMAN
YSGYQRDGY	tr|G3V153|G3V153_HUMAN:Q14444|CAPR1_HUMAN
YSLGSALRPS	P08670|VIME_HUMAN
YSLGSALRPSTS	P08670|VIME_HUMAN
YSLGSALRPSTSRSLY	P08670|VIME_HUMAN
YSNRVVDL	P04406|G3P_HUMAN:tr|E7EUT5|E7EUT5_HUMAN
YSQADALKY	tr|A0A0A0MSY9|A0A0A0MSY9_HUMAN:Q15910|EZH2_HUMAN:Q92800|EZH1_HUMAN
YSQSTDTSGYGQSSY	P35637|FUS_HUMAN:tr|H3BPE7|H3BPE7_HUMAN:tr|H3BNZ4|H3BNZ4_HUMAN
YSVNVDYSKLKKERPDF	O00483|NDUA4_HUMAN
YTAQPTQGY	Q01844|EWS_HUMAN:tr|A0A0D9SFL3|A0A0D9SFL3_HUMAN:tr|B0QYK0|B0QYK0_HUMAN:tr|C9JGE3|C9JGE3_HUMAN:EWSR1-FLI:tr|B0QYJ7|B0QYJ7_HUMAN:tr|F8WC90|F8WC90_HUMAN:tr|B0QYJ3|B0QYJ3_HUMAN:tr|B0QYJ4|B0QYJ4_HUMAN
YTDATPLRV	Q8N8A6|DDX51_HUMAN
YTDKIMTY	P49902|5NTC_HUMAN
YTDQFSRNY	Q07157|ZO1_HUMAN:tr|G3V1L9|G3V1L9_HUMAN:tr|A0A087X0K9|A0A087X0K9_HUMAN:tr|G5E9E7|G5E9E7_HUMAN
YTDSEARDVF	Q15149|PLEC_HUMAN
YTDSSYEEKKY	Q03013|GSTM4_HUMAN:tr|A0A0A0MR85|A0A0A0MR85_HUMAN
YTDSYTDTY	tr|H7C1M2|H7C1M2_HUMAN:P18583|SON_HUMAN
YTDTYTEAY	tr|H7C1M2|H7C1M2_HUMAN:P18583|SON_HUMAN
YTDVPFHNQY	O95897|NOE2_HUMAN:tr|K7EIS8|K7EIS8_HUMAN
YTDVSTRY	Q9Y320|TMX2_HUMAN
YTEDSPGLK	tr|S4R3B5|S4R3B5_HUMAN:P60468|SC61B_HUMAN
YTEDSPGLKV	tr|S4R3B5|S4R3B5_HUMAN:P60468|SC61B_HUMAN
YTEFTPTEKDEY	tr|F5H6I0|F5H6I0_HUMAN:P61769|B2MG_HUMAN
YTETEPYHNY	Q86VM9|ZCH18_HUMAN:tr|E7ERS3|E7ERS3_HUMAN
YVDDPYQKY	Q9NZE8|RM35_HUMAN
YVDSEGHLY	Q03135|CAV1_HUMAN
YVFPGVTRL	Q9H0A9|SPC1L_HUMAN
YVTTSTRTY	P08670|VIME_HUMAN
YVTTSTRTYSLG	P08670|VIME_HUMAN
YVTTSTRTYSLGSA	P08670|VIME_HUMAN
YYLDWIHHY	P20231|TRYB2_HUMAN:Q15661|TRYB1_HUMAN:tr|A0A087WUI4|A0A087WUI4_HUMAN:tr|J3QTS8|J3QTS8_HUMAN:tr|A0A087X1U0|A0A087X1U0_HUMAN:tr|A0A0C4DGM1|A0A0C4DGM1_HUMAN

## Sheet: Table S4H_A673 HLA-A2
Supplemental Table S4H. Peptides eluted from A673 using FLAG:HLA*A2:01 IP.
Peptide	Accession
AADAFKEL	P14314|GLU2B_HUMAN:tr|K7ELL7|K7ELL7_HUMAN
AAGSVVAAV	P24385|CCND1_HUMAN
AATEIVERV	Q9UID3|VPS51_HUMAN
AAYFCIYT
AEKLAKEAL
AIDEKVQAV	tr|A0A087WW06|A0A087WW06_HUMAN:Q96AY4|TTC28_HUMAN
AIESQDAGIKTITM	O00161|SNP23_HUMAN
AIQDKLFQV	tr|J3QTB2|J3QTB2_HUMAN:tr|H0Y922|H0Y922_HUMAN:Q9BRQ6|MIC25_HUMAN:tr|J3QTA6|J3QTA6_HUMAN
AIQEQITRV	A5YKK6|CNOT1_HUMAN
AIQHGVPMV	Q3SY77|UD3A2_HUMAN
AIVDKVPSV	Q9Y678|COPG1_HUMAN
ALADIVWRA	Q4G0A6|F188B_HUMAN
ALAEIAKAEL	P23246|SFPQ_HUMAN
ALAGDQPSV	tr|A0A087WWY3|A0A087WWY3_HUMAN:tr|Q60FE5|Q60FE5_HUMAN:P21333|FLNA_HUMAN
ALAKPPVVSV	Q96L91|EP400_HUMAN
ALAPGLPTA	Q9UMX5|NENF_HUMAN
ALAPGVRAV	tr|A0A096LP02|A0A096LP02_HUMAN:Q9Y508|RN114_HUMAN:tr|A0A096LNV3|A0A096LNV3_HUMAN
ALASHLIEA	Q9NZN4|EHD2_HUMAN
ALASVIKEL	tr|H0YHE2|H0YHE2_HUMAN:Q8WYA0|IFT81_HUMAN
ALATLIHQV	tr|F5H248|F5H248_HUMAN:Q9UBW8|CSN7A_HUMAN:tr|F5H4Z0|F5H4Z0_HUMAN:tr|F5H3M6|F5H3M6_HUMAN:tr|G3XAP1|G3XAP1_HUMAN:tr|F5GXT7|F5GXT7_HUMAN:tr|F5H4U8|F5H4U8_HUMAN:tr|F5H7C6|F5H7C6_HUMAN:tr|F5GYF7|F5GYF7_HUMAN
ALCEENMRGV	P13639|EF2_HUMAN
ALCPQVINA	tr|G3XAM7|G3XAM7_HUMAN
ALDANIARL	tr|J3QT39|J3QT39_HUMAN:Q49A88|CCD14_HUMAN:tr|A0A0A0MR27|A0A0A0MR27_HUMAN
ALDEKLLNI	Q10570|CPSF1_HUMAN
ALDEVFTKV	Q9UMX5|NENF_HUMAN
ALDSHPTIV	Q02363|ID2_HUMAN
ALDSTNVEA	tr|H3BN38|H3BN38_HUMAN:tr|B4DQU5|B4DQU5_HUMAN:P62491|RB11A_HUMAN
ALDTRVVEL	Q9Y240|CLC11_HUMAN:tr|V9H0X6|V9H0X6_HUMAN:tr|M0R081|M0R081_HUMAN
ALFEGKVQL	Q8NEZ3|WDR19_HUMAN:tr|D6R9P6|D6R9P6_HUMAN
ALFPERITV	Q5SQI0|ATAT_HUMAN
ALFPGDVDRL	P11216|PYGB_HUMAN
ALFPGVALL	P30101|PDIA3_HUMAN
ALFQRPPLI	O60832|DKC1_HUMAN:tr|H7BZF2|H7BZF2_HUMAN:tr|H7C0M1|H7C0M1_HUMAN:tr|C9IYT0|C9IYT0_HUMAN
ALGSVVAV	Q01780|EXOSX_HUMAN:tr|E9PCD7|E9PCD7_HUMAN:Q9Y2E5|MA2B2_HUMAN:tr|K7EJ37|K7EJ37_HUMAN:tr|Q5T266|Q5T266_HUMAN
ALHDILTEI	P40937|RFC5_HUMAN
ALIKQLFEA	Q86UD0|SAPC2_HUMAN
ALKDLINEA	P12004|PCNA_HUMAN
ALKRQGRTLYGFGG	P62805|H4_HUMAN
ALLDKLYAL	Q9NV31|IMP3_HUMAN
ALLDRIVSV	Q92621|NU205_HUMAN
ALLDSAHLL
ALLEEVKAL	Q96EK5|KBP_HUMAN:tr|A0A1B0GUA3|A0A1B0GUA3_HUMAN
ALLENPKMEL	tr|A0A0C4DGC9|A0A0C4DGC9_HUMAN:Q8TDR2|STK35_HUMAN:Q8N165|PDK1L_HUMAN
ALLERGYSL	tr|H0YIZ0|H0YIZ0_HUMAN:tr|G3V2Y4|G3V2Y4_HUMAN:P34897|GLYM_HUMAN
ALLESSLRQA	P24385|CCND1_HUMAN
ALLGDLTKA	Q92973|TNPO1_HUMAN:tr|A0A075B780|A0A075B780_HUMAN:O14787|TNPO2_HUMAN
ALLPSSPTL	Q92994|TF3B_HUMAN
ALLSGLREA	O60341|KDM1A_HUMAN
ALLTGIISKA	Q92621|NU205_HUMAN
ALMPVLNQV	Q5RKV6|EXOS6_HUMAN
ALNDEIRQL	Q9UQE7|SMC3_HUMAN
ALNEDIVRV	Q2M1P5|KIF7_HUMAN
ALNEEAGRLLL	tr|K7EPJ1|K7EPJ1_HUMAN:Q16763|UBE2S_HUMAN
ALNEKLVNL	O00303|EIF3F_HUMAN
ALNEQIARL	O14777|NDC80_HUMAN
ALNNLLHSL	Q96Q15|SMG1_HUMAN
ALNPVIYTV	tr|A0A0G2JM26|A0A0G2JM26_HUMAN:P21917|DRD4_HUMAN
ALPDQGIAKA	P78318|IGBP1_HUMAN
ALPPVLTTV	tr|A0A0B4J210|A0A0B4J210_HUMAN:Q6PKG0|LARP1_HUMAN:tr|H0YBJ5|H0YBJ5_HUMAN:tr|H0YBM7|H0YBM7_HUMAN
ALPSASITST
ALQEKLWNV	Q96HW7|INT4_HUMAN
ALQETLIRA
ALQEVLKTA	P25398|RS12_HUMAN
ALRDVSEEL	P40222|TXLNA_HUMAN
ALSDHHIYL	P04075|ALDOA_HUMAN
ALSERAVAV	O00487|PSDE_HUMAN
ALSFIRDEV	P55160|NCKPL_HUMAN
ALSGHLETV	P07355|ANXA2_HUMAN
ALSKEGIVAL	P40227|TCPZ_HUMAN
ALSPHNILL	Q8TEA7|TBCK_HUMAN:tr|Q5HYF5|Q5HYF5_HUMAN:tr|D6RDG2|D6RDG2_HUMAN
ALSPNNHEV	tr|E9PF58|E9PF58_HUMAN:Q92747|ARC1A_HUMAN
ALSQINTKL	tr|C9JZK8|C9JZK8_HUMAN:tr|A6NND8|A6NND8_HUMAN:tr|A6NHJ8|A6NHJ8_HUMAN:tr|A6NMA8|A6NMA8_HUMAN:O95825|QORL1_HUMAN:tr|C9JAL0|C9JAL0_HUMAN:tr|F8WF64|F8WF64_HUMAN:tr|A0A0C4DG14|A0A0C4DG14_HUMAN
ALSSSQAEV
ALTGHLEEV	tr|Q5T3N0|Q5T3N0_HUMAN:tr|Q5T3N1|Q5T3N1_HUMAN:P04083|ANXA1_HUMAN
ALTNGIYPHKLVF	Q02878|RL6_HUMAN
ALVQDLAKA	P14635|CCNB1_HUMAN
ALVSQELQRA	Q14669|TRIPC_HUMAN
ALVVQVAEA	P07686|HEXB_HUMAN
ALWDIETGQQTV	tr|C9JIS1|C9JIS1_HUMAN:tr|C9JXA5|C9JXA5_HUMAN:tr|E7EP32|E7EP32_HUMAN:P62879|GBB2_HUMAN
ALWEDEGVRA	Q5JWF2|GNAS1_HUMAN:P63092|GNAS2_HUMAN:tr|S4R3V9|S4R3V9_HUMAN:tr|S4R3E3|S4R3E3_HUMAN:tr|Q5JWE9|Q5JWE9_HUMAN:tr|H0Y7F4|H0Y7F4_HUMAN
ALWHDAENQTV	tr|E9PR16|E9PR16_HUMAN
ALWHDAENQTVV	tr|E9PR16|E9PR16_HUMAN
ALYDENTKL	P23458|JAK1_HUMAN
ALYPNVVQV	tr|H7C109|H7C109_HUMAN:Q6P158|DHX57_HUMAN
ALYSKGILL	O75694|NU155_HUMAN
AMSSKFFLV	P41221|WNT5A_HUMAN:tr|A0A087WUN1|A0A087WUN1_HUMAN:tr|C9J8I8|C9J8I8_HUMAN
AMTQLLAGV	P24821|TENA_HUMAN
APLVTLEVL
AQFEHTILL	tr|F8VRR3|F8VRR3_HUMAN:tr|F8VQZ7|F8VQZ7_HUMAN:P50579|MAP2_HUMAN
AQGGVLPNI	P20671|H2A1D_HUMAN:P0C0S8|H2A1_HUMAN:Q6FI13|H2A2A_HUMAN:P16104|H2AX_HUMAN:Q93077|H2A1C_HUMAN:Q7L7L0|H2A3_HUMAN:P04908|H2A1B_HUMAN
AQQPHIAGV	Q8TB72|PUM2_HUMAN
AQWDIGIAHA	Q9BZ95|NSD3_HUMAN
ASASSTNLKDIL	tr|F8W031|F8W031_HUMAN:tr|F8VU34|F8VU34_HUMAN:tr|F8VTT8|F8VTT8_HUMAN:tr|F8W4S1|F8W4S1_HUMAN:tr|F8W0J2|F8W0J2_HUMAN:tr|F8VWQ5|F8VWQ5_HUMAN:tr|F8VR34|F8VR34_HUMAN:tr|B4DJV2|B4DJV2_HUMAN:O75390|CISY_HUMAN:tr|F8VP03|F8VP03_HUMAN
ASILAAFSKATS	tr|F8VY04|F8VY04_HUMAN
ATDPTIHTV	tr|H0YCW6|H0YCW6_HUMAN:Q9H6U8|ALG9_HUMAN:tr|A0A087WZ62|A0A087WZ62_HUMAN
ATEDPWKTNY	tr|H7BZT7|H7BZT7_HUMAN:tr|X6RA14|X6RA14_HUMAN:P10768|ESTD_HUMAN
ATPFLVVRHQLLKT	P15954|COX7C_HUMAN
AVADTVYRA	tr|F5H6E2|F5H6E2_HUMAN:O00159|MYO1C_HUMAN
AVHDSFVAV	Q5UIP0|RIF1_HUMAN:tr|H7BZN3|H7BZN3_HUMAN
AVHEDIVAV	tr|G3V1J5|G3V1J5_HUMAN:Q9Y2L1|RRP44_HUMAN:tr|F2Z2C0|F2Z2C0_HUMAN
AVIDVGINRV	tr|B9A062|B9A062_HUMAN:P13995|MTDC_HUMAN
AVLPHVDQV	Q9Y2F5|ICE1_HUMAN
AVPPPPSSV
AVVTQVNKV	P62487|RPB7_HUMAN
DEEATGTIQED	O14950|ML12B_HUMAN:P19105|ML12A_HUMAN:tr|J3QRS3|J3QRS3_HUMAN
DEIVNNENKDVL	P30101|PDIA3_HUMAN
DGNRVLVTV	O95163|ELP1_HUMAN:tr|F5H2T0|F5H2T0_HUMAN
DIVRANTF	P40926|MDHM_HUMAN
DVELDDLGKDEL	Q15084|PDIA6_HUMAN
DWVPYINGKFKKDN	O14957|QCR10_HUMAN
EADENENITVVK	Q9NX63|MIC19_HUMAN:tr|C9JRZ6|C9JRZ6_HUMAN:tr|F8WAR4|F8WAR4_HUMAN:tr|F8WD73|F8WD73_HUMAN
EEEDVPGQAKDEL	P27797|CALR_HUMAN
EGEESRISL	P08670|VIME_HUMAN
EGPEGLKLI
ELFSSPPAV	O94916|NFAT5_HUMAN
EPAVYFKEQ	P27797|CALR_HUMAN
ESGPSIVHRKCF	P60709|ACTB_HUMAN:P63261|ACTG_HUMAN
EVISKLYAV	P50990|TCPQ_HUMAN
FASHVSPEV	Q9NP61|ARFG3_HUMAN
FEENVLPPKK	Q9H4G4|GAPR1_HUMAN
FEGKNADPIL	tr|H0YHL7|H0YHL7_HUMAN:tr|B4E3S0|B4E3S0_HUMAN:Q9ULV4|COR1C_HUMAN
FETATLRSG	P14625|ENPL_HUMAN
FGGPGTASRP	P08670|VIME_HUMAN
FGGPGTASRPSS	P08670|VIME_HUMAN
FGGPGTASRPSSS	P08670|VIME_HUMAN
FGKWSTDDVQIND	tr|M0R0F0|M0R0F0_HUMAN:P46782|RS5_HUMAN:tr|M0QZN2|M0QZN2_HUMAN:tr|M0R0R2|M0R0R2_HUMAN
FIDDANYSV	tr|E5RIB7|E5RIB7_HUMAN:O14977|AZIN1_HUMAN
FIFSDTHEL	Q9UKK3|PARP4_HUMAN
FINSSHNTYLT
FLADPSAFVAA	tr|F8W1K8|F8W1K8_HUMAN:tr|F8VWS0|F8VWS0_HUMAN:P05388|RLA0_HUMAN
FLALLAGAHA	P55058|PLTP_HUMAN
FLASESLIKQI	P62906|RL10A_HUMAN
FLDDNQIVT	tr|B3KVK2|B3KVK2_HUMAN:P62873|GBB1_HUMAN
FLDETLRSLA	O00451|GFRA2_HUMAN:tr|E5RGR6|E5RGR6_HUMAN
FLDITNPKA	tr|C9J6N9|C9J6N9_HUMAN:tr|C9JNP9|C9JNP9_HUMAN:tr|C9IZG3|C9IZG3_HUMAN:Q92890|UFD1_HUMAN
FLDNERHEV	Q16512|PKN1_HUMAN
FLDNGPKTI	tr|H0Y3P2|H0Y3P2_HUMAN:tr|D3DQV9|D3DQV9_HUMAN:P78344|IF4G2_HUMAN:tr|H0YCH5|H0YCH5_HUMAN
FLDPNNIPKA	Q9BVK2|ALG8_HUMAN:tr|H0YDQ1|H0YDQ1_HUMAN:tr|H0YDD3|H0YDD3_HUMAN
FLFEPVVKA	Q6IN85|P4R3A_HUMAN:tr|G3V5Z3|G3V5Z3_HUMAN
FLFGEVHKA	tr|Q5T670|Q5T670_HUMAN:Q7L590|MCM10_HUMAN
FLFQDTPRSI
FLLDKKIGV	tr|F5GWF6|F5GWF6_HUMAN:tr|F8VQ14|F8VQ14_HUMAN:P78371|TCPB_HUMAN
FLLDPVKGERL	Q15149|PLEC_HUMAN
FLLGPRLVLA	P49755|TMEDA_HUMAN:tr|G3V2K7|G3V2K7_HUMAN
FLLLPGPSAA	P23284|PPIB_HUMAN
FLMKNSDLYGA	Q8NEM2|SHCBP_HUMAN
FLNGEVIRL	Q99714|HCD2_HUMAN
FLNKEITSV	Q9UI10|EI2BD_HUMAN:tr|A0A087WTA5|A0A087WTA5_HUMAN:tr|E7ERK9|E7ERK9_HUMAN
FLQEGDLISA	tr|A3KFL1|A3KFL1_HUMAN:tr|A3KFL2|A3KFL2_HUMAN:Q13868|EXOS2_HUMAN
FLQEHNTTL	Q9P219|DAPLE_HUMAN
FLQPELVKL	Q14997|PSME4_HUMAN
FLSSVIQNL	Q99460|PSMD1_HUMAN:tr|A0A087WW66|A0A087WW66_HUMAN
FLYDDNQRV	P11388|TOP2A_HUMAN
FQDPVPLTV	O15164|TIF1A_HUMAN
FQYDHEAFL	Q15293|RCN1_HUMAN:Q96D15|RCN3_HUMAN
FQYDHEAFLGREVA	Q96D15|RCN3_HUMAN
FRDGDILGKYVD	tr|B8ZZ54|B8ZZ54_HUMAN:P61604|CH10_HUMAN
FTRILKHGAKDKDD	O14950|ML12B_HUMAN:P19105|ML12A_HUMAN:tr|J3QRS3|J3QRS3_HUMAN
FVDDYTVRV	O00487|PSDE_HUMAN
FVQMMTAK	tr|E7EMB3|E7EMB3_HUMAN:tr|M0QZ52|M0QZ52_HUMAN:tr|Q96HY3|Q96HY3_HUMAN:P62158|CALM_HUMAN:tr|E7ETZ0|E7ETZ0_HUMAN:tr|H0Y7A7|H0Y7A7_HUMAN
FVWSGTAEA	Q9UPT9|UBP22_HUMAN
FYQACRVT	O94916|NFAT5_HUMAN
GATAILALA
GHQQLYWSHPR	P62273|RS29_HUMAN
GIDSSSPEV	Q15365|PCBP1_HUMAN
GIPPAPRGV	P11021|GRP78_HUMAN:P38646|GRP75_HUMAN:tr|E9PKE3|E9PKE3_HUMAN:P11142|HSP7C_HUMAN
GLAAGGIVAV	Q9ULH7|MKL2_HUMAN
GLADASLLKKV	Q9UBB4|ATX10_HUMAN
GLADKVYFL	P27708|PYR1_HUMAN
GLADNTVIAKV	tr|D6R9F8|D6R9F8_HUMAN:P26639|SYTC_HUMAN
GLAEEVQRL	Q16352|AINX_HUMAN
GLAKLIADV	P39748|FEN1_HUMAN:tr|F5H1Y3|F5H1Y3_HUMAN
GLAPQIHDL	tr|F2Z2E2|F2Z2E2_HUMAN:Q86VI3|IQGA3_HUMAN
GLATDVQTV	tr|A0A087WXQ8|A0A087WXQ8_HUMAN:tr|A0A087WY10|A0A087WY10_HUMAN:tr|A0A087WUL2|A0A087WUL2_HUMAN:P49720|PSB3_HUMAN
GLDAGLHQL	Q9Y240|CLC11_HUMAN:tr|V9H0X6|V9H0X6_HUMAN:tr|M0R081|M0R081_HUMAN
GLDDIKDLKV	tr|Q5JR04|Q5JR04_HUMAN:Q9HCE1|MOV10_HUMAN
GLDIPTVQV	Q9Y6V7|DDX49_HUMAN
GLDKQIQEL	tr|R4GNH3|R4GNH3_HUMAN:P17980|PRS6A_HUMAN:tr|E9PM69|E9PM69_HUMAN
GLDPARVNV	P40926|MDHM_HUMAN
GLDPNKPPEL	Q9ULL5|PRR12_HUMAN
GLDPTQFRV	tr|A0A087WU64|A0A087WU64_HUMAN:P09884|DPOLA_HUMAN:tr|A6NMQ1|A6NMQ1_HUMAN
GLFAPVHKV	tr|J3KP58|J3KP58_HUMAN:P30622|CLIP1_HUMAN
GLFPAPIHV	Q9NR48|ASH1L_HUMAN
GLFQGKTPL	Q9ULW0|TPX2_HUMAN
GLGPTFKL	tr|E7EQH1|E7EQH1_HUMAN:Q8NFJ9|BBS1_HUMAN
GLHNVVYGI	A5YKK6|CNOT1_HUMAN
GLIDHQTYL	Q15149|PLEC_HUMAN
GLIDRQVTV	tr|H3BPE1|H3BPE1_HUMAN:tr|H3BQK9|H3BQK9_HUMAN
GLIEILKKV	tr|K7EQA1|K7EQA1_HUMAN:O14737|PDCD5_HUMAN
GLIEKNIEL	P26358|DNMT1_HUMAN
GLKEGIPAL	P13639|EF2_HUMAN
GLKGRVFEV	tr|D6RGE0|D6RGE0_HUMAN:tr|D6RI02|D6RI02_HUMAN:tr|D6RED7|D6RED7_HUMAN:tr|D6RAS7|D6RAS7_HUMAN:tr|H0Y8L7|H0Y8L7_HUMAN:tr|D6RB09|D6RB09_HUMAN:tr|E9PFI5|E9PFI5_HUMAN:tr|D6RG13|D6RG13_HUMAN:tr|D6RAT0|D6RAT0_HUMAN:P61247|RS3A_HUMAN
GLLERVKEL	tr|A0A024R4E5|A0A024R4E5_HUMAN:Q00341|VIGLN_HUMAN
GLNEEIARV	O14777|NDC80_HUMAN
GLQEAQYRL	Q13206|DDX10_HUMAN:tr|E9PIF2|E9PIF2_HUMAN
GLSPEIHTL	tr|Q5F2F8|Q5F2F8_HUMAN:P16298|PP2BB_HUMAN
GLSSELRSV
GLSTEGIYRV	Q9NRY4|RHG35_HUMAN
GLVVVNHYL	Q6UWH6|TX261_HUMAN:tr|U3KQ87|U3KQ87_HUMAN
GLWEEAYRV	Q9UG01|IF172_HUMAN
GLWGPVHEL	Q9Y4C2|TCAF1_HUMAN
GLYSGVTTV	P23921|RIR1_HUMAN
GQIEVVPEV	Q92576|PHF3_HUMAN
GSPPLAVSN	Q9NYC9|DYH9_HUMAN:tr|E7EP17|E7EP17_HUMAN
GSWDGTLRL	tr|J3KPE3|J3KPE3_HUMAN:tr|H0Y8W2|H0Y8W2_HUMAN:P63244|RACK1_HUMAN:tr|D6RAU2|D6RAU2_HUMAN:tr|E9PD14|E9PD14_HUMAN:tr|D6RFX4|D6RFX4_HUMAN:tr|D6RFZ9|D6RFZ9_HUMAN:tr|D6RHH4|D6RHH4_HUMAN:tr|D6R9Z1|D6R9Z1_HUMAN:tr|D6R9L0|D6R9L0_HUMAN
GTIGLIHAV	tr|D6RE83|D6RE83_HUMAN:P09936|UCHL1_HUMAN:tr|D6R974|D6R974_HUMAN:tr|D6R956|D6R956_HUMAN
GVLPNIQAV	P20671|H2A1D_HUMAN:P0C0S8|H2A1_HUMAN:Q6FI13|H2A2A_HUMAN:P16104|H2AX_HUMAN:Q93077|H2A1C_HUMAN:Q7L7L0|H2A3_HUMAN:P04908|H2A1B_HUMAN
GVYGDVQRV	P26599|PTBP1_HUMAN:tr|A6NLN1|A6NLN1_HUMAN:tr|A0A0U1RRM4|A0A0U1RRM4_HUMAN
HEQLSVAEITN	P68363|TBA1B_HUMAN:Q71U36|TBA1A_HUMAN
HESELSQASAAA	Q9BWF3|RBM4_HUMAN
HESELSQASAAAR	Q9BWF3|RBM4_HUMAN
HIIENIVAV	O76021|RL1D1_HUMAN:tr|I3L3U9|I3L3U9_HUMAN
HINDSAPEV	Q14008|CKAP5_HUMAN
HLDEAIHVL	P15923|TFE2_HUMAN:tr|K7ENH8|K7ENH8_HUMAN:tr|A0A0A0MRB7|A0A0A0MRB7_HUMAN:tr|X6REB3|X6REB3_HUMAN
HLEPEEVLK	Q9BRK5|CAB45_HUMAN
HLIEPLANA	Q9Y490|TLN1_HUMAN
HLLNESPML	Q92621|NU205_HUMAN
HLLQDDISS	O00767|ACOD_HUMAN
HLSDMLQQL	P53350|PLK1_HUMAN
HLWNSIHGL	tr|B7Z5R6|B7Z5R6_HUMAN:Q14596|NBR1_HUMAN
HQQLYWSHPR	P62273|RS29_HUMAN
IAPPVPLKA
IDALRDNETL	Q9NYL9|TMOD3_HUMAN:tr|H0YKU1|H0YKU1_HUMAN:tr|H0YNJ8|H0YNJ8_HUMAN
IIDVVYNA	tr|Q5JR95|Q5JR95_HUMAN:P62241|RS8_HUMAN
IIEVDPDTKEM	P08708|RS17_HUMAN
IIIPEIQKV	P55060|XPO2_HUMAN
IILGKSHYV	Q13200|PSMD2_HUMAN
ILAPVVKEI	P46940|IQGA1_HUMAN:tr|H0YLE8|H0YLE8_HUMAN
ILAQEIVKA	tr|M0QZS6|M0QZS6_HUMAN:Q9UBE0|SAE1_HUMAN
ILDAGGHNV	Q99460|PSMD1_HUMAN:tr|A0A087WW66|A0A087WW66_HUMAN
ILDAGGHNVTI	Q99460|PSMD1_HUMAN:tr|A0A087WW66|A0A087WW66_HUMAN
ILDDIGHGV	tr|E9PEZ7|E9PEZ7_HUMAN:tr|E7EW77|E7EW77_HUMAN:tr|E7EP65|E7EP65_HUMAN:tr|A0A0C4DG21|A0A0C4DG21_HUMAN:tr|F8WAL6|F8WAL6_HUMAN:Q9NYB9|ABI2_HUMAN
ILDDSHLLV	O60306|AQR_HUMAN
ILDEPTNHL
ILDPHVVLL	tr|J3KMX1|J3KMX1_HUMAN:Q99567|NUP88_HUMAN
ILDQKINEV	P11926|DCOR_HUMAN
ILFEINPKL	Q86UQ4|ABCAD_HUMAN:tr|A0A0A0MT16|A0A0A0MT16_HUMAN
ILGGPGTVQGV	tr|E9PK03|E9PK03_HUMAN:tr|J3KNF4|J3KNF4_HUMAN:O14618|CCS_HUMAN
ILGIQPPSV	Q9UPN6|SCAF8_HUMAN:tr|A0A0A0MT33|A0A0A0MT33_HUMAN
ILLDNDHYA	tr|E7EN44|E7EN44_HUMAN:tr|H3BQ67|H3BQ67_HUMAN:Q86WA8|LONP2_HUMAN
ILMEHIHKL	tr|J3QR09|J3QR09_HUMAN:tr|J3KTE4|J3KTE4_HUMAN:P84098|RL19_HUMAN
ILQDGRIFI
ILSEVQQAV	P09874|PARP1_HUMAN
ILTDITKGV	P13639|EF2_HUMAN
IMEAIQHGV	Q3SY77|UD3A2_HUMAN
IQDITQRL	P26038|MOES_HUMAN
IQVTKVTQV	P48444|COPD_HUMAN:tr|B0YIW6|B0YIW6_HUMAN
IREADIDGDGQVN	tr|E7EMB3|E7EMB3_HUMAN:tr|M0QZ52|M0QZ52_HUMAN:tr|Q96HY3|Q96HY3_HUMAN:P62158|CALM_HUMAN:tr|E7ETZ0|E7ETZ0_HUMAN:tr|H0Y7A7|H0Y7A7_HUMAN
IREADIDGDGQVNY	tr|E7EMB3|E7EMB3_HUMAN:tr|M0QZ52|M0QZ52_HUMAN:tr|Q96HY3|Q96HY3_HUMAN:P62158|CALM_HUMAN:tr|E7ETZ0|E7ETZ0_HUMAN:tr|H0Y7A7|H0Y7A7_HUMAN
KAIDEDLTAL
KDSEILYDV
KIADFGWSV	tr|J3KT86|J3KT86_HUMAN:Q96GD4|AURKB_HUMAN:tr|A3KFJ0|A3KFJ0_HUMAN:O14965|AURKA_HUMAN
KIAPNTPQL	P69849|NOMO3_HUMAN:Q15155|NOMO1_HUMAN:Q5JPE7|NOMO2_HUMAN:tr|J3KN36|J3KN36_HUMAN:tr|A0A087X117|A0A087X117_HUMAN:tr|A0A0G2JN29|A0A0G2JN29_HUMAN:tr|A0A0G2JP90|A0A0G2JP90_HUMAN:tr|A0A087WW46|A0A087WW46_HUMAN
KIGDFGLATV	P15056|BRAF_HUMAN
KIIDIQEKV	P12270|TPR_HUMAN
KIIGIMEEV	P52701|MSH6_HUMAN
KILDLETQL	Q5BJF6|ODFP2_HUMAN:tr|S4R3R9|S4R3R9_HUMAN
KILDTSVAYV	tr|A0A087WWA3|A0A087WWA3_HUMAN:tr|Q4R9M9|Q4R9M9_HUMAN:O60333|KIF1B_HUMAN
KILPDLNTV	O60287|NPA1P_HUMAN
KILPTLEAV	Q12905|ILF2_HUMAN:tr|B4DY09|B4DY09_HUMAN:tr|X6R6Z1|X6R6Z1_HUMAN
KILQELPSV	Q96ST2|IWS1_HUMAN
KIMEKIRNV	Q68D06|SLN13_HUMAN
KIPTPIVGV	tr|G3V2A0|G3V2A0_HUMAN:tr|G3XAH6|G3XAH6_HUMAN:P51003|PAPOA_HUMAN:tr|H0YJL4|H0YJL4_HUMAN
KIQEILTQV	O00425|IF2B3_HUMAN
KIVDFSYSV	O60566|BUB1B_HUMAN
KIWDPVHRV	P29144|TPP2_HUMAN:tr|Q5VZU9|Q5VZU9_HUMAN
KIYEGQVEV	tr|Q5T7N0|Q5T7N0_HUMAN:P46777|RL5_HUMAN
KIYNEFISV	tr|E9PS05|E9PS05_HUMAN:P49798|RGS4_HUMAN
KLADDLSTL	tr|A0A087WY61|A0A087WY61_HUMAN:Q14980|NUMA1_HUMAN
KLAEKLTIL	P55160|NCKPL_HUMAN
KLDDYVYYV	Q8WU17|RN139_HUMAN
KLDETGNSL	P11388|TOP2A_HUMAN
KLDQDLNEV	Q9UQE7|SMC3_HUMAN
KLDVGNAEV	tr|C9JMD7|C9JMD7_HUMAN:tr|C9JSP1|C9JSP1_HUMAN:tr|C9JQ75|C9JQ75_HUMAN:tr|C9J0M4|C9J0M4_HUMAN:P51572|BAP31_HUMAN
KLFDTQHRV	tr|E5RHH6|E5RHH6_HUMAN:Q53H54|TYW2_HUMAN
KLFEGENEHL	tr|F5H7S7|F5H7S7_HUMAN:Q13576|IQGA2_HUMAN:tr|E7EWC2|E7EWC2_HUMAN
KLGAVFNQV	Q15393|SF3B3_HUMAN
KLGDFGLATV
KLGEIVTTI
KLGPAPKTL	tr|A0A0C4DGA6|A0A0C4DGA6_HUMAN:Q14527|HLTF_HUMAN
KLGSVPVTV	Q9Y4C2|TCAF1_HUMAN
KLHDVELHQV	O14775|GBB5_HUMAN
KLHGVNINV	Q9BWF3|RBM4_HUMAN
KLIANNTTV	O96019|ACL6A_HUMAN
KLIDGQVIQL	tr|E7EN86|E7EN86_HUMAN:P52747|ZN143_HUMAN:tr|E9PMY8|E9PMY8_HUMAN:tr|C9JCG1|C9JCG1_HUMAN:tr|E9PPB0|E9PPB0_HUMAN:tr|C9JRS3|C9JRS3_HUMAN:tr|E9PLN4|E9PLN4_HUMAN:tr|E9PS81|E9PS81_HUMAN:tr|E9PJF2|E9PJF2_HUMAN:tr|C9JTC5|C9JTC5_HUMAN
KLIDPQTQV	Q9UKG1|DP13A_HUMAN
KLIPFLEKL
KLIQESPTV	tr|F5GYW0|F5GYW0_HUMAN:Q86XR8|CEP57_HUMAN:tr|H0YFT8|H0YFT8_HUMAN
KLISELQKL	Q5UIP0|RIF1_HUMAN:tr|H7BZN3|H7BZN3_HUMAN
KLISQAQEV	tr|F5H3M2|F5H3M2_HUMAN:Q9BVG8|KIFC3_HUMAN:tr|H3BMZ5|H3BMZ5_HUMAN:tr|H3BV47|H3BV47_HUMAN:tr|H3BPE2|H3BPE2_HUMAN:tr|H3BMQ3|H3BMQ3_HUMAN:tr|H3BSN2|H3BSN2_HUMAN
KLISSYYNV	Q96SK2|TM209_HUMAN
KLKPGDLVGV	tr|R4GNH3|R4GNH3_HUMAN:P17980|PRS6A_HUMAN:tr|E9PM69|E9PM69_HUMAN
KLLDEDEIRGYKL	O43719|HTSF1_HUMAN:tr|Q5H919|Q5H919_HUMAN:tr|Q5H918|Q5H918_HUMAN
KLLDVVHPA	Q99832|TCPH_HUMAN
KLLEGEESRISL	P08670|VIME_HUMAN
KLLEPVLLL	P62249|RS16_HUMAN
KLLPEYPGV	Q86XF0|DYRL1_HUMAN
KLLPQLTYL	Q92688|AN32B_HUMAN:tr|H0YN26|H0YN26_HUMAN:P39687|AN32A_HUMAN
KLNDLIQRL	P53621|COPA_HUMAN
KLNPGIAYV	Q9NVG8|TBC13_HUMAN
KLNPQQFEV	P46977|STT3A_HUMAN
KLPEKWESV	O76021|RL1D1_HUMAN:tr|I3L3U9|I3L3U9_HUMAN
KLQDQIFNL	O43665|RGS10_HUMAN
KLQEFLQTL	tr|F8W7R3|F8W7R3_HUMAN:Q9NVI1|FANCI_HUMAN
KLQEKIQEL	tr|A0A087X0P0|A0A087X0P0_HUMAN:Q02224|CENPE_HUMAN
KLQELNYNL	tr|J3KPM9|J3KPM9_HUMAN:P42224|STAT1_HUMAN
KLQEQLAQL
KLQEQVTDL	P12270|TPR_HUMAN
KLQEVGQVSV	P06756|ITAV_HUMAN
KLREDLERL	tr|J3JS69|J3JS69_HUMAN:P62269|RS18_HUMAN
KLSEMSVTL	Q12756|KIF1A_HUMAN
KLSSLIILM	P50454|SERPH_HUMAN:tr|E9PPV6|E9PPV6_HUMAN:tr|E9PR70|E9PR70_HUMAN
KLTEENTTL	Q86TG7|PEG10_HUMAN:tr|A0A087WXK2|A0A087WXK2_HUMAN:tr|A0A087WUL4|A0A087WUL4_HUMAN:tr|A0A087WX23|A0A087WX23_HUMAN:tr|B4DSP0|B4DSP0_HUMAN:tr|A0A087WZG9|A0A087WZG9_HUMAN
KLTEVHEEL	Q9UJC3|HOOK1_HUMAN
KLVDPERDMSL	tr|G3V153|G3V153_HUMAN:Q14444|CAPR1_HUMAN
KLVSELWDA	tr|B4E1C5|B4E1C5_HUMAN:tr|B4DDD8|B4DDD8_HUMAN:tr|B3KWE1|B3KWE1_HUMAN:P12081|SYHC_HUMAN
KLWEAESKL	Q9NYP9|MS18A_HUMAN
KLWPEASKV	Q9NZJ4|SACS_HUMAN:tr|B2REB0|B2REB0_HUMAN:tr|H0Y6M8|H0Y6M8_HUMAN
KLWTGGLDNTV
KMADIEYRL	P40937|RFC5_HUMAN
KMSELQTYV	P49454|CENPF_HUMAN
KNDLLSELL	tr|F5H7S7|F5H7S7_HUMAN:Q13576|IQGA2_HUMAN:tr|E7EWC2|E7EWC2_HUMAN
KQFEKQVEL	Q14204|DYHC1_HUMAN
KQISQAYEV	P31689|DNJA1_HUMAN
KQVEEIFNL	P78347|GTF2I_HUMAN
KQVSDLISV	tr|J3KTA4|J3KTA4_HUMAN:P17844|DDX5_HUMAN
KQYGNEVFL	P50990|TCPQ_HUMAN
KRELQPSEEVTWK	O75438|NDUB1_HUMAN
KTIETSPSL	tr|F8W7R3|F8W7R3_HUMAN:Q9NVI1|FANCI_HUMAN
KTLEGEFSV	tr|H0YJU4|H0YJU4_HUMAN:tr|H0YJV7|H0YJV7_HUMAN:O15391|TYY2_HUMAN:P25490|TYY1_HUMAN
KTLERSYLL	P23921|RIR1_HUMAN
KVAAYDKL	P35579|MYH9_HUMAN
KVADGFKVV	P49915|GUAA_HUMAN
KVADGLVKV	tr|X6RA56|X6RA56_HUMAN:tr|X6RLR1|X6RLR1_HUMAN:O75935|DCTN3_HUMAN
KVAPAPAVV	P62424|RL7A_HUMAN
KVFDPVPVGV	Q08211|DHX9_HUMAN
KVFGGFQVV	Q14469|HES1_HUMAN
KVGPVPVLV	tr|S4R3B5|S4R3B5_HUMAN:P60468|SC61B_HUMAN
KVIDEIYRV	Q9NVF7|FBX28_HUMAN
KVIDQQNGL
KVIDYVPGI	tr|C9JXM5|C9JXM5_HUMAN:tr|G5E9W1|G5E9W1_HUMAN:Q7Z3E1|PARPT_HUMAN
KVIEINPYL	P28074|PSB5_HUMAN
KVIPVYVGV	O00522|KRIT1_HUMAN
KVLDFEHFL	tr|G3V1Y7|G3V1Y7_HUMAN:P60660|MYL6_HUMAN:tr|J3KND3|J3KND3_HUMAN:tr|F8VZU9|F8VZU9_HUMAN:tr|G8JLA2|G8JLA2_HUMAN:tr|F8W180|F8W180_HUMAN
KVPEWVDTV	P39019|RS19_HUMAN:tr|M0R2L9|M0R2L9_HUMAN:tr|M0QXK4|M0QXK4_HUMAN:tr|M0QYF7|M0QYF7_HUMAN:tr|M0R140|M0R140_HUMAN
LADLATAQV	Q96T25|ZIC5_HUMAN
LAVVAGVAAE	tr|F8VV69|F8VV69_HUMAN:Q6N075|MFSD5_HUMAN
LDTGTSLIT
LIDKVWQL	Q92503|S14L1_HUMAN
LILDPIFKV	P13639|EF2_HUMAN
LIYKDLVSV	Q9BRQ4|CK070_HUMAN:tr|E9PM77|E9PM77_HUMAN
LLAAWTARA	tr|E9PG40|E9PG40_HUMAN:P05067|A4_HUMAN
LLAPVVKEI	tr|F5H7S7|F5H7S7_HUMAN:Q13576|IQGA2_HUMAN:tr|E7EWC2|E7EWC2_HUMAN
LLDEPTNHL	Q9UG63|ABCF2_HUMAN
LLDPNVKSI	tr|F6QUN3|F6QUN3_HUMAN:tr|H0Y4B0|H0Y4B0_HUMAN:tr|F6UGJ8|F6UGJ8_HUMAN:O43414|ERI3_HUMAN
LLDPNVKSIFV	tr|F6QUN3|F6QUN3_HUMAN:tr|H0Y4B0|H0Y4B0_HUMAN:tr|F6UGJ8|F6UGJ8_HUMAN:O43414|ERI3_HUMAN
LLDRFLATV	Q14094|CCNI_HUMAN:tr|D6RH01|D6RH01_HUMAN:tr|D6RG12|D6RG12_HUMAN
LLEPYKPPSAQ	tr|A0A087WXS7|A0A087WXS7_HUMAN:O43681|ASNA_HUMAN
LLGPPPVGV	tr|F6WSM2|F6WSM2_HUMAN:tr|F6VD24|F6VD24_HUMAN:tr|H0Y5D5|H0Y5D5_HUMAN:tr|Q9BTG3|Q9BTG3_HUMAN:tr|Q5SYW2|Q5SYW2_HUMAN:Q9ULV3|CIZ1_HUMAN:tr|F5H2X7|F5H2X7_HUMAN
LLGPRLVLA	P49755|TMEDA_HUMAN:tr|G3V2K7|G3V2K7_HUMAN
LLIPGLATA	O15239|NDUA1_HUMAN
LLLAAPAQA
LLLAQLSDA	Q9NQ34|TMM9B_HUMAN
LLLPGPSAA	P23284|PPIB_HUMAN
LLPAIVHI	tr|J3KTA4|J3KTA4_HUMAN:P17844|DDX5_HUMAN
LLPPPPCPA	Q9BTY2|FUCO2_HUMAN:Q9NYG8|KCNK4_HUMAN
LLPPPPRVGG	P08648|ITA5_HUMAN
LLPPQPALA
LLQDRLVSV	Q9H4M7|PKHA4_HUMAN
LLSDTVQHL	P42226|STAT6_HUMAN
LLWEAGSEA	Q9Y5E4|PCDB5_HUMAN
LLYDLADQLHA	P13804|ETFA_HUMAN:tr|H0YK49|H0YK49_HUMAN
LLYGGDLHSA	Q7Z478|DHX29_HUMAN:tr|A0A087WYN9|A0A087WYN9_HUMAN
LLYQGPHNTL	P13612|ITA4_HUMAN
LMTKEISSV	P78527|PRKDC_HUMAN
LRVAPEEHPVL	P60709|ACTB_HUMAN:P63261|ACTG_HUMAN
LSQLSLAGAL
LTDITKGVQY	P13639|EF2_HUMAN
LTEDPPPAT	P43220|GLP1R_HUMAN
LTPAANAP	Q5JWF2|GNAS1_HUMAN
LTQVGSILGNLKD	O00161|SNP23_HUMAN
LVASVLVG
LVVRHQLLKT	P15954|COX7C_HUMAN
LYVDDPDKD	tr|F2Z2U2|F2Z2U2_HUMAN:Q969X5|ERGI1_HUMAN:tr|F2Z3Q5|F2Z3Q5_HUMAN:tr|H0YAV2|H0YAV2_HUMAN
LYVDDPDKDSG	tr|F2Z2U2|F2Z2U2_HUMAN:Q969X5|ERGI1_HUMAN:tr|F2Z3Q5|F2Z3Q5_HUMAN:tr|H0YAV2|H0YAV2_HUMAN
LYVDDPDKDSGG	tr|F2Z2U2|F2Z2U2_HUMAN:Q969X5|ERGI1_HUMAN:tr|F2Z3Q5|F2Z3Q5_HUMAN:tr|H0YAV2|H0YAV2_HUMAN
LYVDDPDKDSGGKI	tr|F2Z2U2|F2Z2U2_HUMAN:Q969X5|ERGI1_HUMAN:tr|F2Z3Q5|F2Z3Q5_HUMAN:tr|H0YAV2|H0YAV2_HUMAN
MATAASSSSLEKS	P60709|ACTB_HUMAN:P63261|ACTG_HUMAN
MFGGPGTASRPSS	P08670|VIME_HUMAN
MIREADIDGDGQVN	tr|E7EMB3|E7EMB3_HUMAN:tr|M0QZ52|M0QZ52_HUMAN:tr|Q96HY3|Q96HY3_HUMAN:P62158|CALM_HUMAN:tr|E7ETZ0|E7ETZ0_HUMAN:tr|H0Y7A7|H0Y7A7_HUMAN
MNEAPGPINF	O14950|ML12B_HUMAN:P19105|ML12A_HUMAN:tr|J3QRS3|J3QRS3_HUMAN
MRYVASYLL	P05387|RLA2_HUMAN
NAANVGWNNSTFA	P14174|MIF_HUMAN
NKELDPIQKL	P18859|ATP5J_HUMAN
NLAEDIMRL	P08670|VIME_HUMAN
NLAENISRV	P11216|PYGB_HUMAN
NLAPAPLNA	tr|C9JP39|C9JP39_HUMAN:tr|C9J103|C9J103_HUMAN:tr|C9JT76|C9JT76_HUMAN:tr|C9JQ14|C9JQ14_HUMAN:tr|C9JKV3|C9JKV3_HUMAN:tr|C9JBB3|C9JBB3_HUMAN:P10646|TFPI1_HUMAN
NLDPAVHEV	tr|F8WD09|F8WD09_HUMAN:Q9HCN4|GPN1_HUMAN
NLFNKYPAL
NLLPKLHIV	Q9Y696|CLIC4_HUMAN:O00299|CLIC1_HUMAN
NLMEQPIKV	P14923|PLAK_HUMAN:tr|C9J826|C9J826_HUMAN:tr|C9JK18|C9JK18_HUMAN:tr|C9JKY1|C9JKY1_HUMAN:tr|C9JPI2|C9JPI2_HUMAN:tr|K7ERP3|K7ERP3_HUMAN:tr|C9JTX4|C9JTX4_HUMAN
NLYPFVKTV	P31939|PUR9_HUMAN:tr|C9JLK0|C9JLK0_HUMAN
NMVAKVDEV	P62906|RL10A_HUMAN
NMVDIIHSV	tr|F8WBI9|F8WBI9_HUMAN:tr|E9PEC3|E9PEC3_HUMAN:tr|E7ETT4|E7ETT4_HUMAN:tr|E7EUY3|E7EUY3_HUMAN:tr|E7ETT1|E7ETT1_HUMAN:P05166|PCCB_HUMAN:tr|E9PDR0|E9PDR0_HUMAN:tr|C9JQS9|C9JQS9_HUMAN:tr|E7EX59|E7EX59_HUMAN
NMYGKVVTV	O00267|SPT5H_HUMAN
NQFPGFKEV	tr|M0R268|M0R268_HUMAN:P09012|SNRPA_HUMAN
NVEWAKPSTN	O75821|EIF3G_HUMAN
PGVTVKDVNQQE	P39019|RS19_HUMAN:tr|M0R2L9|M0R2L9_HUMAN:tr|M0QXK4|M0QXK4_HUMAN:tr|M0QYF7|M0QYF7_HUMAN:tr|M0R140|M0R140_HUMAN
PKFEVIEKPQA	P18859|ATP5J_HUMAN
PLGPAPVSV	P57086|SCND1_HUMAN
PRWGPGAGPV
PVPEEEEGFEGGD	Q16643|DREB_HUMAN
PVVVVSSLL	Q8N201|INT1_HUMAN
QGRSGPVSA
QGVVTTLENV	P02751|FINC_HUMAN
QILEGVHYL	Q9Y2U5|M3K2_HUMAN
QLAQFVHEV	Q92771|DDX12_HUMAN:tr|F5GXJ8|F5GXJ8_HUMAN:tr|F6WZM0|F6WZM0_HUMAN:tr|F5H235|F5H235_HUMAN:tr|C9K0E8|C9K0E8_HUMAN:tr|B4DMS8|B4DMS8_HUMAN:A8MPP1|D11L8_HUMAN:Q96FC9|DDX11_HUMAN
QLEDGRTLSDY	tr|F5GZ39|F5GZ39_HUMAN:tr|M0R1V7|M0R1V7_HUMAN:tr|J3QS39|J3QS39_HUMAN:tr|J3QTR3|J3QTR3_HUMAN:tr|F5H6Q2|F5H6Q2_HUMAN:tr|F5GYU3|F5GYU3_HUMAN:tr|F5H2Z3|F5H2Z3_HUMAN:tr|F5H265|F5H265_HUMAN:tr|B4DV12|B4DV12_HUMAN:tr|F5H388|F5H388_HUMAN:tr|F5H747|F5H747_HUMAN:tr|F5GXK7|F5GXK7_HUMAN:tr|J3QKN0|J3QKN0_HUMAN:P0CG47|UBB_HUMAN:tr|Q5PY61|Q5PY61_HUMAN:tr|Q96C32|Q96C32_HUMAN
QLIDIIHTA	Q9NXF1|TEX10_HUMAN
QLIDKVWQL	Q92503|S14L1_HUMAN
QLLDFERTL	Q16829|DUS7_HUMAN:Q16828|DUS6_HUMAN:tr|F8VW29|F8VW29_HUMAN
QLLDFSQKL	O14980|XPO1_HUMAN
QLLEKVIEL	tr|H0Y5L2|H0Y5L2_HUMAN
QLLGSAHEV	tr|A0A0D9SF54|A0A0D9SF54_HUMAN:Q13813|SPTN1_HUMAN:tr|A0A0D9SGF6|A0A0D9SGF6_HUMAN
QLLSEITRV	Q14997|PSME4_HUMAN
QLQEENFRL	Q9UJC3|HOOK1_HUMAN:Q96ED9|HOOK2_HUMAN
QLQGYLRSV	Q02878|RL6_HUMAN
QLVDIIEKV	tr|B3KQ25|B3KQ25_HUMAN:tr|K9J957|K9J957_HUMAN:P61289|PSME3_HUMAN:tr|K7EMD0|K7EMD0_HUMAN:tr|K7EPX6|K7EPX6_HUMAN:tr|K7EKR3|K7EKR3_HUMAN:tr|K7ENH2|K7ENH2_HUMAN:tr|K7ESG5|K7ESG5_HUMAN
QLVPALAKV
QLYRGLGGQL	tr|J3KR97|J3KR97_HUMAN
QQIGKVVQV	tr|J3KS10|J3KS10_HUMAN:tr|J3KTJ8|J3KTJ8_HUMAN:tr|J3QRI7|J3QRI7_HUMAN:tr|J3QQQ9|J3QQQ9_HUMAN:tr|J3QQV1|J3QQV1_HUMAN:tr|E5RIT6|E5RIT6_HUMAN:tr|J3QRC4|J3QRC4_HUMAN:P61254|RL26_HUMAN:Q9UNX3|RL26L_HUMAN
QVFPGLLERV	Q9UBB4|ATX10_HUMAN
QVIPVLPQV
QVVGGIYGV	P13639|EF2_HUMAN
RFQSSAVMAL	Q71DI3|H32_HUMAN:P68431|H31_HUMAN
RIADQFLGA	O60341|KDM1A_HUMAN
RIIDTVAQV	Q9UKK3|PARP4_HUMAN
RIIDVVYNA	tr|Q5JR95|Q5JR95_HUMAN:P62241|RS8_HUMAN
RISGATFSV	P28074|PSB5_HUMAN
RIWEPTYTI
RLAADDFRV	tr|F8VZY9|F8VZY9_HUMAN:P05783|K1C18_HUMAN
RLAHYIDRV	Q03252|LMNB2_HUMAN
RLASYLDRV	tr|F8VZY9|F8VZY9_HUMAN:P05783|K1C18_HUMAN
RLAVYIDKV	P20700|LMNB1_HUMAN
RLDDAIHVL	tr|B4DGI9|B4DGI9_HUMAN:Q99081|HTF4_HUMAN
RLDDVSNDV	Q86Y56|DAAF5_HUMAN:tr|H0Y650|H0Y650_HUMAN
RLDELGGVYL	P04844|RPN2_HUMAN:tr|Q5JYR7|Q5JYR7_HUMAN:tr|F2Z3K5|F2Z3K5_HUMAN:tr|Q5JYR4|Q5JYR4_HUMAN
RLDGENIYI	tr|Q4VB86|Q4VB86_HUMAN:P11171|41_HUMAN
RLDPHTLEV	O95897|NOE2_HUMAN:tr|K7EIS8|K7EIS8_HUMAN
RLFDEPQLA	Q9BX70|BTBD2_HUMAN
RLFDEPQLASL	Q9BX70|BTBD2_HUMAN
RLIDLPGTEL	Q14CB8|RHG19_HUMAN:tr|R4GMS4|R4GMS4_HUMAN
RLIEESVTV	tr|E9PR16|E9PR16_HUMAN
RLIKSMESV
RLIPTLVSI	Q96P70|IPO9_HUMAN
RLIQESPTL	Q6P1A2|MBOA5_HUMAN
RLISETTSV	Q06136|KDSR_HUMAN:tr|K7ERC8|K7ERC8_HUMAN
RLLDYVVN	Q63ZY3|KANK2_HUMAN:tr|K7EIU4|K7EIU4_HUMAN
RLLDYVVNI	Q63ZY3|KANK2_HUMAN:tr|K7EIU4|K7EIU4_HUMAN
RLLEATSYL	O60341|KDM1A_HUMAN
RLLEGVNQL	Q10570|CPSF1_HUMAN
RLLEPAQVQQL	Q8NBI6|XXLT1_HUMAN:tr|A0A140T9D0|A0A140T9D0_HUMAN
RLLEQKVEL	Q9H307|PININ_HUMAN
RLLPKVQEV	Q86UD0|SAPC2_HUMAN
RLNDFASTV	P20674|COX5A_HUMAN
RLNDTIQLL	Q96T88|UHRF1_HUMAN:tr|A0A087WVR3|A0A087WVR3_HUMAN:tr|A0A087WTW0|A0A087WTW0_HUMAN
RLNIPVSQV	P05023|AT1A1_HUMAN
RLNKVISEL	P05387|RLA2_HUMAN
RLPEAIEEV	Q9UBQ7|GRHPR_HUMAN:tr|U3KQ56|U3KQ56_HUMAN
RLQEVIETL	O00232|PSD12_HUMAN
RLSDLSEQL	tr|A0A0A0MRE9|A0A0A0MRE9_HUMAN:tr|A0A0A0MRF6|A0A0A0MRF6_HUMAN:Q99996|AKAP9_HUMAN:tr|A0A087WX84|A0A087WX84_HUMAN
RLSELGITQA	Q8NEM2|SHCBP_HUMAN
RLSYPPHSV	tr|B4DGI9|B4DGI9_HUMAN:Q99081|HTF4_HUMAN
RLTPKLMEV	tr|A0A087WZK9|A0A087WZK9_HUMAN
RLTQELQQA	P49454|CENPF_HUMAN
RLVPSVNGV	tr|F5H2F4|F5H2F4_HUMAN:P11586|C1TC_HUMAN
RLWDLTTGTTT	tr|J3KPE3|J3KPE3_HUMAN:tr|H0Y8W2|H0Y8W2_HUMAN:P63244|RACK1_HUMAN:tr|D6RAU2|D6RAU2_HUMAN:tr|E9PD14|E9PD14_HUMAN:tr|D6RFX4|D6RFX4_HUMAN:tr|D6RFZ9|D6RFZ9_HUMAN:tr|D6RHH4|D6RHH4_HUMAN:tr|D6R9Z1|D6R9Z1_HUMAN:tr|D6R9L0|D6R9L0_HUMAN
RLWGEPVNL	O00507|USP9Y_HUMAN
RLWPKIQGL	Q9NX09|DDIT4_HUMAN
RLYDGLFKV	tr|F5GY55|F5GY55_HUMAN:Q16531|DDB1_HUMAN
RLYDPASGTISL	Q9NRK6|ABCBA_HUMAN
RLYGYFHDA	tr|A3KFJ0|A3KFJ0_HUMAN:O14965|AURKA_HUMAN
RLYTEPLLV	Q969N2|PIGT_HUMAN
RLYTKLLNEA	Q9HD67|MYO10_HUMAN:tr|A0A0A0MQX1|A0A0A0MQX1_HUMAN
RMFGGPGTAS	P08670|VIME_HUMAN
RMFGIPVVV	tr|F5H2F4|F5H2F4_HUMAN:P11586|C1TC_HUMAN
RMLPHAPGV	Q13547|HDAC1_HUMAN:Q92769|HDAC2_HUMAN
RQADKVWRL	tr|C9JWJ8|C9JWJ8_HUMAN
RQFDHPHIV	tr|H0YBP1|H0YBP1_HUMAN:Q05397|FAK1_HUMAN:tr|E7ESA6|E7ESA6_HUMAN:tr|E5RJI4|E5RJI4_HUMAN:tr|E9PEI4|E9PEI4_HUMAN:tr|H0YB16|H0YB16_HUMAN:tr|H0YBZ1|H0YBZ1_HUMAN
RQIDQFLVV	O94776|MTA2_HUMAN
RQLEEEGITFV	Q92503|S14L1_HUMAN
RTFEKIEEV	tr|M0R0Q7|M0R0Q7_HUMAN:tr|F5GZ28|F5GZ28_HUMAN:P18858|DNLI1_HUMAN
RTLNLTDV
RVAPEEHPVL	P60709|ACTB_HUMAN:P63261|ACTG_HUMAN
RVAPEEHPVLL	P60709|ACTB_HUMAN:P63261|ACTG_HUMAN
RVDPNGSRYLL	tr|F5GY55|F5GY55_HUMAN:Q16531|DDB1_HUMAN
RVIGTLEEV	P46060|RAGP1_HUMAN
RVLDTSVAYV	Q12756|KIF1A_HUMAN
RVLPGQAVTGV	tr|D6RAV1|D6RAV1_HUMAN:Q8TAT5|NEIL3_HUMAN
RVLPPSALQSV	tr|J3KT86|J3KT86_HUMAN:Q96GD4|AURKB_HUMAN
RVPPPPPIA	tr|G3V4W0|G3V4W0_HUMAN:tr|B4DY08|B4DY08_HUMAN:tr|B2R5W2|B2R5W2_HUMAN:tr|G3V4C1|G3V4C1_HUMAN:tr|G3V2Q1|G3V2Q1_HUMAN:P07910|HNRPC_HUMAN:tr|G3V576|G3V576_HUMAN:tr|G3V555|G3V555_HUMAN:tr|G3V575|G3V575_HUMAN
RVPPPPQSV	P29353|SHC1_HUMAN:tr|H0Y539|H0Y539_HUMAN:tr|X6R6D0|X6R6D0_HUMAN
SEESYKDSTL	P62258|1433E_HUMAN:P63104|1433Z_HUMAN:tr|B7Z2E6|B7Z2E6_HUMAN:tr|H0YB80|H0YB80_HUMAN:tr|B0AZS6|B0AZS6_HUMAN
SIHDVTFQV	tr|E7EPI0|E7EPI0_HUMAN:Q9P2D0|IBTK_HUMAN
SIIGRLLEV	tr|E9PMD7|E9PMD7_HUMAN:P62136|PP1A_HUMAN
SILDIVTKV	Q52LD8|RFTN2_HUMAN
SILEDPPSI	Q9NVM9|ASUN_HUMAN:tr|H0YH12|H0YH12_HUMAN
SILEHQIQV	P33991|MCM4_HUMAN
SITSELHAV
SIYPSPTGV	Q6P2Q9|PRP8_HUMAN
SLADIAQKL	O43242|PSMD3_HUMAN
SLADLQNDEV	tr|D6RGE0|D6RGE0_HUMAN:tr|D6RI02|D6RI02_HUMAN:tr|D6RED7|D6RED7_HUMAN:tr|D6RAS7|D6RAS7_HUMAN:tr|H0Y8L7|H0Y8L7_HUMAN:tr|D6RB09|D6RB09_HUMAN:tr|E9PFI5|E9PFI5_HUMAN:tr|D6RG13|D6RG13_HUMAN:tr|D6RAT0|D6RAT0_HUMAN:P61247|RS3A_HUMAN
SLADLYFRA	Q9UJX3|APC7_HUMAN
SLAEVNTQL	Q9BV73|CP250_HUMAN
SLAGGIIGV	tr|Q5T6W2|Q5T6W2_HUMAN:P61978|HNRPK_HUMAN
SLAKIYTEA	Q92522|H1X_HUMAN
SLAQYLINA	Q15365|PCBP1_HUMAN
SLAQYLINV	tr|H3BSS4|H3BSS4_HUMAN:tr|H3BRU6|H3BRU6_HUMAN:tr|F8VZX2|F8VZX2_HUMAN:Q15366|PCBP2_HUMAN
SLAQYNPKL	P27986|P85A_HUMAN
SLDDHVVAV	A2RRH5|WDR27_HUMAN
SLDQPTQTV	Q99613|EIF3C_HUMAN:B5ME19|EIFCL_HUMAN
SLFEKGLKNV	Q9UKA1|FBXL5_HUMAN:tr|H0Y9Y0|H0Y9Y0_HUMAN:tr|D6RHC3|D6RHC3_HUMAN:tr|D6RCR7|D6RCR7_HUMAN:tr|H0YAG2|H0YAG2_HUMAN
SLFEKHKL
SLFGGSVKL	Q8WUM4|PDC6I_HUMAN
SLFPGKLEV	Q13045|FLII_HUMAN
SLFPHNPQFI	Q9H9Y2|RPF1_HUMAN
SLFRVITEV	Q93063|EXT2_HUMAN
SLGSALRPSTS	P08670|VIME_HUMAN
SLIEKYFSV	P52292|IMA1_HUMAN
SLIGHLQTL	Q16690|DUS5_HUMAN
SLIPTSPQV	tr|M0R0X3|M0R0X3_HUMAN:tr|A0A087WZT0|A0A087WZT0_HUMAN:tr|M0QZ22|M0QZ22_HUMAN:Q5PRF9|SMAG2_HUMAN
SLIRSVVAL	P51665|PSMD7_HUMAN
SLLDDLHSA
SLLDEFYKL	tr|G3V153|G3V153_HUMAN:Q14444|CAPR1_HUMAN
SLLDIIEKV	tr|H3BMQ0|H3BMQ0_HUMAN:P49815|TSC2_HUMAN
SLLDKIIGA	Q6NZI2|PTRF_HUMAN
SLLDPVPEV	Q92616|GCN1_HUMAN
SLLEKSLGL	tr|D6RBD7|D6RBD7_HUMAN:O43324|MCA3_HUMAN:tr|C9J1V9|C9J1V9_HUMAN
SLLENIAKA	tr|Q7Z3Z5|Q7Z3Z5_HUMAN:Q93074|MED12_HUMAN
SLLESVQKL	Q13535|ATR_HUMAN
SLLPTEQPRL
SLLQTLYKV	P46060|RAGP1_HUMAN
SLLSHVEQL	tr|B1AK43|B1AK43_HUMAN:tr|B1AK45|B1AK45_HUMAN:Q9UI95|MD2L2_HUMAN:tr|B1AK44|B1AK44_HUMAN
SLQAVILSS
SLQSTILGV	tr|E7EN44|E7EN44_HUMAN:Q86WA8|LONP2_HUMAN
SLSDTVEKL
SLSEKQYFL	Q8TCY9|URGCP_HUMAN
SLSEKTVLL
SLSGELREV
SLTGHISTV	tr|H0YA24|H0YA24_HUMAN:O43660|PLRG1_HUMAN
SLTGRLDEV	P42226|STAT6_HUMAN
SLTSEIHFL	tr|A0A0A0MRG9|A0A0A0MRG9_HUMAN:tr|Q5JTU8|Q5JTU8_HUMAN
SLVPHNYGL
SLWFKPEEL	P22392|NDKB_HUMAN:tr|Q32Q12|Q32Q12_HUMAN
SLWGGDVVL	Q7Z7G8|VP13B_HUMAN
SLYDYNPNL	Q99613|EIF3C_HUMAN:B5ME19|EIFCL_HUMAN
SLYEMVSRV	Q08945|SSRP1_HUMAN
SLYGGTITI	Q5VTR2|BRE1A_HUMAN
SLYSQVHQI	tr|Q7Z3Z5|Q7Z3Z5_HUMAN:Q93074|MED12_HUMAN
SMLEDVQRA	Q9NW13|RBM28_HUMAN:tr|C9JE21|C9JE21_HUMAN:tr|C9JAA9|C9JAA9_HUMAN
SMYGVDLHKA	tr|Q4VB86|Q4VB86_HUMAN:P11171|41_HUMAN
SPGGVYAT	P08670|VIME_HUMAN
SQVEILQRV	Q02535|ID3_HUMAN
STDPSVLGKY	Q14469|HES1_HUMAN
STRTYSLGSA	P08670|VIME_HUMAN
SVDPHGFISY	tr|M0R047|M0R047_HUMAN:tr|M0R1Y4|M0R1Y4_HUMAN:tr|M0R003|M0R003_HUMAN:Q3ZCQ8|TIM50_HUMAN
SVHKGFAFV	tr|G3V4W0|G3V4W0_HUMAN:tr|B4DY08|B4DY08_HUMAN:tr|B2R5W2|B2R5W2_HUMAN:tr|G3V4C1|G3V4C1_HUMAN:tr|G3V2Q1|G3V2Q1_HUMAN:P07910|HNRPC_HUMAN:tr|G3V576|G3V576_HUMAN:tr|G3V555|G3V555_HUMAN:tr|G3V575|G3V575_HUMAN
SVITQVFHV	tr|A0A024R4E5|A0A024R4E5_HUMAN:Q00341|VIGLN_HUMAN
SVMGNIIHV	Q9UPS6|SET1B_HUMAN:tr|A0A0A0MQV9|A0A0A0MQV9_HUMAN
TGPFVAFGIEA
TIMPKDIQL	tr|K7EK07|K7EK07_HUMAN:P84243|H33_HUMAN:Q71DI3|H32_HUMAN:P68431|H31_HUMAN
TIPEAFRGV	O00299|CLIC1_HUMAN
TLADLVHHV	tr|H0Y4W2|H0Y4W2_HUMAN:tr|F2Z2U4|F2Z2U4_HUMAN:Q9Y4A5|TRRAP_HUMAN
TLADVLYHV	tr|H0YAQ0|H0YAQ0_HUMAN:tr|F5H8F7|F5H8F7_HUMAN:Q9UBL3|ASH2L_HUMAN
TLAKYLMEL	P14635|CCNB1_HUMAN:tr|H1UBN3|H1UBN3_HUMAN:O95067|CCNB2_HUMAN
TLFPKDVQL	P49450|CENPA_HUMAN
TLHEYNQEL	Q9UKZ4|TEN1_HUMAN
TLIDLPGITKV	P50570|DYN2_HUMAN
TLKETNEEL	Q9UJC3|HOOK1_HUMAN
TLLRLLYEA	Q7L2H7|EIF3M_HUMAN:tr|J3KNJ2|J3KNJ2_HUMAN
TLNDREYQL	P27708|PYR1_HUMAN
TLNEKLTAL	Q8WUW1|BRK1_HUMAN
TLQEQLEKA	Q9H307|PININ_HUMAN
TLSERLWGL	Q9NS69|TOM22_HUMAN
TLSEVTNQL	Q9H0K1|SIK2_HUMAN
TLSTVISKV
TLTEEGVIKV	Q9BZE4|NOG1_HUMAN
TLTGKTITL	tr|F5GZ39|F5GZ39_HUMAN:tr|M0R1V7|M0R1V7_HUMAN:tr|J3QS39|J3QS39_HUMAN:tr|J3QTR3|J3QTR3_HUMAN:tr|F5H6Q2|F5H6Q2_HUMAN:tr|F5GYU3|F5GYU3_HUMAN:tr|F5H2Z3|F5H2Z3_HUMAN:tr|F5H265|F5H265_HUMAN:tr|B4DV12|B4DV12_HUMAN:tr|F5H388|F5H388_HUMAN:tr|F5H747|F5H747_HUMAN:tr|F5GXK7|F5GXK7_HUMAN:tr|J3QKN0|J3QKN0_HUMAN:P0CG47|UBB_HUMAN:tr|Q5PY61|Q5PY61_HUMAN:tr|Q96C32|Q96C32_HUMAN
TLTSKLYSL	Q9UDW1|QCR9_HUMAN
TLVDFPLHL	tr|A0A0A0MRB5|A0A0A0MRB5_HUMAN:Q8WXG6|MADD_HUMAN:tr|C9J6B0|C9J6B0_HUMAN
TLVEAIKQV	tr|Q5JR04|Q5JR04_HUMAN:Q9HCE1|MOV10_HUMAN
TLVYHVVGV	Q15393|SF3B3_HUMAN
TLWGIQKEL	P00338|LDHA_HUMAN
TLWPEVQKL	Q6IA86|ELP2_HUMAN:tr|H0YFW0|H0YFW0_HUMAN
TLWRGPVVV	Q8NFT2|STEA2_HUMAN:tr|B5MC02|B5MC02_HUMAN
TLWVDPYEV	P78543|BTG2_HUMAN
TLYEAVREV	P62906|RL10A_HUMAN
TLYEHNNEL	tr|F8VUB6|F8VUB6_HUMAN:Q9NRG9|AAAS_HUMAN
TMMSRPPVL	tr|E9PJW4|E9PJW4_HUMAN:tr|H0YCG9|H0YCG9_HUMAN:tr|E9PM62|E9PM62_HUMAN:Q5T9L3|WLS_HUMAN
TQVGSILGNLKD	O00161|SNP23_HUMAN
TTSTRTYSLGSA	P08670|VIME_HUMAN
TVIRDPPSI	Q13112|CAF1B_HUMAN
TVNQELLP
VAGHEDSNGCINY	tr|G3V1Y7|G3V1Y7_HUMAN:P60660|MYL6_HUMAN:tr|J3KND3|J3KND3_HUMAN:tr|F8VZU9|F8VZU9_HUMAN:tr|G8JLA2|G8JLA2_HUMAN:tr|F8W180|F8W180_HUMAN
VAYWRQAGLS	P56381|ATP5E_HUMAN:Q5VTU8|AT5EL_HUMAN
VAYWRQAGLSY	P56381|ATP5E_HUMAN:Q5VTU8|AT5EL_HUMAN
VELDDLGKDEL	Q15084|PDIA6_HUMAN
VETRDGQVINETSQ	P08670|VIME_HUMAN
VIIEKTYSL
VILPTVHEV	Q8IWF6|DEN6A_HUMAN:tr|H7C598|H7C598_HUMAN
VISPHGIASV	tr|C9K031|C9K031_HUMAN:tr|C9JN98|C9JN98_HUMAN:P07093|GDN_HUMAN
VLALAPGLPTARA	Q9UMX5|NENF_HUMAN
VLDDKDYFL	tr|B8ZZ54|B8ZZ54_HUMAN:P61604|CH10_HUMAN
VLDDKLVFV	Q4KMQ2|ANO6_HUMAN
VLDDKLYVV	Q96PQ7|KLHL5_HUMAN:tr|H0Y9Y5|H0Y9Y5_HUMAN
VLDTSVAYV	Q12756|KIF1A_HUMAN
VLFGVETHV	Q96CN7|ISOC1_HUMAN
VLFRGGPRGLLAVA	tr|C9JBX5|C9JBX5_HUMAN:tr|C9J3L8|C9J3L8_HUMAN:tr|C9J5W0|C9J5W0_HUMAN:P43307|SSRA_HUMAN:tr|E9PAL7|E9PAL7_HUMAN:tr|C9IZQ1|C9IZQ1_HUMAN
VLIDYQRNV	O14980|XPO1_HUMAN
VLKEYLDNV	P28288|ABCD3_HUMAN
VLLGESAVGKSSL	P61020|RAB5B_HUMAN
VLMTEDIKL	tr|C9J2Z7|C9J2Z7_HUMAN:tr|C9K073|C9K073_HUMAN:tr|E7EX73|E7EX73_HUMAN:tr|E9PGM1|E9PGM1_HUMAN:tr|E7EUU4|E7EUU4_HUMAN:Q04637|IF4G1_HUMAN:tr|C9J6B6|C9J6B6_HUMAN:tr|C9JF13|C9JF13_HUMAN
VLNEYFHNV	tr|M0R1S0|M0R1S0_HUMAN:tr|M0QZ21|M0QZ21_HUMAN:P53680|AP2S1_HUMAN:tr|M0R0N4|M0R0N4_HUMAN:tr|X6R390|X6R390_HUMAN:tr|M0QYZ2|M0QYZ2_HUMAN
VLNPETTVV	O43252|PAPS1_HUMAN
VLNPHEALA	O60895|RAMP2_HUMAN:tr|K7EKQ3|K7EKQ3_HUMAN
VLSDIIQNL	P55160|NCKPL_HUMAN
VLTEFTREV	Q96P70|IPO9_HUMAN
VLVDRTIYI	P52758|UK114_HUMAN:tr|H0YB34|H0YB34_HUMAN
VLVESEHQV	P23458|JAK1_HUMAN
VLWDRTFSL	tr|J3KPM9|J3KPM9_HUMAN:P42224|STAT1_HUMAN
VMDSKIVQV	O15131|IMA6_HUMAN:O60684|IMA7_HUMAN:P52294|IMA5_HUMAN
VMFKEPVEV	Q9BX70|BTBD2_HUMAN
VQTEVNREL	tr|Q5T532|Q5T532_HUMAN:Q9H2G9|GO45_HUMAN
VREIAQDF	tr|K7EK07|K7EK07_HUMAN:P84243|H33_HUMAN:Q71DI3|H32_HUMAN:P68431|H31_HUMAN
VREIAQDFKTDL	tr|K7EK07|K7EK07_HUMAN:P84243|H33_HUMAN:Q71DI3|H32_HUMAN:P68431|H31_HUMAN
VRLLLPGEL	P23527|H2B1O_HUMAN:P62807|H2B1C_HUMAN:Q5QNW6|H2B2F_HUMAN:Q99879|H2B1M_HUMAN:P58876|H2B1D_HUMAN:P33778|H2B1B_HUMAN:Q16778|H2B2E_HUMAN:Q99877|H2B1N_HUMAN:Q93079|H2B1H_HUMAN:tr|U3KQK0|U3KQK0_HUMAN
VTYVPVTTFKNL	P62899|RL31_HUMAN
VVVDPIQSV	O00487|PSDE_HUMAN
WLAEKLPTL	Q14008|CKAP5_HUMAN
WQRDGEDQTQDTEL	tr|A0A140T9I0|A0A140T9I0_HUMAN:tr|A0A140T913|A0A140T913_HUMAN:tr|A0A140T9X5|A0A140T9X5_HUMAN:tr|Q5SRN5|Q5SRN5_HUMAN:tr|Q5SRN7|Q5SRN7_HUMAN:tr|A0A140T9Z6|A0A140T9Z6_HUMAN:tr|B0UXQ0|B0UXQ0_HUMAN
YASGRTTGIVM	P60709|ACTB_HUMAN:P63261|ACTG_HUMAN
YAYDGKDYIA	tr|A0A140T9I0|A0A140T9I0_HUMAN:tr|A0A140T913|A0A140T913_HUMAN:tr|A0A140T9X5|A0A140T9X5_HUMAN:tr|A0A140T9W2|A0A140T9W2_HUMAN:tr|A0A140T9U0|A0A140T9U0_HUMAN:tr|A0A140T9M0|A0A140T9M0_HUMAN
YAYDGKDYLA
YCAEIAHNV	tr|D3YTB1|D3YTB1_HUMAN:P62910|RL32_HUMAN:tr|F8W727|F8W727_HUMAN
YGLPVVVKL	tr|B4DGU4|B4DGU4_HUMAN:P35222|CTNB1_HUMAN
YGPGLTHGV	tr|A0A087WWY3|A0A087WWY3_HUMAN:tr|Q60FE5|Q60FE5_HUMAN:P21333|FLNA_HUMAN
YHQYAYDGKDY	tr|A0A140T9I0|A0A140T9I0_HUMAN:tr|A0A140T913|A0A140T913_HUMAN:tr|A0A140T9X5|A0A140T9X5_HUMAN
YLADIFTKL	Q49AG3|ZBED5_HUMAN
YLDDPDLKY	P26358|DNMT1_HUMAN
YLDLSENRL	Q13045|FLII_HUMAN
YLDPAQRGV	tr|A0A087WYU2|A0A087WYU2_HUMAN:Q96S19|CP013_HUMAN
YLDPRITVA	P11387|TOP1_HUMAN
YLDPVQRDL	tr|F8WE52|F8WE52_HUMAN:tr|F8WDU5|F8WDU5_HUMAN
YLENGKETL	tr|A0A140T9I0|A0A140T9I0_HUMAN:tr|A0A140T913|A0A140T913_HUMAN:tr|A0A140T9X5|A0A140T9X5_HUMAN:tr|Q5SRN5|Q5SRN5_HUMAN:tr|Q5SRN7|Q5SRN7_HUMAN:tr|A0A140T9Z6|A0A140T9Z6_HUMAN:tr|B0UXQ0|B0UXQ0_HUMAN
YLEPKLTQV	Q14997|PSME4_HUMAN
YLHNQGIGV	O60566|BUB1B_HUMAN
YLHSQVVSV	tr|A0A140T9S0|A0A140T9S0_HUMAN:Q03519|TAP2_HUMAN:tr|A0A0G2JLV0|A0A0G2JLV0_HUMAN:tr|A0A087WYD6|A0A087WYD6_HUMAN:tr|X5CMH5|X5CMH5_HUMAN:tr|E7ENX8|E7ENX8_HUMAN
YLLESVNKL
YLLPAIVH	tr|J3KTA4|J3KTA4_HUMAN:P17844|DDX5_HUMAN
YLLPAIVHI	tr|J3KTA4|J3KTA4_HUMAN:P17844|DDX5_HUMAN
YLNDLIHSV	O43572|AKA10_HUMAN
YLNVQVKEL	tr|E9PD53|E9PD53_HUMAN:Q9NTJ3|SMC4_HUMAN
YLPPGFLSA	tr|B5MD58|B5MD58_HUMAN:P36956|SRBP1_HUMAN
YLPYPIHQV	tr|B1AVT0|B1AVT0_HUMAN:P49760|CLK2_HUMAN
YLQPKLLGI	Q13535|ATR_HUMAN
YLSKIIPAL	P40937|RFC5_HUMAN
YLTNEGIAHL	Q15149|PLEC_HUMAN
YQAMAKDQAVENIL	P50454|SERPH_HUMAN:tr|E9PPV6|E9PPV6_HUMAN:tr|E9PR70|E9PR70_HUMAN
YQEAAQLD	O75955|FLOT1_HUMAN:tr|A0A140T9R1|A0A140T9R1_HUMAN:tr|A0A140T974|A0A140T974_HUMAN:tr|A0A140T9W4|A0A140T9W4_HUMAN
YQYPVIIHL	Q9BW60|ELOV1_HUMAN
YSDKYGLGY	P53350|PLK1_HUMAN
YSLGSALRPSTS	P08670|VIME_HUMAN
YSNRVVDL	P04406|G3P_HUMAN:tr|E7EUT5|E7EUT5_HUMAN
YTPPPPPTA	Q9BUJ2|HNRL1_HUMAN
YVDDPDKDSGGKI	tr|F2Z2U2|F2Z2U2_HUMAN:Q969X5|ERGI1_HUMAN:tr|F2Z3Q5|F2Z3Q5_HUMAN:tr|H0YAV2|H0YAV2_HUMAN
YVFPGVTRL	Q9H0A9|SPC1L_HUMAN
YVLPEVSKV	Q9UI10|EI2BD_HUMAN:tr|A0A087WTA5|A0A087WTA5_HUMAN:tr|E7ERK9|E7ERK9_HUMAN
YVTDVLYRV	Q96Q15|SMG1_HUMAN
YVTTSTRTY	P08670|VIME_HUMAN
YVTTSTRTYSL	P08670|VIME_HUMAN
YVTTSTRTYSLG	P08670|VIME_HUMAN
YVTTSTRTYSLGSA	P08670|VIME_HUMAN
